# Supplementary material for: SICyLIA-cTMT dissects redox proteome dynamics with high accuracy and depth at microgram scale
Source: Cell Rep Methods. 2025 Oct 29;5(11):101210. doi: 10.1016/j.crmeth.2025.101210 (PMC12664891; doi:10.1016/j.crmeth.2025.101210)
Supplement: Table S1. Redox proteome and proteome measured with SICyLIA-TMT of murine fibroblasts treated with H2O2, related to Figure 1 [file mmc1.xlsx]

## Sheet: Table of Contents
Table of Contents
Proteome	Protein quantification in murine kidney cells upon hydrogen peroxide (H2O2) treatment
IAA(Light)	SICyLIA-TMT profiling of peptides modified with light Iodoacetamide (reduced) in murine kidney cells upon hydrogen peroxide (H2O2) treatment
IAA(Heavy)	SICyLIA-TMT profiling of peptides modified with heavy Iodoacetamide (oxidised) in murine kidney cells upon hydrogen peroxide (H2O2) treatment
Oxidation Percentage	Oxidation percentages in murine kidney cells upon hydrogen peroxide (H2O2) treatment
IAA light&heavy regulated	Sites for which both light and heavy-labelled counterpart have been found significantly regulated

## Sheet: Proteome
id	Protein IDs	Protein names	Gene names	Student's T-test Difference Ctl_HP	-Log Student's T-test p-value Ctl_HP	Student's T-test Significant Ctl_HP	Protein Group Ctl_1	Protein Group HP_1	Protein Group Ctl_2	Protein Group HP_2	Protein Group Ctl_3	Protein Group HP_3	Protein Group Ctl_4	Protein Group HP_4	Protein Group pool1	Protein Group pool2	Intensity	Location	Topology	GOBP name	GOMF name	GOCC name	KEGG name	Pfam	Peptides	Unique peptides	Number of proteins	Sequence coverage [%]	Sequence lengths	Mol. weight [kDa]	Carbamidomethyl (C) site positions	Carbamidomethyl Heavy (C) Var. site positions	Oxidation (M) site positions	Q-value	Score	MS/MS count	Student's T-test q-value Ctl_HP	Fasta headers
0	P0DPB4-2;P0DPB4;A0A088MLT8;P0DPB4-3;P0DPB4-4;A0A088MLT8-2	Isoform Schip1-2 of Schwannomin-interacting protein 1	Schip1	-0.377888	1.2683		16.7207	16.6164	16.1801	16.6307	16.112	16.9106	16.4663	16.833	16.5726	16.4714	38791000	Axon;Cell projection;Cytoplasm						IQ-like;SCHIP-1	4	4	6	6.8	456;484;559;244;256;331	49.983	27;30			0	4.131	3	0.0846667	sp|P0DPB4-2|SCHI1_MOUSE Isoform Schip1-2 of Schwannomin-interacting protein 1 OS=Mus musculus OX=10090 GN=Schip1;sp|P0DPB4|SCHI1_MOUSE Schwannomin-interacting protein 1 OS=Mus musculus OX=10090 GN=Schip1 PE=1 SV=1;sp|A0A088MLT8|IQIP1_MOUSE IQCJ-SCHIP1 read
3	A0JP43-2;A0JP43-3;A0JP43	EF-hand calcium-binding domain-containing protein 5	Efcab5	-0.079891	0.752664		15.5084	15.5368	15.5253	15.5918	15.5705	15.5147	15.4226	15.7029	15.5038	15.4577	50775000				binding;calcium ion binding;cation binding;ion binding;metal ion binding				1	1	3	0.6	1118;1402;1406	126.28				0.0096642	0.8752	1	0.358838	sp|A0JP43-2|EFCB5_MOUSE Isoform 2 of EF-hand calcium-binding domain-containing protein 5 OS=Mus musculus OX=10090 GN=Efcab5;sp|A0JP43-3|EFCB5_MOUSE Isoform 3 of EF-hand calcium-binding domain-containing protein 5 OS=Mus musculus OX=10090 GN=Efcab5;sp|A0JP4
4	A1A5B6	TBC1 domain family member 25	Tbc1d25	0.208421	2.0969		18.9382	18.8886	19.0519	18.8325	19.1829	18.8157	19.0209	18.8234	18.9524	18.9922	195390000	Autophagosome;Cytoplasm;Cytoplasmic vesicle		autophagy;biological regulation;catabolic process;cellular catabolic process;cellular metabolic process;cellular process;metabolic process;positive regulation of catalytic activity;positive regulation of GTPase activity;positive regulation of hydrolase activity;positive regulation of molecular function;regulation of biological process;regulation of catabolic process;regulation of catalytic activi…	enzyme activator activity;enzyme regulator activity;GTPase activator activity;GTPase regulator activity;nucleoside-triphosphatase regulator activity	autophagic vacuole;cell part;cytoplasmic part;cytoplasmic vesicle;intracellular membrane-bounded organelle;intracellular organelle;intracellular part;membrane-bounded organelle;organelle;vacuole;vesicle		RabGAP-TBC	3	3	1	4.6	742	82.574				0	6.603	3	0.101724	sp|A1A5B6|TBC25_MOUSE TBC1 domain family member 25 OS=Mus musculus OX=10090 GN=Tbc1d25 PE=1 SV=1
5	A2A432;A2A432-2	Cullin-4B	Cul4b	0.0125999	0.217924		22.8783	22.8918	22.8923	22.8756	22.8368	22.8437	22.9368	22.8827	22.8622	22.8517	11475000000	Nucleus		biological regulation;cell cycle;cellular component organization;cellular component organization at cellular level;cellular component organization or biogenesis;cellular component organization or biogenesis at cellular level;cellular macromolecule metabolic process;cellular metabolic process;cellular nitrogen compound metabolic process;cellular process;cellular protein metabolic process;cellular …	binding;damaged DNA binding;DNA binding;nucleic acid binding	cell part;CUL4 RING ubiquitin ligase complex;Cul4B-RING ubiquitin ligase complex;cullin-RING ubiquitin ligase complex;cytoplasm;extracellular membrane-bounded organelle;extracellular organelle;extracellular region part;extracellular vesicular exosome;intracellular organelle part;intracellular part;macromolecular complex;membrane;membrane-bounded organelle;membrane-bounded vesicle;nuclear part;nuc…	Nucleotide excision repair;Ubiquitin mediated proteolysis	Cullin;Cullin_Nedd8	56	41	2	52.1	970;941	110.7	74;305;321;349;354;590;694;844;867		601;716;885	0	323.31	57	0.8646	sp|A2A432|CUL4B_MOUSE Cullin-4B OS=Mus musculus OX=10090 GN=Cul4b PE=1 SV=1;sp|A2A432-2|CUL4B_MOUSE Isoform 2 of Cullin-4B OS=Mus musculus OX=10090 GN=Cul4b
6	A2A4P0	ATP-dependent RNA helicase DHX8	Dhx8	-0.022891	0.650195		20.1135	20.1609	20.1574	20.1547	20.1705	20.1995	20.1334	20.1513	20.1145	20.1488	488290000	Nucleus		cellular macromolecule metabolic process;cellular metabolic process;cellular nitrogen compound metabolic process;cellular process;macromolecule metabolic process;metabolic process;mRNA metabolic process;mRNA processing;nitrogen compound metabolic process;nuclear mRNA splicing, via spliceosome;nucleic acid metabolic process;nucleobase-containing compound metabolic process;primary metabolic process…	adenyl nucleotide binding;adenyl ribonucleotide binding;ATP binding;ATPase activity;ATPase activity, coupled;ATP-dependent helicase activity;ATP-dependent RNA helicase activity;binding;catalytic activity;helicase activity;hydrolase activity;hydrolase activity, acting on acid anhydrides;hydrolase activity, acting on acid anhydrides, in phosphorus-containing anhydrides;identical protein binding;nuc…	catalytic step 2 spliceosome;cell part;cytoplasm;intracellular organelle part;intracellular part;macromolecular complex;nuclear part;nucleoplasm;organelle part;ribonucleoprotein complex;spliceosomal complex	Spliceosome	DEAD;HA2;Helicase_C;OB_NTP_bind;S1	18	16	1	18.1	1244	142.57	675		648;685;689;844	0	61.757	17	0.732842	sp|A2A4P0|DHX8_MOUSE ATP-dependent RNA helicase DHX8 OS=Mus musculus OX=10090 GN=Dhx8 PE=2 SV=1
9	A2A5R2	Brefeldin A-inhibited guanine nucleotide-exchange protein 2	Arfgef2	-0.000597954	0.0116348		21.2475	21.2228	21.2703	21.2297	21.2416	21.2803	21.2137	21.2429	21.2833	21.2626	1323000000	Cell junction;Cell projection;Centrosome;Cytoplasm;Cytoplasmic vesicle;Cytoskeleton;Dendrite;Endosome;Golgi apparatus;Membrane;Microtubule organizing center;Perinuclear region;Synapse;trans-Golgi network		biological regulation;cellular component organization;cellular component organization at cellular level;cellular component organization or biogenesis;cellular component organization or biogenesis at cellular level;cellular macromolecule metabolic process;cellular membrane organization;cellular metabolic process;cellular process;cellular response to stimulus;endomembrane system organization;endoso…	ARF guanyl-nucleotide exchange factor activity;binding;enzyme regulator activity;GABA receptor binding;GTPase regulator activity;guanyl-nucleotide exchange factor activity;nucleoside-triphosphatase regulator activity;protein binding;protein kinase A binding;protein kinase A regulatory subunit binding;receptor binding;small GTPase regulator activity	asymmetric synapse;axonemal microtubule;axoneme part;cell junction;cell part;cell projection;cell projection part;cytoplasmic membrane-bounded vesicle;cytoplasmic part;cytoplasmic vesicle;cytoskeletal part;cytosol;dendritic spine;endosome;Golgi apparatus part;Golgi membrane;intracellular membrane-bounded organelle;intracellular organelle;intracellular organelle part;intracellular part;macromolecu…		DUF1981;Sec7	35	22	1	19.1	1792	202.24	76;90;166;444;573;1154;1624;1668;1669		1;1198	0	68.291	20	0.993783	sp|A2A5R2|BIG2_MOUSE Brefeldin A-inhibited guanine nucleotide-exchange protein 2 OS=Mus musculus OX=10090 GN=Arfgef2 PE=1 SV=1
10	A2A5Z6-2;A2A5Z6	E3 ubiquitin-protein ligase SMURF2	Smurf2	-0.0197864	0.113951		17.0792	17.0433	17.0637	17.17	17.2388	17.2104	17.0134	17.0506	17.0751	17.0429	117240000	Cell membrane;Cytoplasm;Membrane raft;Nucleus		biological regulation;catabolic process;cell surface receptor linked signaling pathway;cellular catabolic process;cellular macromolecule catabolic process;cellular macromolecule metabolic process;cellular metabolic process;cellular process;cellular protein metabolic process;cellular response to stimulus;enzyme linked receptor protein signaling pathway;macromolecule catabolic process;macromolecule…	acid-amino acid ligase activity;binding;catalytic activity;identical protein binding;ligase activity;ligase activity, forming carbon-nitrogen bonds;protein binding;SMAD binding;small conjugating protein ligase activity;ubiquitin-protein ligase activity	cell part;cytoplasm;cytoplasmic part;cytosol;intracellular membrane-bounded organelle;intracellular organelle;intracellular part;macromolecular complex;membrane;membrane part;membrane raft;membrane-bounded organelle;nucleus;organelle;plasma membrane;protein complex;ubiquitin ligase complex	Endocytosis;TGF-beta signaling pathway;Ubiquitin mediated proteolysis	C2;HECT;WW	8	4	2	11.7	735;748	84.568	138;693;703			0	10.494	3	0.83921	sp|A2A5Z6-2|SMUF2_MOUSE Isoform 2 of E3 ubiquitin-protein ligase SMURF2 OS=Mus musculus OX=10090 GN=Smurf2;sp|A2A5Z6|SMUF2_MOUSE E3 ubiquitin-protein ligase SMURF2 OS=Mus musculus OX=10090 GN=Smurf2 PE=1 SV=1
11	A2A690-2;A2A690	Protein TANC2	Tanc2	-0.228471	0.822426		17.5876	17.7236	17.356	17.3154	17.2551	17.5775	17.3829	17.8791	17.5757	17.5262	96912000			chordate embryonic development;developmental process;embryo development;embryo development ending in birth or egg hatching;in utero embryonic development				Ank;Ank_2	3	2	2	2.1	2004;1994	221.36			1242	0	2.8158	3	0.170501	sp|A2A690-2|TANC2_MOUSE Isoform 2 of Protein TANC2 OS=Mus musculus OX=10090 GN=Tanc2;sp|A2A690|TANC2_MOUSE Protein TANC2 OS=Mus musculus OX=10090 GN=Tanc2 PE=1 SV=1
12	A2A699-2;A2A699	Protein FAM171A2	Fam171a2	-0.0187187	0.187435		17.8781	17.8016	17.9219	17.8897	17.8225	17.9374	17.8798	17.9484	17.8518	17.8791	131380000	Membrane	Single-pass type I membrane protein			cell part;integral to membrane;intrinsic to membrane;membrane part		UPF0560	8	8	2	20.2	638;822	67.806	554			0	102.58	7	0.818124	sp|A2A699-2|F1712_MOUSE Isoform 2 of Protein FAM171A2 OS=Mus musculus OX=10090 GN=Fam171a2;sp|A2A699|F1712_MOUSE Protein FAM171A2 OS=Mus musculus OX=10090 GN=Fam171a2 PE=1 SV=1
13	A2A6A1	G patch domain-containing protein 8	Gpatch8	-0.0659757	1.32857		21.7153	21.728	21.6814	21.7207	21.6603	21.7341	21.6845	21.8226	21.7388	21.7046	1333500000				binding;cation binding;ion binding;metal ion binding			G-patch;zf-C2H2_jaz	23	23	1	17.3	1505	164.99	402;506;634;1084;1113;1165			0	184.5	22	0.359911	sp|A2A6A1|GPTC8_MOUSE G patch domain-containing protein 8 OS=Mus musculus OX=10090 GN=Gpatch8 PE=1 SV=1
14	A2A6Q5;A2A6Q5-2;A2A6Q5-3	Cell division cycle protein 27 homolog	Cdc27	0.0558968	1.13176		22.1052	22.0747	22.1475	22.0905	22.0602	22.0107	22.122	22.0354	22.0892	22.0637	2552900000	Nucleus		cell cycle process;cellular macromolecule metabolic process;cellular metabolic process;cellular process;cellular protein metabolic process;macromolecule metabolic process;macromolecule modification;metabolic process;mitotic metaphase/anaphase transition;primary metabolic process;protein K11-linked ubiquitination;protein metabolic process;protein modification by small protein conjugation;protein m…	binding;enzyme binding;phosphatase binding;protein binding;protein phosphatase binding	anaphase-promoting complex;cell part;centrosome;cullin-RING ubiquitin ligase complex;cytoplasm;cytoplasmic part;cytoskeletal part;intracellular membrane-bounded organelle;intracellular non-membrane-bounded organelle;intracellular organelle;intracellular organelle part;intracellular part;macromolecular complex;membrane-bounded organelle;microtubule;microtubule organizing center;non-membrane-bounde…	Cell cycle;Cell cycle - yeast;Meiosis - yeast;Oocyte meiosis;Progesterone-mediated oocyte maturation;Ubiquitin mediated proteolysis	TPR_1;TPR_2	15	15	3	17.3	825;830;831	91.841	478;482		324	0	91.989	23	0.426218	sp|A2A6Q5|CDC27_MOUSE Cell division cycle protein 27 homolog OS=Mus musculus OX=10090 GN=Cdc27 PE=1 SV=1;sp|A2A6Q5-2|CDC27_MOUSE Isoform 2 of Cell division cycle protein 27 homolog OS=Mus musculus OX=10090 GN=Cdc27;sp|A2A6Q5-3|CDC27_MOUSE Isoform 3 of Cell
15	A2A6T1	Cerebellar degeneration-related protein 2-like	Cdr2l	0.0548201	0.517856		17.182	17.2655	17.2221	17.151	17.3788	17.194	17.2465	17.1995	17.1203	17.1834	137020000								3	3	1	8.8	465	53.212	317			0	6.8414	2	0.497162	sp|A2A6T1|CDR2L_MOUSE Cerebellar degeneration-related protein 2-like OS=Mus musculus OX=10090 GN=Cdr2l PE=1 SV=1
16	A2A791-2;A2A791	Zinc finger MYM-type protein 4	Zmym4	-3.19481e-05	0.000363446		21.4844	21.5179	21.5728	21.5931	21.5418	21.4962	21.5644	21.5562	21.5392	21.5072	1854700000			biological regulation;cellular component organization;cellular component organization at cellular level;cellular component organization or biogenesis;cellular component organization or biogenesis at cellular level;cellular process;cytoskeleton organization;organelle organization;regulation of anatomical structure morphogenesis;regulation of biological process;regulation of cell morphogenesis;regu…	binding;cation binding;ion binding;metal ion binding;transition metal ion binding;zinc ion binding	cell part;cytoplasm;intracellular membrane-bounded organelle;intracellular non-membrane-bounded organelle;intracellular organelle;intracellular organelle part;intracellular part;membrane-bounded organelle;non-membrane-bounded organelle;nuclear part;nucleolus;nucleoplasm;nucleus;organelle;organelle part		DUF3504;zf-FCS	31	31	2	22.1	1460;1549	162.84	155;341;344;389;392;467;471;626;627;686;689;860;1280;1392		1370	0	152.8	25	0.999523	sp|A2A791-2|ZMYM4_MOUSE Isoform 2 of Zinc finger MYM-type protein 4 OS=Mus musculus OX=10090 GN=Zmym4;sp|A2A791|ZMYM4_MOUSE Zinc finger MYM-type protein 4 OS=Mus musculus OX=10090 GN=Zmym4 PE=1 SV=1
18	A2A7S8-2;A2A7S8;A2A7S8-4;A2A7S8-3	Uncharacterized protein KIAA1522	Kiaa1522	0.0661278	1.67525		20.7507	20.7234	20.7746	20.7205	20.826	20.6735	20.752	20.7213	20.7183	20.7144	798470000								18	18	4	23.7	1070;1013;1025;900	110.65	376;630			0	182.7	18	0.346022	sp|A2A7S8-2|K1522_MOUSE Isoform 2 of Uncharacterized protein KIAA1522 OS=Mus musculus OX=10090 GN=Kiaa1522;sp|A2A7S8|K1522_MOUSE Uncharacterized protein KIAA1522 OS=Mus musculus OX=10090 GN=Kiaa1522 PE=1 SV=1;sp|A2A7S8-4|K1522_MOUSE Isoform 4 of Uncharacte
19	A2A863-2;A2A863	Integrin beta-4	Itgb4	0.137739	1.19545		18.1699	18.1907	18.3244	18.1749	18.4024	18.0688	18.2039	18.1152	18.3301	18.3019	75901000	Cell junction;Cell membrane;Hemidesmosome	Lipid-anchor;Single-pass type I membrane protein	anatomical structure development;autophagy;biological adhesion;biological regulation;catabolic process;cell adhesion;cell junction assembly;cell junction organization;cell motility;cell projection assembly;cell projection organization;cell surface receptor linked signaling pathway;cell-matrix adhesion;cell-substrate adhesion;cell-substrate junction assembly;cellular catabolic process;cellular com…	binding;G-protein-coupled receptor binding;protein binding;receptor activity;receptor binding	basal plasma membrane;basement membrane;cell junction;cell leading edge;cell part;cell surface;cell-substrate junction;extracellular matrix part;extracellular membrane-bounded organelle;extracellular organelle;extracellular region part;extracellular vesicular exosome;hemidesmosome;integrin complex;macromolecular complex;membrane;membrane part;membrane-bounded organelle;membrane-bounded vesicle;or…	Arrhythmogenic right ventricular cardiomyopathy (ARVC);Dilated cardiomyopathy;ECM-receptor interaction;Focal adhesion;Hypertrophic cardiomyopathy (HCM);Regulation of actin cytoskeleton	Calx-beta;fn3;Integrin_B_tail;Integrin_beta	47	1	2	32	1753;1818	194.75	842;1192;1199;1215;1484	246;425;514;520;522;525;527;538;545;553;598;600;628	153;1196;1284	0	323.31	1	0.201818	sp|A2A863-2|ITB4_MOUSE Isoform 2 of Integrin beta-4 OS=Mus musculus OX=10090 GN=Itgb4;sp|A2A863|ITB4_MOUSE Integrin beta-4 OS=Mus musculus OX=10090 GN=Itgb4 PE=1 SV=1
20	A2A863-3	Integrin beta-4	Itgb4	0.0455117	0.202662		16.0296	16.1002	16.2409	16.3464	16.3077	16.062	16.1997	16.0874	16.0195	16.2118	66569000	Cell junction;Cell membrane;Hemidesmosome	Lipid-anchor;Single-pass type I membrane protein	anatomical structure development;autophagy;biological adhesion;biological regulation;catabolic process;cell adhesion;cell junction assembly;cell junction organization;cell motility;cell projection assembly;cell projection organization;cell surface receptor linked signaling pathway;cell-matrix adhesion;cell-substrate adhesion;cell-substrate junction assembly;cellular catabolic process;cellular com…	binding;G-protein-coupled receptor binding;protein binding;receptor activity;receptor binding	basal plasma membrane;basement membrane;cell junction;cell leading edge;cell part;cell surface;cell-substrate junction;extracellular matrix part;extracellular membrane-bounded organelle;extracellular organelle;extracellular region part;extracellular vesicular exosome;hemidesmosome;integrin complex;macromolecular complex;membrane;membrane part;membrane-bounded organelle;membrane-bounded vesicle;or…	Arrhythmogenic right ventricular cardiomyopathy (ARVC);Dilated cardiomyopathy;ECM-receptor interaction;Focal adhesion;Hypertrophic cardiomyopathy (HCM);Regulation of actin cytoskeleton	Calx-beta;fn3;Integrin_B_tail;Integrin_beta	47	1	1	31.5	1806	200.26	842;1192;1199;1215;1537	246;425;514;520;522;525;527;538;545;553;598;600;628	153;1196;1284	0	15.388	1	0.667212	sp|A2A863-3|ITB4_MOUSE Isoform 3 of Integrin beta-4 OS=Mus musculus OX=10090 GN=Itgb4
22	A2A8L1	Chromodomain-helicase-DNA-binding protein 5	Chd5	-0.0154781	0.0717527		17.3079	17.2133	17.357	17.5389	17.3131	17.3044	17.2546	17.238	17.2866	17.1923	36783000	Nucleus		ATP-dependent chromatin remodeling;biological regulation;biosynthetic process;cell differentiation;cellular biosynthetic process;cellular component organization;cellular component organization at cellular level;cellular component organization or biogenesis;cellular component organization or biogenesis at cellular level;cellular developmental process;cellular macromolecular complex subunit organiz…	adenyl nucleotide binding;adenyl ribonucleotide binding;ATP binding;ATPase activity;ATPase activity, coupled;ATP-dependent helicase activity;binding;catalytic activity;cation binding;DNA binding;enzyme binding;helicase activity;histone deacetylase binding;hydrolase activity;hydrolase activity, acting on acid anhydrides;hydrolase activity, acting on acid anhydrides, in phosphorus-containing anhydr…	cell part;chromatin;chromatin remodeling complex;chromosomal part;heterochromatin;histone deacetylase complex;intracellular membrane-bounded organelle;intracellular organelle;intracellular organelle part;intracellular part;macromolecular complex;membrane;membrane-bounded organelle;nuclear part;nucleoplasm part;nucleus;NuRD complex;organelle;organelle part;protein complex;transcriptional repressor…		CHDCT2;CHDNT;Chromo;DUF1086;DUF1087;Helicase_C;PHD;SNF2_N	21	2	1	11	1946	222.51	386;389;1097;1478		729;1051;1439;1474	0	8.9313	2	0.887516	sp|A2A8L1|CHD5_MOUSE Chromodomain-helicase-DNA-binding protein 5 OS=Mus musculus OX=10090 GN=Chd5 PE=1 SV=1
23	A2A8L5	Receptor-type tyrosine-protein phosphatase F	Ptprf	-0.0896349	1.82989		19.8669	19.8778	19.7498	19.8812	19.7713	19.8848	19.7687	19.8714	19.7496	19.8421	243410000	Membrane	Single-pass membrane protein	anatomical structure morphogenesis;biological adhesion;biological regulation;cell adhesion;cell migration;cell motility;cell part morphogenesis;cell projection morphogenesis;cell projection organization;cellular component morphogenesis;cellular component movement;cellular component organization;cellular component organization at cellular level;cellular component organization or biogenesis;cellula…	binding;carbohydrate binding;catalytic activity;chondroitin sulfate proteoglycan binding;glycoprotein binding;glycosaminoglycan binding;heparin binding;hydrolase activity;hydrolase activity, acting on ester bonds;pattern binding;phosphatase activity;phosphoprotein phosphatase activity;phosphoric ester hydrolase activity;polysaccharide binding;protein binding;protein complex binding;protein tyrosi…	cell body;cell part;cell projection;extracellular membrane-bounded organelle;extracellular organelle;extracellular region part;extracellular vesicular exosome;integral to membrane;intrinsic to membrane;membrane part;membrane-bounded organelle;membrane-bounded vesicle;neuron projection;neuronal cell body;organelle;vesicle	Adherens junction;Cell adhesion molecules (CAMs);Insulin signaling pathway	fn3;I-set;Y_phosphatase	16	14	1	10.8	1898	211.49	615;1654	54		0	61.142	11	0.257082	sp|A2A8L5|PTPRF_MOUSE Receptor-type tyrosine-protein phosphatase F OS=Mus musculus OX=10090 GN=Ptprf PE=1 SV=1
24	A2A8U2;A2A8U2-3;A2A8U2-2	Transmembrane protein 201	Tmem201	-0.116773	0.962791		16.161	16.0806	16.095	16.3076	16.0472	16.2731	16.1868	16.2958	16.2182	16.2493	254380000	Nucleus inner membrane	Multi-pass membrane protein	ameboidal cell migration;cell migration;cell motility;cellular component movement;cellular process;establishment of localization;establishment of localization in cell;establishment of nucleus localization;establishment of organelle localization;fibroblast migration;locomotion;nuclear migration	actin binding;actin filament binding;binding;cytoskeletal protein binding;lamin binding;protein binding	cell part;integral to membrane;intracellular organelle part;intracellular part;intrinsic to membrane;membrane;membrane part;nuclear inner membrane;nuclear membrane;nuclear part;organelle inner membrane;organelle membrane;organelle part		DUF2448;Ima1_N	7	7	3	13	664;634;392	72.499	121;164;167;615		160	0	33.569	4	0.254198	sp|A2A8U2|TM201_MOUSE Transmembrane protein 201 OS=Mus musculus OX=10090 GN=Tmem201 PE=1 SV=1;sp|A2A8U2-3|TM201_MOUSE Isoform 3 of Transmembrane protein 201 OS=Mus musculus OX=10090 GN=Tmem201;sp|A2A8U2-2|TM201_MOUSE Isoform 2 of Transmembrane protein 201
25	A2A8Z1;A2A8Z1-2	Oxysterol-binding protein-related protein 9	Osbpl9	-0.00786209	0.104876		21.1291	21.1207	21.1343	21.1419	21.0307	21.0818	21.1131	21.0943	21.1022	21.081	1336200000	Golgi apparatus;Late endosome membrane;trans-Golgi network membrane		establishment of localization;lipid transport;organic substance transport;transport	binding;lipid binding	cell part;cytoplasm;cytoplasmic part;endosomal part;endosome membrane;Golgi apparatus;intracellular membrane-bounded organelle;intracellular organelle;intracellular organelle part;intracellular part;late endosome membrane;membrane;membrane-bounded organelle;organelle;organelle membrane;organelle part		Oxysterol_BP;PH	11	11	2	17.4	736;639	83.108	577;581		430	0	86.767	14	0.925071	sp|A2A8Z1|OSBL9_MOUSE Oxysterol-binding protein-related protein 9 OS=Mus musculus OX=10090 GN=Osbpl9 PE=1 SV=1;sp|A2A8Z1-2|OSBL9_MOUSE Isoform 2 of Oxysterol-binding protein-related protein 9 OS=Mus musculus OX=10090 GN=Osbpl9
26	A2A9C3;A2A9C3-2	Protein SZT2	Szt2	0.100912	2.21299		19.2068	19.1609	19.2697	19.1803	19.2601	19.1704	19.318	19.1394	19.2387	19.3206	157500000	Lysosome membrane;Peroxisome		anatomical structure development;anatomical structure morphogenesis;axonogenesis;cell part morphogenesis;cell projection morphogenesis;cell projection organization;cellular component morphogenesis;cellular component organization;cellular component organization at cellular level;cellular component organization or biogenesis;cellular component organization or biogenesis at cellular level;cellular d…		cell part;cytoplasmic part;extracellular membrane-bounded organelle;extracellular organelle;extracellular region part;extracellular vesicular exosome;intracellular membrane-bounded organelle;intracellular organelle;intracellular part;membrane-bounded organelle;membrane-bounded vesicle;microbody;organelle;peroxisome;vesicle			9	9	2	2.9	3431;3430	377.62	2961			0	20.221	8	0.22038	sp|A2A9C3|SZT2_MOUSE KICSTOR complex protein SZT2 OS=Mus musculus OX=10090 GN=Szt2 PE=1 SV=1;sp|A2A9C3-2|SZT2_MOUSE Isoform 2 of KICSTOR complex protein SZT2 OS=Mus musculus OX=10090 GN=Szt2
27	A2A9F4	Keratinocyte differentiation factor 1	Kdf1	-0.0108876	0.067075		16.6877	16.833	16.8034	16.8813	16.9316	16.7498	16.8448	16.8469	16.7512	16.8677	26217000	Cell junction;Cytoplasm		anatomical structure development;anatomical structure morphogenesis;biological regulation;cell development;cellular developmental process;cellular process;developmental growth;developmental process;embryonic morphogenesis;epidermis development;epithelial cell development;growth;keratinocyte development;limb epidermis development;morphogenesis of an epithelium;morphogenesis of embryonic epithelium…		cell cortex;cell junction;cell leading edge;cell part;cytoplasm;cytoplasmic part;intracellular part		DUF4656	3	3	1	7.6	397	43.496	26;262			0	3.8781	1	0.914645	sp|A2A9F4|KDF1_MOUSE Keratinocyte differentiation factor 1 OS=Mus musculus OX=10090 GN=Kdf1 PE=1 SV=1
28	A2AAX3;A2AAX3-3;A2AAX3-2	Kelch-like protein 15	Klhl15	0.16973	1.5963		18.1503	18.1665	18.3365	17.9628	18.2248	18.041	18.2061	18.0685	18.1267	18.1967	323240000	Nucleus		cellular macromolecule metabolic process;cellular metabolic process;cellular process;cellular protein metabolic process;macromolecule metabolic process;macromolecule modification;metabolic process;primary metabolic process;protein metabolic process;protein modification by small protein conjugation;protein modification by small protein conjugation or removal;protein modification process;protein ub…		cell part;Cul3-RING ubiquitin ligase complex;cullin-RING ubiquitin ligase complex;intracellular part;macromolecular complex;protein complex;ubiquitin ligase complex		BACK;BTB;Kelch_1	3	3	3	5	604;237;248	69.744	444			0	3.4027	3	0.140797	sp|A2AAX3|KLH15_MOUSE Kelch-like protein 15 OS=Mus musculus OX=10090 GN=Klhl15 PE=2 SV=1;sp|A2AAX3-3|KLH15_MOUSE Isoform 3 of Kelch-like protein 15 OS=Mus musculus OX=10090 GN=Klhl15;sp|A2AAX3-2|KLH15_MOUSE Isoform 2 of Kelch-like protein 15 OS=Mus musculu
29	A2AAY5	SH3 and PX domain-containing protein 2B	Sh3pxd2b	0.00284195	0.110584		22.0183	22.0217	22.0472	22.0207	22.0231	22.0297	22.0057	22.0108	22.0164	21.9849	3754600000	Cell projection;Cytoplasm;Podosome		adipose tissue development;anatomical structure development;biological regulation;bone development;cell differentiation;cellular component assembly;cellular component disassembly;cellular component disassembly at cellular level;cellular component organization;cellular component organization at cellular level;cellular component organization or biogenesis;cellular component organization or biogenes…	binding;lipid binding;phosphatidylinositol binding;phosphatidylinositol-3,5-bisphosphate binding;phosphatidylinositol-3-phosphate binding;phosphatidylinositol-4-phosphate binding;phosphatidylinositol-5-phosphate binding;phospholipid binding;protein binding;protein domain specific binding;SH2 domain binding	cell junction;cell part;cell projection;cytoplasm;cytoskeletal part;intracellular non-membrane-bounded organelle;intracellular organelle;intracellular organelle part;intracellular part;macromolecular complex;non-membrane-bounded organelle;organelle;organelle part;podosome;protein complex		PX;SH3_1;SH3_2	28	25	1	32.4	908	101.52	102;595		240;591;817	0	89.494	34	0.971128	sp|A2AAY5|SPD2B_MOUSE SH3 and PX domain-containing protein 2B OS=Mus musculus OX=10090 GN=Sh3pxd2b PE=1 SV=1
30	A2AB59;A2AB59-2	Rho GTPase-activating protein 27	Arhgap27	-0.0294271	0.973301		20.2303	20.2772	20.2698	20.2649	20.2771	20.3161	20.2442	20.2808	20.2741	20.2705	509040000	Cytoplasm;Membrane	Peripheral membrane protein	biological regulation;cellular component organization;cellular component organization or biogenesis;cellular membrane organization;cellular process;cellular response to stimulus;endocytosis;establishment of localization;membrane invagination;membrane organization;positive regulation of catalytic activity;positive regulation of GTPase activity;positive regulation of hydrolase activity;positive reg…	binding;enzyme activator activity;enzyme regulator activity;GTPase activator activity;GTPase regulator activity;nucleoside-triphosphatase regulator activity;protein binding;protein domain specific binding;SH3 domain binding	cell part;cytoplasmic part;endosome;intracellular;intracellular membrane-bounded organelle;intracellular organelle;intracellular part;membrane;membrane-bounded organelle;organelle		PH;RhoGAP;WW	11	11	2	13.7	869;670	97.047	697;810			0	42.862	12	0.646224	sp|A2AB59|RHG27_MOUSE Rho GTPase-activating protein 27 OS=Mus musculus OX=10090 GN=Arhgap27 PE=1 SV=1;sp|A2AB59-2|RHG27_MOUSE Isoform 2 of Rho GTPase-activating protein 27 OS=Mus musculus OX=10090 GN=Arhgap27
31	A2ABV5;A2ABV5-2;A2ABV5-3;A2ABV5-4	Mediator of RNA polymerase II transcription subunit 14	Med14	-0.014348	0.201051		20.3347	20.3552	20.3337	20.3641	20.2572	20.3357	20.3783	20.3063	20.3198	20.3543	1297600000	Nucleus		androgen receptor signaling pathway;biological regulation;biosynthetic process;cellular biosynthetic process;cellular macromolecule metabolic process;cellular metabolic process;cellular nitrogen compound metabolic process;cellular process;cellular response to stimulus;developmental process;intracellular receptor mediated signaling pathway;macromolecule metabolic process;metabolic process;negative…	binding;hormone receptor binding;nuclear hormone receptor binding;protein binding;protein binding transcription factor activity;receptor activity;receptor binding;RNA polymerase II transcription cofactor activity;RNA polymerase II transcription factor binding transcription factor activity;thyroid hormone receptor binding;transcription coactivator activity;transcription cofactor activity;transcrip…	cell part;intracellular membrane-bounded organelle;intracellular organelle;intracellular organelle part;intracellular part;macromolecular complex;mediator complex;membrane;membrane-bounded organelle;nuclear part;nucleoplasm;nucleoplasm part;nucleus;organelle;organelle part;protein complex		Med14	20	19	4	16.4	1459;770;471;362	160.96	627;714;1321;1438			0	104.18	20	0.851729	sp|A2ABV5|MED14_MOUSE Mediator of RNA polymerase II transcription subunit 14 OS=Mus musculus OX=10090 GN=Med14 PE=1 SV=1;sp|A2ABV5-2|MED14_MOUSE Isoform 2 of Mediator of RNA polymerase II transcription subunit 14 OS=Mus musculus OX=10090 GN=Med14
32	A2ACJ2	Fanconi anemia-associated protein of 100 kDa	Faap100	0.0610247	0.957584		16.8294	16.8453	16.8044	16.7352	16.8325	16.7244	16.7919	16.7092	16.6488	16.8096	24424000	Nucleus		cellular macromolecule metabolic process;cellular metabolic process;cellular nitrogen compound metabolic process;cellular process;cellular response to stimulus;cellular response to stress;DNA metabolic process;DNA repair;macromolecule metabolic process;metabolic process;nitrogen compound metabolic process;nucleic acid metabolic process;nucleobase-containing compound metabolic process;primary meta…	binding;DNA binding;nucleic acid binding	cell part;cytoplasm;cytoskeleton;Fanconi anaemia nuclear complex;intermediate filament cytoskeleton;intracellular non-membrane-bounded organelle;intracellular organelle;intracellular organelle part;intracellular part;macromolecular complex;non-membrane-bounded organelle;nuclear part;nucleoplasm;nucleoplasm part;organelle;organelle part;protein complex		FANCAA	3	3	1	4.7	879	94.28	637;641;850;858			0	8.5692	1	0.408424	sp|A2ACJ2|FP100_MOUSE Fanconi anemia core complex-associated protein 100 OS=Mus musculus OX=10090 GN=Faap100 PE=2 SV=1
33	A2ACP1-2;A2ACP1	Tetratricopeptide repeat protein 39A	Ttc39a	-0.325793	1.72381		17.6513	17.6949	17.2573	17.6727	17.224	17.7619	17.3185	17.6248	17.4281	17.4749	30603000							DUF3808;TPR_2	3	3	2	4.2	576;578	65.633				0	5.4163	3	0.0760635	sp|A2ACP1-2|TT39A_MOUSE Isoform 2 of Tetratricopeptide repeat protein 39A OS=Mus musculus OX=10090 GN=Ttc39a;sp|A2ACP1|TT39A_MOUSE Tetratricopeptide repeat protein 39A OS=Mus musculus OX=10090 GN=Ttc39a PE=2 SV=1
34	A2ADA5;A2ADA5-3;A2ADA5-2	tRNA pseudouridine synthase-like 1	Pusl1	-0.0312004	0.827727		17.4499	17.4744	17.4158	17.4909	17.4132	17.4726	17.4542	17.4201	17.4558	17.4399	264270000			cellular macromolecule metabolic process;cellular metabolic process;cellular nitrogen compound metabolic process;cellular process;macromolecule metabolic process;macromolecule modification;metabolic process;ncRNA metabolic process;ncRNA processing;nitrogen compound metabolic process;nucleic acid metabolic process;nucleobase-containing compound metabolic process;primary metabolic process;pseudouri…	binding;catalytic activity;intramolecular transferase activity;isomerase activity;nucleic acid binding;pseudouridine synthase activity;RNA binding	cell part;intracellular membrane-bounded organelle;intracellular organelle;intracellular part;membrane-bounded organelle;organelle		PseudoU_synth_1	3	3	3	11.7	291;219;280	31.992				0	27.536	4	0.63744	sp|A2ADA5|PUSL1_MOUSE tRNA pseudouridine synthase-like 1 OS=Mus musculus OX=10090 GN=Pusl1 PE=1 SV=1;sp|A2ADA5-3|PUSL1_MOUSE Isoform 3 of tRNA pseudouridine synthase-like 1 OS=Mus musculus OX=10090 GN=Pusl1;sp|A2ADA5-2|PUSL1_MOUSE Isoform 2 of tRNA pseudou
35	A2ADY9	Protein DDI1 homolog 2	Ddi2	-0.00424147	0.0844839		21.4812	21.4564	21.4534	21.4476	21.4031	21.4529	21.4728	21.4706	21.4774	21.4882	1944900000	Chromosome;Cytoplasm;Cytosol			aspartic-type endopeptidase activity;aspartic-type peptidase activity;catalytic activity;endopeptidase activity;hydrolase activity;peptidase activity;peptidase activity, acting on L-amino acid peptides			Asp_protease;ubiquitin	12	12	1	43.4	399	44.59	34;361			0	147.86	13	0.956537	sp|A2ADY9|DDI2_MOUSE Protein DDI1 homolog 2 OS=Mus musculus OX=10090 GN=Ddi2 PE=1 SV=1
36	A2AEV7	Coiled-coil domain-containing protein 120	Ccdc120	0.0232644	0.32587		19.6063	19.6129	19.6649	19.6022	19.7129	19.6125	19.5906	19.6541	19.6068	19.6253	219570000	Cell projection;Centriole;Centrosome;Cytoplasm;Cytoskeleton;Endosome;Growth cone;Microtubule organizing center						DUF3338	8	8	1	17.5	629	67.407	193			0	40.93	7	0.757266	sp|A2AEV7|CC120_MOUSE Coiled-coil domain-containing protein 120 OS=Mus musculus OX=10090 GN=Ccdc120 PE=1 SV=1
37	A2AF47	Dedicator of cytokinesis protein 11	Dock11	0.00170326	0.0284596		21.6052	21.5359	21.5589	21.5702	21.5171	21.5757	21.5523	21.5449	21.5237	21.5206	2631600000			biological regulation;cellular process;cellular response to stimulus;intracellular signal transduction;positive regulation of catalytic activity;positive regulation of GTPase activity;positive regulation of hydrolase activity;positive regulation of molecular function;regulation of biological process;regulation of catabolic process;regulation of catalytic activity;regulation of cellular catabolic …	binding;enzyme binding;enzyme regulator activity;GTPase binding;GTPase regulator activity;guanyl-nucleotide exchange factor activity;nucleoside-triphosphatase regulator activity;protein binding;Ras GTPase binding;Ras guanyl-nucleotide exchange factor activity;Rho GTPase binding;Rho guanyl-nucleotide exchange factor activity;small GTPase binding;small GTPase regulator activity			Ded_cyto;DOCK-C2;DUF3398;PH	26	24	1	12.4	2073	237.77	1110			0	78.984	26	0.982217	sp|A2AF47|DOC11_MOUSE Dedicator of cytokinesis protein 11 OS=Mus musculus OX=10090 GN=Dock11 PE=1 SV=1
38	A2AG58;A2AG58-2	Uncharacterized protein CXorf23 homolog		-0.0391216	0.720595		19.7156	19.7175	19.769	19.7837	19.7298	19.801	19.7586	19.8273	19.7496	19.7422	567030000	Mitochondrion				cell part;cytoplasmic part;intracellular membrane-bounded organelle;intracellular organelle;intracellular part;membrane-bounded organelle;mitochondrion;organelle		THRAP3_BCLAF1	16	16	2	20.3	752;674	90.11	129;342;383			0	31.059	15	0.567081	sp|A2AG58|BCLA3_MOUSE BCLAF1 and THRAP3 family member 3 OS=Mus musculus OX=10090 GN=Bclaf3 PE=1 SV=1;sp|A2AG58-2|BCLA3_MOUSE Isoform 2 of BCLAF1 and THRAP3 family member 3 OS=Mus musculus OX=10090 GN=Bclaf3
39	A2AGH6-2;A2AGH6;A2AGH6-3;Q8BQM9;Q8BQM9-2;Q8BQM9-4;Q8BQM9-3	Mediator of RNA polymerase II transcription subunit 12	Med12	-0.0239677	0.333243		21.3074	21.2822	21.2447	21.2798	21.2244	21.3371	21.3425	21.3158	21.2878	21.2681	1346800000	Nucleus		anatomical structure development;anatomical structure formation involved in morphogenesis;androgen receptor signaling pathway;axis elongation;axis elongation involved in somitogenesis;biological regulation;biosynthetic process;canonical Wnt receptor signaling pathway;cell development;cell surface receptor linked signaling pathway;cellular biosynthetic process;cellular developmental process;cellul…	binding;chromatin binding;DNA binding;enhancer binding;enhancer sequence-specific DNA binding;hormone receptor binding;nuclear hormone receptor binding;nucleic acid binding;protein binding;protein binding transcription factor activity;protein C-terminus binding;protein domain specific binding;receptor activity;receptor binding;regulatory region DNA binding;regulatory region nucleic acid binding;R…	cell part;centrosome;cytoplasmic part;cytoskeletal part;intracellular membrane-bounded organelle;intracellular non-membrane-bounded organelle;intracellular organelle;intracellular organelle part;intracellular part;macromolecular complex;mediator complex;membrane;membrane-bounded organelle;microtubule organizing center;non-membrane-bounded organelle;nuclear part;nucleolus;nucleoplasm;nucleoplasm p…		Med12;Med12-LCEWAV;Med12-PQL	28	28	7	14.5	2169;2190;866;2157;2192;732;756	242.3	482;1141;1189;1302;1524			0	101.76	26	0.750146	sp|A2AGH6-2|MED12_MOUSE Isoform 2 of Mediator of RNA polymerase II transcription subunit 12 OS=Mus musculus OX=10090 GN=Med12;sp|A2AGH6|MED12_MOUSE Mediator of RNA polymerase II transcription subunit 12 OS=Mus musculus OX=10090 GN=Med12 PE=1 SV=1
41	A2AGT5;A2AGT5-3;A2AGT5-2	Cytoskeleton-associated protein 5	Sept2	-0.00381184	0.0815062		24.7271	24.7207	24.7305	24.708	24.6667	24.7121	24.7337	24.7324	24.7289	24.6969	28210000000	Centromere;Centrosome;Chromosome;Cytoplasm;Cytoskeleton;Kinetochore;Microtubule organizing center;Spindle;Spindle pole		cell cycle phase;cell cycle process;cell division;cellular component organization;cellular component organization at cellular level;cellular component organization or biogenesis;cellular component organization or biogenesis at cellular level;cellular process;centrosome organization;cytoskeleton organization;establishment of localization;establishment of RNA localization;establishment or maintenan…	binding;cytoskeletal protein binding;microtubule binding;protein binding;ribonucleoprotein binding;tubulin binding	cell part;centrosome;cytoplasm;cytoplasmic part;cytoskeletal part;intracellular non-membrane-bounded organelle;intracellular organelle;intracellular organelle part;intracellular part;macromolecular complex;membrane;microtubule organizing center;non-membrane-bounded organelle;organelle;organelle part;protein complex;spindle pole		CLASP_N	99	99	3	47.5	2032;2011;1972	225.63	144;493;592;604;619;695;1203;1241;1317;1344;1350;1360;1500;1768;1795;1946		335;620;812;974;1072;1200;1262;1316;1357;1413;1415;1451;1460;1502;1710;1802;1889	0	323.31	148	0.960785	sp|A2AGT5|CKAP5_MOUSE Cytoskeleton-associated protein 5 OS=Mus musculus OX=10090 GN=Ckap5 PE=1 SV=1;sp|A2AGT5-3|CKAP5_MOUSE Isoform 3 of Cytoskeleton-associated protein 5 OS=Mus musculus OX=10090 GN=Ckap5;sp|A2AGT5-2|CKAP5_MOUSE Isoform 2 of Cytoskeleton-a
42	A2AH22-7;A2AH22-2;A2AH22-6;A2AH22;A2AH22-5;A2AH22-4;A2AH22-3	Activating molecule in BECN1-regulated autophagy protein 1	Ambra1	-0.00573206	0.0559541		18.9498	18.9829	18.9533	19.006	18.9494	18.9414	18.9053	18.8505	18.9315	18.9134	153940000	Autophagosome;Cytoplasmic vesicle		anatomical structure development;autophagy;biological regulation;catabolic process;cell differentiation;cellular catabolic process;cellular developmental process;cellular metabolic process;cellular process;developmental process;metabolic process;negative regulation of apoptosis;negative regulation of biological process;negative regulation of cell death;negative regulation of cell proliferation;ne…	binding;enzyme binding;protein binding;ubiquitin protein ligase binding	autophagic vacuole;axoneme;cell part;cell projection part;cytoplasm;cytoplasmic membrane-bounded vesicle;cytoplasmic part;cytoplasmic vesicle;cytosol;endocytic vesicle;intracellular membrane-bounded organelle;intracellular organelle;intracellular part;membrane-bounded organelle;membrane-bounded vesicle;mitochondrion;organelle;organelle part;phagocytic vesicle;vacuole;vesicle		WD40	8	8	7	8.1	1180;1209;1240;1300;896;752;781	129.87	481		180	0	41.231	7	0.948537	sp|A2AH22-7|AMRA1_MOUSE Isoform 7 of Activating molecule in BECN1-regulated autophagy protein 1 OS=Mus musculus OX=10090 GN=Ambra1;sp|A2AH22-2|AMRA1_MOUSE Isoform 2 of Activating molecule in BECN1-regulated autophagy protein 1 OS=Mus musculus OX=10090 GN=A
43	A2AHC3;A2AHC3-2	Calmodulin-regulated spectrin-associated protein 1	Camsap1	0.0489788	1.5997		21.7082	21.6733	21.7569	21.7195	21.729	21.6684	21.7561	21.6932	21.7035	21.7131	2538100000	Cytoplasm;Cytoskeleton		biological regulation;cell projection organization;cellular component organization;cellular component organization at cellular level;cellular component organization or biogenesis;cellular component organization or biogenesis at cellular level;cellular process;cytoskeleton organization;neuron projection development;organelle organization;regulation of anatomical structure morphogenesis;regulation …	binding;calmodulin binding;cytoskeletal protein binding;microtubule binding;protein binding;spectrin binding;tubulin binding	cell part;cytoplasm;cytoskeletal part;intracellular organelle part;intracellular part;macromolecular complex;microtubule;organelle part;protein complex		CAMSAP_CH;CAMSAP_CKK	37	35	2	23.1	1581;1082	175.89	88;406;949;1053;1166;1500;1507		810	0	133.05	35	0.445449	sp|A2AHC3|CAMP1_MOUSE Calmodulin-regulated spectrin-associated protein 1 OS=Mus musculus OX=10090 GN=Camsap1 PE=1 SV=1
45	A2AI08	Taperin	Tprn	0.0464168	0.899586		20.3381	20.3195	20.3933	20.351	20.446	20.3434	20.3454	20.3231	20.3786	20.3779	742900000	Cell projection;Stereocilium		multicellular organismal process;neurological system process;sensory perception;sensory perception of mechanical stimulus;sensory perception of sound;system process		cell part;cell projection;intracellular part;microvillus;organelle part;stereocilium		Phostensin;Phostensin_N	12	12	1	18.8	749	80.088	210;211			0	87.32	16	0.498102	sp|A2AI08|TPRN_MOUSE Taperin OS=Mus musculus OX=10090 GN=Tprn PE=1 SV=1
46	A2AIG8-2;A2AIG8	1-aminocyclopropane-1-carboxylate synthase-like protein 1	Accs	-0.0197291	0.21706		16.6496	16.693	16.5997	16.6088	16.5348	16.5772	16.5902	16.5743	16.6197	16.6212	33873000			biosynthetic process;metabolic process	binding;catalytic activity;cofactor binding;pyridoxal phosphate binding;vitamin B6 binding;vitamin binding			Aminotran_1_2	1	1	2	1.9	479;502	54.492				0.0045541	1.2532	1	0.806589	sp|A2AIG8-2|1A1L1_MOUSE Isoform 2 of 1-aminocyclopropane-1-carboxylate synthase-like protein 1 OS=Mus musculus OX=10090 GN=Accs;sp|A2AIG8|1A1L1_MOUSE 1-aminocyclopropane-1-carboxylate synthase-like protein 1 OS=Mus musculus OX=10090 GN=Accs PE=2 SV=1
47	A2AIL4	NADH dehydrogenase (ubiquinone) complex I, assembly factor 6	Ndufaf6	0.0440903	0.473605		17.2625	17.2656	17.4155	17.3273	17.3598	17.3697	17.4177	17.3166	17.3677	17.446	100860000	Mitochondrion inner membrane		biosynthetic process;cellular component assembly;cellular component assembly at cellular level;cellular component biogenesis;cellular component organization;cellular component organization at cellular level;cellular component organization or biogenesis;cellular component organization or biogenesis at cellular level;cellular macromolecular complex assembly;cellular macromolecular complex subunit o…	catalytic activity;transferase activity	cell part;cytoplasm;cytoplasmic part;intracellular membrane-bounded organelle;intracellular organelle;intracellular organelle part;intracellular part;membrane;membrane-bounded organelle;mitochondrial inner membrane;mitochondrial membrane;mitochondrial part;mitochondrion;nucleus;organelle;organelle inner membrane;organelle membrane;organelle part		SQS_PSY	3	3	1	12	333	38.362	216			0	13.417	2	0.566676	sp|A2AIL4|NDUF6_MOUSE NADH dehydrogenase (ubiquinone) complex I, assembly factor 6 OS=Mus musculus OX=10090 GN=Ndufaf6 PE=1 SV=1
48	A2AIV2;A2AIV2-2	Protein virilizer homolog	Kiaa1429	-0.00595284	0.117223		21.0714	21.0811	21.0419	21.0407	21.0602	21.0262	21.0034	21.0526	21.0633	21.0474	1691800000	Cytoplasm;Nucleoplasm;Nucleus;Nucleus speckle		cellular macromolecule metabolic process;cellular metabolic process;cellular nitrogen compound metabolic process;cellular process;macromolecule metabolic process;macromolecule methylation;macromolecule modification;metabolic process;methylation;mRNA metabolic process;mRNA methylation;mRNA modification;mRNA processing;nitrogen compound metabolic process;nucleic acid metabolic process;nucleobase-co…		cell part;intracellular organelle part;intracellular part;nuclear body;nuclear part;nuclear speck;nucleoplasm part;organelle part			18	18	2	11.9	1811;1139	201.44	33;353;937;941;1007		1482	0	71.728	20	0.938174	sp|A2AIV2|VIR_MOUSE Protein virilizer homolog OS=Mus musculus OX=10090 GN=Virma PE=1 SV=1;sp|A2AIV2-2|VIR_MOUSE Isoform 2 of Protein virilizer homolog OS=Mus musculus OX=10090 GN=Virma
49	A2AIW0-3;A2AIW0-4;A2AIW0-2;A2AIW0	Serologically defined colon cancer antigen 3 homolog	Sdccag3	-0.235727	2.74797		18.3586	18.5505	18.3165	18.5445	18.334	18.6453	18.4551	18.6669	18.5088	18.5656	86000000	Centrosome;Cilium basal body;Cytoplasm;Cytoskeleton;Early endosome;Endosome;Microtubule organizing center;Midbody;Recycling endosome		biological regulation;cell cycle;cell division;cellular process;establishment of localization;establishment of protein localization;protein transport;regulation of biological process;regulation of cell division;regulation of cellular process;regulation of cytokinesis;transport		cell part;cytoplasmic part;early endosome;endosome;intracellular membrane-bounded organelle;intracellular organelle;intracellular part;macromolecular complex;membrane part;membrane-bounded organelle;midbody;organelle;protein complex;recycling endosome;retromer complex			3	3	4	10	359;374;382;432	40.155				0	14.015	3	0.0720667	sp|A2AIW0-3|SDCG3_MOUSE Isoform 3 of Serologically defined colon cancer antigen 3 homolog OS=Mus musculus OX=10090 GN=Sdccag3;sp|A2AIW0-4|SDCG3_MOUSE Isoform 4 of Serologically defined colon cancer antigen 3 homolog OS=Mus musculus OX=10090 GN=Sdccag3;sp|A
50	A2AJ15	Endoplasmic reticulum mannosyl-oligosaccharide 1,2-alpha-mannosidase	Man1b1	-0.042397	0.379871		19.3374	19.387	19.3854	19.3572	19.4792	19.4355	19.2993	19.491	19.3928	19.5589	519490000	Endoplasmic reticulum membrane	Single-pass type II membrane protein	carbohydrate metabolic process;catabolic process;cellular carbohydrate metabolic process;cellular catabolic process;cellular macromolecule catabolic process;cellular macromolecule metabolic process;cellular metabolic process;cellular process;cellular protein metabolic process;ER-associated protein catabolic process;glycosylation;macromolecule catabolic process;macromolecule glycosylation;macromol…	binding;calcium ion binding;catalytic activity;cation binding;hydrolase activity;hydrolase activity, acting on glycosyl bonds;hydrolase activity, hydrolyzing O-glycosyl compounds;ion binding;mannosidase activity;mannosyl-oligosaccharide 1,2-alpha-mannosidase activity;mannosyl-oligosaccharide mannosidase activity;metal ion binding	cell part;cytoplasmic part;endoplasmic reticulum;endoplasmic reticulum membrane;endoplasmic reticulum part;integral to membrane;intracellular membrane-bounded organelle;intracellular organelle;intracellular organelle part;intracellular part;intrinsic to membrane;membrane;membrane part;membrane-bounded organelle;organelle;organelle membrane;organelle part;vesicle	N-Glycan biosynthesis;Protein processing in endoplasmic reticulum;Various types of N-glycan biosynthesis	Glyco_hydro_47	6	6	1	9.6	658	75.149			140	0	16.433	7	0.602961	sp|A2AJ15|MA1B1_MOUSE Endoplasmic reticulum mannosyl-oligosaccharide 1,2-alpha-mannosidase OS=Mus musculus OX=10090 GN=Man1b1 PE=1 SV=1
51	A2AJ88-3;A2AJ88-2;A2AJ88	Patatin-like phospholipase domain-containing protein 7	Pnpla7	0.0462208	0.352475		16.3349	16.2396	16.1452	16.0637	16.1782	16.1784	16.1712	16.1629	16.0956	16.2556	23444000	Endoplasmic reticulum membrane;Lysosome membrane;Membrane;Microsome membrane;Mitochondrion membrane;Nucleus membrane	Single-pass membrane protein	developmental process;lipid metabolic process;metabolic process;primary metabolic process	carboxylic ester hydrolase activity;catalytic activity;hydrolase activity;hydrolase activity, acting on ester bonds;lipase activity;lysophospholipase activity;phospholipase activity	cell part;cytoplasmic part;endoplasmic reticulum;endoplasmic reticulum membrane;endoplasmic reticulum part;integral to membrane;intracellular membrane-bounded organelle;intracellular organelle;intracellular organelle part;intracellular part;intrinsic to membrane;lysosomal membrane;membrane;membrane part;membrane-bounded organelle;mitochondrial membrane;mitochondrial part;nuclear membrane;nuclear …	Glycerophospholipid metabolism	cNMP_binding;Patatin	2	1	3	2.9	833;1326;1352	91.941				0	6.0408	1	0.587008	sp|A2AJ88-3|PLPL7_MOUSE Isoform 3 of Patatin-like phospholipase domain-containing protein 7 OS=Mus musculus OX=10090 GN=Pnpla7;sp|A2AJ88-2|PLPL7_MOUSE Isoform 2 of Patatin-like phospholipase domain-containing protein 7 OS=Mus musculus OX=10090 GN=Pnpla7;sp
52	A2AJI0-2;A2AJI0;REV__P11087-2;REV__P11087	MAP7 domain-containing protein 1	Map7d1	0.0319738	0.507002		21.6839	21.6823	21.7221	21.6748	21.7634	21.6288	21.672	21.7276	21.7073	21.7005	2836200000	Cytoplasm;Cytoskeleton;Spindle		cellular component organization;cellular component organization at cellular level;cellular component organization or biogenesis;cellular component organization or biogenesis at cellular level;cellular process;cytoskeleton organization;microtubule cytoskeleton organization;microtubule-based process;organelle organization	structural molecule activity	cell part;cytoplasm;cytoskeletal part;cytoskeleton;intracellular non-membrane-bounded organelle;intracellular organelle;intracellular organelle part;intracellular part;macromolecular complex;microtubule;microtubule cytoskeleton;non-membrane-bounded organelle;organelle;organelle part;protein complex;spindle		MAP7	21	19	4	29.4	809;846;1225;1453	89.309	88;338;347		266	0	69.971	27	0.656073	sp|A2AJI0-2|MA7D1_MOUSE Isoform 2 of MAP7 domain-containing protein 1 OS=Mus musculus OX=10090 GN=Map7d1;sp|A2AJI0|MA7D1_MOUSE MAP7 domain-containing protein 1 OS=Mus musculus OX=10090 GN=Map7d1 PE=1 SV=1
53	A2AJN7	Sodium bicarbonate transporter-like protein 11	Slc4a11	-0.0184069	0.303633		21.2852	21.3007	21.3433	21.3518	21.2859	21.3723	21.3648	21.3281	21.3038	21.3001	2635700000	Cell membrane;Membrane	Multi-pass membrane protein	anion transport;bicarbonate transport;biological regulation;borate transmembrane transport;borate transport;cation homeostasis;cation transport;cellular cation homeostasis;cellular chemical homeostasis;cellular homeostasis;cellular ion homeostasis;cellular monovalent inorganic cation homeostasis;cellular process;chemical homeostasis;establishment of localization;fluid transport;homeostatic proces…	active transmembrane transporter activity;anion transmembrane transporter activity;anion:anion antiporter activity;antiporter activity;bicarbonate transmembrane transporter activity;binding;borate transmembrane transporter activity;cation channel activity;cation transmembrane transporter activity;channel activity;hydrogen ion channel activity;inorganic anion exchanger activity;inorganic anion tra…	cell part;integral to membrane;integral to plasma membrane;intrinsic to membrane;intrinsic to plasma membrane;membrane part;plasma membrane part		HCO3_cotransp;PTS_EIIA_2	17	16	1	21.2	862	96.75	144;219		26;150;161;240;856	0	105.59	24	0.804171	sp|A2AJN7|S4A11_MOUSE Sodium bicarbonate transporter-like protein 11 OS=Mus musculus OX=10090 GN=Slc4a11 PE=2 SV=1
54	A2AJQ3-2;A2AJQ3	Probable C-mannosyltransferase DPY19L4	Dpy19l4	0.0942497	1.27132		17.1182	17.0019	17.0868	17.1117	17.1542	16.968	17.0655	16.9662	17.07	16.9846	129370000	Membrane	Multi-pass membrane protein	carbohydrate metabolic process;cellular carbohydrate metabolic process;cellular macromolecule metabolic process;cellular metabolic process;cellular process;cellular protein metabolic process;glycosylation;macromolecule glycosylation;macromolecule metabolic process;macromolecule modification;metabolic process;peptidyl-amino acid modification;peptidyl-tryptophan modification;primary metabolic proce…	catalytic activity;mannosyltransferase activity;transferase activity;transferase activity, transferring glycosyl groups;transferase activity, transferring hexosyl groups	cell part;integral to membrane;intracellular organelle part;intracellular part;intrinsic to membrane;membrane;membrane part;nuclear inner membrane;nuclear membrane;nuclear part;organelle inner membrane;organelle membrane;organelle part		Dpy19	2	2	2	2.9	678;722	78.578				0	4.0278	2	0.273978	sp|A2AJQ3-2|D19L4_MOUSE Isoform 2 of Probable C-mannosyltransferase DPY19L4 OS=Mus musculus OX=10090 GN=Dpy19l4;sp|A2AJQ3|D19L4_MOUSE Probable C-mannosyltransferase DPY19L4 OS=Mus musculus OX=10090 GN=Dpy19l4 PE=2 SV=1
55	A2AJT4	Arginine/serine-rich protein PNISR	Pnisr	0.0815539	1.46157		21.3167	21.2343	21.41	21.3044	21.398	21.2793	21.3525	21.3329	21.3651	21.2919	947840000	Nucleus speckle				cell part;cytoplasm;intracellular membrane-bounded organelle;intracellular organelle;intracellular organelle part;intracellular part;membrane-bounded organelle;nuclear body;nuclear part;nuclear speck;nucleoplasm;nucleoplasm part;nucleus;organelle;organelle part			8	8	1	9.9	805	92.114				0	87.958	13	0.300308	sp|A2AJT4|PNISR_MOUSE Arginine/serine-rich protein PNISR OS=Mus musculus OX=10090 GN=Pnisr PE=1 SV=1
56	A2AKB9-3;A2AKB9-2;A2AKB9	DDB1- and CUL4-associated factor 10	Dcaf10	0.00156212	0.0141254		15.8909	15.814	15.9163	15.8563	15.9106	15.9606	15.833	15.9136	15.8455	16.0163	16529000			cellular macromolecule metabolic process;cellular metabolic process;cellular process;cellular protein metabolic process;macromolecule metabolic process;macromolecule modification;metabolic process;primary metabolic process;protein metabolic process;protein modification by small protein conjugation;protein modification by small protein conjugation or removal;protein modification process;protein ub…		cell part;CUL4 RING ubiquitin ligase complex;cullin-RING ubiquitin ligase complex;intracellular part;macromolecular complex;protein complex;ubiquitin ligase complex		WD40	1	1	3	4.7	258;529;566	28.626				0.00013392	2.5576	1	0.985362	sp|A2AKB9-3|DCA10_MOUSE Isoform 3 of DDB1- and CUL4-associated factor 10 OS=Mus musculus OX=10090 GN=Dcaf10;sp|A2AKB9-2|DCA10_MOUSE Isoform 2 of DDB1- and CUL4-associated factor 10 OS=Mus musculus OX=10090 GN=Dcaf10;sp|A2AKB9|DCA10_MOUSE DDB1- and CUL4-ass
57	A2AKG8;A2AKG8-3;A2AKG8-2	Focadhesin	Focad	-0.0374784	0.589032		21.0298	21.0375	20.9668	21.0614	20.9446	21.0317	20.9917	20.9521	20.9951	21.0192	808220000	Cell junction;Focal adhesion;Membrane	Multi-pass membrane protein			adherens junction;anchoring junction;cell junction;cell part;cell-substrate adherens junction;cell-substrate junction;focal adhesion;integral to membrane;intrinsic to membrane;membrane part		DUF3028;DUF3730	15	15	3	7.8	1798;204;335	198.95	209			0	35.614	15	0.597968	sp|A2AKG8|FOCAD_MOUSE Focadhesin OS=Mus musculus OX=10090 GN=Focad PE=1 SV=1
58	A2AKX3;A2AKX3-2	Probable helicase senataxin	Setx	-0.000602722	0.00991878		20.7102	20.6484	20.6772	20.7313	20.6921	20.6893	20.66	20.673	20.6711	20.6966	445240000	Axon;Cell projection;Chromosome;Cytoplasm;Growth cone;Nucleolus;Nucleoplasm;Nucleus;Telomere		biological regulation;biosynthetic process;cell communication;cell surface receptor linked signaling pathway;cellular biosynthetic process;cellular component assembly;cellular component assembly at cellular level;cellular component organization;cellular component organization at cellular level;cellular component organization or biogenesis;cellular component organization or biogenesis at cellular …	adenyl nucleotide binding;adenyl ribonucleotide binding;ATP binding;binding;catalytic activity;DNA binding;helicase activity;hydrolase activity;hydrolase activity, acting on acid anhydrides;hydrolase activity, acting on acid anhydrides, in phosphorus-containing anhydrides;identical protein binding;nucleic acid binding;nucleoside-triphosphatase activity;nucleotide binding;protein binding;purine nu…	axon;cell part;cell projection;cell projection part;chromosomal part;chromosome;chromosome, telomeric region;cytoplasm;growth cone;intracellular membrane-bounded organelle;intracellular non-membrane-bounded organelle;intracellular organelle;intracellular organelle part;intracellular part;membrane-bounded organelle;neuron projection;non-membrane-bounded organelle;nuclear chromosome;nuclear part;nu…			17	16	2	7.4	2646;2265	297.59	1265			0	79.651	17	0.993784	sp|A2AKX3|SETX_MOUSE Probable helicase senataxin OS=Mus musculus OX=10090 GN=Setx PE=1 SV=1;sp|A2AKX3-2|SETX_MOUSE Isoform 2 of Probable helicase senataxin OS=Mus musculus OX=10090 GN=Setx
59	A2AL36;A2AL36-2	Centriolin	Cntrl	-0.090353	0.889882		20.5445	20.4862	20.3875	20.4436	20.3556	20.5176	20.3659	20.5674	20.4236	20.4286	852300000	Centrosome;Cytoplasm;Cytoskeleton;Microtubule organizing center;Midbody;Midbody ring		cell cycle;cell division;cellular process;mitotic cell cycle		cell part;centrosome;cytoplasm;cytoplasmic part;cytoskeletal part;intracellular non-membrane-bounded organelle;intracellular organelle;intracellular organelle part;intracellular part;membrane;microtubule organizing center;non-membrane-bounded organelle;organelle;organelle part			12	11	2	5.1	2334;559	268.88	640			0	36.464	10	0.31722	sp|A2AL36|CNTRL_MOUSE Centriolin OS=Mus musculus OX=10090 GN=Cntrl PE=1 SV=2
60	A2ALU4;A2ALU4-2;P81066	Protein Shroom2	Shroom2	-0.00656939	0.0887114		21.1116	21.1101	21.1863	21.198	21.1808	21.1875	21.1778	21.1873	21.1589	21.1835	2184500000	Apical cell membrane;Cell junction;Cytoplasm;Cytoskeleton;Nucleus;Tight junction		anatomical structure development;anatomical structure morphogenesis;apical protein localization;asymmetric protein localization;biological regulation;brain development;camera-type eye development;camera-type eye morphogenesis;cell junction maintenance;cell junction organization;cell migration;cell motility;cell-cell junction maintenance;cell-cell junction organization;cellular component maintenan…	actin binding;actin filament binding;beta-catenin binding;binding;cytoskeletal protein binding;DNA binding;nucleic acid binding;protein binding;protein domain specific binding;sequence-specific DNA binding	adherens junction;anchoring junction;apical junction complex;apical plasma membrane;cell body;cell cortex;cell junction;cell part;cell-cell adherens junction;cell-cell junction;cytoplasm;cytoplasmic part;cytoskeletal part;cytoskeleton;extracellular membrane-bounded organelle;extracellular organelle;extracellular region part;extracellular vesicular exosome;intracellular membrane-bounded organelle;…		ASD1;ASD2;Homeobox_KN;PDZ	33	29	3	27.9	1481;446;474	164.7	273;566;567;586;626;853;886;1126;1345		1280;1355	0	285.56	27	0.936759	sp|A2ALU4|SHRM2_MOUSE Protein Shroom2 OS=Mus musculus OX=10090 GN=Shroom2 PE=1 SV=1
62	A2ALW5;A2ALW5-2	DnaJ homolog subfamily C member 25	Dnajc25	0.0810471	1.10162		19.6663	19.6226	19.8113	19.7174	19.7643	19.6609	19.7866	19.7035	19.732	19.7064	357830000	Membrane	Multi-pass membrane protein			cell part;integral to membrane;intrinsic to membrane;membrane part		DnaJ	6	6	2	16.5	357;238	41.937		49		0	8.4712	7	0.320889	sp|A2ALW5|DJC25_MOUSE DnaJ homolog subfamily C member 25 OS=Mus musculus OX=10090 GN=Dnajc25 PE=1 SV=1;sp|A2ALW5-2|DJC25_MOUSE Isoform 2 of DnaJ homolog subfamily C member 25 OS=Mus musculus OX=10090 GN=Dnajc25
63	A2AM29	Protein AF-9	Mllt3	0.0376902	0.529855		17.732	17.7762	17.8615	17.7785	17.809	17.7348	17.8476	17.8098	17.6778	17.5517	99230000	Chromosome;Nucleus		anterior/posterior pattern specification;biological regulation;biosynthetic process;cellular biosynthetic process;cellular macromolecule biosynthetic process;cellular macromolecule metabolic process;cellular metabolic process;cellular nitrogen compound metabolic process;cellular process;developmental process;macromolecule biosynthetic process;macromolecule metabolic process;metabolic process;nega…		cell part;extracellular membrane-bounded organelle;extracellular organelle;extracellular region part;extracellular vesicular exosome;intracellular organelle part;intracellular part;macromolecular complex;membrane-bounded organelle;membrane-bounded vesicle;nuclear part;nucleoplasm part;organelle;organelle part;protein complex;transcription elongation factor complex;vesicle		YEATS	5	4	1	9.5	569	63.375	5			0	15.683	3	0.605382	sp|A2AM29|AF9_MOUSE Protein AF-9 OS=Mus musculus OX=10090 GN=Mllt3 PE=1 SV=1
64	A2AN08-3;A2AN08;A2AN08-5;A2AN08-2;A2AN08-4;REV__Q8R5L3-2;REV__Q8R5L3	E3 ubiquitin-protein ligase UBR4	Ubr4	0.00813913	0.0998756		24.2067	24.1845	24.2217	24.2173	24.1151	24.1886	24.2235	24.144	24.1879	24.1918	19667000000	Cytoplasm;Cytoskeleton;Membrane;Nucleus	Multi-pass membrane protein	cellular macromolecule metabolic process;cellular metabolic process;cellular process;cellular protein metabolic process;macromolecule metabolic process;macromolecule modification;metabolic process;primary metabolic process;protein metabolic process;protein modification by small protein conjugation;protein modification by small protein conjugation or removal;protein modification process;protein ub…	acid-amino acid ligase activity;binding;catalytic activity;cation binding;ion binding;ligase activity;ligase activity, forming carbon-nitrogen bonds;metal ion binding;small conjugating protein ligase activity;transition metal ion binding;ubiquitin-protein ligase activity;zinc ion binding	cell part;centrosome;cytoplasm;cytoplasmic part;cytoskeletal part;integral to membrane;intracellular non-membrane-bounded organelle;intracellular organelle;intracellular organelle part;intracellular part;intrinsic to membrane;membrane;membrane part;microtubule organizing center;non-membrane-bounded organelle;nuclear part;nucleoplasm;organelle;organelle part		E3_UbLigase_R4;zf-UBR	140	140	7	29.8	5156;5180;5208;2021;474;875;886	570.29	104;122;137;140;381;779;934;953;1229;1661;1690;1693;1713;1715;1723;1960;1968;2220;2232;2563;3252;3365;3387;3673;3676;3679;3693;3694;3777;3780;3903;3958;4119;4403;4455;4460;4488;4615;4634;4636;4811;4812;4814;4919		1141;1470;2228;2373;3036;3902;4411;4840;5105	0	323.31	148	0.923352	sp|A2AN08-3|UBR4_MOUSE Isoform 3 of E3 ubiquitin-protein ligase UBR4 OS=Mus musculus OX=10090 GN=Ubr4;sp|A2AN08|UBR4_MOUSE E3 ubiquitin-protein ligase UBR4 OS=Mus musculus OX=10090 GN=Ubr4 PE=1 SV=1;sp|A2AN08-5|UBR4_MOUSE Isoform 5 of E3 ubiquitin-protein
65	A2APB8	Targeting protein for Xklp2	Tpx2	0.0164461	0.191983		22.6654	22.6791	22.7835	22.7418	22.7875	22.7156	22.7257	22.7599	22.7121	22.6608	7611000000	Cytoplasm;Cytoskeleton;Nucleus;Spindle;Spindle pole		activation of protein kinase activity;apoptosis;biological regulation;cell cycle phase;cell cycle process;cell death;cell division;cellular component assembly;cellular component assembly at cellular level;cellular component organization;cellular component organization at cellular level;cellular component organization or biogenesis;cellular component organization or biogenesis at cellular level;ce…	binding;enzyme binding;kinase binding;protein binding;protein kinase binding	aster;axon hillock;axon part;cell part;cell projection part;cytoplasm;cytoskeletal part;cytoskeleton;intracellular membrane-bounded organelle;intracellular non-membrane-bounded organelle;intracellular organelle;intracellular organelle part;intracellular part;macromolecular complex;membrane-bounded organelle;microtubule;microtubule cytoskeleton;non-membrane-bounded organelle;nuclear part;nucleopla…		Aurora-A_bind;TPX2;TPX2_importin	42	42	1	56.4	745	85.893	100;148;155;303;535;623		223	0	205.27	59	0.835082	sp|A2APB8|TPX2_MOUSE Targeting protein for Xklp2 OS=Mus musculus OX=10090 GN=Tpx2 PE=1 SV=1
66	A2APT9	Kelch domain-containing protein 7A	Klhdc7a	0.00297165	0.0188234		16.6471	16.6598	16.6317	16.7273	16.8193	16.6922	16.7762	16.7831	16.7363	16.6514	151470000	Membrane	Single-pass membrane protein			cell part;integral to membrane;intrinsic to membrane;membrane part		Kelch_1	4	4	1	10.2	773	83.589	107;180			0	50.177	4	0.977243	sp|A2APT9|KLD7A_MOUSE Kelch domain-containing protein 7A OS=Mus musculus OX=10090 GN=Klhdc7a PE=1 SV=3
67	A2APV2-2;A2APV2;A2APV2-3	Formin-like protein 2	Fmnl2	0.019351	0.193579		17.9185	17.9147	18.0185	17.9926	18.0363	18.0008	17.9233	17.9111	17.9228	18	48763000	Cytoplasm		actin cytoskeleton organization;actin filament-based process;biological regulation;cellular component organization;cellular component organization at cellular level;cellular component organization or biogenesis;cellular component organization or biogenesis at cellular level;cellular process;cortical actin cytoskeleton organization;cortical cytoskeleton organization;cytoskeleton organization;organ…		cell part;cytoplasm;intracellular part		Drf_FH3;Drf_GBD;FH2	7	3	3	7.5	1032;1086;1091	117.71				0	3.1971	3	0.812224	sp|A2APV2-2|FMNL2_MOUSE Isoform 2 of Formin-like protein 2 OS=Mus musculus OX=10090 GN=Fmnl2;sp|A2APV2|FMNL2_MOUSE Formin-like protein 2 OS=Mus musculus OX=10090 GN=Fmnl2 PE=1 SV=2;sp|A2APV2-3|FMNL2_MOUSE Isoform 3 of Formin-like protein 2 OS=Mus musculus
68	A2APY7;A2APY7-2	NADH dehydrogenase [ubiquinone] 1 alpha subcomplex assembly factor 5	Ndufaf5	-0.0141835	0.0795202		19.6893	19.8135	19.8273	19.9527	19.8969	19.7542	19.7977	19.7475	19.7991	19.8084	653160000	Mitochondrion inner membrane		cellular component assembly;cellular component assembly at cellular level;cellular component biogenesis;cellular component organization;cellular component organization at cellular level;cellular component organization or biogenesis;cellular component organization or biogenesis at cellular level;cellular macromolecular complex assembly;cellular macromolecular complex subunit organization;cellular …	catalytic activity;methyltransferase activity;transferase activity;transferase activity, transferring one-carbon groups	cell part;cytoplasmic part;extrinsic to membrane;extrinsic to mitochondrial inner membrane;extrinsic to organelle membrane;intracellular membrane-bounded organelle;intracellular organelle;intracellular organelle part;intracellular part;membrane part;membrane-bounded organelle;mitochondrial membrane part;mitochondrial part;mitochondrion;organelle;organelle part		Methyltransf_11	6	6	2	19	343;156	38.404	98			0	18.181	7	0.890051	sp|A2APY7|NDUF5_MOUSE Arginine-hydroxylase NDUFAF5, mitochondrial OS=Mus musculus OX=10090 GN=Ndufaf5 PE=1 SV=1
69	A2AQ19	RNA polymerase-associated protein RTF1 homolog	Rtf1	0.0054636	0.0938875		22.6335	22.6184	22.6882	22.6874	22.6652	22.6515	22.6228	22.6306	22.6294	22.6228	4075200000	Nucleoplasm;Nucleus		biological regulation;biosynthetic process;blastocyst growth;cell fate commitment;cell fate commitment involved in formation of primary germ layers;cell surface receptor linked signaling pathway;cellular biosynthetic process;cellular component organization;cellular component organization at cellular level;cellular component organization or biogenesis;cellular component organization or biogenesis …	binding;DNA binding;nucleic acid binding;single-stranded DNA binding;structure-specific DNA binding	Cdc73/Paf1 complex;cell part;intracellular non-membrane-bounded organelle;intracellular organelle;intracellular organelle part;intracellular part;macromolecular complex;non-membrane-bounded organelle;nuclear part;nucleolus;nucleoplasm part;organelle;organelle part;protein complex;transcription elongation factor complex		Plus-3	27	27	1	33	715	80.796	390;604		287;527;591	0	92.12	36	0.944326	sp|A2AQ19|RTF1_MOUSE RNA polymerase-associated protein RTF1 homolog OS=Mus musculus OX=10090 GN=Rtf1 PE=1 SV=1
72	A2AQH4	BCL-6 corepressor-like protein 1	Bcorl1	0.142025	3.37962		16.7378	16.6188	16.7664	16.6283	16.7856	16.5884	16.7049	16.591	16.6583	16.7513	20458000	Nucleus		biological regulation;biosynthetic process;cellular biosynthetic process;cellular component organization;cellular component organization at cellular level;cellular component organization or biogenesis;cellular component organization or biogenesis at cellular level;cellular macromolecule biosynthetic process;cellular macromolecule metabolic process;cellular metabolic process;cellular nitrogen comp…		cell part;cytoplasm;intracellular organelle part;intracellular part;membrane;nuclear part;nucleoplasm;organelle part;plasma membrane		Ank_2	3	3	1	1.6	1781	190.48	154;760			0	9.0563	1	0.131176	sp|A2AQH4|BCORL_MOUSE BCL-6 corepressor-like protein 1 OS=Mus musculus OX=10090 GN=Bcorl1 PE=2 SV=1
73	A2AR02	Peptidyl-prolyl cis-trans isomerase G	Ppig	-0.00985527	0.136194		22.1437	22.1026	22.1104	22.087	22.0283	22.0794	22.0819	22.1347	22.0709	22.0222	7384100000	Nucleus matrix;Nucleus speckle		cellular macromolecule metabolic process;cellular metabolic process;cellular process;cellular protein metabolic process;macromolecule metabolic process;macromolecule modification;metabolic process;peptidyl-amino acid modification;peptidyl-proline modification;primary metabolic process;protein folding;protein metabolic process;protein modification process;protein peptidyl-prolyl isomerization	catalytic activity;cis-trans isomerase activity;isomerase activity;peptidyl-prolyl cis-trans isomerase activity	cell part;cytoplasm;intracellular organelle part;intracellular part;nuclear body;nuclear matrix;nuclear part;nuclear speck;nucleoplasm;nucleoplasm part;organelle part		Pro_isomerase	24	24	1	24.5	752	88.324	10;33;37;42;44;174;308		112	0	125.59	32	0.903251	sp|A2AR02|PPIG_MOUSE Peptidyl-prolyl cis-trans isomerase G OS=Mus musculus OX=10090 GN=Ppig PE=1 SV=1
75	A2ARV4	Low-density lipoprotein receptor-related protein 2	Lrp2	-0.0954504	1.46643		21.3197	21.359	21.3066	21.4675	21.3092	21.4541	21.2918	21.3285	21.3746	21.3969	1585500000	Apical cell membrane;Axon;Cell projection;Coated pit;Dendrite;Endosome lumen;Membrane	Single-pass type I membrane protein	anatomical structure development;cell proliferation;cellular component organization;cellular component organization or biogenesis;cellular membrane organization;cellular process;developmental process;endocytosis;establishment of localization;forebrain development;membrane invagination;membrane organization;metabolic process;receptor-mediated endocytosis;small molecule metabolic process;transport;…	binding;calcium ion binding;cation binding;ion binding;metal ion binding;receptor activity	apical part of cell;apical plasma membrane;brush border;brush border membrane;cell part;cell projection;cell projection membrane;cell projection part;coated pit;cytoplasmic membrane-bounded vesicle;cytoplasmic part;cytoplasmic vesicle;endocytic vesicle;endoplasmic reticulum;endosome;extracellular membrane-bounded organelle;extracellular organelle;extracellular region part;extracellular vesicular …	Hedgehog signaling pathway	cEGF;EGF_CA;Ldl_recept_a;Ldl_recept_b	42	42	1	10.3	4660	519.2		53;62;1129;1135;1414;1416;2749;2995;3002;3053;3059;3070;3077;3152;3158;3165;3540;3550;3580;3761;3768;3773;3819;4403;4412	810	0	246.02	32	0.257592	sp|A2ARV4|LRP2_MOUSE Low-density lipoprotein receptor-related protein 2 OS=Mus musculus OX=10090 GN=Lrp2 PE=1 SV=1
77	A2AS55	Ankyrin repeat domain-containing protein 16	Ankrd16	0.0875001	1.00564		17.2901	17.2811	17.283	17.1455	17.3631	17.1624	17.201	17.1982	17.3138	17.3131	113820000	Cytoplasm;Nucleus						Ank_2	2	2	1	6.6	361	39.776				0	9.1515	2	0.315166	sp|A2AS55|ANR16_MOUSE Ankyrin repeat domain-containing protein 16 OS=Mus musculus OX=10090 GN=Ankrd16 PE=1 SV=1
78	A2ASA8	Inositol 1,4,5-trisphosphate receptor-interacting protein-like 1	Itpripl1	0.0465584	0.331146		16.4759	16.3419	16.557	16.5305	16.5985	16.5236	16.4153	16.4645	16.6116	16.5574	25589000	Membrane	Single-pass type I membrane protein			cell part;integral to membrane;intrinsic to membrane;membrane;membrane part		Mab-21	3	3	1	6.4	547	62.216	209			0.00013475	2.6998	2	0.593759	sp|A2ASA8|IPIL1_MOUSE Inositol 1,4,5-trisphosphate receptor-interacting protein-like 1 OS=Mus musculus OX=10090 GN=Itpripl1 PE=2 SV=2
79	A2ASQ1-3;A2ASQ1-2;A2ASQ1	Agrin;Agrin N-terminal 110 kDa subunit;Agrin C-terminal 110 kDa subunit;Agrin C-terminal 90 kDa fragment;Agrin C-terminal 22 kDa fragment	Agrn	0.0329943	0.475338		22.5886	22.5187	22.6606	22.626	22.6063	22.612	22.5798	22.5468	22.6209	22.6321	6438000000	Cell junction;Cell membrane;Synapse	Single-pass type II membrane protein	biological regulation;cell communication;cell differentiation;cell-cell signaling;cellular component organization;cellular component organization or biogenesis;cellular developmental process;cellular localization;cellular macromolecule localization;cellular macromolecule metabolic process;cellular membrane organization;cellular metabolic process;cellular process;cellular protein localization;deve…	acetylcholine receptor regulator activity;ATPase inhibitor activity;ATPase regulator activity;binding;calcium ion binding;carbohydrate binding;cation binding;chondroitin sulfate binding;dystroglycan binding;enzyme inhibitor activity;enzyme regulator activity;glycoprotein binding;glycosaminoglycan binding;heparan sulfate proteoglycan binding;ion binding;ion channel binding;metal ion binding;monosa…	basal lamina;basement membrane;cell junction;cell part;cell surface;cytoplasm;cytoplasmic part;extracellular matrix;extracellular matrix part;extracellular membrane-bounded organelle;extracellular organelle;extracellular region;extracellular region part;extracellular space;extracellular vesicular exosome;Golgi apparatus part;Golgi lumen;integral to membrane;intracellular organelle lumen;intracell…		EGF;Kazal_1;Kazal_2;Laminin_EGF;Laminin_G_1;SEA	49	49	3	32.9	1867;1928;1950	198.33	457;503;516	29;31;62;76;137;223;255;263;274;322;324;368;380;466;477;484;498;521;584;693;700;702;803;951;1406;1838;1864		0	323.31	42	0.6518	sp|A2ASQ1-3|AGRIN_MOUSE Isoform 3 of Agrin OS=Mus musculus OX=10090 GN=Agrn;sp|A2ASQ1-2|AGRIN_MOUSE Isoform 2 of Agrin OS=Mus musculus OX=10090 GN=Agrn;sp|A2ASQ1|AGRIN_MOUSE Agrin OS=Mus musculus OX=10090 GN=Agrn PE=1 SV=1
80	A2ASS6;A2ASS6-2;A2ASS6-3	Titin	Ttn	-0.0410714	0.365067		20.6037	20.5335	20.455	20.5083	20.4068	20.4748	20.4021	20.5153	20.3213	20.3771	1499500000	Cytoplasm;Nucleus		anatomical structure development;anatomical structure formation involved in morphogenesis;anterior/posterior pattern specification;developmental process;heart development;organ development;pattern specification process;regionalization;segmentation;somitogenesis	adenyl nucleotide binding;adenyl ribonucleotide binding;ankyrin binding;ATP binding;binding;catalytic activity;cation binding;cytoskeletal protein binding;ion binding;kinase activity;metal ion binding;nucleotide binding;phosphotransferase activity, alcohol group as acceptor;protein binding;protein kinase activity;protein serine/threonine kinase activity;purine nucleotide binding;purine ribonucleo…	cell part;cytoplasm;intracellular membrane-bounded organelle;intracellular organelle;intracellular part;membrane-bounded organelle;nucleus;organelle		fn3;I-set;Pkinase;PPAK;Titin_Z	17	10	3	0.4	35213;26886;5508	3906.4	2472;6675;20411		12688;31532	0	3.0863	12	0.615791	sp|A2ASS6|TITIN_MOUSE Titin OS=Mus musculus OX=10090 GN=Ttn PE=1 SV=1;sp|A2ASS6-2|TITIN_MOUSE Isoform 2 of Titin OS=Mus musculus OX=10090 GN=Ttn
81	A2ASZ8;A2ASZ8-4;A2ASZ8-5;A2ASZ8-2;A2ASZ8-3	Calcium-binding mitochondrial carrier protein SCaMC-2	Slc25a25	0.0655713	1.35547		18.121	18.0476	18.0841	18.0514	18.1042	18.0189	18.0399	17.9691	18.0811	18.1087	148570000	Mitochondrion inner membrane	Multi-pass membrane protein	adipose tissue development;anatomical structure development;ATP metabolic process;calcium ion transmembrane transport;calcium ion transport;camera-type eye development;cation transport;cellular metabolic process;cellular nitrogen compound metabolic process;cellular process;cellular respiration;developmental process;divalent inorganic cation transport;divalent metal ion transport;energy derivation…	binding;calcium ion binding;cation binding;ion binding;metal ion binding	cell part;cytoplasmic part;extracellular membrane-bounded organelle;extracellular organelle;extracellular region part;extracellular vesicular exosome;integral to membrane;intracellular membrane-bounded organelle;intracellular organelle;intracellular organelle part;intracellular part;intrinsic to membrane;membrane;membrane part;membrane-bounded organelle;membrane-bounded vesicle;mitochondrial inne…		EF-hand_7;Mito_carr	6	4	5	11.3	469;489;501;502;514	52.62	203		104	0	8.5497	3	0.360604	sp|A2ASZ8|SCMC2_MOUSE Calcium-binding mitochondrial carrier protein SCaMC-2 OS=Mus musculus OX=10090 GN=Slc25a25 PE=1 SV=1;sp|A2ASZ8-4|SCMC2_MOUSE Isoform 4 of Calcium-binding mitochondrial carrier protein SCaMC-2 OS=Mus musculus OX=10090 GN=Slc25a25;sp|A2
82	A2AUM9	Centrosomal protein of 152 kDa	Cep152	0.0248318	0.199622		18.4393	18.5288	18.6089	18.552	18.6584	18.5454	18.5258	18.5069	18.6475	18.6381	147710000	Centriole;Centrosome;Cytoplasm;Cytoskeleton;Microtubule organizing center		cell cycle process;cell projection organization;cellular component organization;cellular component organization at cellular level;cellular component organization or biogenesis;cellular component organization or biogenesis at cellular level;cellular process;centriole replication;centrosome duplication;centrosome organization;microtubule organizing center organization;microtubule-based process;orga…	binding;enzyme binding;kinase binding;protein binding;protein kinase binding	cell part;centrosome;cytoplasm;cytoplasmic part;cytoskeletal part;intracellular membrane-bounded organelle;intracellular non-membrane-bounded organelle;intracellular organelle;intracellular organelle part;intracellular part;membrane-bounded organelle;microtubule organizing center;non-membrane-bounded organelle;nuclear part;nucleoplasm;nucleus;organelle;organelle part			7	6	1	3.5	1736	196.53	1491			0	14.552	5	0.775863	sp|A2AUM9|CE152_MOUSE Centrosomal protein of 152 kDa OS=Mus musculus OX=10090 GN=Cep152 PE=1 SV=1
83	A2AWA9;A2AWA9-2;A2AWA9-3	Rab GTPase-activating protein 1	Rabgap1	0.0289264	0.391374		22.2033	22.151	22.2083	22.1378	22.0824	22.0918	22.1501	22.1478	22.1075	22.0593	3833400000	Centrosome;Cytoplasm;Cytoskeleton;Cytosol;Microtubule organizing center		biological regulation;cell cycle;cellular process;positive regulation of catalytic activity;positive regulation of GTPase activity;positive regulation of hydrolase activity;positive regulation of molecular function;regulation of biological process;regulation of catabolic process;regulation of catalytic activity;regulation of cellular catabolic process;regulation of cellular metabolic process;regu…	binding;enzyme activator activity;enzyme binding;enzyme regulator activity;GTPase activator activity;GTPase binding;GTPase regulator activity;nucleoside-triphosphatase regulator activity;protein binding;Rab GTPase binding;Ras GTPase binding;small GTPase binding	cell part;cytoplasmic part;cytoskeletal part;cytosol;intracellular organelle part;intracellular part;microtubule organizing center;organelle part		DUF3694;PID;RabGAP-TBC	34	32	3	29	1064;809;366	120.8	150;213;245;327;341;428;471;800;936;964			0	219.35	32	0.697656	sp|A2AWA9|RBGP1_MOUSE Rab GTPase-activating protein 1 OS=Mus musculus OX=10090 GN=Rabgap1 PE=1 SV=1;sp|A2AWA9-2|RBGP1_MOUSE Isoform 2 of Rab GTPase-activating protein 1 OS=Mus musculus OX=10090 GN=Rabgap1
84	A2AWL7-3;A2AWL7;A2AWL7-2;A2AWL7-4	MAX gene-associated protein	Mga	0.0113902	0.244687		21.1622	21.1522	21.1875	21.1518	21.1394	21.1079	21.1142	21.1457	21.1055	21.0744	2949000000	Nucleus		biosynthetic process;cellular biosynthetic process;cellular macromolecule biosynthetic process;cellular macromolecule metabolic process;cellular metabolic process;cellular nitrogen compound metabolic process;cellular process;macromolecule biosynthetic process;macromolecule metabolic process;metabolic process;nitrogen compound metabolic process;nucleic acid metabolic process;nucleobase-containing …	binding;DNA binding;nucleic acid binding;nucleic acid binding transcription factor activity;sequence-specific DNA binding transcription factor activity	cell part;cytoplasm;histone methyltransferase complex;intracellular organelle part;intracellular part;macromolecular complex;methyltransferase complex;MLL1 complex;nuclear part;nucleoplasm;nucleoplasm part;organelle part;protein complex;transcription factor complex		HLH;T-box	19	18	4	7.1	2924;3003;2295;671	320.32	696;1063			0	112.62	17	0.874822	sp|A2AWL7-3|MGAP_MOUSE Isoform 3 of MAX gene-associated protein OS=Mus musculus OX=10090 GN=Mga;sp|A2AWL7|MGAP_MOUSE MAX gene-associated protein OS=Mus musculus OX=10090 GN=Mga PE=2 SV=1;sp|A2AWL7-2|MGAP_MOUSE Isoform 2 of MAX gene-associated protein OS=Mu
85	A2AWP8-3;A2AWP8-2;A2AWP8-4;A2AWP8;A2AWP8-5	Rho guanine nucleotide exchange factor 10-like protein	Arhgef10l	0.00705194	0.114066		19.4198	19.4765	19.4432	19.41	19.3999	19.3815	19.4278	19.3945	19.3917	19.3923	242190000	Cytoplasm			enzyme regulator activity;GTPase regulator activity;guanyl-nucleotide exchange factor activity;nucleoside-triphosphatase regulator activity;Ras guanyl-nucleotide exchange factor activity;Rho guanyl-nucleotide exchange factor activity;small GTPase regulator activity	cell part;cytoplasm;intracellular part		RhoGEF	8	8	5	7	1236;1241;1275;1280;988	134.79	721;883			0	17.044	6	0.930806	sp|A2AWP8-3|ARGAL_MOUSE Isoform 3 of Rho guanine nucleotide exchange factor 10-like protein OS=Mus musculus OX=10090 GN=Arhgef10l;sp|A2AWP8-2|ARGAL_MOUSE Isoform 2 of Rho guanine nucleotide exchange factor 10-like protein OS=Mus musculus OX=10090 GN=Arhgef
86	A2AWT3;A2AWT3-2	Ataxin-7-like protein 3	Atxn7l3	0.0307579	0.225514		16.3517	16.474	16.4445	16.2794	16.513	16.4505	16.4406	16.4229	16.429	16.3897	64822000	Nucleus		biological regulation;biosynthetic process;cellular biosynthetic process;cellular component organization;cellular component organization at cellular level;cellular component organization or biogenesis;cellular component organization or biogenesis at cellular level;cellular macromolecule biosynthetic process;cellular macromolecule metabolic process;cellular metabolic process;cellular nitrogen comp…	binding;cation binding;ion binding;ligand-dependent nuclear receptor transcription coactivator activity;metal ion binding;protein binding transcription factor activity;transcription coactivator activity;transcription cofactor activity;transcription factor binding transcription factor activity;transition metal ion binding;zinc ion binding	cell part;DUBm complex;histone acetyltransferase complex;intracellular organelle part;intracellular part;macromolecular complex;nuclear part;nucleoplasm part;organelle part;protein complex;SAGA complex;SAGA-type complex		SCA7;Sgf11	1	1	2	2	347;354	38.594				0.0034351	1.3784	1	0.728026	sp|A2AWT3|AT7L3_MOUSE Ataxin-7-like protein 3 OS=Mus musculus OX=10090 GN=Atxn7l3 PE=1 SV=1;sp|A2AWT3-2|AT7L3_MOUSE Isoform 2 of Ataxin-7-like protein 3 OS=Mus musculus OX=10090 GN=Atxn7l3
87	A2BDX3	Adenylyltransferase and sulfurtransferase MOCS3;Molybdopterin-synthase adenylyltransferase;Molybdopterin-synthase sulfurtransferase	Mocs3	-0.0739174	1.15692		19.2497	19.2968	19.1866	19.3065	19.3174	19.3435	19.2781	19.3808	19.2746	19.3122	4594200000	Cytoplasm		aromatic compound biosynthetic process;biosynthetic process;cellular aromatic compound metabolic process;cellular biosynthetic process;cellular macromolecule metabolic process;cellular metabolic process;cellular nitrogen compound biosynthetic process;cellular nitrogen compound metabolic process;cellular process;cellular protein metabolic process;coenzyme biosynthetic process;coenzyme metabolic pr…	adenyl nucleotide binding;adenyl ribonucleotide binding;adenylyltransferase activity;ATP binding;binding;catalytic activity;cation binding;ion binding;metal ion binding;nucleotide binding;nucleotidyltransferase activity;protein adenylyltransferase activity;purine nucleotide binding;purine ribonucleoside triphosphate binding;purine ribonucleotide binding;ribonucleotide binding;small protein activa…	cell part;cytoplasmic part;cytosol;intracellular part	Sulfur relay system	MoeZ_MoeB;Rhodanese;ThiF	10	10	1	24.1	460	49.374	179;180;297;300;316			0	72.512	12	0.339993	sp|A2BDX3|MOCS3_MOUSE Adenylyltransferase and sulfurtransferase MOCS3 OS=Mus musculus OX=10090 GN=Mocs3 PE=1 SV=1
88	A2BE28-2;A2BE28	Ribosomal biogenesis protein LAS1L	Las1l	-0.0175118	0.263825		22.1218	22.1164	22.0824	22.1264	22.0158	22.0896	22.1207	22.0784	22.0941	22.0934	3626700000	Cytoplasm;Nucleolus;Nucleoplasm;Nucleus		cellular macromolecule metabolic process;cellular metabolic process;cellular nitrogen compound metabolic process;cellular process;macromolecule metabolic process;metabolic process;ncRNA metabolic process;ncRNA processing;nitrogen compound metabolic process;nucleic acid metabolic process;nucleobase-containing compound metabolic process;primary metabolic process;RNA metabolic process;RNA processing…		cell part;cytoplasm;cytoplasmic part;cytoskeletal part;histone methyltransferase complex;intracellular non-membrane-bounded organelle;intracellular organelle;intracellular organelle part;intracellular part;macromolecular complex;membrane;methyltransferase complex;microtubule organizing center;MLL1 complex;non-membrane-bounded organelle;nuclear part;nucleolus;nucleoplasm;nucleoplasm part;organelle…		Las1	20	20	2	31.1	759;776	87.577	118;290;515		102;369;455	0	160.96	30	0.814013	sp|A2BE28-2|LAS1L_MOUSE Isoform 2 of Ribosomal biogenesis protein LAS1L OS=Mus musculus OX=10090 GN=Las1l;sp|A2BE28|LAS1L_MOUSE Ribosomal biogenesis protein LAS1L OS=Mus musculus OX=10090 GN=Las1l PE=1 SV=1
89	A2BH40;A2BH40-3	AT-rich interactive domain-containing protein 1A	Arid1a	0.0733566	1.18788		18.9604	18.9336	19.0468	18.9851	19.0856	18.9107	19.0167	18.9865	19.0301	19.0027	574830000	Nucleus		anatomical structure development;anatomical structure formation involved in morphogenesis;androgen receptor signaling pathway;ATP-dependent chromatin remodeling;biological regulation;biosynthetic process;blood vessel development;cardiac cell differentiation;cardiac chamber development;cardiac muscle cell differentiation;cell differentiation;cellular biosynthetic process;cellular component disasse…	binding;DNA binding;ligand-dependent nuclear receptor binding;nucleic acid binding;protein binding;receptor binding	cell part;chromatin;chromatin remodeling complex;chromosomal part;intracellular organelle part;intracellular part;macromolecular complex;nBAF complex;npBAF complex;nuclear chromatin;nuclear chromosome part;nuclear part;nucleoplasm;organelle part;protein complex;SWI/SNF complex;SWI/SNF-type complex		ARID;DUF3518	39	5	2	23.9	2283;2066	242.09	1825;1872;1966;1979;1981;2041;2161		629;1533;1635;1786	0	323.31	9	0.340094	sp|A2BH40|ARI1A_MOUSE AT-rich interactive domain-containing protein 1A OS=Mus musculus OX=10090 GN=Arid1a PE=1 SV=1;sp|A2BH40-3|ARI1A_MOUSE Isoform 3 of AT-rich interactive domain-containing protein 1A OS=Mus musculus OX=10090 GN=Arid1a
90	A2BH40-4;A2BH40-2	AT-rich interactive domain-containing protein 1A	Arid1a	-0.128012	0.503868		14.1547	14.3562	14.1936	14.3633	14.2396	14.1359	13.8397	14.0843	14.2403	14.1791	20138000	Nucleus		anatomical structure development;anatomical structure formation involved in morphogenesis;androgen receptor signaling pathway;ATP-dependent chromatin remodeling;biological regulation;biosynthetic process;blood vessel development;cardiac cell differentiation;cardiac chamber development;cardiac muscle cell differentiation;cell differentiation;cellular biosynthetic process;cellular component disasse…	binding;DNA binding;ligand-dependent nuclear receptor binding;nucleic acid binding;protein binding;receptor binding	cell part;chromatin;chromatin remodeling complex;chromosomal part;intracellular organelle part;intracellular part;macromolecular complex;nBAF complex;npBAF complex;nuclear chromatin;nuclear chromosome part;nuclear part;nucleoplasm;organelle part;protein complex;SWI/SNF complex;SWI/SNF-type complex		ARID;DUF3518	35	1	2	23.9	1902;1903	206.4	1444;1491;1585;1598;1600;1660;1780		244;1152;1254;1405	0	9.8183	2	0.320262	sp|A2BH40-4|ARI1A_MOUSE Isoform 4 of AT-rich interactive domain-containing protein 1A OS=Mus musculus OX=10090 GN=Arid1a;sp|A2BH40-2|ARI1A_MOUSE Isoform 2 of AT-rich interactive domain-containing protein 1A OS=Mus musculus OX=10090 GN=Arid1a
91	A2CG49-2;A2CG49;A2CG49-9;A2CG49-8;A2CG49-7;A2CG49-10;A2CG49-5;A2CG49-4;A2CG49-6	Kalirin	Kalrn	-0.173049	0.358732		17.1852	16.9848	16.7196	16.6046	16.6441	17.3994	16.9345	17.1867	16.4801	16.7484	64875000	Cytoplasm;Cytoskeleton		biological regulation;positive regulation of catalytic activity;positive regulation of GTPase activity;positive regulation of hydrolase activity;positive regulation of molecular function;regulation of biological process;regulation of catabolic process;regulation of catalytic activity;regulation of cellular catabolic process;regulation of cellular metabolic process;regulation of cellular process;r…	adenyl nucleotide binding;adenyl ribonucleotide binding;ATP binding;binding;catalytic activity;cation binding;enzyme regulator activity;GTPase regulator activity;guanyl-nucleotide exchange factor activity;ion binding;kinase activity;metal ion binding;nucleoside-triphosphatase regulator activity;nucleotide binding;phosphotransferase activity, alcohol group as acceptor;protein kinase activity;prote…	cell part;cytoplasm;cytoskeleton;extracellular membrane-bounded organelle;extracellular organelle;extracellular region part;extracellular vesicular exosome;intracellular non-membrane-bounded organelle;intracellular organelle;intracellular part;membrane-bounded organelle;membrane-bounded vesicle;non-membrane-bounded organelle;organelle;vesicle		CRAL_TRIO_2;fn3;I-set;Pkinase;RhoGEF;SH3_1;Spectrin	12	4	9	4.9	2375;2964;1654;1663;2984;1013;1022;673;694	271.14	291;1102;1404;1405			0	5.9929	5	0.335895	sp|A2CG49-2|KALRN_MOUSE Isoform 2 of Kalirin OS=Mus musculus OX=10090 GN=Kalrn;sp|A2CG49|KALRN_MOUSE Kalirin OS=Mus musculus OX=10090 GN=Kalrn PE=1 SV=1;sp|A2CG49-9|KALRN_MOUSE Isoform 9 of Kalirin OS=Mus musculus OX=10090 GN=Kalrn;sp|A2CG49-8|KALRN_MOUSE
92	A2CG63-2;A2CG63	AT-rich interactive domain-containing protein 4B	Arid4b	0.022284	0.603341		20.5878	20.5614	20.5577	20.5415	20.546	20.4978	20.5604	20.5621	20.5034	20.5244	668130000	Nucleus		biological regulation;biosynthetic process;cellular biosynthetic process;cellular component organization;cellular component organization at cellular level;cellular component organization or biogenesis;cellular component organization or biogenesis at cellular level;cellular macromolecule biosynthetic process;cellular macromolecule metabolic process;cellular metabolic process;cellular nitrogen comp…	binding;DNA binding;nucleic acid binding;regulatory region DNA binding;regulatory region nucleic acid binding;transcription regulatory region DNA binding	cell part;intracellular membrane-bounded organelle;intracellular organelle;intracellular part;membrane-bounded organelle;nucleus;organelle		ARID;RBB1NT;Tudor-knot	18	18	2	14.3	1227;1314	137.32	25;417;637			0	61.604	15	0.742452	sp|A2CG63-2|ARI4B_MOUSE Isoform 2 of AT-rich interactive domain-containing protein 4B OS=Mus musculus OX=10090 GN=Arid4b;sp|A2CG63|ARI4B_MOUSE AT-rich interactive domain-containing protein 4B OS=Mus musculus OX=10090 GN=Arid4b PE=1 SV=1
93	A2RSJ4	UHRF1-binding protein 1-like	Uhrf1bp1l	0.042541	0.450257		20.1388	20.0436	20.0844	20.0334	19.9655	19.9681	20.0125	19.986	20.0169	20.0019	533230000	Cytoplasm;Cytosol;Early endosome						Chorein_N	11	11	1	7.8	1457	161.94	627;1426			0	52.327	12	0.582201	sp|A2RSJ4|UH1BL_MOUSE UHRF1-binding protein 1-like OS=Mus musculus OX=10090 GN=Uhrf1bp1l PE=1 SV=2
94	A2RSQ0	DENN domain-containing protein 5B	Dennd5b	0.0767167	1.02917		15.7524	15.7637	15.8262	15.7267	15.7838	15.6893	15.7342	15.6102	15.6697	15.728	14430000	Membrane	Single-pass membrane protein	biological regulation;positive regulation of catalytic activity;positive regulation of GTPase activity;positive regulation of hydrolase activity;positive regulation of molecular function;regulation of biological process;regulation of catabolic process;regulation of catalytic activity;regulation of cellular catabolic process;regulation of cellular metabolic process;regulation of cellular process;r…	enzyme regulator activity;GTPase regulator activity;guanyl-nucleotide exchange factor activity;nucleoside-triphosphatase regulator activity;Rab guanyl-nucleotide exchange factor activity;Ras guanyl-nucleotide exchange factor activity;small GTPase regulator activity	cell part;integral to membrane;intrinsic to membrane;membrane;membrane part		dDENN;DENN;PLAT;RUN;uDENN	1	1	1	0.7	1274	144.63				0	2.8125	1	0.339947	sp|A2RSQ0|DEN5B_MOUSE DENN domain-containing protein 5B OS=Mus musculus OX=10090 GN=Dennd5b PE=1 SV=2
95	A2RSX7	tRNA wybutosine-synthesizing protein 5	Tyw5	0.0140572	0.30656		19.9423	19.9738	19.9651	19.9286	20.0173	19.9682	19.9788	19.9766	20.0144	19.9897	166390000			cellular macromolecule metabolic process;cellular metabolic process;cellular nitrogen compound metabolic process;cellular process;guanosine metabolic process;heterocycle metabolic process;macromolecule metabolic process;macromolecule modification;metabolic process;ncRNA metabolic process;ncRNA processing;nitrogen compound metabolic process;nucleic acid metabolic process;nucleobase-containing comp…	binding;catalytic activity;cation binding;identical protein binding;ion binding;iron ion binding;metal ion binding;nucleic acid binding;oxidoreductase activity;oxidoreductase activity, acting on paired donors, with incorporation or reduction of molecular oxygen;oxidoreductase activity, acting on paired donors, with incorporation or reduction of molecular oxygen, 2-oxoglutarate as one donor, and i…				5	5	1	17.1	315	36.632				0	9.8763	6	0.842603	sp|A2RSX7|TYW5_MOUSE tRNA wybutosine-synthesizing protein 5 OS=Mus musculus OX=10090 GN=Tyw5 PE=2 SV=2
96	A2RSY1-2;A2RSY1-3;A2RSY1	KAT8 regulatory NSL complex subunit 3	Kansl3	-0.107739	2.02205		18.108	18.1623	18.0414	18.1587	18.051	18.2519	18.1086	18.1671	18.209	18.2649	347700000	Nucleus		cellular component organization;cellular component organization at cellular level;cellular component organization or biogenesis;cellular component organization or biogenesis at cellular level;cellular macromolecule metabolic process;cellular metabolic process;cellular process;cellular protein metabolic process;chromatin modification;chromatin organization;chromosome organization;covalent chromati…	acetyltransferase activity;catalytic activity;H4 histone acetyltransferase activity;histone acetyltransferase activity;histone acetyltransferase activity (H4-K16 specific);histone acetyltransferase activity (H4-K5 specific);histone acetyltransferase activity (H4-K8 specific);lysine N-acetyltransferase activity;N-acetyltransferase activity;N-acyltransferase activity;transferase activity;transferas…	cell part;histone acetyltransferase complex;intracellular membrane-bounded organelle;intracellular non-membrane-bounded organelle;intracellular organelle;intracellular organelle part;intracellular part;macromolecular complex;membrane-bounded organelle;non-membrane-bounded organelle;nuclear part;nucleolus;nucleoplasm;nucleoplasm part;nucleus;organelle;organelle part;protein complex		Abhydrolase_5	8	8	3	12.8	877;778;903	93.278	103			0	53.807	8	0.211857	sp|A2RSY1-2|KANL3_MOUSE Isoform 2 of KAT8 regulatory NSL complex subunit 3 OS=Mus musculus OX=10090 GN=Kansl3;sp|A2RSY1-3|KANL3_MOUSE Isoform 3 of KAT8 regulatory NSL complex subunit 3 OS=Mus musculus OX=10090 GN=Kansl3;sp|A2RSY1|KANL3_MOUSE KAT8 regulator
97	A2RSY6;A2RSY6-2;A2RSY6-3;A2RSY6-4	TRMT1-like protein	Trmt1l	-0.0347114	0.827953		21.8949	21.8916	21.8822	21.9073	21.8946	21.9858	21.8925	21.9183	21.9366	21.9422	1998700000			adult behavior;adult locomotory behavior;behavior;cellular macromolecule metabolic process;cellular metabolic process;cellular nitrogen compound metabolic process;cellular process;locomotory behavior;macromolecule metabolic process;metabolic process;multicellular organismal process;ncRNA metabolic process;ncRNA processing;nitrogen compound metabolic process;nucleic acid metabolic process;nucleoba…	binding;catalytic activity;cation binding;ion binding;metal ion binding;methyltransferase activity;nucleic acid binding;RNA binding;transferase activity;transferase activity, transferring one-carbon groups;tRNA binding			TRM	19	18	4	27.5	728;671;285;151	80.86	262;317		497	0	207.74	23	0.600513	sp|A2RSY6|TRM1L_MOUSE TRMT1-like protein OS=Mus musculus OX=10090 GN=Trmt1l PE=1 SV=1;sp|A2RSY6-2|TRM1L_MOUSE Isoform 2 of TRMT1-like protein OS=Mus musculus OX=10090 GN=Trmt1l
98	A2RT67	DENN domain-containing protein 3	Dennd3	0.0172129	0.174001		17.8101	17.845	17.9102	17.8971	17.7964	17.7892	17.912	17.8286	17.8486	17.8421	100620000	Cytoplasm		biological regulation;catabolic process;cellular catabolic process;cellular macromolecule catabolic process;cellular macromolecule metabolic process;cellular metabolic process;cellular process;cellular protein catabolic process;cellular protein metabolic process;endosome to lysosome transport;endosome transport;establishment of localization;establishment of localization in cell;intracellular tran…	enzyme regulator activity;GTPase regulator activity;guanyl-nucleotide exchange factor activity;nucleoside-triphosphatase regulator activity;Rab guanyl-nucleotide exchange factor activity;Ras guanyl-nucleotide exchange factor activity;small GTPase regulator activity			dDENN;DENN;WD40	6	6	1	4.5	1274	143.89	1250			0	7.0078	5	0.833716	sp|A2RT67|DEND3_MOUSE DENN domain-containing protein 3 OS=Mus musculus OX=10090 GN=Dennd3 PE=1 SV=2
99	A2RTL5	Arginine/serine-rich coiled-coil protein 2	Rsrc2	0.064362	0.40085		20.2044	20.0195	20.0912	20.2454	20.1489	20.1257	20.141	19.9374	20.0143	20.0445	547580000							SMAP	7	7	1	23.9	376	43.876	324		174;268;351	0	97.844	8	0.487487	sp|A2RTL5|RSRC2_MOUSE Arginine/serine-rich coiled-coil protein 2 OS=Mus musculus OX=10090 GN=Rsrc2 PE=2 SV=1
100	A2TJV2;REV__Q8C4Q6-2;REV__Q8C4Q6	Paralemmin-3	Palm3	-0.0205593	0.329876		23.383	23.4222	23.4091	23.3951	23.441	23.3919	23.3837	23.4899	23.4046	23.3944	16866000000	Cell membrane;Cytoplasm	Lipid-anchor	biological regulation;cell surface receptor linked signaling pathway;cellular process;cellular response to stimulus;negative regulation of biological process;negative regulation of cell communication;negative regulation of cellular process;negative regulation of cytokine-mediated signaling pathway;negative regulation of response to cytokine stimulus;negative regulation of response to stimulus;neg…	adenyl nucleotide binding;adenyl ribonucleotide binding;ATP binding;binding;nucleotide binding;purine nucleotide binding;purine ribonucleoside triphosphate binding;purine ribonucleotide binding;ribonucleotide binding	cell part;cytoplasm;intracellular part;membrane;plasma membrane			48	48	3	66.3	734;223;305	78.787	202;325;627;659		143;513	0	323.31	74	0.781771	sp|A2TJV2|PALM3_MOUSE Paralemmin-3 OS=Mus musculus OX=10090 GN=Palm3 PE=1 SV=1
101	A3KFM7-2;A3KFM7;REV__Q69ZP3-2;REV__Q69ZP3-3	Chromodomain-helicase-DNA-binding protein 6	Chd6	0.0569911	0.674274		18.9267	18.8613	18.9189	18.9631	19.0554	18.9244	19.0218	18.946	18.9602	18.9363	216430000	Nucleoplasm;Nucleus		biosynthetic process;cellular biosynthetic process;cellular component organization;cellular component organization at cellular level;cellular component organization or biogenesis;cellular component organization or biogenesis at cellular level;cellular macromolecule biosynthetic process;cellular macromolecule metabolic process;cellular metabolic process;cellular nitrogen compound metabolic process…	adenyl nucleotide binding;adenyl ribonucleotide binding;ATP binding;ATPase activity;ATPase activity, coupled;ATP-dependent helicase activity;binding;catalytic activity;chromatin binding;DNA binding;DNA-dependent ATPase activity;helicase activity;hydrolase activity;hydrolase activity, acting on acid anhydrides;hydrolase activity, acting on acid anhydrides, in phosphorus-containing anhydrides;nucle…	cell part;DNA-directed RNA polymerase complex;DNA-directed RNA polymerase II, core complex;intracellular organelle part;intracellular part;macromolecular complex;nuclear DNA-directed RNA polymerase complex;nuclear part;nucleoplasm;nucleoplasm part;organelle part;protein complex;RNA polymerase complex		BRK;Chromo;Helicase_C;SNF2_N	13	10	4	6.4	2710;2711;142;424	305.31	171;742;743		806	0	43.971	9	0.457367	sp|A3KFM7-2|CHD6_MOUSE Isoform 2 of Chromodomain-helicase-DNA-binding protein 6 OS=Mus musculus OX=10090 GN=Chd6;sp|A3KFM7|CHD6_MOUSE Chromodomain-helicase-DNA-binding protein 6 OS=Mus musculus OX=10090 GN=Chd6 PE=1 SV=1
103	A3KGB4	TBC1 domain family member 8B	Tbc1d8b	-0.0185504	0.306976		20.712	20.6907	20.7405	20.7906	20.704	20.724	20.6795	20.7047	20.7319	20.74	751380000				binding;calcium ion binding;cation binding;enzyme activator activity;enzyme regulator activity;GTPase activator activity;GTPase regulator activity;ion binding;metal ion binding;nucleoside-triphosphatase regulator activity			GRAM;RabGAP-TBC	12	12	1	12.4	1114	127.89				0	88.728	13	0.802298	sp|A3KGB4|TBC8B_MOUSE TBC1 domain family member 8B OS=Mus musculus OX=10090 GN=Tbc1d8b PE=1 SV=1
104	A3KGF9	Uncharacterized protein C15orf52 homolog		-0.00947428	0.0505681		17.7395	17.755	17.7763	17.8842	17.9963	17.8842	17.862	17.8885	17.7601	17.8251	104460000							DUF4594	5	3	1	5.7	545	58.688				0	5.7954	4	0.930913	sp|A3KGF9|CCD9B_MOUSE Coiled-coil domain-containing protein 9B OS=Mus musculus OX=10090 GN=Ccdc9b PE=1 SV=1
105	A3KGS3-2;A3KGS3	Ral GTPase-activating protein subunit alpha-2	Ralgapa2	0.104565	2.34148		18.8835	18.7191	18.846	18.7618	18.8968	18.8113	18.8855	18.8013	18.8185	18.8347	114570000	Cytoplasm		biological regulation;cellular process;cellular response to stimulus;intracellular signal transduction;Ral protein signal transduction;Ras protein signal transduction;regulation of biological process;regulation of cellular localization;regulation of cellular process;regulation of exocyst localization;regulation of localization;regulation of protein localization;response to stimulus;signal transdu…	binding;enzyme activator activity;enzyme regulator activity;GTPase activator activity;GTPase regulator activity;nucleoside-triphosphatase regulator activity;protein binding;protein dimerization activity;protein heterodimerization activity	cell part;cytoplasm;cytoplasmic part;cytosol;extracellular region part;extracellular space;intracellular part;membrane;plasma membrane		Rap_GAP	10	8	2	5.9	1807;1872	203.22	418;495			0	22.258	6	0.206512	sp|A3KGS3-2|RGPA2_MOUSE Isoform 2 of Ral GTPase-activating protein subunit alpha-2 OS=Mus musculus OX=10090 GN=Ralgapa2;sp|A3KGS3|RGPA2_MOUSE Ral GTPase-activating protein subunit alpha-2 OS=Mus musculus OX=10090 GN=Ralgapa2 PE=1 SV=2
106	A3KGV1-7;A3KGV1-6;A3KGV1-5;A3KGV1-2;A3KGV1-3;A3KGV1-4;A3KGV1	Outer dense fiber protein 2	Odf2	-0.00587893	0.073461		17.5696	17.6315	17.6206	17.6535	17.6717	17.6584	17.6953	17.6375	17.5975	17.6489	94341000	Cell projection;Centriole;Centrosome;Cilium;Cytoplasm;Cytoskeleton;Flagellum;Microtubule organizing center;Spindle pole		anatomical structure development;cell development;cellular developmental process;cellular process;cellular process involved in reproduction;developmental process;developmental process involved in reproduction;germ cell development;multicellular organismal development;multicellular organismal process;reproductive process;spermatid development	binding;enzyme binding;GTPase binding;protein binding;Rab GTPase binding;Ras GTPase binding;small GTPase binding;structural constituent of cytoskeleton;structural molecule activity	axoneme part;cell part;cell projection;cell projection part;centriole;centrosome;cilium;cytoplasmic part;cytoskeletal part;intracellular membrane-bounded organelle;intracellular non-membrane-bounded organelle;intracellular organelle;intracellular organelle part;intracellular part;macromolecular complex;membrane-bounded organelle;microtubule;microtubule organizing center;microtubule organizing cen…			4	4	7	8.7	610;638;652;806;825;826;830	70.764	89;566		84	0	25.732	2	0.943826	sp|A3KGV1-7|ODFP2_MOUSE Isoform 7 of Outer dense fiber protein 2 OS=Mus musculus OX=10090 GN=Odf2;sp|A3KGV1-6|ODFP2_MOUSE Isoform 6 of Outer dense fiber protein 2 OS=Mus musculus OX=10090 GN=Odf2;sp|A3KGV1-5|ODFP2_MOUSE Isoform 5 of Outer dense fiber prote
107	A3KMP2-2;A3KMP2	Tetratricopeptide repeat protein 38	Ttc38	0.296993	2.54416		17.9103	17.5144	17.9361	17.7609	17.9194	17.6503	17.8647	17.5168	17.7381	17.7646	24284000					extracellular membrane-bounded organelle;extracellular organelle;extracellular region part;extracellular vesicular exosome;membrane-bounded organelle;membrane-bounded vesicle;organelle;vesicle			2	2	2	11.1	279;465	31.589	190			0	11.97	1	0.0551818	sp|A3KMP2-2|TTC38_MOUSE Isoform 2 of Tetratricopeptide repeat protein 38 OS=Mus musculus OX=10090 GN=Ttc38;sp|A3KMP2|TTC38_MOUSE Tetratricopeptide repeat protein 38 OS=Mus musculus OX=10090 GN=Ttc38 PE=1 SV=2
109	A6H5Y1	M-phase phosphoprotein 9	Mphosph9	-0.0869889	0.928672		17.3215	17.3448	17.2414	17.4924	17.3006	17.3267	17.2495	17.297	17.2088	17.5238	23454000	Centriole;Centrosome;Cytoplasm;Cytoskeleton;Golgi apparatus membrane;Microtubule organizing center	Peripheral membrane protein			cell part;centriole;centrosome;cytoplasm;cytoplasmic part;cytoskeletal part;Golgi apparatus;Golgi apparatus part;Golgi membrane;intracellular membrane-bounded organelle;intracellular non-membrane-bounded organelle;intracellular organelle;intracellular organelle part;intracellular part;membrane;membrane-bounded organelle;microtubule organizing center;microtubule organizing center part;non-membrane…			3	3	1	3.1	991	109.95				0	6.2296	3	0.319572	sp|A6H5Y1|MPP9_MOUSE M-phase phosphoprotein 9 OS=Mus musculus OX=10090 GN=Mphosph9 PE=2 SV=1
110	A6H5Y3	Methionine synthase	Mtr	0.0661592	1.00348		18.8541	18.7954	18.8907	18.8658	18.9326	18.7627	18.8097	18.7986	18.8146	18.8645	93127000	Cytoplasm		amine biosynthetic process;amine metabolic process;aspartate family amino acid biosynthetic process;aspartate family amino acid metabolic process;biosynthetic process;carboxylic acid biosynthetic process;carboxylic acid metabolic process;cellular amine metabolic process;cellular amino acid biosynthetic process;cellular amino acid metabolic process;cellular aromatic compound metabolic process;cell…	5-methyltetrahydrofolate-dependent methyltransferase activity;binding;catalytic activity;cation binding;cobalamin binding;homocysteine S-methyltransferase activity;ion binding;metal ion binding;methionine synthase activity;methyltransferase activity;S-adenosylmethionine-dependent methyltransferase activity;S-methyltransferase activity;tetrapyrrole binding;transferase activity;transferase activity…	cell part;cytoplasm;cytoplasmic part;cytosol;intracellular part	Cysteine and methionine metabolism;One carbon pool by folate;Selenocompound metabolism	B12-binding;B12-binding_2;Met_synt_B12;Pterin_bind;S-methyl_trans	4	4	1	2.6	1253	139.07	107			0	4.9379	3	0.382909	sp|A6H5Y3|METH_MOUSE Methionine synthase OS=Mus musculus OX=10090 GN=Mtr PE=1 SV=1
111	A6H5Z3;A6H5Z3-2;REV__Q9ES00	Exocyst complex component 6B	Exoc6b	-0.129378	1.22948		20.2499	20.2841	20.1012	20.1889	20.0791	20.3674	20.207	20.3143	20.2182	20.2246	443690000			cellular process;membrane docking;vesicle docking;vesicle docking involved in exocytosis		cell cortex part;cell part;cytoplasmic part;exocyst;intracellular part;macromolecular complex;protein complex		Sec15	16	14	3	18.9	810;678;1173	94.128	31;507;667;671		6	0	52.332	13	0.214357	sp|A6H5Z3|EXC6B_MOUSE Exocyst complex component 6B OS=Mus musculus OX=10090 GN=Exoc6b PE=1 SV=1;sp|A6H5Z3-2|EXC6B_MOUSE Isoform 2 of Exocyst complex component 6B OS=Mus musculus OX=10090 GN=Exoc6b
112	A6H611	Mitochondrial intermediate peptidase	Mipep	0.0335956	2.30978		19.4174	19.3799	19.4333	19.3825	19.399	19.3931	19.4225	19.3822	19.4346	19.4387	349150000	Mitochondrion matrix			binding;catalytic activity;cation binding;endopeptidase activity;hydrolase activity;ion binding;metal ion binding;metalloendopeptidase activity;metallopeptidase activity;peptidase activity;peptidase activity, acting on L-amino acid peptides	cell part;cytoplasmic part;intracellular membrane-bounded organelle;intracellular organelle;intracellular organelle lumen;intracellular organelle part;intracellular part;membrane-bounded organelle;membrane-enclosed lumen;mitochondrial matrix;mitochondrial part;mitochondrion;organelle;organelle lumen;organelle part		Peptidase_M3	6	6	1	13.1	711	80.851				0	45.809	7	0.564754	sp|A6H611|MIPEP_MOUSE Mitochondrial intermediate peptidase OS=Mus musculus OX=10090 GN=Mipep PE=1 SV=1
113	A6H619;A6H619-2	PHD and RING finger domain-containing protein 1	Phrf1	-0.0374084	0.57105		18.9864	18.9596	19.0006	19.0081	19.0169	19.0859	18.968	19.0679	19.0441	19.0327	161510000			biological regulation;biosynthetic process;cellular biosynthetic process;cellular macromolecule biosynthetic process;cellular macromolecule metabolic process;cellular metabolic process;cellular nitrogen compound metabolic process;cellular process;cellular response to stimulus;intracellular signal transduction;macromolecule biosynthetic process;macromolecule metabolic process;metabolic process;mRN…	binding;cation binding;enzyme binding;ion binding;metal ion binding;protein binding;RNA polymerase binding;transition metal ion binding;zinc ion binding	cell part;membrane		PHD;zf-RING_2	7	6	2	4.5	1682;1523	184.08				0	14.42	6	0.601432	sp|A6H619|PHRF1_MOUSE PHD and RING finger domain-containing protein 1 OS=Mus musculus OX=10090 GN=Phrf1 PE=1 SV=2;sp|A6H619-2|PHRF1_MOUSE Isoform 2 of PHD and RING finger domain-containing protein 1 OS=Mus musculus OX=10090 GN=Phrf1
114	A6H630;A6H630-2;A6H630-3;A6H630-4	Protein-glutamate O-methyltransferase	Armt1	0.00369835	0.063597		19.6951	19.7452	19.7596	19.7642	19.7803	19.7211	19.7378	19.7275	19.7265	19.7585	664270000			biological regulation;cellular macromolecule metabolic process;cellular metabolic process;cellular process;cellular protein metabolic process;cellular response to stimulus;cellular response to stress;macromolecule metabolic process;macromolecule methylation;macromolecule modification;metabolic process;methylation;one-carbon metabolic process;primary metabolic process;protein alkylation;protein me…	carboxyl-O-methyltransferase activity;catalytic activity;methyltransferase activity;O-methyltransferase activity;protein carboxyl O-methyltransferase activity;protein methyltransferase activity;S-adenosylmethionine-dependent methyltransferase activity;transferase activity;transferase activity, transferring one-carbon groups			DUF89	9	9	4	19.6	439;208;121;136	50.548	193			0	25.499	10	0.963813	sp|A6H630|ARMT1_MOUSE Protein-glutamate O-methyltransferase OS=Mus musculus OX=10090 GN=Armt1 PE=1 SV=1;sp|A6H630-2|ARMT1_MOUSE Isoform 2 of Protein-glutamate O-methyltransferase OS=Mus musculus OX=10090 GN=Armt1
117	A6H6A9;A6H6A9-2	Rab GTPase-activating protein 1-like	Rabgap1l	0.0699015	0.494865		18.9421	18.8591	18.9666	19.0158	18.8919	18.7362	18.8767	18.7865	18.8931	18.8389	105780000	Early endosome;Golgi apparatus		anatomical structure development;biological regulation;cell development;cellular developmental process;cellular process;developmental process;megakaryocyte development;positive regulation of catalytic activity;positive regulation of GTPase activity;positive regulation of hydrolase activity;positive regulation of molecular function;regulation of biological process;regulation of catabolic process;r…	binding;enzyme activator activity;enzyme binding;enzyme regulator activity;GTPase activator activity;GTPase binding;GTPase regulator activity;nucleoside-triphosphatase regulator activity;protein binding;Rab GTPase binding;Ras GTPase binding;small GTPase binding	cell part;cytoplasmic part;early endosome;endosome;Golgi apparatus;intracellular membrane-bounded organelle;intracellular organelle;intracellular part;membrane-bounded organelle;nucleus;organelle		DUF3694;PID;RabGAP-TBC	4	4	2	4.9	815;477	92.403	665			0	13.296	5	0.442756	sp|A6H6A9|RBG1L_MOUSE Rab GTPase-activating protein 1-like OS=Mus musculus OX=10090 GN=Rabgap1l PE=1 SV=1;sp|A6H6A9-2|RBG1L_MOUSE Isoform 2 of Rab GTPase-activating protein 1-like OS=Mus musculus OX=10090 GN=Rabgap1l
118	A6H6A9-3	Rab GTPase-activating protein 1-like	Rabgap1l	0.0612111	0.643907		17.4487	17.3985	17.5826	17.5349	17.5773	17.481	17.4787	17.428	17.39	17.499	43872000	Early endosome;Golgi apparatus		anatomical structure development;biological regulation;cell development;cellular developmental process;cellular process;developmental process;megakaryocyte development;positive regulation of catalytic activity;positive regulation of GTPase activity;positive regulation of hydrolase activity;positive regulation of molecular function;regulation of biological process;regulation of catabolic process;r…	binding;enzyme activator activity;enzyme binding;enzyme regulator activity;GTPase activator activity;GTPase binding;GTPase regulator activity;nucleoside-triphosphatase regulator activity;protein binding;Rab GTPase binding;Ras GTPase binding;small GTPase binding	cell part;cytoplasmic part;early endosome;endosome;Golgi apparatus;intracellular membrane-bounded organelle;intracellular organelle;intracellular part;membrane-bounded organelle;nucleus;organelle		DUF3694;PID;RabGAP-TBC	5	3	1	12.4	370	42.753				0	3.7157	3	0.445804	sp|A6H6A9-3|RBG1L_MOUSE Isoform 3 of Rab GTPase-activating protein 1-like OS=Mus musculus OX=10090 GN=Rabgap1l
119	A6H6E9	Tetratricopeptide repeat protein 23-like	Ttc23l	-0.0221405	0.214485		16.5862	16.6864	16.5981	16.611	16.5948	16.6739	16.7426	16.639	16.7219	16.7404	637930000	Centrosome;Cytoplasm;Cytoskeleton;Microtubule organizing center;Midbody;Spindle						TPR_1	1	1	1	1.7	458	51.532				0.0018002	1.6251	1	0.788754	sp|A6H6E9|TT23L_MOUSE Tetratricopeptide repeat protein 23-like OS=Mus musculus OX=10090 GN=Ttc23l PE=2 SV=1
120	A6H8H2;A6H8H2-2	DENN domain-containing protein 4C	Dennd4c	-0.0458326	0.927617		22.4082	22.3962	22.381	22.4232	22.2987	22.4253	22.3897	22.4163	22.4056	22.401	4323500000	Cell membrane;Cytoplasm;Cytoplasmic vesicle membrane;Cytosol		biological regulation;cellular component organization;cellular component organization or biogenesis;cellular localization;cellular macromolecule localization;cellular membrane organization;cellular process;cellular protein localization;cellular response to chemical stimulus;cellular response to endogenous stimulus;cellular response to hormone stimulus;cellular response to insulin stimulus;cellula…	enzyme regulator activity;GTPase regulator activity;guanyl-nucleotide exchange factor activity;nucleoside-triphosphatase regulator activity;Rab guanyl-nucleotide exchange factor activity;Ras guanyl-nucleotide exchange factor activity;small GTPase regulator activity	cell part;cytoplasmic membrane-bounded vesicle;cytoplasmic part;cytoplasmic vesicle;cytoplasmic vesicle membrane;cytoplasmic vesicle part;cytosol;insulin-responsive compartment;intracellular membrane-bounded organelle;intracellular organelle;intracellular organelle part;intracellular part;macromolecular complex;membrane;membrane part;membrane-bounded organelle;membrane-bounded vesicle;organelle;o…		dDENN;DENN;uDENN	37	37	2	20.8	1906;1955	211.46	88;115;821;1042;1208;1444			0	213.9	39	0.499622	sp|A6H8H2|DEN4C_MOUSE DENN domain-containing protein 4C OS=Mus musculus OX=10090 GN=Dennd4c PE=1 SV=1;sp|A6H8H2-2|DEN4C_MOUSE Isoform 2 of DENN domain-containing protein 4C OS=Mus musculus OX=10090 GN=Dennd4c
121	A6PWY4;A6PWY4-2;A6PWY4-3	WD repeat-containing protein 76	Wdr76	-0.016355	0.213521		20.1249	20.0624	20.0227	20.0677	19.9903	20.0783	20.0359	20.0308	20.0377	20.0406	561670000							WD40	11	11	3	17.7	622;524;418	69.007	212;512;515			0	40.728	9	0.832349	sp|A6PWY4|WDR76_MOUSE WD repeat-containing protein 76 OS=Mus musculus OX=10090 GN=Wdr76 PE=1 SV=1;sp|A6PWY4-2|WDR76_MOUSE Isoform 2 of WD repeat-containing protein 76 OS=Mus musculus OX=10090 GN=Wdr76
122	A6X8Z5	Rho GTPase-activating protein 31	Arhgap31	0.0244856	0.138787		16.0388	16.0533	16.1224	15.9106	16.0732	15.9714	15.9897	16.1909	16.0673	15.9378	8242000	Cell junction;Cell projection;Focal adhesion;Lamellipodium		biological regulation;cellular process;cellular response to stimulus;intracellular signal transduction;positive regulation of catalytic activity;positive regulation of GTPase activity;positive regulation of hydrolase activity;positive regulation of molecular function;regulation of biological process;regulation of catabolic process;regulation of catalytic activity;regulation of cellular catabolic …	binding;enzyme activator activity;enzyme regulator activity;GTPase activator activity;GTPase regulator activity;nucleoside-triphosphatase regulator activity;protein binding;protein domain specific binding;SH3 domain binding	adherens junction;anchoring junction;cell junction;cell part;cell projection;cell-substrate adherens junction;cell-substrate junction;focal adhesion;intracellular;lamellipodium		RhoGAP	1	1	1	1.1	1425	155.27				0.0024318	1.487	1	0.804315	sp|A6X8Z5|RHG31_MOUSE Rho GTPase-activating protein 31 OS=Mus musculus OX=10090 GN=Arhgap31 PE=1 SV=1
123	A6X919;A6X919-3;A6X919-2	Probable C-mannosyltransferase DPY19L1	Dpy19l1	0.0268712	0.176817		17.1677	17.1058	17.2381	17.2668	17.1059	17.0528	17.0921	17.0709	17.1463	17.1014	92786000	Membrane	Multi-pass membrane protein	carbohydrate metabolic process;cellular carbohydrate metabolic process;cellular macromolecule metabolic process;cellular metabolic process;cellular process;cellular protein metabolic process;glycosylation;macromolecule glycosylation;macromolecule metabolic process;macromolecule modification;metabolic process;peptidyl-amino acid modification;peptidyl-tryptophan modification;primary metabolic proce…	catalytic activity;mannosyltransferase activity;transferase activity;transferase activity, transferring glycosyl groups;transferase activity, transferring hexosyl groups	cell part;integral to membrane;intracellular organelle part;intracellular part;intrinsic to membrane;membrane;membrane part;nuclear inner membrane;nuclear membrane;nuclear part;organelle inner membrane;organelle membrane;organelle part		Dpy19	3	3	3	5.6	746;195;552	84.186		718		0	13.267	2	0.773152	sp|A6X919|D19L1_MOUSE Probable C-mannosyltransferase DPY19L1 OS=Mus musculus OX=10090 GN=Dpy19l1 PE=1 SV=1;sp|A6X919-3|D19L1_MOUSE Isoform 3 of Probable C-mannosyltransferase DPY19L1 OS=Mus musculus OX=10090 GN=Dpy19l1;sp|A6X919-2|D19L1_MOUSE Isoform 2 of
126	A8C756;A8C756-2;A8C756-3;A8C756-4;A8C756-5	Thyroid adenoma-associated protein homolog	Thada	-0.00167704	0.0377986		22.3161	22.329	22.3153	22.2822	22.2703	22.3136	22.321	22.3048	22.3413	22.3278	3434100000							DUF2428	41	40	5	24	1938;668;500;347;362	217.29	17;437;626;637;917;1004;1117;1430;1444;1658;1922		21;426	0	229.62	40	0.982029	sp|A8C756|THADA_MOUSE Thyroid adenoma-associated protein homolog OS=Mus musculus OX=10090 GN=Thada PE=1 SV=1
127	A8Y5H7;A8Y5H7-2;A8Y5H7-3	SEC14-like protein 1	Sec14l1	0.020946	0.20625		19.3229	19.3471	19.3269	19.3926	19.4348	19.2956	19.3041	19.2698	19.3134	19.3351	399660000	Cytoplasm;Golgi apparatus		establishment of localization;transport		cell part;integral to membrane;intrinsic to membrane;membrane part		CRAL_TRIO;CRAL_TRIO_N;PRELI	8	8	3	10.9	715;716;719	81.215				0	8.6162	10	0.79996	sp|A8Y5H7|S14L1_MOUSE SEC14-like protein 1 OS=Mus musculus OX=10090 GN=Sec14l1 PE=1 SV=1;sp|A8Y5H7-2|S14L1_MOUSE Isoform 2 of SEC14-like protein 1 OS=Mus musculus OX=10090 GN=Sec14l1;sp|A8Y5H7-3|S14L1_MOUSE Isoform 3 of SEC14-like protein 1 OS=Mus musculus
128	A9JSM3	Transmembrane protein 238	Tmem238	-0.153792	0.864782		16.7445	16.922	16.7926	17.1664	16.9461	16.9909	16.776	16.795	16.7848	16.8719	36801000	Membrane	Multi-pass membrane protein			cell part;integral to membrane;intrinsic to membrane;membrane part		TMEM238	2	2	1	11.9	176	18.226				0	5.2501	2	0.221007	sp|A9JSM3|TM238_MOUSE Transmembrane protein 238 OS=Mus musculus OX=10090 GN=Tmem238 PE=2 SV=1
129	A9Z1V5	von Willebrand factor A domain-containing protein 5B1	Vwa5b1	0.0850132	0.155804		15.2187	15.2961	15.6498	15.607	16.042	15.8851	15.7441	15.5263	15.0752	15.5538	28168000	Secreted				extracellular region		VIT_2	2	2	1	1.3	1215	133.97	371			0.0071037	0.99028	1	0.616978	sp|A9Z1V5|VW5B1_MOUSE von Willebrand factor A domain-containing protein 5B1 OS=Mus musculus OX=10090 GN=Vwa5b1 PE=2 SV=1
130	B0V2N1-2;B0V2N1;B0V2N1-6;B0V2N1-4;B0V2N1-3;B0V2N1-5;Q64487-6;Q64487-5;Q64487-8;Q64487-7;Q64487-9;Q64487-10;Q64487-2;Q64487-11;Q64487-1;Q64487-3;Q64487-12;Q64487	Receptor-type tyrosine-protein phosphatase S	Ptprs	-0.0088439	0.096527		18.2576	18.1916	18.2205	18.2318	18.2847	18.3317	18.2437	18.2868	18.2544	18.3479	127850000	Axon;Cell junction;Cell membrane;Cell projection;Cytoplasmic vesicle;Membrane;Perikaryon;Postsynaptic cell membrane;Postsynaptic density;Secretory vesicle;Synapse;Synaptic vesicle membrane;Synaptosome	Single-pass type I membrane protein	anatomical structure development;biological adhesion;biological regulation;cell adhesion;cell differentiation;cell-cell adhesion;cellular component assembly;cellular component assembly at cellular level;cellular component organization;cellular component organization at cellular level;cellular component organization or biogenesis;cellular component organization or biogenesis at cellular level;cell…	binding;catalytic activity;cell adhesion molecule binding;hydrolase activity;hydrolase activity, acting on ester bonds;phosphatase activity;phosphoprotein phosphatase activity;phosphoric ester hydrolase activity;protein binding;protein tyrosine phosphatase activity;receptor binding	cell part;extracellular membrane-bounded organelle;extracellular organelle;extracellular region part;extracellular vesicular exosome;integral to membrane;intrinsic to membrane;membrane part;membrane-bounded organelle;membrane-bounded vesicle;organelle;vesicle		fn3;I-set;Y_phosphatase	9	7	18	5.1	1904;1907;1861;1497;1501;592;1909;1908;1906;1905;1902;1903;1293;1899;1893;1695;1501;1912	211.58	1660			0	18.399	6	0.918509	sp|B0V2N1-2|PTPRS_MOUSE Isoform 2 of Receptor-type tyrosine-protein phosphatase S OS=Mus musculus OX=10090 GN=Ptprs;sp|B0V2N1|PTPRS_MOUSE Receptor-type tyrosine-protein phosphatase S OS=Mus musculus OX=10090 GN=Ptprs PE=1 SV=1;sp|B0V2N1-6|PTPRS_MOUSE Isofo
131	B1AQJ2	Ubiquitin carboxyl-terminal hydrolase 36	Usp36	-0.00237465	0.0272535		20.7398	20.6488	20.6574	20.6995	20.608	20.6522	20.6513	20.6654	20.6423	20.6394	851540000	Cytoplasm;Nucleolus;Nucleus		biological regulation;catabolic process;cellular catabolic process;cellular macromolecule catabolic process;cellular macromolecule metabolic process;cellular metabolic process;cellular process;cellular protein metabolic process;macromolecule catabolic process;macromolecule metabolic process;macromolecule modification;metabolic process;modification-dependent macromolecule catabolic process;modific…	catalytic activity;cysteine-type endopeptidase activity;cysteine-type peptidase activity;endopeptidase activity;hydrolase activity;peptidase activity;peptidase activity, acting on L-amino acid peptides;small conjugating protein-specific protease activity;ubiquitin-specific protease activity	cell part;intracellular membrane-bounded organelle;intracellular non-membrane-bounded organelle;intracellular organelle;intracellular organelle part;intracellular part;membrane-bounded organelle;non-membrane-bounded organelle;nuclear part;nucleolus;nucleus;organelle;organelle part		UCH	20	20	1	17.4	1098	119.91	255;258;503;824;840			0	50.817	16	0.978804	sp|B1AQJ2|UBP36_MOUSE Ubiquitin carboxyl-terminal hydrolase 36 OS=Mus musculus OX=10090 GN=Usp36 PE=1 SV=1
132	B1AR13	CDGSH iron-sulfur domain-containing protein 3, mitochondrial	Cisd3	0.0898767	0.614365		18.756	18.6149	18.7329	18.6937	18.5336	18.4727	18.654	18.5358	18.5102	18.546	1490300000	Mitochondrion			2 iron, 2 sulfur cluster binding;binding;cation binding;ion binding;iron-sulfur cluster binding;metal cluster binding;metal ion binding	cell part;cytoplasmic part;intracellular membrane-bounded organelle;intracellular organelle;intracellular part;membrane-bounded organelle;mitochondrion;organelle		zf-CDGSH	4	4	1	22.6	137	15.676	108;110			0	3.9853	3	0.35535	sp|B1AR13|CISD3_MOUSE CDGSH iron-sulfur domain-containing protein 3, mitochondrial OS=Mus musculus OX=10090 GN=Cisd3 PE=1 SV=1
133	B1ARD6;B1ARD8	Schlafen family member 9	Slfn9	0.017621	0.455204		20.286	20.3078	20.3432	20.3305	20.3148	20.2715	20.325	20.2887	20.332	20.3271	546360000	Cytoplasm			adenyl nucleotide binding;adenyl ribonucleotide binding;ATP binding;binding;nucleotide binding;purine nucleotide binding;purine ribonucleoside triphosphate binding;purine ribonucleotide binding;ribonucleotide binding	cell part;intracellular;intracellular membrane-bounded organelle;intracellular organelle;intracellular part;membrane-bounded organelle;nucleus;organelle		AAA_4;DUF2075	14	14	2	14.7	910;910	103.99	125;133;404;622;631;646			0	27.502	10	0.79974	sp|B1ARD6|SLFN9_MOUSE Schlafen family member 9 OS=Mus musculus OX=10090 GN=Slfn9 PE=2 SV=1
134	B1ARW8	Uncharacterized protein C1orf122 homolog		-0.0824986	0.88527		16.7398	16.7199	16.619	16.659	16.5813	16.8122	16.6238	16.7028	16.7189	16.675	111950000								3	3	1	32.7	110	11.318				0	8.5822	4	0.335836	sp|B1ARW8|CA122_MOUSE Uncharacterized protein C1orf122 homolog OS=Mus musculus OX=10090 PE=4 SV=1
137	B1AUR6-2;B1AUR6	Protein MMS22-like	Mms22l	-0.0840416	2.11878		18.5901	18.6699	18.6222	18.7066	18.6588	18.7018	18.5686	18.6977	18.6993	18.7106	123360000	Nucleus		cellular macromolecule metabolic process;cellular metabolic process;cellular nitrogen compound metabolic process;cellular process;cellular response to stimulus;cellular response to stress;DNA metabolic process;DNA recombination;DNA repair;double-strand break repair;double-strand break repair via homologous recombination;macromolecule metabolic process;maintenance of fidelity involved in DNA-depen…		cell part;chromosomal part;FACT complex;intracellular organelle part;intracellular part;macromolecular complex;MCM complex;nuclear chromosome part;nuclear part;nuclear replication fork;nucleoplasm;nucleoplasm part;organelle part;protein complex;replication fork;transcription elongation factor complex		MMS22L_C;MMS22L_N	3	3	2	3.1	963;1238	109.24				0	5.3992	3	0.262487	sp|B1AUR6-2|MMS22_MOUSE Isoform 2 of Protein MMS22-like OS=Mus musculus OX=10090 GN=Mms22l;sp|B1AUR6|MMS22_MOUSE Protein MMS22-like OS=Mus musculus OX=10090 GN=Mms22l PE=1 SV=1
138	B1AVH7;B1AVH7-2	TBC1 domain family member 2A	Tbc1d2	0.0177579	0.201564		21.3405	21.3386	21.3975	21.3407	21.2647	21.2537	21.3032	21.3019	21.3296	21.3113	1491300000	Cell junction;Cytoplasm;Cytoplasmic vesicle		biological regulation;positive regulation of catalytic activity;positive regulation of GTPase activity;positive regulation of hydrolase activity;positive regulation of molecular function;regulation of biological process;regulation of catabolic process;regulation of catalytic activity;regulation of cellular catabolic process;regulation of cellular metabolic process;regulation of cellular process;r…	binding;cadherin binding;cell adhesion molecule binding;enzyme activator activity;enzyme regulator activity;GTPase activator activity;GTPase regulator activity;nucleoside-triphosphatase regulator activity;protein binding	cell junction;cell part;cytoplasmic membrane-bounded vesicle;cytoplasmic part;cytoplasmic vesicle;intracellular membrane-bounded organelle;intracellular organelle;intracellular part;membrane-bounded organelle;membrane-bounded vesicle;organelle;vesicle		PH;RabGAP-TBC	18	18	2	24.4	922;242	104.26	35;100;422;645		411	0	155.93	17	0.822667	sp|B1AVH7|TBD2A_MOUSE TBC1 domain family member 2A OS=Mus musculus OX=10090 GN=Tbc1d2 PE=2 SV=1
139	B1AVY7	Kinesin-like protein KIF16B	Kif16b	0.0200968	0.232483		20.303	20.3504	20.3847	20.3565	20.4294	20.2831	20.32	20.3667	20.3477	20.3423	808780000	Cytoplasm;Cytoskeleton;Early endosome membrane		anatomical structure development;anatomical structure formation involved in morphogenesis;biological regulation;catabolic process;cell surface receptor linked signaling pathway;cellular catabolic process;cellular component movement;cellular macromolecule metabolic process;cellular metabolic process;cellular process;cellular response to chemical stimulus;cellular response to fibroblast growth fact…	adenyl nucleotide binding;adenyl ribonucleotide binding;ATP binding;ATPase activity;binding;catalytic activity;enzyme binding;GTPase binding;hydrolase activity;hydrolase activity, acting on acid anhydrides;hydrolase activity, acting on acid anhydrides, in phosphorus-containing anhydrides;lipid binding;microtubule motor activity;motor activity;nucleoside-triphosphatase activity;nucleotide binding;…	cell part;cytoplasmic part;cytoskeletal part;early endosome;early endosome membrane;endosomal part;endosome;endosome membrane;intracellular membrane-bounded organelle;intracellular organelle;intracellular organelle part;intracellular part;kinesin complex;macromolecular complex;membrane;membrane-bounded organelle;microtubule;microtubule associated complex;organelle;organelle membrane;organelle par…		FHA;Kinesin;PX	17	15	1	10.6	1312	150.06	814;940		633	0	34.569	15	0.800586	sp|B1AVY7|KI16B_MOUSE Kinesin-like protein KIF16B OS=Mus musculus OX=10090 GN=Kif16b PE=1 SV=1
140	B1AVZ0	Uracil phosphoribosyltransferase homolog	Uprt	0.0684547	0.970921		19.4839	19.4468	19.5287	19.481	19.632	19.4442	19.5171	19.5158	19.5084	19.4815	1101300000	Cytoplasm;Nucleus		biological regulation;biosynthetic process;body fluid secretion;cellular biosynthetic process;cellular metabolic process;cellular nitrogen compound biosynthetic process;cellular nitrogen compound metabolic process;cellular process;establishment of localization;female pregnancy;heterocycle biosynthetic process;heterocycle metabolic process;lactation;metabolic process;multicellular organismal proce…		cell part;cytoplasm;intracellular membrane-bounded organelle;intracellular organelle;intracellular part;membrane-bounded organelle;nucleus;organelle	Pyrimidine metabolism		8	8	1	28.1	310	34.278	181		46;186	0	21.783	9	0.375081	sp|B1AVZ0|UPP_MOUSE Uracil phosphoribosyltransferase homolog OS=Mus musculus OX=10090 GN=Uprt PE=1 SV=1
141	B1AX39;B1AX39-3	Zinc finger CCHC domain-containing protein 7	Zcchc7	-0.0202851	0.0784279		19.2311	19.1122	19.0892	18.9985	19.1364	19.4109	19.1986	19.2148	18.9145	19.0249	128980000	Nucleolus;Nucleus			binding;cation binding;ion binding;metal ion binding;transition metal ion binding;zinc ion binding	cell part;cytoplasm;intracellular membrane-bounded organelle;intracellular non-membrane-bounded organelle;intracellular organelle;intracellular organelle part;intracellular part;membrane-bounded organelle;non-membrane-bounded organelle;nuclear part;nucleolus;nucleus;organelle;organelle part	RNA degradation	zf-CCHC	5	5	2	8.7	541;220	63	58;260;261;263			0	12.373	4	0.861251	sp|B1AX39|ZCHC7_MOUSE Zinc finger CCHC domain-containing protein 7 OS=Mus musculus OX=10090 GN=Zcchc7 PE=2 SV=1
142	B1AXD8;Q99LF1	Akirin-2	Akirin2	0.0878091	1.0524		19.0566	19.0264	19.1424	18.9946	19.2227	19.0485	19.117	19.118	19.1231	19.0883	542580000	Nucleus		biological regulation;biosynthetic process;cellular biosynthetic process;cellular macromolecule biosynthetic process;cellular macromolecule metabolic process;cellular metabolic process;cellular nitrogen compound metabolic process;cellular process;defense response;developmental process;embryo development;immune response;immune system process;innate immune response;macromolecule biosynthetic proces…	binding;enzyme binding;protein binding	cell part;intracellular membrane-bounded organelle;intracellular organelle;intracellular organelle part;intracellular part;macromolecular complex;membrane;membrane-bounded organelle;nuclear membrane;nuclear part;nucleoplasm;nucleoplasm part;nucleus;organelle;organelle membrane;organelle part;protein complex;transcriptional repressor complex			5	5	2	22.4	201;191	22.113	3;150		189	0	11.871	6	0.30896	sp|B1AXD8|AKIR2_MOUSE Akirin-2 OS=Mus musculus OX=10090 GN=Akirin2 PE=1 SV=1
143	B1AXP6;B1AXP6-2;B1AXP6-3;B1AXP6-4	Mitochondrial import receptor subunit TOM5 homolog	Tomm5	0.104356	0.800598		20.3608	20.3458	20.5132	20.4702	20.5344	20.2913	20.3758	20.2594	20.3281	20.3395	1437600000	Mitochondrion outer membrane	Single-pass membrane protein	establishment of localization;establishment of localization in cell;establishment of protein localization;establishment of protein localization in mitochondrion;establishment of protein localization to organelle;intracellular protein transport;intracellular transport;mitochondrial transport;protein import;protein targeting;protein targeting to mitochondrion;protein transport;transport		cell part;cytoplasmic part;integral to membrane;intracellular membrane-bounded organelle;intracellular organelle;intracellular organelle part;intracellular part;intrinsic to membrane;macromolecular complex;membrane part;membrane-bounded organelle;mitochondrial membrane part;mitochondrial outer membrane translocase complex;mitochondrial part;mitochondrion;organelle;organelle part;protein complex		TOM_sub5	6	6	4	62.7	51;43;61;104	6.0372			16	0	4.6399	13	0.29576	sp|B1AXP6|TOM5_MOUSE Mitochondrial import receptor subunit TOM5 homolog OS=Mus musculus OX=10090 GN=Tomm5 PE=3 SV=1;sp|B1AXP6-2|TOM5_MOUSE Isoform 2 of Mitochondrial import receptor subunit TOM5 homolog OS=Mus musculus OX=10090 GN=Tomm5;sp|B1AXP6-3|TOM5_MO
144	B1AY10;B1AY10-2	Transcriptional repressor NF-X1	Nfx1	0.053803	0.575927		16.9238	16.9276	17.0081	16.9424	17.1038	16.9089	16.9368	16.9783	16.9845	17.0555	117890000	Nucleus		biological regulation;negative regulation of biological process;negative regulation of biosynthetic process;negative regulation of cellular biosynthetic process;negative regulation of cellular macromolecule biosynthetic process;negative regulation of cellular metabolic process;negative regulation of cellular process;negative regulation of gene expression;negative regulation of macromolecule biosy…	binding;catalytic activity;cation binding;DNA binding;ion binding;ligase activity;metal ion binding;nucleic acid binding;nucleic acid binding transcription factor activity;regulatory region DNA binding;regulatory region nucleic acid binding;RNA polymerase II core promoter proximal region sequence-specific DNA binding transcription factor activity;RNA polymerase II core promoter proximal region se…	cell part;cytoplasm;intracellular membrane-bounded organelle;intracellular organelle;intracellular organelle part;intracellular part;membrane;membrane-bounded organelle;nuclear part;nucleoplasm;nucleus;organelle;organelle part;plasma membrane		R3H;zf-NF-X1	29	5	2	26.5	1114;804	123.81	32;225;227;289;434;438;447;451;455;460;463;471;473;525;527;536;551;609;616;639;644;647;655;666;678;693;697;698;705;709;786;789;884;886;941;945			0	240.5	3	0.489571	sp|B1AY10|NFX1_MOUSE Transcriptional repressor NF-X1 OS=Mus musculus OX=10090 GN=Nfx1 PE=1 SV=1;sp|B1AY10-2|NFX1_MOUSE Isoform 2 of Transcriptional repressor NF-X1 OS=Mus musculus OX=10090 GN=Nfx1
146	B1AY13;B1AY13-2	Ubiquitin carboxyl-terminal hydrolase 24	Usp24	0.00192213	0.0196059		22.1813	22.1241	22.1093	22.1276	22.0332	22.1254	22.1478	22.0867	22.137	22.147	2458500000			biological regulation;catabolic process;cellular catabolic process;cellular macromolecule catabolic process;cellular macromolecule metabolic process;cellular metabolic process;cellular process;cellular protein metabolic process;macromolecule catabolic process;macromolecule metabolic process;macromolecule modification;metabolic process;modification-dependent macromolecule catabolic process;modific…	catalytic activity;cysteine-type endopeptidase activity;cysteine-type peptidase activity;endopeptidase activity;hydrolase activity;peptidase activity;peptidase activity, acting on L-amino acid peptides;small conjugating protein-specific protease activity;ubiquitin-specific protease activity			UCH	46	45	2	19.2	2617;418	294	169;992;1199;1284;1513;1553;1577;1856;2493;2496		1190	0	162.16	40	0.982027	sp|B1AY13|UBP24_MOUSE Ubiquitin carboxyl-terminal hydrolase 24 OS=Mus musculus OX=10090 GN=Usp24 PE=1 SV=1
147	B1AZ99	OTU domain-containing protein 3	Otud3	0.150429	1.88697		14.9616	14.8999	15.148	14.9513	15.093	14.8782	15.0761	14.9475	14.8967	14.9468	36083000			cellular macromolecule metabolic process;cellular metabolic process;cellular process;cellular protein metabolic process;macromolecule metabolic process;macromolecule modification;metabolic process;primary metabolic process;protein deubiquitination;protein K11-linked deubiquitination;protein K6-linked deubiquitination;protein metabolic process;protein modification by small protein conjugation or r…	catalytic activity;cysteine-type peptidase activity;hydrolase activity;peptidase activity;peptidase activity, acting on L-amino acid peptides;small conjugating protein-specific protease activity;ubiquitin-specific protease activity			OTU	1	1	1	3.3	396	44.576				0.0017988	1.5987	1	0.147296	sp|B1AZ99|OTUD3_MOUSE OTU domain-containing protein 3 OS=Mus musculus OX=10090 GN=Otud3 PE=1 SV=1
148	B1AZA5	Transmembrane protein 245	Tmem245	0.154173	0.663436		20.4891	20.4128	20.7749	20.5009	20.3995	20.2234	20.3702	20.2799	20.3364	20.4005	723330000	Membrane	Multi-pass membrane protein			cell part;integral to membrane;intrinsic to membrane;membrane part		UPF0118	7	7	1	7.5	876	97.356				0	56.036	8	0.253588	sp|B1AZA5|TM245_MOUSE Transmembrane protein 245 OS=Mus musculus OX=10090 GN=Tmem245 PE=1 SV=1
149	B1AZI6	THO complex subunit 2	Thoc2	0.0473838	1.91374		23.0513	23.009	23.0721	23.0146	23.022	22.9763	23.0495	23.0055	23.0248	22.9876	7770900000	Nucleus;Nucleus speckle		anatomical structure development;anatomical structure morphogenesis;biological regulation;blastocyst development;cell division;cell morphogenesis;cellular component morphogenesis;cellular component organization;cellular component organization or biogenesis;cellular developmental process;cellular macromolecule metabolic process;cellular metabolic process;cellular nitrogen compound metabolic proces…	binding;mRNA binding;nucleic acid binding;RNA binding	cell part;intracellular membrane-bounded organelle;intracellular organelle;intracellular organelle part;intracellular part;macromolecular complex;membrane-bounded organelle;nuclear body;nuclear part;nuclear speck;nucleoplasm;nucleoplasm part;nucleus;organelle;organelle part;protein complex;THO complex;THO complex part of transcription export complex;transcription export complex	RNA transport;Spliceosome	Tho2;Thoc2	44	43	1	24.2	1594	182.77	28;202;931;1016;1064;1518		919;946	0	194.24	57	0.447808	sp|B1AZI6|THOC2_MOUSE THO complex subunit 2 OS=Mus musculus OX=10090 GN=Thoc2 PE=1 SV=1
150	B1AZP2-3;B1AZP2;B1AZP2-2	Disks large-associated protein 4	Dlgap4	-0.154584	1.95986		20.2521	20.4094	20.2261	20.2745	20.2465	20.4635	20.244	20.4395	20.3308	20.3114	1532600000	Membrane	Peripheral membrane protein	signaling		cell part;membrane;synapse		GKAP	15	15	3	38.2	453;992;989	49.46	11;14;187;197;283;284;325		286;314	0	119.45	16	0.141498	sp|B1AZP2-3|DLGP4_MOUSE Isoform 3 of Disks large-associated protein 4 OS=Mus musculus OX=10090 GN=Dlgap4;sp|B1AZP2|DLGP4_MOUSE Disks large-associated protein 4 OS=Mus musculus OX=10090 GN=Dlgap4 PE=1 SV=1;sp|B1AZP2-2|DLGP4_MOUSE Isoform 2 of Disks large-as
152	B2RQC2	Ubiquitin carboxyl-terminal hydrolase 42	Usp42	0.0906682	0.892779		19.1078	18.9534	19.129	19.0976	19.2383	19.0319	19.0437	19.0732	19.1095	19.1058	558850000			biological regulation;catabolic process;cell differentiation;cellular catabolic process;cellular developmental process;cellular macromolecule catabolic process;cellular macromolecule metabolic process;cellular metabolic process;cellular process;cellular protein metabolic process;developmental process;gamete generation;macromolecule catabolic process;macromolecule metabolic process;macromolecule m…	catalytic activity;cysteine-type endopeptidase activity;cysteine-type peptidase activity;endopeptidase activity;hydrolase activity;peptidase activity;peptidase activity, acting on L-amino acid peptides;small conjugating protein-specific protease activity;ubiquitin-specific protease activity			UCH	6	6	1	5.3	1324	146.22	911			0	26.607	5	0.316739	sp|B2RQC2|UBP42_MOUSE Ubiquitin carboxyl-terminal hydrolase 42 OS=Mus musculus OX=10090 GN=Usp42 PE=1 SV=1
153	B2RQC6;B2RQC6-2;Q8C196;REV__Q61036-2;REV__Q61036;P97402	CAD protein;Glutamine-dependent carbamoyl-phosphate synthase;Aspartate carbamoyltransferase;Dihydroorotase	Cad	0.0188651	0.478566		24.6514	24.6583	24.6949	24.6712	24.6416	24.6205	24.6954	24.6579	24.6596	24.6518	61528000000	Cytoplasm;Golgi apparatus membrane;Mitochondrion;Nucleolus;Nucleus	Single-pass type II membrane protein	acylglycerol catabolic process;acylglycerol metabolic process;amide biosynthetic process;amine biosynthetic process;amine catabolic process;amine metabolic process;anatomical structure development;anatomical structure morphogenesis;anion homeostasis;arginine biosynthetic process;arginine metabolic process;biological regulation;biosynthetic process;body fluid secretion;carbamoyl phosphate biosynth…	acetylglucosaminyltransferase activity;adenyl nucleotide binding;adenyl ribonucleotide binding;amine binding;amino acid binding;aspartate carbamoyltransferase activity;ATP binding;binding;calcium ion binding;carbamoyl-phosphate synthase (ammonia) activity;carbamoyl-phosphate synthase (glutamine-hydrolyzing) activity;carbon-nitrogen ligase activity, with glutamine as amido-N-donor;carboxyl- or car…	axon part;cell body;cell part;cell projection part;cytoplasm;cytoplasmic part;cytosol;extracellular membrane-bounded organelle;extracellular organelle;extracellular region part;extracellular vesicular exosome;Golgi apparatus part;Golgi membrane;integral to membrane;intracellular membrane-bounded organelle;intracellular non-membrane-bounded organelle;intracellular organelle;intracellular organelle…	Alanine, aspartate and glutamate metabolism;Arginine and proline metabolism;Glycosphingolipid biosynthesis - lacto and neolacto series;Nitrogen metabolism;Pyrimidine metabolism	Branch;CPSase_L_chain;CPSase_L_D2;CPSase_L_D3;CPSase_sm_chain;GATase;MGS;OTCace;OTCace_N	95	95	6	49.4	2225;2154;1500;544;559;401	243.24	179;183;192;194;280;379;736;758;787;834;868;897;986;1078;1085;1215;1374;1455;1529;1613;1636;1889;2092		522;759;766;782;800;971;1243;1253;1303;1456;1882;1937;1984;2111;2144;2179;2182;2185;2211	0	323.31	175	0.783994	sp|B2RQC6|PYR1_MOUSE CAD protein OS=Mus musculus OX=10090 GN=Cad PE=1 SV=1;sp|B2RQC6-2|PYR1_MOUSE Isoform 2 of CAD protein OS=Mus musculus OX=10090 GN=Cad
154	B2RQE8	Rho GTPase-activating protein 42	Arhgap42	-0.0256464	0.342143		15.9405	15.9478	15.8459	15.9604	15.918	15.8751	15.9492	15.973	15.7784	16.026	26188000			biological regulation;cellular process;cellular response to stimulus;regulation of biological process;regulation of cellular process;response to stimulus;signal transduction	enzyme activator activity;enzyme regulator activity;GTPase activator activity;GTPase regulator activity;nucleoside-triphosphatase regulator activity	cell part;intracellular		RhoGAP;SH3_9	3	3	1	3.8	841	94.635	24			0	4.1419	2	0.735183	sp|B2RQE8|RHG42_MOUSE Rho GTPase-activating protein 42 OS=Mus musculus OX=10090 GN=Arhgap42 PE=1 SV=1
155	B2RR83	Probable ATP-dependent RNA helicase YTHDC2	Ythdc2	-0.0455985	1.12496		19.7196	19.7119	19.6915	19.72	19.6494	19.7784	19.6856	19.7182	19.6896	19.7191	3794200000	Cytoplasm		cellular macromolecule metabolic process;cellular metabolic process;cellular nitrogen compound metabolic process;cellular process;macromolecule metabolic process;metabolic process;nitrogen compound metabolic process;nucleic acid metabolic process;nucleobase-containing compound metabolic process;primary metabolic process;response to chemical stimulus;response to cytokine stimulus;response to inter…	adenyl nucleotide binding;adenyl ribonucleotide binding;ATP binding;ATPase activity;ATPase activity, coupled;ATP-dependent helicase activity;ATP-dependent RNA helicase activity;binding;catalytic activity;enzyme binding;helicase activity;hydrolase activity;hydrolase activity, acting on acid anhydrides;hydrolase activity, acting on acid anhydrides, in phosphorus-containing anhydrides;nucleoside-tri…	cell part;cytoplasm;cytoplasmic part;endoplasmic reticulum;intracellular membrane-bounded organelle;intracellular organelle;intracellular part;membrane-bounded organelle;nucleus;organelle		Ank_2;DEAD;HA2;Helicase_C;OB_NTP_bind;R3H;YTH	9	9	1	7.4	1445	161.09				0	60.917	11	0.488452	sp|B2RR83|YTDC2_MOUSE 3-5 RNA helicase YTHDC2 OS=Mus musculus OX=10090 GN=Ythdc2 PE=1 SV=1
156	B2RRD7	Peregrin	Brpf1	-0.145069	2.04534		19.8769	19.9651	19.8754	20.0038	19.7298	20.0051	19.8586	19.9469	19.835	19.8561	576530000	Cytoplasm;Nucleus		biological regulation;cellular component organization;cellular component organization at cellular level;cellular component organization or biogenesis;cellular component organization or biogenesis at cellular level;cellular macromolecule metabolic process;cellular metabolic process;cellular process;cellular protein metabolic process;chromatin modification;chromatin organization;chromosome organiza…	binding;cation binding;ion binding;metal ion binding;transition metal ion binding;zinc ion binding	cell part;H3 histone acetyltransferase complex;histone acetyltransferase complex;intracellular membrane-bounded organelle;intracellular organelle;intracellular organelle part;intracellular part;macromolecular complex;membrane-bounded organelle;MOZ/MORF histone acetyltransferase complex;nuclear part;nucleoplasm part;nucleus;organelle;organelle part;protein complex		Bromodomain;EPL1;PWWP	10	10	1	8.2	1212	137.31	23;28;329;332;385;388			0	16.424	10	0.146594	sp|B2RRD7|BRPF1_MOUSE Peregrin OS=Mus musculus OX=10090 GN=Brpf1 PE=1 SV=1
157	B2RRE7	OTU domain-containing protein 4	Otud4	0.0542703	1.12792		21.9724	21.9377	22.0346	21.9806	22.0007	21.9394	22.0651	21.9981	22.0035	22.0038	7769100000	Cytoplasm;Nucleus		cellular macromolecule metabolic process;cellular metabolic process;cellular process;cellular protein metabolic process;macromolecule metabolic process;macromolecule modification;metabolic process;primary metabolic process;protein deubiquitination;protein K48-linked deubiquitination;protein metabolic process;protein modification by small protein conjugation or removal;protein modification by smal…	catalytic activity;cysteine-type peptidase activity;hydrolase activity;peptidase activity;peptidase activity, acting on L-amino acid peptides;small conjugating protein-specific protease activity;ubiquitin-specific protease activity			OTU	34	34	1	38.5	1107	123.05	45;164;488;681;898		1;163;413	0	323.31	40	0.434591	sp|B2RRE7|OTUD4_MOUSE OTU domain-containing protein 4 OS=Mus musculus OX=10090 GN=Otud4 PE=1 SV=1
158	B2RRF6;REV__Q9ESG6;REV__B8JK39	Zinc finger protein 518A	Znf518a	0.0510874	0.396163		18.9768	18.8904	18.9148	18.8603	18.7636	18.732	18.875	18.843	18.8006	18.7257	364360000	Nucleus		biological regulation;biosynthetic process;cellular biosynthetic process;cellular macromolecule biosynthetic process;cellular macromolecule metabolic process;cellular metabolic process;cellular nitrogen compound metabolic process;cellular process;macromolecule biosynthetic process;macromolecule metabolic process;metabolic process;nitrogen compound metabolic process;nucleic acid metabolic process;…	binding;cation binding;DNA binding;ion binding;metal ion binding;nucleic acid binding;nucleic acid binding transcription factor activity;sequence-specific DNA binding RNA polymerase II transcription factor activity;sequence-specific DNA binding transcription factor activity	cell part;intracellular membrane-bounded organelle;intracellular organelle;intracellular part;membrane-bounded organelle;nucleus;organelle			4	3	3	2.9	1478;338;1036	165.6	241;245	241;245		0	6.6369	2	0.550137	sp|B2RRF6|Z518A_MOUSE Zinc finger protein 518A OS=Mus musculus OX=10090 GN=Znf518a PE=2 SV=1
159	B2RS91	RNA polymerase I-specific transcription initiation factor RRN3	Rrn3	0.09409	1.15555		17.1666	17.1367	17.2963	17.1426	17.2201	17.1113	17.3133	17.2293	17.3124	17.1533	25816000	Nucleolus;Nucleus		biological regulation;biosynthetic process;cell proliferation;cellular biosynthetic process;cellular component biogenesis;cellular component biogenesis at cellular level;cellular component organization;cellular component organization at cellular level;cellular component organization or biogenesis;cellular component organization or biogenesis at cellular level;cellular macromolecule metabolic proc…	binding;enzyme binding;protein binding;RNA polymerase binding	cell part;intracellular membrane-bounded organelle;intracellular non-membrane-bounded organelle;intracellular organelle;intracellular organelle part;intracellular part;membrane-bounded organelle;non-membrane-bounded organelle;nuclear part;nucleolus;nucleus;organelle;organelle part		RRN3	1	1	1	1.7	656	74.517				0.00039205	2.0245	1	0.2838	sp|B2RS91|RRN3_MOUSE RNA polymerase I-specific transcription initiation factor RRN3 OS=Mus musculus OX=10090 GN=Rrn3 PE=1 SV=1
160	B2RUP2-2;B2RUP2	Protein unc-13 homolog D	Unc13d	0.00134897	0.00876424		16.9768	16.9881	16.9784	17.0672	17.1774	17.0624	17.0679	17.0774	17.0016	17.0567	74877000	Cytoplasm;Late endosome;Lysosome;Membrane;Recycling endosome	Peripheral membrane protein	adaptive immune response;adaptive immune response based on somatic recombination of immune receptors built from immunoglobulin superfamily domains;biological regulation;cell activation;cell activation involved in immune response;cellular component organization;cellular component organization or biogenesis;cellular membrane organization;cellular process;defense response;defense response to virus;e…	binding;enzyme binding;GTPase binding;protein binding;Rab GTPase binding;Ras GTPase binding;small GTPase binding	cell part;clathrin-coated vesicle;coated vesicle;cytoplasmic membrane-bounded vesicle;cytoplasmic part;cytoplasmic vesicle;endosome;exocytic vesicle;intracellular membrane-bounded organelle;intracellular organelle;intracellular part;late endosome;lysosome;lytic vacuole;membrane;membrane-bounded organelle;membrane-bounded vesicle;organelle;recycling endosome;stored secretory granule;transport vesi…		C2;Membr_traf_MHD	4	4	2	4.9	1083;1085	122.89	447			0	14.474	3	0.989233	sp|B2RUP2-2|UN13D_MOUSE Isoform 2 of Protein unc-13 homolog D OS=Mus musculus OX=10090 GN=Unc13d;sp|B2RUP2|UN13D_MOUSE Protein unc-13 homolog D OS=Mus musculus OX=10090 GN=Unc13d PE=1 SV=2
161	B2RUR8;Q9R0S2	OTU domain-containing protein 7B	Otud7b	0.0601745	1.03556		21.5569	21.5609	21.6589	21.5894	21.603	21.4915	21.6276	21.5641	21.5466	21.5667	2304300000	Cell membrane;Cytoplasm;Extracellular matrix;Extracellular space;Golgi apparatus;Nucleus;Secreted;trans-Golgi network membrane	Single-pass type I membrane protein	biological adhesion;biological regulation;cell adhesion;cell adhesion mediated by integrin;cell differentiation;cell-cell adhesion;cell-cell adhesion mediated by cadherin;cellular developmental process;cellular macromolecule metabolic process;cellular metabolic process;cellular process;cellular protein metabolic process;detection of abiotic stimulus;detection of external stimulus;detection of sti…	binding;cadherin binding;calcium ion binding;catalytic activity;cation binding;cell adhesion molecule binding;cysteine-type peptidase activity;DNA binding;endopeptidase activity;hydrolase activity;ion binding;K63-linked polyubiquitin binding;metal ion binding;metalloendopeptidase activity;metallopeptidase activity;nucleic acid binding;peptidase activity;peptidase activity, acting on L-amino acid …	cell part;cytoplasm;cytoplasmic part;extracellular matrix;extracellular membrane-bounded organelle;extracellular organelle;extracellular region part;extracellular vesicular exosome;Golgi apparatus part;Golgi membrane;integral to membrane;integral to plasma membrane;intracellular membrane-bounded organelle;intracellular organelle;intracellular organelle part;intracellular part;intrinsic to membran…		DUF3377;Hemopexin;OTU;Peptidase_M10;PG_binding_1	30	25	2	44.2	840;618	91.982	709;721		604;628	0	224.81	32	0.407189	sp|B2RUR8|OTU7B_MOUSE OTU domain-containing protein 7B OS=Mus musculus OX=10090 GN=Otud7b PE=1 SV=1
162	B2RW38	Cilia- and flagella-associated protein 58	Cfap58	0.0293031	0.41487		18.0573	18.0814	18.1376	18.1581	18.1573	18.0627	18.1477	18.0806	18.0836	18.0617	1283200000	Cell projection;Cilium				cell part;cell projection;cilium;extracellular region part;extracellular space			3	3	1	2.7	873	103.52				0.0071046	0.99284	3	0.691628	sp|B2RW38|CFA58_MOUSE Cilia- and flagella-associated protein 58 OS=Mus musculus OX=10090 GN=Cfap58 PE=2 SV=1
163	B2RWS6	Histone acetyltransferase p300	Ep300	0.0167141	0.159081		20.2812	20.2878	20.36	20.3985	20.4389	20.3676	20.3634	20.3229	20.3381	20.3627	734100000	Cytoplasm;Nucleus		anatomical structure development;anatomical structure formation involved in morphogenesis;anatomical structure morphogenesis;anterior/posterior pattern specification;apoptosis;biological regulation;cartilage development;cell cycle;cell death;cell differentiation;cellular component organization;cellular component organization at cellular level;cellular component organization or biogenesis;cellular…	acetyltransferase activity;activating transcription factor binding;androgen receptor binding;beta-catenin binding;binding;catalytic activity;cation binding;chromatin binding;chromatin DNA binding;core promoter binding;core promoter sequence-specific DNA binding;damaged DNA binding;DNA binding;histone acetyltransferase activity;hormone receptor binding;ion binding;lysine N-acetyltransferase activi…	cell part;cytoplasm;histone acetyltransferase complex;intracellular membrane-bounded organelle;intracellular organelle;intracellular organelle part;intracellular part;macromolecular complex;membrane-bounded organelle;nuclear part;nucleoplasm;nucleoplasm part;nucleus;organelle;organelle part;protein complex;transcription factor complex	Adherens junction;Cell cycle;Huntington's disease;Jak-STAT signaling pathway;ko05152;Long-term potentiation;Melanogenesis;Notch signaling pathway;Pathways in cancer;Prostate cancer;Renal cell carcinoma;TGF-beta signaling pathway;Wnt signaling pathway	Bromodomain;Creb_binding;DUF902;KAT11;KIX;zf-TAZ;ZZ	25	15	1	12.3	2412	263.3	412;415;1175;1176;1182;1602;1620;1669;1672;1752;1757;1778;1781;1788;1789		1011	0	92.95	15	0.840288	sp|B2RWS6|EP300_MOUSE Histone acetyltransferase p300 OS=Mus musculus OX=10090 GN=Ep300 PE=1 SV=2
164	B2RX14	Terminal uridylyltransferase 4	Zcchc11	-0.0742059	1.55987		19.0165	19.0176	18.9625	19.1199	18.9902	19.0574	18.9646	19.0357	19.0643	19.054	243460000	Cytoplasm;Cytoplasmic ribonucleoprotein granule;Nucleus		biological regulation;catabolic process;cell surface receptor linked signaling pathway;cellular catabolic process;cellular macromolecule catabolic process;cellular macromolecule metabolic process;cellular metabolic process;cellular nitrogen compound metabolic process;cellular process;cellular response to chemical stimulus;cellular response to cytokine stimulus;cellular response to interleukin-6;c…	binding;catalytic activity;cation binding;ion binding;metal ion binding;nucleotidyltransferase activity;RNA uridylyltransferase activity;transferase activity;transferase activity, transferring phosphorus-containing groups;transition metal ion binding;uridylyltransferase activity;zinc ion binding	cell part;cytoplasm;extracellular membrane-bounded organelle;extracellular organelle;extracellular region part;extracellular space;extracellular vesicular exosome;intracellular membrane-bounded organelle;intracellular non-membrane-bounded organelle;intracellular organelle;intracellular organelle part;intracellular part;membrane-bounded organelle;membrane-bounded vesicle;non-membrane-bounded organ…		NTP_transf_2;PAP_assoc;zf-CCHC	18	17	1	9.4	1644	184.65	62;94;143;322;945;1011			0	34.682	11	0.32046	sp|B2RX14|TUT4_MOUSE Terminal uridylyltransferase 4 OS=Mus musculus OX=10090 GN=Tut4 PE=1 SV=2
165	B2RX88-4;B2RX88;B2RX88-2;B2RX88-6;B2RX88-5;B2RX88-3	Centrosome and spindle pole associated protein 1	Cspp1	0.00174475	0.0167316		17.8128	17.7935	17.8374	17.8817	17.8925	17.8005	17.7529	17.813	17.8363	17.8616	36732000	Centrosome;Cytoplasm;Cytoskeleton;Microtubule organizing center;Spindle;Spindle pole		biological regulation;positive regulation of biological process;positive regulation of cell division;positive regulation of cellular process;positive regulation of cytokinesis;regulation of biological process;regulation of cell division;regulation of cellular process;regulation of cytokinesis		cell part;centrosome;cytoplasm;cytoplasmic part;cytoskeletal part;intracellular non-membrane-bounded organelle;intracellular organelle;intracellular organelle part;intracellular part;macromolecular complex;microtubule;microtubule organizing center;non-membrane-bounded organelle;nuclear part;nucleoplasm;organelle;organelle part;protein complex;spindle;spindle pole			6	5	6	5.2	1197;1205;1142;311;319;417	137.43	1014			0	28.213	4	0.983498	sp|B2RX88-4|CSPP1_MOUSE Isoform 4 of Centrosome and spindle pole associated protein 1 OS=Mus musculus OX=10090 GN=Cspp1;sp|B2RX88|CSPP1_MOUSE Centrosome and spindle pole associated protein 1 OS=Mus musculus OX=10090 GN=Cspp1 PE=1 SV=2;sp|B2RX88-2|CSPP1_MOU
166	B2RXC1;B2RXC1-2	Trafficking protein particle complex subunit 11	Trappc11	0.0135713	0.21563		20.0776	19.9913	20.0575	20.0656	19.9947	20.0051	20.0372	20.0508	20.077	20.0284	777340000	cis-Golgi network;Golgi apparatus		cellular process;establishment of localization;transport;vesicle-mediated transport		cell part;cytoplasmic part;Golgi apparatus;intracellular membrane-bounded organelle;intracellular organelle;intracellular part;membrane-bounded organelle;organelle		Foie-gras_1;Gryzun-like	13	13	2	12.1	1133;176	128.39	41;117;162;165;615;658			0	50.997	9	0.856612	sp|B2RXC1|TPC11_MOUSE Trafficking protein particle complex subunit 11 OS=Mus musculus OX=10090 GN=Trappc11 PE=1 SV=1
168	B2RXR6	Serine/threonine-protein phosphatase 6 regulatory ankyrin repeat subunit B	Ankrd44	-0.0439358	0.263613		17.1361	17.035	17.0213	17.0062	16.8886	17.017	16.8334	16.9969	16.8493	16.9583	33573000							Ank;Ank_2;Ank_3	5	2	1	4.6	993	107.38	704			0	8.3564	2	0.639177	sp|B2RXR6|ANR44_MOUSE Serine/threonine-protein phosphatase 6 regulatory ankyrin repeat subunit B OS=Mus musculus OX=10090 GN=Ankrd44 PE=1 SV=1
169	B2RXS4;REV__O35295	Plexin-B2	Plxnb2	0.0377779	0.818284		22.8577	22.8488	22.9249	22.892	22.8656	22.8202	22.9201	22.8562	22.8913	22.8511	13210000000	Cell membrane	Single-pass type I membrane protein	anatomical structure development;anatomical structure formation involved in morphogenesis;biological regulation;brain development;cell proliferation;cell surface receptor linked signaling pathway;cellular process;cellular response to stimulus;developmental process;neural precursor cell proliferation;neural tube closure;neuroblast proliferation;organ development;positive regulation of axonogenesis…	molecular transducer activity;receptor activity;semaphorin receptor activity;signal transducer activity;signaling receptor activity;transmembrane signaling receptor activity	cell part;cell surface;extracellular membrane-bounded organelle;extracellular organelle;extracellular region part;extracellular vesicular exosome;integral to membrane;integral to plasma membrane;intracellular;intrinsic to membrane;intrinsic to plasma membrane;membrane part;membrane-bounded organelle;membrane-bounded vesicle;organelle;plasma membrane part;vesicle	Axon guidance	Plexin_cytopl;PSI;Sema;TIG	57	56	2	34	1842;324	206.23	983;1083;1488;1508;1510	112;313;331;488;491;503;557;617;629;632;769;772;848;940	987;1079;1373;1755;1774;1822	0	323.31	59	0.569747	sp|B2RXS4|PLXB2_MOUSE Plexin-B2 OS=Mus musculus OX=10090 GN=Plxnb2 PE=1 SV=1
170	B2RXV4;B2RXV4-2	Feline leukemia virus subgroup C receptor-related protein 1	Flvcr1	-0.00389862	0.0231986		17.1957	17.1401	17.2512	17.2617	17.3399	17.2189	17.1547	17.3364	17.2389	17.2609	62668000	Cell membrane;Mitochondrion membrane	Multi-pass membrane protein	anatomical structure development;anatomical structure morphogenesis;appendage morphogenesis;biological regulation;blood vessel development;cell differentiation;cell maturation;cellular developmental process;cellular process;chordate embryonic development;cofactor transport;developmental maturation;developmental process;embryo development;embryo development ending in birth or egg hatching;embryoni…	cofactor transporter activity;heme transporter activity;transporter activity	cell part;cytoplasmic part;integral to membrane;intracellular membrane-bounded organelle;intracellular organelle;intracellular organelle part;intracellular part;intrinsic to membrane;membrane;membrane part;membrane-bounded organelle;mitochondrial membrane;mitochondrial part;mitochondrion;organelle;organelle membrane;organelle part;plasma membrane		MFS_1	2	2	2	5.2	560;279	60.468				0	6.6438	2	0.971755	sp|B2RXV4|FLVC1_MOUSE Feline leukemia virus subgroup C receptor-related protein 1 OS=Mus musculus OX=10090 GN=Flvcr1 PE=2 SV=1;sp|B2RXV4-2|FLVC1_MOUSE Isoform 2 of Feline leukemia virus subgroup C receptor-related protein 1 OS=Mus musculus OX=10090 GN=Flvc
171	B2RY04	Dedicator of cytokinesis protein 5	Dock5	-0.0113511	0.186494		19.8834	19.9078	19.9576	19.9161	19.871	19.9355	19.877	19.8752	19.8751	20.1263	1356000000	Cell membrane;Cytoplasm		biological regulation;cellular process;cellular response to stimulus;intracellular signal transduction;positive regulation of catalytic activity;positive regulation of GTPase activity;positive regulation of hydrolase activity;positive regulation of molecular function;regulation of biological process;regulation of catabolic process;regulation of catalytic activity;regulation of cellular catabolic …	enzyme regulator activity;GTPase regulator activity;guanyl-nucleotide exchange factor activity;nucleoside-triphosphatase regulator activity	cell part;cytoplasm;intracellular part		Ded_cyto;DOCK-C2;SH3_1	13	12	1	6.2	1868	214.43	298;859;874			0	29.484	9	0.879579	sp|B2RY04|DOCK5_MOUSE Dedicator of cytokinesis protein 5 OS=Mus musculus OX=10090 GN=Dock5 PE=1 SV=2
172	B2RY56;REV__Q812A3	RNA-binding protein 25	Rbm25	0.00302744	0.0321115		22.8142	22.8877	22.9443	22.8944	22.9439	22.8852	22.908	22.931	22.9006	22.926	8192000000	Cytoplasm;Nucleus speckle		apoptosis;biological regulation;cell death;cellular macromolecule metabolic process;cellular metabolic process;cellular nitrogen compound metabolic process;cellular process;death;macromolecule metabolic process;metabolic process;mRNA metabolic process;mRNA processing;nitrogen compound metabolic process;nucleic acid metabolic process;nucleobase-containing compound metabolic process;primary metabol…	binding;mRNA binding;nucleic acid binding;nucleotide binding;RNA binding	cell part;cytoplasm;intracellular organelle part;intracellular part;nuclear body;nuclear part;nuclear speck;nucleoplasm part;organelle part	Spliceosome	PWI;RRM_1	39	38	2	37.7	838;306	99.551	83;110;132;607		268;524;560	0	323.31	53	0.973509	sp|B2RY56|RBM25_MOUSE RNA-binding protein 25 OS=Mus musculus OX=10090 GN=Rbm25 PE=1 SV=2
173	B7ZMP1-2;B7ZMP1	Probable Xaa-Pro aminopeptidase 3	Xpnpep3	0.00742769	0.173824		20.0137	20.0137	20.0439	20.0502	20.0101	20.0156	20.0196	19.9781	20.0191	20.0121	428140000	Cytoplasm;Mitochondrion		glomerular filtration;macromolecule metabolic process;metabolic process;multicellular organismal process;primary metabolic process;protein maturation;protein metabolic process;protein processing;renal system process;system process	aminopeptidase activity;binding;catalytic activity;cation binding;exopeptidase activity;hydrolase activity;ion binding;manganese ion binding;metal ion binding;peptidase activity;peptidase activity, acting on L-amino acid peptides;transition metal ion binding	cell part;cytoplasmic part;extracellular membrane-bounded organelle;extracellular organelle;extracellular region part;extracellular vesicular exosome;intracellular membrane-bounded organelle;intracellular organelle;intracellular part;membrane-bounded organelle;membrane-bounded vesicle;mitochondrion;organelle;vesicle		AMP_N;Peptidase_M24	6	6	2	17.1	386;506	43.367	290		150	0	13.176	9	0.921868	sp|B7ZMP1-2|XPP3_MOUSE Isoform 2 of Xaa-Pro aminopeptidase 3 OS=Mus musculus OX=10090 GN=Xpnpep3;sp|B7ZMP1|XPP3_MOUSE Xaa-Pro aminopeptidase 3 OS=Mus musculus OX=10090 GN=Xpnpep3 PE=1 SV=1
174	B7ZNG0-2;B7ZNG0	Kinesin-like protein KIF7	Kif7	-0.0135088	0.0667735		17.1296	16.9787	17.0051	17.1974	17.085	17.0266	16.904	16.975	16.9081	17.2544	72070000	Cell projection;Cilium;Cilium basal body;Cytoplasm;Cytoskeleton		anatomical structure development;biological regulation;cellular component movement;cellular process;developmental process;metabolic process;microtubule-based movement;microtubule-based process;negative regulation of biological process;negative regulation of cell communication;negative regulation of cellular process;negative regulation of response to stimulus;negative regulation of signal transduc…	adenyl nucleotide binding;adenyl ribonucleotide binding;ATP binding;ATPase activity;binding;catalytic activity;hydrolase activity;hydrolase activity, acting on acid anhydrides;hydrolase activity, acting on acid anhydrides, in phosphorus-containing anhydrides;microtubule motor activity;motor activity;nucleoside-triphosphatase activity;nucleotide binding;purine nucleotide binding;purine ribonucleos…	cell part;cell projection;cilium;cytoskeletal part;intracellular organelle part;intracellular part;kinesin complex;macromolecular complex;microtubule associated complex;organelle part;protein complex		Kinesin	2	2	2	1.5	1347;1348	151.49				0.00013275	2.37	2	0.901399	sp|B7ZNG0-2|KIF7_MOUSE Isoform 2 of Kinesin-like protein KIF7 OS=Mus musculus OX=10090 GN=Kif7;sp|B7ZNG0|KIF7_MOUSE Kinesin-like protein KIF7 OS=Mus musculus OX=10090 GN=Kif7 PE=1 SV=1
175	B7ZNG4	Tastin	Troap	-0.0938919	0.676459		15.631	15.6498	15.5275	15.6469	15.4024	15.7244	15.6805	15.5959	15.5869	15.5851	66952000	Cytoplasm		biological adhesion;cell adhesion;cellular process		cell part;cytoplasm;intracellular part			3	3	1	4.9	668	71.958				0	3.7629	3	0.336494	sp|B7ZNG4|TROAP_MOUSE Tastin OS=Mus musculus OX=10090 GN=Troap PE=2 SV=1
176	B8ZXI1;B8ZXI1-2	Queuine tRNA-ribosyltransferase subunit QTRTD1	Qtrtd1	0.0811629	1.6141		20.4581	20.453	20.5576	20.43	20.4675	20.3975	20.5117	20.3897	20.457	20.4145	1061800000	Cytoplasm;Mitochondrion outer membrane	Peripheral membrane protein	7-methylguanosine biosynthetic process;7-methylguanosine metabolic process;biosynthetic process;cellular biosynthetic process;cellular macromolecule metabolic process;cellular metabolic process;cellular nitrogen compound biosynthetic process;cellular nitrogen compound metabolic process;cellular process;guanosine biosynthetic process;guanosine metabolic process;heterocycle biosynthetic process;het…	binding;catalytic activity;cation binding;ion binding;metal ion binding;queuine tRNA-ribosyltransferase activity;transferase activity;transferase activity, transferring glycosyl groups;transferase activity, transferring pentosyl groups;transition metal ion binding;zinc ion binding	cell part;cytoplasm;cytoplasmic part;intracellular membrane-bounded organelle;intracellular organelle;intracellular part;membrane-bounded organelle;mitochondrion;organelle		TGT	10	10	2	29.4	415;344	46.288	174;252;263;351;353;355;356			0	88.4	9	0.292699	sp|B8ZXI1|QTRT2_MOUSE Queuine tRNA-ribosyltransferase accessory subunit 2 OS=Mus musculus OX=10090 GN=Qtrt2 PE=1 SV=2;sp|B8ZXI1-2|QTRT2_MOUSE Isoform 2 of Queuine tRNA-ribosyltransferase accessory subunit 2 OS=Mus musculus OX=10090 GN=Qtrt2
178	Q8CHZ9;B9EJ57	Transcription termination factor 1a, mitochondrial;Transcription termination factor 1b, mitochondrial	Mterf1a;Mterf1b	0.0134544	0.083524		17.9143	17.8441	17.8272	17.8772	17.9403	18.0439	17.9961	17.8588	17.9421	18.0086	61165000	Mitochondrion		biological regulation;biosynthetic process;cellular biosynthetic process;cellular macromolecule metabolic process;cellular metabolic process;cellular nitrogen compound metabolic process;cellular process;DNA conformation change;DNA geometric change;DNA metabolic process;macromolecule metabolic process;metabolic process;mitochondrial RNA metabolic process;nitrogen compound metabolic process;nucleic…	binding;DNA binding;double-stranded DNA binding;nucleic acid binding;sequence-specific DNA binding;structure-specific DNA binding	cell part;cytoplasmic part;intracellular membrane-bounded organelle;intracellular non-membrane-bounded organelle;intracellular organelle;intracellular organelle part;intracellular part;membrane-bounded organelle;mitochondrial nucleoid;mitochondrial part;mitochondrion;non-membrane-bounded organelle;nucleoid;organelle;organelle part		mTERF	4	4	2	11.6	379;379	43.814	166;174;176;287			0	33.773	2	0.891659	sp|Q8CHZ9|MTF1A_MOUSE Transcription termination factor 1a, mitochondrial OS=Mus musculus OX=10090 GN=Mterf1a PE=2 SV=1;sp|B9EJ57|MTF1B_MOUSE Transcription termination factor 1b, mitochondrial OS=Mus musculus OX=10090 GN=Mterf1b PE=2 SV=1
179	B9EJ80	PDZ domain-containing protein 8	Pdzd8	0.0330586	0.586495		22.7003	22.6719	22.7357	22.6999	22.6347	22.6324	22.7231	22.6573	22.6996	22.6713	5589200000	Endoplasmic reticulum membrane	Single-pass membrane protein	biological regulation;cellular component organization;cellular component organization at cellular level;cellular component organization or biogenesis;cellular component organization or biogenesis at cellular level;cellular process;cellular response to stimulus;cytoskeleton organization;intracellular signal transduction;organelle organization;regulation of anatomical structure morphogenesis;regula…	binding;cation binding;ion binding;metal ion binding	cell part;membrane		C1_1;PDZ_2	31	31	1	31.7	1147	127.74	847;850;877;884		1032	0	174.74	42	0.638118	sp|B9EJ80|PDZD8_MOUSE PDZ domain-containing protein 8 OS=Mus musculus OX=10090 GN=Pdzd8 PE=1 SV=1
180	B9EJ86	Oxysterol-binding protein	Osbpl8	0.00222588	0.0320065		20.6702	20.6385	20.6553	20.6346	20.5836	20.6659	20.6336	20.5947	20.6614	20.594	477880000	Endoplasmic reticulum membrane;Nucleus membrane	Single-pass membrane protein	biological regulation;cell differentiation;cellular developmental process;cellular localization;cellular macromolecule localization;cellular process;cellular protein localization;developmental process;establishment of localization;fat cell differentiation;lipid transport;localization;macromolecule localization;negative regulation of biological process;negative regulation of cell migration;negativ…	binding;cholesterol binding;lipid binding;steroid binding;sterol binding	cell part;intracellular organelle part;intracellular part;membrane;nuclear membrane;nuclear part;organelle membrane;organelle part		Oxysterol_BP;PH	13	10	1	15.5	889	101.27	729			0	76.871	13	0.979132	sp|B9EJ86|OSBL8_MOUSE Oxysterol-binding protein-related protein 8 OS=Mus musculus OX=10090 GN=Osbpl8 PE=1 SV=1
181	B9EJR8	Dynein assembly factor 5, axonemal	Dnaaf5	0.0142617	0.331778		21.776	21.7847	21.7777	21.7521	21.7275	21.7441	21.8022	21.7455	21.7697	21.7562	5146800000	Cytoplasm;Cytoplasmic granule		cell projection organization;cellular component movement;cellular component organization;cellular component organization at cellular level;cellular component organization or biogenesis;cellular component organization or biogenesis at cellular level;cellular process;cilium movement;microtubule-based movement;microtubule-based process	binding;dynein binding;dynein intermediate chain binding;protein binding	cell part;cytoplasm;intracellular part			33	32	1	43.5	853	93.85	90;136;185;187;347;407;418;771;839		734;849	0	217.95	35	0.83904	sp|B9EJR8|DAAF5_MOUSE Dynein assembly factor 5, axonemal OS=Mus musculus OX=10090 GN=Dnaaf5 PE=1 SV=1
182	B9EKI3	TATA element modulatory factor	Tmf1	-0.00733042	0.126537		21.289	21.317	21.3386	21.3647	21.3698	21.3098	21.3196	21.3548	21.2919	21.315	1942700000	Cytoplasm;Golgi apparatus membrane;Nucleus		acrosome assembly;anatomical structure development;anatomical structure formation involved in morphogenesis;biological regulation;biosynthetic process;cell development;cell differentiation;cell motility;cellular biosynthetic process;cellular component assembly;cellular component assembly at cellular level;cellular component assembly involved in morphogenesis;cellular component movement;cellular c…	binding;DNA binding;nucleic acid binding	cell part;cytoplasmic part;endoplasmic reticulum;Golgi apparatus;Golgi apparatus part;Golgi membrane;intracellular membrane-bounded organelle;intracellular organelle;intracellular organelle part;intracellular part;membrane;membrane-bounded organelle;nucleus;organelle;organelle membrane;organelle part		TMF_DNA_bd;TMF_TATA_bd	30	30	1	33.7	1091	121.8	155;313;314			0	252.41	34	0.926821	sp|B9EKI3|TMF1_MOUSE TATA element modulatory factor OS=Mus musculus OX=10090 GN=Tmf1 PE=1 SV=2
184	C0HKD9;C0HKD8	Microfibrillar-associated protein 1B	Mfap1b	0.00465727	0.0309057		21.1475	21.2265	21.2327	21.1778	21.2898	21.1053	21.1377	21.2795	21.1862	21.1392	4893900000	Nucleus							15	14	2	31.7	439;439	51.954			8;31	0	75.2	23	0.964151	sp|C0HKD9|MFA1B_MOUSE Microfibrillar-associated protein 1B OS=Mus musculus OX=10090 GN=Mfap1b PE=1 SV=1;sp|C0HKD8|MFA1A_MOUSE Microfibrillar-associated protein 1A OS=Mus musculus OX=10090 GN=Mfap1a PE=1 SV=1
185	C0HKG6;C0HKG5	Ribonuclease T2-B	Rnaset2b	-0.406246	2.10775	+	19.53	20.0295	19.4699	19.7884	19.568	19.9686	19.7709	20.1774	19.9296	19.901	1278400000	Endoplasmic reticulum lumen;Lysosome lumen;Secreted							4	4	2	14.7	259;259	29.608				0	11.731	6	0.0452903	sp|C0HKG6|RNT2B_MOUSE Ribonuclease T2-B OS=Mus musculus OX=10090 GN=Rnaset2b PE=1 SV=1;sp|C0HKG5|RNT2A_MOUSE Ribonuclease T2-A OS=Mus musculus OX=10090 GN=Rnaset2a PE=1 SV=1
306	D3YX43	V-set and immunoglobulin domain-containing protein 10	Vsig10	-0.103189	1.39509		19.4765	19.4915	19.3896	19.4838	19.3191	19.5706	19.4314	19.4834	19.4523	19.4346	707390000	Membrane	Single-pass type I membrane protein			cell part;integral to membrane;intrinsic to membrane;membrane part		I-set;V-set	7	7	1	14.2	558	60.521		65;308;322	336	0	31.152	6	0.251254	sp|D3YX43|VSI10_MOUSE V-set and immunoglobulin domain-containing protein 10 OS=Mus musculus OX=10090 GN=Vsig10 PE=3 SV=2
307	D3YXK1	Atherin	Samd1	-0.0832467	1.50674		19.8966	19.9076	19.8963	19.9897	19.9168	20.0458	19.8744	19.974	19.9638	19.9771	436010000	Cytoplasm;Secreted				cell part;cytoplasm;extracellular region;intracellular part		SAM_1	10	10	1	25.6	519	54.532	381			0	26.36	10	0.291463	sp|D3YXK1|SAMD1_MOUSE Atherin OS=Mus musculus OX=10090 GN=Samd1 PE=1 SV=1
308	D3YXK2	Scaffold attachment factor B1	Safb	-0.00721598	0.158357		22.0775	22.1352	22.1342	22.0843	22.1039	22.0901	22.0893	22.1241	22.0299	22.0162	10148000000	Nucleus		biological regulation;biosynthetic process;cellular biosynthetic process;cellular macromolecule biosynthetic process;cellular macromolecule metabolic process;cellular metabolic process;cellular nitrogen compound metabolic process;cellular process;cellular response to stimulus;estrogen receptor signaling pathway;growth;hormone metabolic process;intracellular receptor mediated signaling pathway;mac…	binding;chromatin binding;core promoter binding;DNA binding;nucleic acid binding;nucleotide binding;regulatory region DNA binding;regulatory region nucleic acid binding;transcription regulatory region DNA binding	cell part;intracellular organelle part;intracellular part;nuclear part;nucleoplasm;organelle part		SAP	43	31	1	42.5	937	105.1	81;225;303;384;470		329;404;498;588;695	0	323.31	59	0.925207	sp|D3YXK2|SAFB1_MOUSE Scaffold attachment factor B1 OS=Mus musculus OX=10090 GN=Safb PE=1 SV=2
310	D3YYU8;D3YYU8-2	Obscurin-like protein 1	Obsl1	0.0322642	0.583956		22.1984	22.1871	22.2829	22.2691	22.2678	22.2163	22.2488	22.1962	22.2537	22.2226	3769300000	Cytoplasm;Golgi apparatus;Perinuclear region		biological regulation;cellular component organization;cellular component organization at cellular level;cellular component organization or biogenesis;cellular component organization or biogenesis at cellular level;cellular localization;cellular macromolecule localization;cellular process;cellular protein localization;cytoskeleton organization;Golgi organization;localization;macromolecule localiza…		cell part;centrosome;cytoplasm;cytoplasmic part;cytoskeletal part;Golgi apparatus;intracellular membrane-bounded organelle;intracellular non-membrane-bounded organelle;intracellular organelle;intracellular organelle part;intracellular part;membrane-bounded organelle;microtubule organizing center;non-membrane-bounded organelle;organelle;organelle part;perinuclear region of cytoplasm		I-set	35	35	2	21.7	1804;526	197.93	13;209;309;319;362;412;566;581;788;879;920;923;1153		414	0	214.8	35	0.645057	sp|D3YYU8|OBSL1_MOUSE Obscurin-like protein 1 OS=Mus musculus OX=10090 GN=Obsl1 PE=1 SV=1
311	D3YZG8	Probable bifunctional methylenetetrahydrofolate dehydrogenase/cyclohydrolase 2;NAD-dependent methylenetetrahydrofolate dehydrogenase;Methenyltetrahydrofolate cyclohydrolase	Mthfd2l	0.00103235	0.0104696		19.8113	19.7892	19.7562	19.7342	19.7689	19.8422	19.7427	19.7092	19.7647	19.7408	551590000	Mitochondrion inner membrane	Peripheral membrane protein	amine biosynthetic process;amine metabolic process;aromatic compound biosynthetic process;aspartate family amino acid biosynthetic process;aspartate family amino acid metabolic process;biosynthetic process;carboxylic acid biosynthetic process;carboxylic acid metabolic process;cellular amine metabolic process;cellular amino acid biosynthetic process;cellular amino acid metabolic process;cellular a…	catalytic activity;cyclohydrolase activity;hydrolase activity;hydrolase activity, acting on carbon-nitrogen (but not peptide) bonds;hydrolase activity, acting on carbon-nitrogen (but not peptide) bonds, in cyclic amidines;methenyltetrahydrofolate cyclohydrolase activity;methylenetetrahydrofolate dehydrogenase (NAD+) activity;methylenetetrahydrofolate dehydrogenase (NADP+) activity;oxidoreductase …	cell part;cytoplasmic part;intracellular membrane-bounded organelle;intracellular organelle;intracellular organelle part;intracellular part;membrane;membrane-bounded organelle;mitochondrial inner membrane;mitochondrial membrane;mitochondrial part;mitochondrion;organelle;organelle inner membrane;organelle membrane;organelle part	One carbon pool by folate	THF_DHG_CYH;THF_DHG_CYH_C	6	6	1	24.6	338	36.438				0	13.91	6	0.990762	sp|D3YZG8|MTD2L_MOUSE Probable bifunctional methylenetetrahydrofolate dehydrogenase/cyclohydrolase 2 OS=Mus musculus OX=10090 GN=Mthfd2l PE=3 SV=1
312	D3YZP9;REV__Q6PEM6	Coiled-coil domain-containing protein 6	Ccdc6	-0.101073	0.718903		22.481	22.5895	22.5276	22.4816	22.4982	22.6319	22.5853	22.7933	22.6516	22.6221	4647800000	Cytoplasm;Cytoskeleton				cell part;cytoplasm;cytoskeleton;intracellular non-membrane-bounded organelle;intracellular organelle;intracellular part;non-membrane-bounded organelle;organelle	Pathways in cancer;Thyroid cancer	DUF2046	23	23	2	43.7	469;445	52.938			280;324	0	308.55	33	0.317261	sp|D3YZP9|CCDC6_MOUSE Coiled-coil domain-containing protein 6 OS=Mus musculus OX=10090 GN=Ccdc6 PE=1 SV=1
314	D3Z2R5	Selenoprotein N	Sepn1	-0.14146	1.94329		17.6655	17.7253	17.6399	17.8969	17.6375	17.8147	17.6856	17.7575	17.7508	17.7003	173800000	Endoplasmic reticulum membrane		anatomical structure development;anatomical structure morphogenesis;biological regulation;cell development;cell differentiation;cellular component organization;cellular component organization at cellular level;cellular component organization or biogenesis;cellular component organization or biogenesis at cellular level;cellular developmental process;cellular process;cellular response to alkaloid;c…	binding;calcium ion binding;cation binding;ion binding;metal ion binding				4	4	1	7.7	557	62.491	49			0	14.424	3	0.156465	sp|D3Z2R5|SELN_MOUSE Selenoprotein N OS=Mus musculus OX=10090 GN=Selenon PE=3 SV=2
315	D3Z4I3;Q62176	RNA-binding protein 24;RNA-binding protein 38	Rbm24;Rbm38	0.0263238	0.177546		18.1693	18.1816	18.1611	18.0266	18.0605	18.0159	18.1547	18.2162	18.1277	18.067	104730000	Cytoplasm;Cytosol;Nucleus		3'-UTR-mediated mRNA stabilization;biological regulation;cell cycle arrest;cell cycle process;cell differentiation;cellular developmental process;cellular macromolecule metabolic process;cellular metabolic process;cellular nitrogen compound metabolic process;cellular process;cellular response to stimulus;cellular response to stress;developmental process;DNA damage response, signal transduction by…	binding;mRNA 3'-UTR binding;mRNA binding;nucleic acid binding;nucleotide binding;RNA binding	cell part;cytoplasm;cytoplasmic part;cytosol;intracellular membrane-bounded organelle;intracellular organelle;intracellular organelle part;intracellular part;membrane-bounded organelle;nuclear part;nucleoplasm;nucleus;organelle;organelle part		RRM_1	3	3	2	14	236;237	24.822	69			0	6.4423	3	0.775699	sp|D3Z4I3|RBM24_MOUSE RNA-binding protein 24 OS=Mus musculus OX=10090 GN=Rbm24 PE=1 SV=1;sp|Q62176|RBM38_MOUSE RNA-binding protein 38 OS=Mus musculus OX=10090 GN=Rbm38 PE=1 SV=2
316	D3Z4S3	Putative peptidyl-tRNA hydrolase PTRHD1	Ptrhd1	0.0402079	0.957013		20.297	20.2999	20.2943	20.224	20.3434	20.255	20.3018	20.2967	20.2854	20.2268	681840000				aminoacyl-tRNA hydrolase activity;carboxylic ester hydrolase activity;catalytic activity;hydrolase activity;hydrolase activity, acting on ester bonds	extracellular membrane-bounded organelle;extracellular organelle;extracellular region part;extracellular vesicular exosome;membrane-bounded organelle;membrane-bounded vesicle;organelle;vesicle		PTH2	4	4	1	22.1	140	16.037				0	15.801	5	0.543731	sp|D3Z4S3|PTRD1_MOUSE Putative peptidyl-tRNA hydrolase PTRHD1 OS=Mus musculus OX=10090 GN=Ptrhd1 PE=1 SV=1
319	D3Z7P3	Glutaminase kidney isoform, mitochondrial	Gls	-0.0864577	0.660968		17.8784	17.8654	17.9506	18.1239	17.9937	18.0581	17.9679	18.0891	18.07	18.1102	65159000	Cytoplasm;Cytosol;Mitochondrion;Mitochondrion matrix		amine biosynthetic process;amine catabolic process;amine metabolic process;behavior;behavioral interaction between organisms;biological regulation;biosynthetic process;carboxylic acid biosynthetic process;carboxylic acid catabolic process;carboxylic acid metabolic process;catabolic process;cell communication;cell-cell signaling;cellular amine metabolic process;cellular amino acid biosynthetic pro…	catalytic activity;glutaminase activity;hydrolase activity;hydrolase activity, acting on carbon-nitrogen (but not peptide) bonds;hydrolase activity, acting on carbon-nitrogen (but not peptide) bonds, in linear amides	cell part;cytoplasmic part;cytosol;intracellular membrane-bounded organelle;intracellular organelle;intracellular part;membrane-bounded organelle;mitochondrion;organelle	Alanine, aspartate and glutamate metabolism;Arginine and proline metabolism;D-Glutamine and D-glutamate metabolism;Nitrogen metabolism;Proximal tubule bicarbonate reclamation	Ank_2;Glutaminase	23	2	1	41.8	674	73.963	183;208;271;288;292		128;186;199;370;513	0	34.124	4	0.354703	sp|D3Z7P3|GLSK_MOUSE Glutaminase kidney isoform, mitochondrial OS=Mus musculus OX=10090 GN=Gls PE=1 SV=1
320	D3Z7P3-2	Glutaminase kidney isoform, mitochondrial	Gls	0.00386763	0.0182809		19.4019	19.4822	19.6073	19.6365	19.6763	19.5764	19.6521	19.6269	19.577	19.5551	1879000000	Cytoplasm;Cytosol;Mitochondrion;Mitochondrion matrix		amine biosynthetic process;amine catabolic process;amine metabolic process;behavior;behavioral interaction between organisms;biological regulation;biosynthetic process;carboxylic acid biosynthetic process;carboxylic acid catabolic process;carboxylic acid metabolic process;catabolic process;cell communication;cell-cell signaling;cellular amine metabolic process;cellular amino acid biosynthetic pro…	catalytic activity;glutaminase activity;hydrolase activity;hydrolase activity, acting on carbon-nitrogen (but not peptide) bonds;hydrolase activity, acting on carbon-nitrogen (but not peptide) bonds, in linear amides	cell part;cytoplasmic part;cytosol;intracellular membrane-bounded organelle;intracellular organelle;intracellular part;membrane-bounded organelle;mitochondrion;organelle	Alanine, aspartate and glutamate metabolism;Arginine and proline metabolism;D-Glutamine and D-glutamate metabolism;Nitrogen metabolism;Proximal tubule bicarbonate reclamation	Ank_2;Glutaminase	24	3	1	45.6	603	65.994	183;208;271;288;292		128;186;199;370;513	0	323.31	5	0.973772	sp|D3Z7P3-2|GLSK_MOUSE Isoform 2 of Glutaminase kidney isoform, mitochondrial OS=Mus musculus OX=10090 GN=Gls
321	E0CYV9	Uncharacterized protein C4orf54 homolog	1110002E22Rik	-0.0501089	1.77165		18.9564	18.9671	18.971	19.0183	18.9509	19.0238	18.9624	19.032	19.0084	18.9549	333310000							DUF4585	8	8	1	5.4	1786	189.75				0	55.558	9	0.433416	sp|E0CYV9|CD054_MOUSE Uncharacterized protein C4orf54 homolog OS=Mus musculus OX=10090 PE=1 SV=1
323	E1U8D0	Protein SOGA1;N-terminal form;C-terminal 80 kDa form	Soga1	0.0251665	0.790418		21.5927	21.5981	21.6201	21.6034	21.6532	21.5696	21.5963	21.5905	21.5691	21.5434	1098800000	Secreted		biological regulation;cell surface receptor linked signaling pathway;cellular process;cellular response to chemical stimulus;cellular response to endogenous stimulus;cellular response to hormone stimulus;cellular response to insulin stimulus;cellular response to organic substance;cellular response to peptide hormone stimulus;cellular response to stimulus;enzyme linked receptor protein signaling p…		extracellular membrane-bounded organelle;extracellular organelle;extracellular region part;extracellular space;extracellular vesicular exosome;membrane-bounded organelle;membrane-bounded vesicle;organelle;vesicle		DUF3166;DUF4482	26	26	1	18.8	1418	159.18	364;369;444;449;1310			0	100.67	26	0.699693	sp|E1U8D0|SOGA1_MOUSE Protein SOGA1 OS=Mus musculus OX=10090 GN=Soga1 PE=1 SV=3
324	E2JF22;Q8CD54-2;Q8CD54	Piezo-type mechanosensitive ion channel component 1	Piezo1	0.0606351	1.28025		21.6325	21.6182	21.7263	21.6669	21.7279	21.6228	21.687	21.6233	21.6627	21.6985	2608700000	Cell membrane;Cell projection;Endoplasmic reticulum membrane;Endoplasmic reticulum-Golgi intermediate compartment membrane;Lamellipodium membrane;Membrane	Multi-pass membrane protein	biological regulation;cation transport;cellular chemical homeostasis;cellular homeostasis;cellular ion homeostasis;cellular process;chemical homeostasis;detection of abiotic stimulus;detection of external stimulus;detection of mechanical stimulus;detection of mechanical stimulus involved in sensory perception;detection of stimulus;detection of stimulus involved in sensory perception;establishment…	cation channel activity;cation transmembrane transporter activity;channel activity;gated channel activity;ion channel activity;ion transmembrane transporter activity;mechanically gated channel activity;mechanically-gated ion channel activity;passive transmembrane transporter activity;substrate-specific channel activity;substrate-specific transmembrane transporter activity;substrate-specific trans…	cell part;cytoplasmic part;endoplasmic reticulum;endoplasmic reticulum membrane;endoplasmic reticulum part;endoplasmic reticulum-Golgi intermediate compartment membrane;integral to membrane;intracellular membrane-bounded organelle;intracellular organelle;intracellular organelle part;intracellular part;intrinsic to membrane;membrane;membrane part;membrane-bounded organelle;organelle;organelle memb…		DUF3595	27	27	3	12.3	2547;2504;2822	292	343;962;1535;2099		1488;1905	0	123.94	31	0.38758	sp|E2JF22|PIEZ1_MOUSE Piezo-type mechanosensitive ion channel component 1 OS=Mus musculus OX=10090 GN=Piezo1 PE=1 SV=1
325	E9PV87	Protein TALPID3	Talpid3	-0.0728292	0.446521		16.1107	16.1364	16.0634	16.0939	16.0191	16.1917	15.8796	15.9422	16.0286	15.937	223890000	Centriole;Centrosome;Cilium basal body;Cytoplasm;Cytoskeleton;Microtubule organizing center;Photoreceptor inner segment		anatomical structure formation involved in morphogenesis;anatomical structure morphogenesis;biological regulation;cell part morphogenesis;cell projection assembly;cell projection morphogenesis;cell projection organization;cell surface receptor linked signaling pathway;cellular component assembly;cellular component assembly at cellular level;cellular component assembly involved in morphogenesis;ce…		cell part;centrosome;cytoplasm;cytoplasmic part;cytoskeletal part;intracellular non-membrane-bounded organelle;intracellular organelle;intracellular organelle part;intracellular part;microtubule organizing center;non-membrane-bounded organelle;organelle;organelle part		TALPID3	2	2	1	2	1520	166.72				0	49.608	2	0.445403	sp|E9PV87|TALD3_MOUSE Protein TALPID3 OS=Mus musculus OX=10090 GN=Talpid3 PE=1 SV=1
326	E9PVA8;Q69ZK0-2;Q69ZK0	eIF-2-alpha kinase activator GCN1	Gcn1l1	0.0124478	0.187331		25.2686	25.2743	25.2996	25.2742	25.203	25.2229	25.3019	25.2519	25.2685	25.2642	68079000000	Cell membrane;Cytoplasm;Cytosol		biological regulation;cell activation;cell chemotaxis;cell differentiation;cell migration;cell motility;cell surface receptor linked signaling pathway;cellular component movement;cellular component organization;cellular component organization or biogenesis;cellular developmental process;cellular metabolic process;cellular process;cellular response to chemical stimulus;cellular response to stimulu…	binding;enzyme regulator activity;GTPase regulator activity;guanyl-nucleotide exchange factor activity;lipid binding;nucleoside-triphosphatase regulator activity;phospholipid binding;Ras guanyl-nucleotide exchange factor activity;Rho guanyl-nucleotide exchange factor activity;small GTPase regulator activity	cell part;cell projection part;cytoplasm;cytoplasmic part;cytosol;dendritic shaft;growth cone;intracellular membrane-bounded organelle;intracellular organelle;intracellular part;membrane;membrane-bounded organelle;organelle;perinuclear region of cytoplasm;plasma membrane;site of polarized growth	Chemokine signaling pathway	DEP;DUF3554;RhoGEF	142	142	3	53.9	2671;462;1650	293.02	55;103;246;329;540;648;756;907;932;939;1235;1362;1482;1527;1535;1595;1984;2015;2136;2179;2246;2255;2558;2563;2647;2657		253;315;633;727;766;808;838;984;1198;1202;1323;1377;1382;1524;1642;1724;1736;1853;1891;1991;2069;2133;2167;2177;2404;2512;2526	0	323.31	281	0.870309	sp|E9PVA8|GCN1_MOUSE eIF-2-alpha kinase activator GCN1 OS=Mus musculus OX=10090 GN=Gcn1 PE=1 SV=1
327	E9PVB5-2;E9PVB5	Tetratricopeptide repeat protein 17	Ttc17	-0.000104427	0.000858254		17.8184	17.6612	17.674	17.7716	17.7381	17.7383	17.7202	17.7799	17.6183	17.6964	96238000	Cell membrane;Cytoplasm;Cytoskeleton		actin cytoskeleton organization;actin filament organization;actin filament polymerization;actin filament-based process;actin polymerization or depolymerization;cellular component assembly;cellular component assembly at cellular level;cellular component organization;cellular component organization at cellular level;cellular component organization or biogenesis;cellular component organization or bi…		actin cytoskeleton;cell part;cytoplasm;cytoskeleton;intracellular non-membrane-bounded organelle;intracellular organelle;intracellular part;membrane;non-membrane-bounded organelle;organelle;plasma membrane		TPR_1	3	3	2	3.2	1141;1198	129.32				0	22.892	4	0.998837	sp|E9PVB5-2|TTC17_MOUSE Isoform 2 of Tetratricopeptide repeat protein 17 OS=Mus musculus OX=10090 GN=Ttc17;sp|E9PVB5|TTC17_MOUSE Tetratricopeptide repeat protein 17 OS=Mus musculus OX=10090 GN=Ttc17 PE=1 SV=1
328	E9PVX6;E9PVX6-2	Proliferation marker protein Ki-67	Mki67	0.0112352	0.184599		24.2946	24.2912	24.3744	24.3564	24.3531	24.3346	24.3645	24.3594	24.3103	24.3098	19702000000	Chromosome;Nucleolus;Nucleus		cell cycle phase;cell cycle process;cell proliferation;cellular process;meiosis	binding;protein binding;protein C-terminus binding	cell part;chromosomal part;chromosome;chromosome, centromeric region;condensed chromosome;cytoplasm;intracellular membrane-bounded organelle;intracellular non-membrane-bounded organelle;intracellular organelle;intracellular organelle part;intracellular part;membrane;membrane-bounded organelle;non-membrane-bounded organelle;nuclear part;nucleolus;nucleus;organelle;organelle part		FHA;K167R;PP1_bind	120	119	2	45.3	3177;2936	350.86	35;130;435;549;1053;1093;1410;1688;1741;2340;3101;3169		710;828;1173;1351;1465;1539;1642;2346;2541;2597;3007;3012;3097	0	323.31	177	0.880991	sp|E9PVX6|KI67_MOUSE Proliferation marker protein Ki-67 OS=Mus musculus OX=10090 GN=Mki67 PE=1 SV=1;sp|E9PVX6-2|KI67_MOUSE Isoform 2 of Proliferation marker protein Ki-67 OS=Mus musculus OX=10090 GN=Mki67
329	E9PY46	Intraflagellar transport protein 140 homolog	Ift140	-0.0573354	1.58785		19.6695	19.6606	19.6371	19.7256	19.6553	19.7459	19.6469	19.7059	19.6864	19.718	213340000	Cell projection;Centrosome;Cilium;Cilium basal body;Cytoplasm;Cytoskeleton;Microtubule organizing center		anatomical structure development;anatomical structure formation involved in morphogenesis;anatomical structure morphogenesis;cell part morphogenesis;cell projection assembly;cell projection morphogenesis;cell projection organization;cellular component assembly;cellular component assembly at cellular level;cellular component assembly involved in morphogenesis;cellular component morphogenesis;cellu…		axoneme;axoneme part;cell part;cell projection;cell projection part;centrosome;cilium;cytoplasmic part;cytoskeletal part;intracellular non-membrane-bounded organelle;intracellular organelle;intracellular organelle part;intracellular part;intraflagellar transport particle A;macromolecular complex;microtubule organizing center;non-membrane-bounded organelle;nonmotile primary cilium;organelle;organe…			11	11	1	8.1	1464	165.87	688;918;1361		1267	0	18.749	8	0.390837	sp|E9PY46|IF140_MOUSE Intraflagellar transport protein 140 homolog OS=Mus musculus OX=10090 GN=Ift140 PE=1 SV=1
331	E9PYL2	Proline-rich protein 12	Prr12	0.0318513	0.398166		19.9657	19.9979	20.106	20.0304	20.1001	20.0032	20.0412	20.0542	20.0216	19.9945	548520000	Cell junction;Nucleus;Postsynaptic cell membrane;Postsynaptic density;Synapse;Synaptosome			binding;DNA binding;nucleic acid binding			DUF4211	16	16	1	10.4	2035	211.87	927			0	141.32	17	0.672241	sp|E9PYL2|PRR12_MOUSE Proline-rich protein 12 OS=Mus musculus OX=10090 GN=Prr12 PE=1 SV=1
332	E9PZJ8;E9PZJ8-2	Activating signal cointegrator 1 complex subunit 3	Ascc3	-0.0255656	0.517985		22.7159	22.7375	22.7578	22.7776	22.6655	22.7334	22.731	22.724	22.7277	22.7099	4607400000	Nucleus;Nucleus speckle		biological regulation;biosynthetic process;cell proliferation;cellular biosynthetic process;cellular macromolecule biosynthetic process;cellular macromolecule metabolic process;cellular metabolic process;cellular nitrogen compound metabolic process;cellular process;DNA conformation change;DNA dealkylation;DNA dealkylation involved in DNA repair;DNA duplex unwinding;DNA geometric change;DNA metabo…	3'-5' DNA helicase activity;adenyl nucleotide binding;adenyl ribonucleotide binding;ATP binding;ATPase activity;ATPase activity, coupled;ATP-dependent 3'-5' DNA helicase activity;ATP-dependent DNA helicase activity;ATP-dependent helicase activity;binding;catalytic activity;DNA helicase activity;DNA-dependent ATPase activity;helicase activity;hydrolase activity;hydrolase activity, acting on acid a…	cell part;cytoplasm;cytoplasmic part;Golgi apparatus;intracellular;intracellular membrane-bounded organelle;intracellular organelle;intracellular part;membrane;membrane-bounded organelle;nucleus;organelle		DEAD;Helicase_C;Sec63	40	40	2	19.4	2198;1128	250.55	131;248;249;310;324;1316;1816;1996;2004		238;540;642	0	182.75	47	0.712534	sp|E9PZJ8|ASCC3_MOUSE Activating signal cointegrator 1 complex subunit 3 OS=Mus musculus OX=10090 GN=Ascc3 PE=1 SV=1
333	E9PZM4	Chromodomain-helicase-DNA-binding protein 2	Chd2	0.088603	1.56232		20.5969	20.5344	20.6408	20.5474	20.6292	20.4675	20.5317	20.4948	20.5283	20.5143	535980000	Nucleus		anatomical structure development;biological regulation;biosynthetic process;cell differentiation;cellular biosynthetic process;cellular component organization;cellular component organization at cellular level;cellular component organization or biogenesis;cellular component organization or biogenesis at cellular level;cellular developmental process;cellular macromolecule biosynthetic process;cellu…	adenyl nucleotide binding;adenyl ribonucleotide binding;ATP binding;binding;catalytic activity;core promoter binding;core promoter sequence-specific DNA binding;DNA binding;helicase activity;histone binding;hydrolase activity;hydrolase activity, acting on acid anhydrides;hydrolase activity, acting on acid anhydrides, in phosphorus-containing anhydrides;nucleic acid binding;nucleoside-triphosphata…	cell part;extracellular membrane-bounded organelle;extracellular organelle;extracellular region part;extracellular vesicular exosome;intracellular membrane-bounded organelle;intracellular non-membrane-bounded organelle;intracellular organelle;intracellular organelle part;intracellular part;membrane-bounded organelle;membrane-bounded vesicle;non-membrane-bounded organelle;nuclear part;nucleolus;nu…		Chromo;DUF4208;Helicase_C;SNF2_N	17	12	1	8.8	1827	210.8			816;993	0	20.887	13	0.27138	sp|E9PZM4|CHD2_MOUSE Chromodomain-helicase-DNA-binding protein 2 OS=Mus musculus OX=10090 GN=Chd2 PE=1 SV=1
334	E9Q1P8	Interferon regulatory factor 2-binding protein 2	Irf2bp2	0.0239248	0.265083		20.9378	20.9331	21.0248	20.92	21.0542	21.0086	20.9507	21.0102	21.0081	21.0551	4993500000	Cytoplasm;Nucleus		biological regulation;biosynthetic process;cellular biosynthetic process;cellular macromolecule biosynthetic process;cellular macromolecule metabolic process;cellular metabolic process;cellular nitrogen compound metabolic process;cellular process;macromolecule biosynthetic process;macromolecule metabolic process;metabolic process;negative regulation of biological process;negative regulation of bi…	binding;cation binding;ion binding;metal ion binding;protein binding transcription factor activity;transcription cofactor activity;transcription corepressor activity;transcription factor binding transcription factor activity	cell part;cytoplasm;intracellular membrane-bounded organelle;intracellular organelle;intracellular organelle part;intracellular part;membrane-bounded organelle;nuclear part;nucleoplasm;nucleus;organelle;organelle part		IRF-2BP1_2	20	16	1	47.2	570	59.291	16;19;40;65;504;513;516;532			0	215.96	26	0.763054	sp|E9Q1P8|I2BP2_MOUSE Interferon regulatory factor 2-binding protein 2 OS=Mus musculus OX=10090 GN=Irf2bp2 PE=1 SV=1
335	E9Q286	Little elongation complex subunit 1	Ice1	0.0633216	1.30101		18.5093	18.3907	18.5231	18.4663	18.5062	18.4387	18.4322	18.4219	18.5105	18.4596	90740000	Cajal body;Nucleus		biological regulation;biosynthetic process;cellular biosynthetic process;cellular macromolecule biosynthetic process;cellular macromolecule metabolic process;cellular metabolic process;cellular nitrogen compound metabolic process;cellular process;macromolecule biosynthetic process;macromolecule metabolic process;metabolic process;nitrogen compound metabolic process;nucleic acid metabolic process;…		Cajal body;cell part;chromatin;chromosomal part;histone locus body;intracellular organelle part;intracellular part;macromolecular complex;nuclear body;nuclear part;nucleoplasm part;organelle part;protein complex;transcription elongation factor complex;transcriptionally active chromatin			7	6	1	3.7	2241	242.25	547			0	15.121	5	0.375074	sp|E9Q286|ICE1_MOUSE Little elongation complex subunit 1 OS=Mus musculus OX=10090 GN=Ice1 PE=1 SV=1
336	E9Q309	Centrosome-associated protein 350	Cep350	-0.0830917	0.813414		18.7076	18.6948	18.6474	18.6892	18.6174	18.8733	18.7335	18.781	18.6636	18.7394	278190000	Centriole;Centrosome;Cilium basal body;Cytoplasm;Cytoskeleton;Microtubule organizing center;Nucleus;Spindle		biological regulation;cellular component organization;cellular component organization at cellular level;cellular component organization or biogenesis;cellular component organization or biogenesis at cellular level;cellular process;cytoskeleton organization;maintenance of location;maintenance of location in cell;maintenance of protein location;maintenance of protein location in cell;microtubule an…		cell part;centrosome;cytoplasm;cytoplasmic part;cytoskeletal part;intracellular non-membrane-bounded organelle;intracellular organelle;intracellular organelle part;intracellular part;membrane;microtubule organizing center;non-membrane-bounded organelle;nuclear part;nucleoplasm;organelle;organelle part		CAP_GLY	6	6	1	2	3095	346.45	151;2266;2267			0	10.775	5	0.341872	sp|E9Q309|CE350_MOUSE Centrosome-associated protein 350 OS=Mus musculus OX=10090 GN=Cep350 PE=1 SV=1
338	E9Q394-2;E9Q394	Isoform 2 of A-kinase anchor protein 13	Akap13	0.00612307	0.0743726		19.5329	19.5584	19.591	19.5905	19.6584	19.5883	19.5451	19.5657	19.544	19.5491	333950000	Cell cortex;Cytoplasm;Cytoskeleton;Cytosol;Membrane;Nucleus	Peripheral membrane protein	biological regulation;cellular process;cellular response to stimulus;establishment of localization;establishment of localization in cell;intracellular signal transduction;intracellular transport;nuclear export;nuclear transport;nucleocytoplasmic transport;regulation of biological process;regulation of cardiac muscle hypertrophy;regulation of catalytic activity;regulation of cellular metabolic pro…	binding;cAMP-dependent protein kinase activity;catalytic activity;cation binding;cyclic nucleotide-dependent protein kinase activity;enzyme regulator activity;GTPase regulator activity;guanyl-nucleotide exchange factor activity;ion binding;kinase activity;metal ion binding;nucleoside-triphosphatase regulator activity;phosphotransferase activity, alcohol group as acceptor;protein kinase activity;p…	cell part;cytoplasm;cytoplasmic part;intracellular part;membrane;perinuclear region of cytoplasm		PH;RhoGEF	17	17	2	8.2	2754;2776	301.5	434;677;922;1136;1148;1622;2104			0	82.41	13	0.942347	sp|E9Q394-2|AKP13_MOUSE Isoform 2 of A-kinase anchor protein 13 OS=Mus musculus OX=10090 GN=Akap13;sp|E9Q394|AKP13_MOUSE A-kinase anchor protein 13 OS=Mus musculus OX=10090 GN=Akap13 PE=1 SV=1
339	E9Q3C1	C2 domain-containing protein 2	C2cd2	0.0657101	0.420319		17.8559	17.8386	17.9062	17.9274	18.1041	17.8059	17.8128	17.8442	17.8396	17.8947	185800000	Membrane	Single-pass membrane protein			cell part;cytoplasmic part;cytosol;intracellular membrane-bounded organelle;intracellular organelle;intracellular part;membrane-bounded organelle;nucleus;organelle			4	4	1	4.7	696	76.535				0	7.342	4	0.475873	sp|E9Q3C1|C2CD2_MOUSE C2 domain-containing protein 2 OS=Mus musculus OX=10090 GN=C2cd2 PE=1 SV=1
340	E9Q3E1;J3QMK6;Q80VQ0	Aldehyde dehydrogenase;Aldehyde dehydrogenase family 3 member B1	Aldh3b2;1700055N04Rik;Aldh3b1	-0.10058	0.24107		15.6541	15.6453	15.4983	16.1385	15.98	15.6481	15.5066	15.6094	15.5665	15.585	11579000	Cell membrane;Lipid droplet	Lipid-anchor	alcohol catabolic process;alcohol metabolic process;aldehyde catabolic process;catabolic process;cellular aldehyde metabolic process;cellular catabolic process;cellular metabolic process;cellular process;cellular response to chemical stimulus;cellular response to oxidative stress;cellular response to stimulus;cellular response to stress;ethanol catabolic process;ethanol metabolic process;metaboli…	3-chloroallyl aldehyde dehydrogenase activity;aldehyde dehydrogenase (NAD) activity;aldehyde dehydrogenase [NAD(P)+] activity;catalytic activity;oxidoreductase activity;oxidoreductase activity, acting on the aldehyde or oxo group of donors;oxidoreductase activity, acting on the aldehyde or oxo group of donors, NAD or NADP as acceptor	cell part;cytoplasm;cytoplasmic part;cytosol;extracellular membrane-bounded organelle;extracellular organelle;extracellular region part;extracellular vesicular exosome;intracellular part;membrane;membrane-bounded organelle;membrane-bounded vesicle;organelle;plasma membrane;vesicle	beta-Alanine metabolism;Drug metabolism - cytochrome P450;Glycolysis / Gluconeogenesis;Histidine metabolism;Metabolism of xenobiotics by cytochrome P450;Phenylalanine metabolism;Tyrosine metabolism	Aldedh	1	1	3	2.5	479;479;468	52.982				0	3.7533	1	0.490486	sp|E9Q3E1|AL3B2_MOUSE Aldehyde dehydrogenase family 3 member B2 OS=Mus musculus OX=10090 GN=Aldh3b2 PE=1 SV=1;sp|J3QMK6|AL3B3_MOUSE Aldehyde dehydrogenase family 3 member B3 OS=Mus musculus OX=10090 GN=Aldh3b3 PE=1 SV=1;sp|Q80VQ0|AL3B1_MOUSE Aldehyde dehyd
341	E9Q3L2	Phosphatidylinositol 4-kinase alpha	Pi4ka	-0.0647407	0.478044		17.7928	17.9604	17.9674	18.0004	18.0073	18.0913	17.926	17.9003	18.0005	18.4477	44577000	Cell membrane;Cytoplasm		actin cytoskeleton organization;actin filament-based process;biological regulation;cellular component organization;cellular component organization at cellular level;cellular component organization or biogenesis;cellular component organization or biogenesis at cellular level;cellular lipid metabolic process;cellular metabolic process;cellular process;cellular response to stimulus;cytoskeleton orga…	1-phosphatidylinositol 4-kinase activity;catalytic activity;inositol or phosphatidylinositol kinase activity;kinase activity;lipid kinase activity;phosphatidylinositol kinase activity;phosphotransferase activity, alcohol group as acceptor;transferase activity;transferase activity, transferring phosphorus-containing groups	adherens junction;anchoring junction;cell junction;cell part;cell-substrate adherens junction;cell-substrate junction;cytoplasm;extracellular membrane-bounded organelle;extracellular organelle;extracellular region part;extracellular vesicular exosome;focal adhesion;intracellular part;membrane;membrane-bounded organelle;membrane-bounded vesicle;organelle;plasma membrane;vesicle	Inositol phosphate metabolism;Phosphatidylinositol signaling system	PI3_PI4_kinase;PI3Ka	7	7	1	4.3	2105	237.04	462;577;1835			0	27.928	4	0.461591	sp|E9Q3L2|PI4KA_MOUSE Phosphatidylinositol 4-kinase alpha OS=Mus musculus OX=10090 GN=Pi4ka PE=1 SV=2
342	E9Q414	Apolipoprotein B-100;Apolipoprotein B-48	Apob	-0.161447	1.01238		19.0718	19.3263	18.9005	19.0112	18.9587	19.1384	19.1112	19.212	19.0762	19.0706	438890000	Cytoplasm;Secreted		acylglycerol catabolic process;acylglycerol metabolic process;alcohol metabolic process;anatomical structure development;anatomical structure morphogenesis;artery morphogenesis;biological regulation;biosynthetic process;blood vessel morphogenesis;catabolic process;cell motility;cellular biosynthetic process;cellular catabolic process;cellular component movement;cellular component organization;cel…	binding;carbohydrate binding;cholesterol transporter activity;enzyme binding;glycosaminoglycan binding;heparin binding;lipase binding;lipid binding;lipid transporter activity;lipoprotein particle receptor binding;low-density lipoprotein particle receptor binding;pattern binding;phospholipid binding;polysaccharide binding;protein binding;receptor binding;sterol transporter activity;substrate-speci…	actin cytoskeleton;cell body;cell part;chylomicron;cytoplasm;cytoplasmic part;cytoskeleton;endoplasmic reticulum;extracellular membrane-bounded organelle;extracellular organelle;extracellular region;extracellular region part;extracellular vesicular exosome;Golgi apparatus;intermediate-density lipoprotein particle;intracellular membrane-bounded organelle;intracellular non-membrane-bounded organell…	Fat digestion and absorption;Vitamin digestion and absorption	ApoB100_C;DUF1081;DUF1943;Vitellogenin_N	5	3	1	1	4505	509.43				0.00026161	2.0626	4	0.194345	sp|E9Q414|APOB_MOUSE Apolipoprotein B-100 OS=Mus musculus OX=10090 GN=Apob PE=1 SV=1
343	E9Q4F7	Ankyrin repeat domain-containing protein 11	Ankrd11	0.0460172	1.80843		21.506	21.4724	21.508	21.4456	21.5254	21.438	21.4869	21.4861	21.4626	21.4544	1250700000	Nucleus		anatomical structure development;anatomical structure homeostasis;anatomical structure morphogenesis;biological regulation;bone development;chordate embryonic development;developmental process;embryo development;embryo development ending in birth or egg hatching;face morphogenesis;growth;head morphogenesis;homeostatic process;in utero embryonic development;multicellular organism growth;multicellu…		cell part;cytoplasm;intracellular membrane-bounded organelle;intracellular organelle;intracellular organelle part;intracellular part;membrane;membrane-bounded organelle;nuclear part;nucleoplasm;nucleus;organelle;organelle part;plasma membrane		Ank;Ank_2	30	30	1	10.8	2643	296.18	650;822;1207;1335			0	55.985	28	0.45766	sp|E9Q4F7|ANR11_MOUSE Ankyrin repeat domain-containing protein 11 OS=Mus musculus OX=10090 GN=Ankrd11 PE=1 SV=1
344	E9Q4N7	AT-rich interactive domain-containing protein 1B	Arid1b	-0.00772524	0.214089		21.4526	21.4584	21.4887	21.479	21.4795	21.4856	21.4327	21.4613	21.4529	21.4555	1050400000	Nucleus		cellular component organization;cellular component organization at cellular level;cellular component organization or biogenesis;cellular component organization or biogenesis at cellular level;cellular process;chromatin modification;chromatin organization;chromatin remodeling;chromosome organization;organelle organization	binding;DNA binding;nucleic acid binding	cell part;chromatin remodeling complex;cytoplasm;intracellular organelle part;intracellular part;macromolecular complex;nBAF complex;nuclear part;nucleoplasm;organelle part;protein complex;SWI/SNF complex;SWI/SNF-type complex		ARID;DUF3518	27	24	1	13.5	2244	237.79	2002;2082;2122		1573	0	102.48	28	0.91689	sp|E9Q4N7|ARI1B_MOUSE AT-rich interactive domain-containing protein 1B OS=Mus musculus OX=10090 GN=Arid1b PE=1 SV=1
346	E9Q4Z2	Acetyl-CoA carboxylase 2;Biotin carboxylase	Acacb	-0.00243568	0.0140523		17.6585	17.6379	17.6424	17.502	17.4415	17.5552	17.5626	17.6198	17.5625	17.5812	224300000	Endomembrane system;Mitochondrion;Nucleus		acetyl-CoA metabolic process;biological regulation;biosynthetic process;carboxylic acid biosynthetic process;carboxylic acid metabolic process;cellular biosynthetic process;cellular component assembly;cellular component organization;cellular component organization or biogenesis;cellular ketone metabolic process;cellular lipid metabolic process;cellular metabolic process;cellular process;coenzyme …	acetyl-CoA carboxylase activity;adenyl nucleotide binding;adenyl ribonucleotide binding;ATP binding;binding;biotin binding;biotin carboxylase activity;carboxylic acid binding;catalytic activity;cation binding;CoA carboxylase activity;ion binding;ligase activity;ligase activity, forming carbon-carbon bonds;ligase activity, forming carbon-nitrogen bonds;metal ion binding;monocarboxylic acid binding…	cell part;cytoplasmic part;endomembrane system;intracellular membrane-bounded organelle;intracellular organelle;intracellular part;membrane;membrane-bounded organelle;mitochondrion;nucleus;organelle	Fatty acid biosynthesis;Insulin signaling pathway;Propanoate metabolism;Pyruvate metabolism	ACC_central;Biotin_carb_C;Biotin_lipoyl;Carboxyl_trans;CPSase_L_chain;CPSase_L_D2	13	1	1	6	2448	275.75	511;876		707	0	3.5719	2	0.981633	sp|E9Q4Z2|ACACB_MOUSE Acetyl-CoA carboxylase 2 OS=Mus musculus OX=10090 GN=Acacb PE=1 SV=1
347	E9Q555	E3 ubiquitin-protein ligase RNF213	Rnf213	-0.00919104	0.184032		24.4459	24.4346	24.4298	24.4257	24.3619	24.4068	24.4252	24.4325	24.4177	24.4123	22265000000	Cytoplasm;Cytosol		cellular macromolecule metabolic process;cellular metabolic process;cellular process;cellular protein metabolic process;macromolecule metabolic process;macromolecule modification;metabolic process;primary metabolic process;protein autoubiquitination;protein metabolic process;protein modification by small protein conjugation;protein modification by small protein conjugation or removal;protein modi…	acid-amino acid ligase activity;ATPase activity;binding;catalytic activity;cation binding;hydrolase activity;hydrolase activity, acting on acid anhydrides;hydrolase activity, acting on acid anhydrides, in phosphorus-containing anhydrides;ion binding;ligase activity;ligase activity, forming carbon-nitrogen bonds;metal ion binding;nucleoside-triphosphatase activity;pyrophosphatase activity;small co…	cell part;cytoplasm;intracellular non-membrane-bounded organelle;intracellular organelle;intracellular organelle part;intracellular part;membrane;non-membrane-bounded organelle;nuclear part;nucleolus;organelle;organelle part			147	146	1	29.7	5152	584.78	18;21;586;653;764;971;980;992;1041;1380;1899;1947;2190;2196;2464;2594;2671;2829;2904;3052;3220;3289;3469;3471;3484;3908;4140;4216;4251;4298;4310;4455;5004		221;539;1059;1580;1737;2102;2407;4238;4308;5003	0	323.31	167	0.903897	sp|E9Q555|RN213_MOUSE E3 ubiquitin-protein ligase RNF213 OS=Mus musculus OX=10090 GN=Rnf213 PE=1 SV=2
348	E9Q557	Desmoplakin	Dsp	0.0107813	0.112245		23.6392	23.6659	23.5709	23.6274	23.6277	23.5522	23.6957	23.6448	23.6235	23.6288	7942100000	Cell junction;Cell membrane;Cytoplasm;Cytoskeleton;Desmosome		adherens junction organization;anatomical structure development;anatomical structure morphogenesis;biological adhesion;cardiac muscle tissue morphogenesis;cell adhesion;cell differentiation;cell junction organization;cell-cell adhesion;cell-cell junction organization;cellular component organization;cellular component organization at cellular level;cellular component organization or biogenesis;cel…	binding;binding, bridging;enzyme binding;kinase binding;protein binding;protein binding, bridging;protein kinase binding;protein kinase C binding;scaffold protein binding;structural molecule activity	adherens junction;anchoring junction;basolateral plasma membrane;cell junction;cell part;cell-cell adherens junction;cell-cell contact zone;cell-cell junction;cornified envelope;cytoplasm;cytoskeleton;desmosome;extracellular membrane-bounded organelle;extracellular organelle;extracellular region part;extracellular vesicular exosome;fascia adherens;intercalated disc;intracellular membrane-bounded …	Arrhythmogenic right ventricular cardiomyopathy (ARVC)	Plectin	95	93	1	31.6	2883	332.91	147;379;417;494;658;694;911;1064;1081;1292;1511;1817;2445;2454		161;691;795;936;1032;2489	0	323.31	101	0.899988	sp|E9Q557|DESP_MOUSE Desmoplakin OS=Mus musculus OX=10090 GN=Dsp PE=1 SV=1
349	E9Q5C9;E9Q5C9-2	Nucleolar and coiled-body phosphoprotein 1	Nolc1	0.0442705	1.02895		23.6646	23.6449	23.7067	23.6634	23.6741	23.5758	23.6729	23.6571	23.6267	23.587	37605000000	Cytoplasm;Nucleolus;Nucleus		cellular component organization;cellular component organization at cellular level;cellular component organization or biogenesis;cellular component organization or biogenesis at cellular level;cellular process;nucleolus organization;nucleus organization;organelle organization		Cajal body;cell part;intracellular non-membrane-bounded organelle;intracellular organelle;intracellular organelle part;intracellular part;macromolecular complex;non-membrane-bounded organelle;nuclear body;nuclear part;nucleolus;nucleoplasm;nucleoplasm part;organelle;organelle part;ribonucleoprotein complex;small nuclear ribonucleoprotein complex		SRP40_C	38	38	2	42.3	702;664	73.697				0	122.05	95	0.504394	sp|E9Q5C9|NOLC1_MOUSE Nucleolar and coiled-body phosphoprotein 1 OS=Mus musculus OX=10090 GN=Nolc1 PE=1 SV=1;sp|E9Q5C9-2|NOLC1_MOUSE Isoform 2 of Nucleolar and coiled-body phosphoprotein 1 OS=Mus musculus OX=10090 GN=Nolc1
350	E9Q5F9-2;E9Q5F9	Histone-lysine N-methyltransferase SETD2	Setd2	-0.0254326	0.721795		21.302	21.3192	21.3279	21.3863	21.3314	21.3549	21.3186	21.3213	21.3123	21.3249	1865700000	Chromosome;Nucleus		anatomical structure development;anatomical structure formation involved in morphogenesis;anatomical structure morphogenesis;angiogenesis;biological regulation;biosynthetic process;blood vessel morphogenesis;cell development;cell differentiation;cell migration;cell migration involved in vasculogenesis;cell motility;cellular biosynthetic process;cellular component movement;cellular component organ…	catalytic activity;histone methyltransferase activity;histone-lysine N-methyltransferase activity;lysine N-methyltransferase activity;methyltransferase activity;N-methyltransferase activity;protein methyltransferase activity;protein-lysine N-methyltransferase activity;S-adenosylmethionine-dependent methyltransferase activity;transferase activity;transferase activity, transferring one-carbon groups	cell part;chromosome;intracellular membrane-bounded organelle;intracellular non-membrane-bounded organelle;intracellular organelle;intracellular part;membrane-bounded organelle;non-membrane-bounded organelle;nucleus;organelle	Lysine degradation	SET;SRI;WW	39	39	2	16.3	2536;2537	285.56	379;574;575;735;829;843;1119;1214;1490;1494;1740;2504			0	158.7	35	0.700235	sp|E9Q5F9-2|SETD2_MOUSE Isoform 2 of Histone-lysine N-methyltransferase SETD2 OS=Mus musculus OX=10090 GN=Setd2;sp|E9Q5F9|SETD2_MOUSE Histone-lysine N-methyltransferase SETD2 OS=Mus musculus OX=10090 GN=Setd2 PE=1 SV=1
351	E9Q5G3	Kinesin-like protein KIF23	Kif23	0.0426831	0.375867		22.8789	22.8504	22.9946	22.9422	23.0399	22.986	23.0294	22.9935	22.9759	22.9618	5973800000	Cytoplasm;Cytoskeleton;Midbody;Midbody ring;Nucleus;Spindle		biological regulation;cell cycle cytokinesis;cell cycle process;cellular component assembly;cellular component assembly at cellular level;cellular component movement;cellular component organization;cellular component organization at cellular level;cellular component organization or biogenesis;cellular component organization or biogenesis at cellular level;cellular macromolecular complex assembly;…	adenyl nucleotide binding;adenyl ribonucleotide binding;ATP binding;ATPase activity;binding;catalytic activity;cytoskeletal protein binding;hydrolase activity;hydrolase activity, acting on acid anhydrides;hydrolase activity, acting on acid anhydrides, in phosphorus-containing anhydrides;microtubule binding;microtubule motor activity;motor activity;nucleoside-triphosphatase activity;nucleotide bin…	adherens junction;anchoring junction;cell junction;cell part;cell-substrate adherens junction;cell-substrate junction;centralspindlin complex;centrosome;cytoplasm;cytoplasmic part;cytoskeletal part;extracellular region part;focal adhesion;intercellular bridge;intracellular membrane-bounded organelle;intracellular non-membrane-bounded organelle;intracellular organelle;intracellular organelle part;…		Kinesin	36	36	1	42.9	953	108.77	30;205;370;412;447;484;760;926		365;371;409;427;512;641;852	0	304.92	47	0.601805	sp|E9Q5G3|KIF23_MOUSE Kinesin-like protein KIF23 OS=Mus musculus OX=10090 GN=Kif23 PE=1 SV=1
352	E9Q5K9-2;E9Q5K9;E9Q5K9-3	YTH domain-containing protein 1	Ythdc1	0.00696278	0.0950163		21.7173	21.7432	21.8172	21.8055	21.8006	21.79	21.8103	21.7789	21.7979	21.8143	1461100000	Nucleus;Nucleus speckle		cellular component assembly;cellular component assembly at cellular level;cellular component organization;cellular component organization at cellular level;cellular component organization or biogenesis;cellular component organization or biogenesis at cellular level;cellular macromolecular complex assembly;cellular macromolecular complex subunit organization;cellular process;macromolecular complex…	binding;nucleic acid binding;RNA binding	cell part;intracellular membrane-bounded organelle;intracellular organelle;intracellular organelle part;intracellular part;membrane-bounded organelle;nuclear body;nuclear part;nucleoplasm part;nucleus;organelle;organelle part		YTH	18	17	3	18.1	728;736;710	84.761	450		52;659	0	96.254	23	0.932563	sp|E9Q5K9-2|YTDC1_MOUSE Isoform 2 of YTH domain-containing protein 1 OS=Mus musculus OX=10090 GN=Ythdc1;sp|E9Q5K9|YTDC1_MOUSE YTH domain-containing protein 1 OS=Mus musculus OX=10090 GN=Ythdc1 PE=1 SV=2;sp|E9Q5K9-3|YTDC1_MOUSE Isoform 3 of YTH domain-conta
354	E9Q634	Unconventional myosin-Ie	Myo1e	0.0212345	0.352853		22.4867	22.4674	22.5231	22.485	22.4189	22.4493	22.5256	22.4676	22.5036	22.5047	4193300000	Cell junction;Clathrin-coated vesicle;Cytoplasm;Cytoplasmic vesicle;Cytoskeleton		anatomical structure development;biological regulation;cell development;cell differentiation;cell surface receptor linked signaling pathway;cellular component organization;cellular component organization at cellular level;cellular component organization or biogenesis;cellular component organization or biogenesis at cellular level;cellular developmental process;cellular membrane organization;cellu…	actin binding;actin filament binding;adenyl nucleotide binding;adenyl ribonucleotide binding;ATP binding;ATPase activity;ATPase activity, coupled;binding;calmodulin binding;catalytic activity;cytoskeletal protein binding;hydrolase activity;hydrolase activity, acting on acid anhydrides;hydrolase activity, acting on acid anhydrides, in phosphorus-containing anhydrides;lipid binding;motor activity;n…	adherens junction;anchoring junction;brush border;cell junction;cell part;cell projection;cell-cell junction;clathrin-coated endocytic vesicle;clathrin-coated vesicle;coated vesicle;cytoplasm;cytoplasmic membrane-bounded vesicle;cytoplasmic part;cytoplasmic vesicle;cytoskeletal part;cytoskeleton;endocytic vesicle;extracellular membrane-bounded organelle;extracellular organelle;extracellular regio…		Myosin_head;Myosin_TH1;SH3_1	35	31	1	29.9	1107	126.82	107;447;519;586;960;1055		515;577	0	155.98	37	0.773183	sp|E9Q634|MYO1E_MOUSE Unconventional myosin-Ie OS=Mus musculus OX=10090 GN=Myo1e PE=1 SV=1
355	E9Q6B2	Coiled-coil domain-containing protein 85C	Ccdc85c	-0.00208235	0.00731977		16.5184	16.5274	16.5159	16.4719	16.7871	16.6414	16.6046	16.7935	16.6369	16.5401	70811000	Cell junction;Tight junction		anatomical structure development;cerebral cortex development;developmental process		apical junction complex;cell junction;cell-cell junction;occluding junction;tight junction		DUF2216	3	3	1	7.4	420	45.333				0	6.049	3	0.986469	sp|E9Q6B2|CC85C_MOUSE Coiled-coil domain-containing protein 85C OS=Mus musculus OX=10090 GN=Ccdc85c PE=1 SV=1
356	E9Q6J5-2;E9Q6J5;E9Q6J5-3;REV__Q9CSN1	Isoform 2 of Biorientation of chromosomes in cell division protein 1-like 1	Bod1l	0.123453	3.50692		23.1684	23.0572	23.2132	23.0846	23.2222	23.0539	23.1658	23.08	23.1067	23.0753	7951900000	Chromosome			binding;DNA binding;nucleic acid binding	cell part;intracellular organelle part;intracellular part;nuclear part;nucleoplasm;organelle part			83	80	4	32.6	2985;3032;3035;536	322.3	72;283;605;865;1176;1597;1704;1790;1823;1920;2008;2018;2292;2296;2449;2688		1388;1804;2260	0	323.31	86	0.147654	sp|E9Q6J5-2|BD1L1_MOUSE Isoform 2 of Biorientation of chromosomes in cell division protein 1-like 1 OS=Mus musculus OX=10090 GN=Bod1l;sp|E9Q6J5|BD1L1_MOUSE Biorientation of chromosomes in cell division protein 1-like 1 OS=Mus musculus OX=10090 GN=Bod1l PE=
357	E9Q735	Ubiquitin conjugation factor E4 A	Ube4a	0.0195489	0.308028		19.5207	19.51	19.53	19.5658	19.59	19.5225	19.5071	19.4712	19.6151	19.5898	261140000	Cytoplasm		catabolic process;cellular catabolic process;cellular macromolecule catabolic process;cellular macromolecule metabolic process;cellular metabolic process;cellular process;cellular protein metabolic process;macromolecule catabolic process;macromolecule metabolic process;macromolecule modification;metabolic process;modification-dependent macromolecule catabolic process;modification-dependent protei…	acid-amino acid ligase activity;catalytic activity;ligase activity;ligase activity, forming carbon-nitrogen bonds;small conjugating protein ligase activity;ubiquitin-protein ligase activity;ubiquitin-ubiquitin ligase activity	cell part;cytoplasm;intracellular part;macromolecular complex;protein complex;ubiquitin ligase complex	Ubiquitin mediated proteolysis	U-box;Ufd2P_core	4	4	1	5.3	1028	118.2				0	53.964	5	0.792456	sp|E9Q735|UBE4A_MOUSE Ubiquitin conjugation factor E4 A OS=Mus musculus OX=10090 GN=Ube4a PE=1 SV=1
359	E9Q784	Zinc finger CCCH domain-containing protein 13	Zc3h13	-0.0545125	0.904042		20.8933	20.8875	20.8534	20.9596	20.8399	20.8622	20.7871	20.8823	20.7946	20.811	940230000	Nucleoplasm;Nucleus;Nucleus speckle			binding;cation binding;ion binding;metal ion binding			zf-CCCH	18	18	1	8.9	1729	203.75	1610;1652;1653;1704			0	27.739	17	0.448395	sp|E9Q784|ZC3HD_MOUSE Zinc finger CCCH domain-containing protein 13 OS=Mus musculus OX=10090 GN=Zc3h13 PE=1 SV=1
360	E9Q7D5	Rho guanine nucleotide exchange factor 5	Arhgef5	-0.0177031	0.387589		21.2649	21.2613	21.3039	21.3406	21.2873	21.2905	21.2539	21.2883	21.3217	21.3373	2697900000	Cell projection;Cytoplasm;Nucleus;Podosome		actin cytoskeleton organization;actin filament-based process;biological regulation;cell chemotaxis;cell migration;cell motility;cellular component movement;cellular component organization;cellular component organization at cellular level;cellular component organization or biogenesis;cellular component organization or biogenesis at cellular level;cellular process;cellular response to chemical stim…	enzyme regulator activity;GTPase regulator activity;guanyl-nucleotide exchange factor activity;nucleoside-triphosphatase regulator activity;Ras guanyl-nucleotide exchange factor activity;Rho guanyl-nucleotide exchange factor activity;small GTPase regulator activity			ARHGEF5_35;RhoGEF;SH3_9	26	26	1	20.8	1581	176.66	1285;1339;1493;1501		1	0	230.51	29	0.803366	sp|E9Q7D5|ARHG5_MOUSE Rho guanine nucleotide exchange factor 5 OS=Mus musculus OX=10090 GN=Arhgef5 PE=1 SV=1
361	E9Q7E2	AT-rich interactive domain-containing protein 2	Arid2	-0.00102329	0.0088959		20.4367	20.4286	20.5057	20.5765	20.5013	20.513	20.5102	20.4399	20.4797	20.4504	612060000	Nucleus		biological regulation;cellular component disassembly;cellular component disassembly at cellular level;cellular component organization;cellular component organization at cellular level;cellular component organization or biogenesis;cellular component organization or biogenesis at cellular level;cellular macromolecular complex disassembly;cellular macromolecular complex subunit organization;cellular…	binding;cation binding;DNA binding;ion binding;metal ion binding;nucleic acid binding;protein binding;transcription factor binding	cell part;intracellular organelle part;intracellular part;macromolecular complex;membrane;nuclear part;nucleoplasm;nucleoplasm part;organelle part;plasma membrane;protein complex;transcription factor complex		ARID;RFX_DNA_binding	17	17	1	10.1	1828	195.99	82;392;711;1506		191	0	32.022	13	0.991244	sp|E9Q7E2|ARID2_MOUSE AT-rich interactive domain-containing protein 2 OS=Mus musculus OX=10090 GN=Arid2 PE=1 SV=1
362	E9Q7F2	E3 ubiquitin-protein ligase RNF169	Rnf169	-0.25135	0.448215		14.6478	15.0779	14.7087	15.7013	15.3595	14.9405	14.8441	14.8459	14.608	14.9606	17728000	Nucleoplasm;Nucleus		biological regulation;cellular macromolecule metabolic process;cellular metabolic process;cellular process;cellular protein metabolic process;cellular response to stimulus;cellular response to stress;macromolecule metabolic process;macromolecule modification;metabolic process;negative regulation of biological process;negative regulation of cellular metabolic process;negative regulation of cellula…	binding;catalytic activity;cation binding;chromatin binding;ion binding;K63-linked polyubiquitin binding;ligase activity;metal ion binding;nucleosome binding;polyubiquitin binding;protein binding;small conjugating protein binding;transition metal ion binding;ubiquitin binding;zinc ion binding	cell part;chromosomal part;intracellular membrane-bounded organelle;intracellular organelle;intracellular organelle part;intracellular part;membrane-bounded organelle;nuclear part;nucleoplasm;nucleus;organelle;organelle part;site of double-strand break			1	1	1	2.3	694	75.795				0	9.5882	1	0.254838	sp|E9Q7F2|RN169_MOUSE E3 ubiquitin-protein ligase RNF169 OS=Mus musculus OX=10090 GN=Rnf169 PE=1 SV=1
363	E9Q7G0	Nuclear mitotic apparatus protein 1	Numa1	0.00225353	0.040189		24.8591	24.8477	24.9115	24.8924	24.8692	24.8654	24.893	24.9183	24.8827	24.8882	44384000000	Cell cortex;Cell membrane;Centrosome;Chromosome;Cytoplasm;Cytoskeleton;Lateral cell membrane;Microtubule organizing center;Nucleoplasm;Nucleus;Nucleus matrix;Spindle pole	Lipid-anchor	cell cycle;cell cycle process;cell differentiation;cellular component organization;cellular component organization at cellular level;cellular component organization or biogenesis;cellular component organization or biogenesis at cellular level;cellular developmental process;cellular process;cytoskeleton organization;developmental process;epithelial cell differentiation;establishment of localizatio…	binding;cytoskeletal protein binding;protein binding;tubulin binding	apical part of cell;cell body;cell part;cell projection;cytoplasm;cytoplasmic part;cytoskeletal part;dendrite;extracellular membrane-bounded organelle;extracellular organelle;extracellular region part;extracellular vesicular exosome;Golgi apparatus part;Golgi membrane;intracellular membrane-bounded organelle;intracellular organelle;intracellular organelle part;intracellular part;macromolecular co…			114	113	1	54.7	2094	235.63	65;297;439;652;797;905;1132;1363;1655;1912;1919;1991		93;733;896;964;1019;1396;1435;1490;1504;1801;1873	0	323.31	182	0.97846	sp|E9Q7G0|NUMA1_MOUSE Nuclear mitotic apparatus protein 1 OS=Mus musculus OX=10090 GN=Numa1 PE=1 SV=1
364	E9Q8D0	DnaJ homolog subfamily C member 21	Dnajc21	0.022337	0.479298		20.9814	21.0152	21.0221	21	21.0828	21.0103	21.0354	21.007	20.9951	20.981	1462900000	Cytoplasm;Nucleolus;Nucleus			binding;cation binding;ion binding;metal ion binding;transition metal ion binding;zinc ion binding			DnaJ;zf-C2H2_jaz	16	16	1	30.1	531	61.734	436;444		271;341	0	147.43	18	0.749189	sp|E9Q8D0|DJC21_MOUSE DnaJ homolog subfamily C member 21 OS=Mus musculus OX=10090 GN=Dnajc21 PE=1 SV=1
365	E9Q8I9-2;E9Q8I9;E9Q8I9-3	Protein furry homolog	Fry	-0.0283818	0.295906		18.7479	18.7689	18.8412	18.7791	18.7052	18.8641	18.8347	18.8304	18.7961	18.7921	176120000	Centrosome;Cytoplasm;Cytoskeleton;Microtubule organizing center;Spindle pole				cell part;cytoplasm;cytoplasmic part;cytoskeletal part;intracellular organelle part;intracellular part;microtubule organizing center;organelle part;spindle pole		MOR2-PAG1_C;MOR2-PAG1_mid;MOR2-PAG1_N	3	3	3	0.8	3029;3020;814	340.12				0	3.6526	3	0.720543	sp|E9Q8I9-2|FRY_MOUSE Isoform 2 of Protein furry homolog OS=Mus musculus OX=10090 GN=Fry;sp|E9Q8I9|FRY_MOUSE Protein furry homolog OS=Mus musculus OX=10090 GN=Fry PE=1 SV=1;sp|E9Q8I9-3|FRY_MOUSE Isoform 3 of Protein furry homolog OS=Mus musculus OX=10090 G
366	E9Q8T2-2;E9Q8T2	Isoform 2 of PR domain zinc finger protein 15	Prdm15	-0.0257132	0.122474		14.6221	14.6123	14.5819	14.6998	14.639	14.4363	14.395	14.5925	14.6496	14.6052	13915000	Nucleus			binding;cation binding;ion binding;metal ion binding;nucleic acid binding	cell part;intracellular membrane-bounded organelle;intracellular organelle;intracellular part;membrane-bounded organelle;nucleus;organelle		zf-C2H2	1	1	2	1	1148;1174	130.06				0	3.7208	2	0.807736	sp|E9Q8T2-2|PRD15_MOUSE Isoform 2 of PR domain zinc finger protein 15 OS=Mus musculus OX=10090 GN=Prdm15;sp|E9Q8T2|PRD15_MOUSE PR domain zinc finger protein 15 OS=Mus musculus OX=10090 GN=Prdm15 PE=1 SV=1
368	E9Q9D5-3;E9Q9D5;E9Q9D5-1	Rab-like protein 2A	Rabl2	0.0977969	1.02884		18.1559	18.1187	18.1569	18.048	18.3242	18.1676	18.1623	18.0739	18.1947	18.1175	68629000			anatomical structure formation involved in morphogenesis;biological regulation;cell motility;cell projection assembly;cell projection organization;cellular component assembly;cellular component assembly at cellular level;cellular component assembly involved in morphogenesis;cellular component movement;cellular component organization;cellular component organization at cellular level;cellular compo…	binding;catalytic activity;GTP binding;GTPase activity;guanyl nucleotide binding;guanyl ribonucleotide binding;hydrolase activity;hydrolase activity, acting on acid anhydrides;hydrolase activity, acting on acid anhydrides, in phosphorus-containing anhydrides;nucleoside-triphosphatase activity;nucleotide binding;purine nucleotide binding;purine ribonucleoside triphosphate binding;purine ribonucleo…	axoneme part;cell part;cell projection part;endomembrane system;intracellular part;intraflagellar transport particle B;macromolecular complex;organelle part;protein complex		Ras	2	2	3	13	138;223;285	15.634				0	53.799	4	0.284577	sp|E9Q9D5-3|RBL2A_MOUSE Isoform 3 of Rab-like protein 2A OS=Mus musculus OX=10090 GN=Rabl2;sp|E9Q9D5|RBL2A_MOUSE Rab-like protein 2A OS=Mus musculus OX=10090 GN=Rabl2 PE=1 SV=1;sp|E9Q9D5-1|RBL2A_MOUSE Isoform 1 of Rab-like protein 2A OS=Mus musculus OX=100
369	E9Q9R9	Disks large homolog 5	Dlg5	0.00503445	0.0884068		19.2806	19.2658	19.2812	19.2496	19.2768	19.2355	19.2034	19.2709	19.2132	19.2763	596950000	Cell junction;Cell membrane;Cilium basal body;Cytoplasm;Cytoskeleton;Postsynaptic cell membrane;Postsynaptic density;Synapse	Peripheral membrane protein	anatomical structure development;anatomical structure morphogenesis;apical protein localization;asymmetric protein localization;biological regulation;branching morphogenesis of a tube;cell differentiation;cell junction assembly;cell junction organization;cell-cell junction assembly;cell-cell junction organization;cellular component assembly;cellular component assembly at cellular level;cellular c…	beta-catenin binding;binding;cytoskeletal protein binding;protein binding	adherens junction;anchoring junction;cell junction;cell-cell adherens junction;cell-cell junction		Guanylate_kin;PDZ;Takusan	15	15	1	7.3	1921	214.38	1094;1788		474	0	25.942	15	0.94914	sp|E9Q9R9|DLG5_MOUSE Disks large homolog 5 OS=Mus musculus OX=10090 GN=Dlg5 PE=1 SV=1
370	E9QAG8;Q8BZW4-2;Q8BZW4;Q9ESP5;Q0VDQ9	Zinc finger protein 431	Znf431	0.0478997	1.2444		18.9324	18.8965	18.9622	18.9245	19.0191	18.9423	18.9689	18.9276	18.9714	18.9064	218210000	Nucleus		anatomical structure development;anterior/posterior pattern specification;axon guidance;axonal fasciculation;behavior;biological regulation;biosynthetic process;cell differentiation;cell fate commitment;cell fate determination;cell migration;cell motility;cell projection organization;cell recognition;cellular biosynthetic process;cellular component movement;cellular component organization;cellula…	binding;cation binding;chromatin binding;core promoter binding;core promoter proximal region DNA binding;core promoter proximal region sequence-specific DNA binding;core promoter sequence-specific DNA binding;DNA binding;enzyme binding;histone deacetylase binding;ion binding;metal ion binding;nucleic acid binding;protein binding;regulatory region DNA binding;regulatory region nucleic acid binding…	cell part;intracellular membrane-bounded organelle;intracellular organelle;intracellular part;membrane-bounded organelle;nucleus;organelle		KRAB;zf-C2H2	13	5	5	23.6	526;415;436;455;475	61.28	106;109;134;137;246;249;470;473			0	20.749	4	0.465282	sp|E9QAG8|ZN431_MOUSE Zinc finger protein 431 OS=Mus musculus OX=10090 GN=Znf431 PE=1 SV=1
371	E9QAM5	Helicase with zinc finger domain 2	Helz2	-0.0192757	0.19901		19.6465	19.6764	19.6235	19.7456	19.641	19.6322	19.6313	19.5651	19.5903	19.6368	3229900000	Nucleus		biological regulation;biosynthetic process;cellular biosynthetic process;cellular macromolecule biosynthetic process;cellular macromolecule metabolic process;cellular metabolic process;cellular nitrogen compound metabolic process;cellular process;macromolecule biosynthetic process;macromolecule metabolic process;metabolic process;nitrogen compound metabolic process;nucleic acid metabolic process;…	adenyl nucleotide binding;adenyl ribonucleotide binding;ATP binding;binding;catalytic activity;cation binding;DNA binding;helicase activity;hydrolase activity;hydrolase activity, acting on acid anhydrides;hydrolase activity, acting on acid anhydrides, in phosphorus-containing anhydrides;ion binding;ligand-dependent nuclear receptor transcription coactivator activity;metal ion binding;nucleic acid…	cell part;intracellular organelle part;intracellular part;membrane;nuclear part;nucleoplasm;organelle part			17	16	1	6	2947	331.56	25;55;100;1165;1170			0	58.469	13	0.812029	sp|E9QAM5|HELZ2_MOUSE Helicase with zinc finger domain 2 OS=Mus musculus OX=10090 GN=Helz2 PE=1 SV=1
372	F2Z461	E3 ISG15--protein ligase Herc6	Herc6	0.0203075	0.10154		16.0545	16.1219	16.3174	16.1759	16.2385	16.2446	16.3164	16.3032	16.155	16.0814	16429000	Cytoplasm;Cytosol		cell differentiation;cellular developmental process;cellular macromolecule metabolic process;cellular metabolic process;cellular process;cellular protein metabolic process;defense response;developmental process;hemopoietic progenitor cell differentiation;immune response;immune system process;innate immune response;macromolecule metabolic process;macromolecule modification;metabolic process;primar…	acid-amino acid ligase activity;binding;catalytic activity;cyclin binding;ligase activity;ligase activity, forming carbon-nitrogen bonds;protein binding;small conjugating protein ligase activity;ubiquitin-protein ligase activity	cell part;cytoplasm;cytoplasmic part;cytosol;intracellular membrane-bounded organelle;intracellular organelle;intracellular part;membrane-bounded organelle;nucleus;organelle		HECT;RCC1	2	2	1	2.7	1003	112.93				0	3.2424	2	0.843591	sp|F2Z461|HERC6_MOUSE E3 ISG15--protein ligase Herc6 OS=Mus musculus OX=10090 GN=Herc6 PE=2 SV=1
373	F6VAN0	Cyclic AMP-dependent transcription factor ATF-6 alpha;Processed cyclic AMP-dependent transcription factor ATF-6 alpha	Atf6	-0.11152	2.0182		18.3023	18.4053	18.3816	18.403	18.2736	18.4027	18.2653	18.4579	18.3097	18.2822	73554000	Endoplasmic reticulum membrane;Nucleus	Single-pass type II membrane protein	biological regulation;biosynthetic process;cellular biosynthetic process;cellular macromolecule biosynthetic process;cellular macromolecule metabolic process;cellular metabolic process;cellular nitrogen compound metabolic process;cellular process;cellular response to chemical stimulus;cellular response to organic substance;cellular response to stimulus;cellular response to stress;cellular respons…	binding;cAMP response element binding;DNA binding;nucleic acid binding;nucleic acid binding transcription factor activity;protein binding;protein dimerization activity;protein heterodimerization activity;regulatory region DNA binding;regulatory region nucleic acid binding;RNA polymerase II regulatory region DNA binding;RNA polymerase II regulatory region sequence-specific DNA binding;sequence-spe…	cell part;cytoplasmic part;endoplasmic reticulum;endoplasmic reticulum part;Golgi apparatus;integral to endoplasmic reticulum membrane;integral to membrane;integral to organelle membrane;intracellular membrane-bounded organelle;intracellular organelle;intracellular organelle part;intracellular part;intrinsic to endoplasmic reticulum membrane;intrinsic to membrane;intrinsic to organelle membrane;m…	Alzheimer's disease;Protein processing in endoplasmic reticulum	bZIP_1	3	3	1	5.2	656	72.694				0	4.7405	5	0.200685	sp|F6VAN0|ATF6A_MOUSE Cyclic AMP-dependent transcription factor ATF-6 alpha OS=Mus musculus OX=10090 GN=Atf6 PE=1 SV=2
374	F6ZDS4;REV__Q80TM9-7;REV__Q922Q6;REV__Q80TM9-5;REV__Q9D3S5;REV__Q80TM9-4;REV__Q80TM9-6;Q922Q6	Nucleoprotein TPR	Tpr	0.0046382	0.0866854		25.0498	25.0548	25.0886	25.0495	25.0592	25.0225	25.0531	25.1053	25.048	25.0277	48499000000	Centromere;Chromosome;Cytoplasm;Cytoskeleton;Kinetochore;Membrane;Nuclear pore complex;Nucleus;Nucleus envelope;Nucleus membrane;Spindle	Peripheral membrane protein;Single-pass type II membrane protein	biological regulation;cell cycle checkpoint;cell cycle phase;cell cycle process;cell division;cellular component organization;cellular component organization at cellular level;cellular component organization or biogenesis;cellular component organization or biogenesis at cellular level;cellular macromolecular complex subunit organization;cellular process;cellular response to chemical stimulus;cell…	binding;catalytic activity;chromatin binding;cytoskeletal protein binding;dynein complex binding;enzyme binding;heat shock protein binding;hydrolase activity;identical protein binding;kinase binding;mitogen-activated protein kinase binding;mRNA binding;nucleic acid binding;nucleocytoplasmic transporter activity;protein binding;protein complex binding;protein dimerization activity;protein homodime…	cell part;chromosomal part;cytoplasm;cytoplasmic dynein complex;cytoplasmic part;cytoskeletal part;dynein complex;envelope;extracellular membrane-bounded organelle;extracellular organelle;extracellular region part;extracellular vesicular exosome;extrinsic to membrane;inclusion body;integral to membrane;intracellular membrane-bounded organelle;intracellular non-membrane-bounded organelle;intracell…	MAPK signaling pathway - yeast;Pathways in cancer;RNA transport;Thyroid cancer	Abhydrolase_5;TPR_MLP1_2	132	128	8	50.6	2431;153;247;334;366;472;516;247	273.99	112;149;298;1142;1201		314;345;412;467;675;698;801;837;985;1042;1083;1103;1161;1248;1330;1337;1394;1619;1756;1910;1923	0	323.31	225	0.952336	sp|F6ZDS4|TPR_MOUSE Nucleoprotein TPR OS=Mus musculus OX=10090 GN=Tpr PE=1 SV=1
376	F7BJB9	MORC family CW-type zinc finger protein 3	Morc3	-0.0386405	0.922399		20.7655	20.7455	20.7669	20.8117	20.6987	20.7918	20.7371	20.7737	20.7417	20.7211	1173000000	Nucleoplasm;Nucleus;Nucleus matrix;PML body		aging;biological regulation;cell aging;cellular macromolecule metabolic process;cellular metabolic process;cellular process;cellular protein metabolic process;developmental process;macromolecule metabolic process;macromolecule modification;maintenance of location;maintenance of location in cell;maintenance of protein localization to organelle;maintenance of protein location;maintenance of protein…	binding;cation binding;ion binding;metal ion binding;transition metal ion binding;zinc ion binding	cell part;cytoskeleton;intermediate filament cytoskeleton;intracellular membrane-bounded organelle;intracellular non-membrane-bounded organelle;intracellular organelle;intracellular organelle part;intracellular part;membrane-bounded organelle;non-membrane-bounded organelle;nuclear body;nuclear part;nucleoplasm;nucleoplasm part;nucleus;organelle;organelle part;PML body		zf-CW	21	21	1	29.1	942	106.52	255;307;413;416;677;790;800;805			0	172.16	17	0.55721	sp|F7BJB9|MORC3_MOUSE MORC family CW-type zinc finger protein 3 OS=Mus musculus OX=10090 GN=Morc3 PE=1 SV=1
377	F8VPU2	FERM, RhoGEF and pleckstrin domain-containing protein 1	Farp1	0.0329638	0.673099		21.9397	21.9334	21.9668	21.9276	21.8971	21.8526	21.9488	21.9068	21.9003	21.8878	4356800000	Cell junction;Cell membrane;Cell projection;Cytoplasm;Cytosol;Dendrite;Dendritic spine;Filopodium;Synapse;Synaptosome	Peripheral membrane protein	anatomical structure morphogenesis;biological regulation;cell part morphogenesis;cell projection morphogenesis;cell projection organization;cellular component assembly;cellular component assembly at cellular level;cellular component morphogenesis;cellular component organization;cellular component organization at cellular level;cellular component organization or biogenesis;cellular component organ…	enzyme regulator activity;GTPase regulator activity;guanyl-nucleotide exchange factor activity;nucleoside-triphosphatase regulator activity;Rac guanyl-nucleotide exchange factor activity;Ras guanyl-nucleotide exchange factor activity;Rho guanyl-nucleotide exchange factor activity;small GTPase regulator activity	cell junction;cell part;cell projection;cell projection part;cytoplasm;cytoplasmic part;cytoskeleton;cytosol;dendrite;dendritic spine;extrinsic to internal side of plasma membrane;extrinsic to membrane;extrinsic to plasma membrane;filopodium;intracellular non-membrane-bounded organelle;intracellular organelle;intracellular part;membrane part;neuron projection;neuron spine;non-membrane-bounded org…		FA;FERM_C;FERM_M;FERM_N;PH;RhoGEF	31	30	1	31.9	1048	118.87	309;409;524;677		46;578;637;737	0	171.7	36	0.630656	sp|F8VPU2|FARP1_MOUSE FERM, ARHGEF and pleckstrin domain-containing protein 1 OS=Mus musculus OX=10090 GN=Farp1 PE=1 SV=1
378	F8VQB6;F8VQB6-2	Unconventional myosin-X	Myo10	0.0180244	0.402696		21.1171	21.109	21.1562	21.1568	21.1181	21.1168	21.1862	21.1229	21.1218	21.0989	738590000	Cell cortex;Cell projection;Cytoplasm;Cytoskeleton;Cytosol;Filopodium membrane;Filopodium tip;Lamellipodium;Ruffle	Peripheral membrane protein	biological regulation;cell motility;cellular component movement;cellular process;cytoskeleton-dependent intracellular transport;establishment of localization;establishment of localization in cell;intracellular transport;locomotion;metabolic process;positive regulation of biological process;positive regulation of cell adhesion;positive regulation of cell-cell adhesion;positive regulation of cellul…	actin binding;actin filament binding;actin-dependent ATPase activity;adenyl nucleotide binding;adenyl ribonucleotide binding;ATP binding;ATPase activity;ATPase activity, coupled;binding;catalytic activity;cytoskeletal protein binding;hydrolase activity;hydrolase activity, acting on acid anhydrides;hydrolase activity, acting on acid anhydrides, in phosphorus-containing anhydrides;lipid binding;mic…	cell body;cell cortex;cell part;cell projection;cell projection membrane;cell projection part;cytoplasm;cytoplasmic part;cytoskeletal part;cytosol;filopodium;filopodium membrane;filopodium tip;intracellular non-membrane-bounded organelle;intracellular organelle;intracellular organelle part;intracellular part;lamellipodium;macromolecular complex;membrane;membrane part;myosin complex;neuron project…	Fc gamma R-mediated phagocytosis	FERM_M;IQ;Myosin_head;MyTH4;PH	18	13	2	7	2062;1419	237.32	934;1922		1938;1944	0	19.708	12	0.798936	sp|F8VQB6|MYO10_MOUSE Unconventional myosin-X OS=Mus musculus OX=10090 GN=Myo10 PE=1 SV=1;sp|F8VQB6-2|MYO10_MOUSE Isoform Headless of Unconventional myosin-X OS=Mus musculus OX=10090 GN=Myo10
379	G3X9G7-2;G3X9G7	Zinc finger protein 809	Zfp809	-0.100099	0.644217		15.9815	16.0343	15.8171	16.0308	15.736	15.9871	16.0279	15.9107	15.9131	15.7517	388870000	Nucleus		biological regulation;biosynthetic process;cellular biosynthetic process;cellular macromolecule biosynthetic process;cellular macromolecule metabolic process;cellular metabolic process;cellular nitrogen compound metabolic process;cellular process;macromolecule biosynthetic process;macromolecule metabolic process;metabolic process;nitrogen compound metabolic process;nucleic acid metabolic process;…	binding;cation binding;ion binding;metal ion binding;nucleic acid binding;nucleic acid binding transcription factor activity;sequence-specific DNA binding transcription factor activity	cell part;intracellular membrane-bounded organelle;intracellular organelle;intracellular part;membrane-bounded organelle;nucleus;organelle		KRAB;zf-C2H2	2	2	2	4.5	354;402	41.446	165			0	3.1097	1	0.330752	sp|G3X9G7-2|ZN809_MOUSE Isoform 2 of Zinc finger protein 809 OS=Mus musculus OX=10090 GN=Zfp809;sp|G3X9G7|ZN809_MOUSE Zinc finger protein 809 OS=Mus musculus OX=10090 GN=Zfp809 PE=2 SV=1
380	G3X9J0;Q80TE4-2;Q80TE4	Signal-induced proliferation-associated 1-like protein 3	Sipa1l3	-0.010426	0.240614		20.8426	20.8344	20.8584	20.8236	20.8089	20.8314	20.8218	20.8839	20.7996	20.8062	806020000	Apical cell membrane		cell differentiation;cellular developmental process;cellular process;developmental process;hemopoietic progenitor cell differentiation	enzyme activator activity;enzyme regulator activity;GTPase activator activity;GTPase regulator activity;nucleoside-triphosphatase regulator activity	extracellular region part;extracellular space		DUF3401;PDZ;Rap_GAP	23	20	3	14.9	1776;1703;1722	195.06	248;624;826;1338			0	93.07	19	0.884227	sp|G3X9J0|SI1L3_MOUSE Signal-induced proliferation-associated 1-like protein 3 OS=Mus musculus OX=10090 GN=Sipa1l3 PE=1 SV=1
381	G3X9K3	Brefeldin A-inhibited guanine nucleotide-exchange protein 1	Arfgef1	-0.000655651	0.0175809		22.2008	22.1875	22.2253	22.2045	22.1846	22.2317	22.2104	22.2	22.2313	22.2277	2930200000	Cytoplasm;Golgi apparatus;Membrane;Nucleolus;Nucleus;Nucleus matrix;Perinuclear region;trans-Golgi network		biological regulation;cellular component organization;cellular component organization at cellular level;cellular component organization or biogenesis;cellular component organization or biogenesis at cellular level;cellular membrane organization;cellular process;endomembrane system organization;establishment of localization;establishment of protein localization;Golgi organization;membrane organiza…	ARF guanyl-nucleotide exchange factor activity;binding;cytoskeletal protein binding;enzyme regulator activity;GTPase regulator activity;guanyl-nucleotide exchange factor activity;myosin binding;nucleoside-triphosphatase regulator activity;protein binding;protein kinase A binding;protein kinase A regulatory subunit binding;small GTPase regulator activity	cell part;cytoplasm;cytoplasmic part;cytosol;Golgi apparatus;Golgi apparatus part;Golgi membrane;intracellular membrane-bounded organelle;intracellular non-membrane-bounded organelle;intracellular organelle;intracellular organelle part;intracellular part;macromolecular complex;membrane;membrane-bounded organelle;non-membrane-bounded organelle;nuclear matrix;nuclear part;nucleolus;nucleoplasm;orga…		DUF1981;Sec7	46	33	1	27.2	1846	208.5	88;102;178;483;612;1197;1521;1523;1682;1726;1755		209;760;1241;1366;1667;1736	0	323.31	38	0.993102	sp|G3X9K3|BIG1_MOUSE Brefeldin A-inhibited guanine nucleotide-exchange protein 1 OS=Mus musculus OX=10090 GN=Arfgef1 PE=1 SV=1
382	G3XA57;G3XA57-2	Rab11 family-interacting protein 2	Rab11fip2	0.0196958	0.306462		20.2321	20.1839	20.2998	20.2482	20.1992	20.2183	20.2568	20.2587	20.2357	20.1844	771210000	Cell membrane;Recycling endosome membrane	Peripheral membrane protein	biological regulation;cellular process;establishment of cell polarity;establishment of localization;establishment of localization in cell;establishment or maintenance of cell polarity;exocytosis;hormone secretion;hormone transport;insulin secretion;insulin secretion involved in cellular response to glucose stimulus;peptide hormone secretion;peptide secretion;peptide transport;regulated secretory …	binding;enzyme binding;GTPase binding;identical protein binding;kinase binding;protein binding;protein dimerization activity;protein homodimerization activity;protein kinase binding;Rab GTPase binding;Ras GTPase binding;small GTPase binding	cell part;cytoplasmic part;endosomal part;endosome;endosome membrane;intracellular membrane-bounded organelle;intracellular organelle;intracellular organelle part;intracellular part;membrane;membrane-bounded organelle;nuclear part;nucleoplasm;organelle;organelle membrane;organelle part;plasma membrane;recycling endosome membrane	Endocytosis	C2;RBD-FIP	10	9	2	23	512;529	58.206				0	41.864	12	0.791478	sp|G3XA57|RFIP2_MOUSE Rab11 family-interacting protein 2 OS=Mus musculus OX=10090 GN=Rab11fip2 PE=1 SV=1;sp|G3XA57-2|RFIP2_MOUSE Isoform 2 of Rab11 family-interacting protein 2 OS=Mus musculus OX=10090 GN=Rab11fip2
383	G5E829;Q6Q477;Q9R0K7;Q6Q477-2	Plasma membrane calcium-transporting ATPase 1	Atp2b1	0.0364079	1.11829		21.7279	21.7077	21.784	21.7193	21.7471	21.725	21.721	21.6823	21.752	21.7332	4669900000	Basolateral cell membrane;Cell junction;Cell membrane;Cell projection;Cilium;Flagellum membrane;Membrane;Synapse	Multi-pass membrane protein	amine metabolic process;anatomical structure development;anatomical structure morphogenesis;auditory receptor cell stereocilium organization;behavior;biological regulation;biomineral tissue development;body fluid secretion;calcium ion homeostasis;calcium ion transmembrane transport;calcium ion transport;cation homeostasis;cation transport;cell differentiation;cell differentiation in hindbrain;cel…	active transmembrane transporter activity;adenyl nucleotide binding;adenyl ribonucleotide binding;ATP binding;ATPase activity;ATPase activity, coupled;ATPase activity, coupled to movement of substances;ATPase activity, coupled to transmembrane movement of ions;ATPase activity, coupled to transmembrane movement of ions, phosphorylative mechanism;ATPase activity, coupled to transmembrane movement o…	apical plasma membrane;cell body;cell junction;cell part;cell projection;cilium;contractile fiber part;cytoplasm;cytoplasmic part;endoplasmic reticulum;extracellular membrane-bounded organelle;extracellular organelle;extracellular region part;extracellular vesicular exosome;integral to membrane;integral to plasma membrane;intracellular membrane-bounded organelle;intracellular organelle;intracellu…	Calcium signaling pathway;Pancreatic secretion;Salivary secretion	ATP_Ca_trans_C;Cation_ATPase_C;Cation_ATPase_N;E1-E2_ATPase;Hydrolase	27	27	4	24.7	1220;1205;1198;1107	134.75	60;463;473		482;640	0	157.53	31	0.565254	sp|G5E829|AT2B1_MOUSE Plasma membrane calcium-transporting ATPase 1 OS=Mus musculus OX=10090 GN=Atp2b1 PE=1 SV=1
384	G5E861;REV__Q9JMD1	Sodium channel and clathrin linker 1	Sclt1	0.0237608	0.0517046		18.3279	18.1142	18.0586	17.7865	18.1127	18.5186	18.2044	18.1892	17.8215	18.1088	399230000	Centriole;Centrosome;Cytoplasm;Cytoskeleton;Microtubule organizing center		anatomical structure formation involved in morphogenesis;cell projection assembly;cell projection organization;cellular component assembly;cellular component assembly at cellular level;cellular component assembly involved in morphogenesis;cellular component organization;cellular component organization at cellular level;cellular component organization or biogenesis;cellular component organization …	channel regulator activity;sodium channel regulator activity	cell part;centriole;centrosome;clathrin complex;cytoplasmic part;cytoskeletal part;extracellular membrane-bounded organelle;extracellular organelle;extracellular region part;extracellular vesicular exosome;intracellular non-membrane-bounded organelle;intracellular organelle;intracellular organelle part;intracellular part;macromolecular complex;membrane part;membrane-bounded organelle;membrane-bou…			4	4	2	4.5	688;863	80.491	506			0	4.1029	4	0.8809	sp|G5E861|SCLT1_MOUSE Sodium channel and clathrin linker 1 OS=Mus musculus OX=10090 GN=Sclt1 PE=1 SV=1
385	G5E870	E3 ubiquitin-protein ligase TRIP12	Trip12	-0.0199699	0.593249		22.8469	22.8456	22.8481	22.8537	22.7884	22.8686	22.8476	22.8429	22.8639	22.8806	7353900000	Nucleoplasm;Nucleus		biological regulation;cellular macromolecule metabolic process;cellular metabolic process;cellular nitrogen compound metabolic process;cellular process;cellular protein metabolic process;cellular response to stimulus;cellular response to stress;developmental process;DNA metabolic process;DNA repair;embryo development;macromolecule metabolic process;macromolecule modification;metabolic process;neg…	acid-amino acid ligase activity;binding;catalytic activity;hormone receptor binding;ligase activity;ligase activity, forming carbon-nitrogen bonds;nuclear hormone receptor binding;protein binding;receptor binding;small conjugating protein ligase activity;thyroid hormone receptor binding;transcription factor binding;ubiquitin-protein ligase activity	cell part;cytoplasm;intracellular membrane-bounded organelle;intracellular organelle;intracellular organelle part;intracellular part;membrane-bounded organelle;nuclear part;nucleoplasm;nucleus;organelle;organelle part	Ubiquitin mediated proteolysis	HECT;WWE	55	55	1	32.5	2025	224.13	190;629;631;1258;1309;1444;1571;1681;1992		356;1639;2007	0	323.31	67	0.768002	sp|G5E870|TRIPC_MOUSE E3 ubiquitin-protein ligase TRIP12 OS=Mus musculus OX=10090 GN=Trip12 PE=1 SV=1
388	G5E8K5;G5E8K5-3;G5E8K5-2;Q8C8R3-8;Q02357-5;Q02357-2;Q02357;Q02357-3;Q02357-4;Q02357-6	Ankyrin-3	Ank3	-0.0619955	0.725344		18.9215	18.92	18.8454	18.9711	18.9237	18.9412	18.7696	18.8758	18.7988	18.8402	209630000	Axon;Cell junction;Cell membrane;Cell projection;Cytoplasm;Cytoskeleton;Early endosome;Lysosome;M line;Membrane;Mitochondrion;Myofibril;Postsynaptic cell membrane;Recycling endosome;Sarcolemma;Sarcomere;Sarcoplasmic reticulum;Synapse;T-tubule;Z line		anatomical structure development;anatomical structure formation involved in morphogenesis;anatomical structure morphogenesis;atrial septum development;axon guidance;axonogenesis;biological regulation;biosynthetic process;calcium ion homeostasis;calcium-mediated signaling;cardiac muscle contraction;cardiac septum development;cation homeostasis;cation transport;cell cycle cytokinesis;cell cycle pro…	ATPase binding;binding;binding, bridging;channel regulator activity;cytoskeletal adaptor activity;cytoskeletal protein binding;enzyme binding;ion channel binding;potassium channel regulator activity;protein binding;protein binding, bridging;spectrin binding;structural constituent of cytoskeleton;structural molecule activity	A band;apical plasma membrane;axolemma;axon;axon part;basal plasma membrane;basolateral plasma membrane;cell cortex part;cell junction;cell part;cell projection;cell projection membrane;cell projection part;cell-cell contact zone;cell-cell junction;contractile fiber part;cortical cytoskeleton;costamere;cytoplasm;cytoplasmic part;cytoskeleton;dendrite;endoplasmic reticulum;initial segment;integral…		Ank;Ank_2;Death;ZU5	34	5	10	20.4	1961;1922;1726;418;1744;1848;1862;1863;1887;1907	214.06	1015;1247;1273;1410;1431;1907		1721;1912	0	190.46	5	0.432638	sp|G5E8K5|ANK3_MOUSE Ankyrin-3 OS=Mus musculus OX=10090 GN=Ank3 PE=1 SV=1;sp|G5E8K5-3|ANK3_MOUSE Isoform 3 of Ankyrin-3 OS=Mus musculus OX=10090 GN=Ank3;sp|G5E8K5-2|ANK3_MOUSE Isoform 2 of Ankyrin-3 OS=Mus musculus OX=10090 GN=Ank3
390	G5E8P0;G5E8P0-2	Gamma-tubulin complex component 6	Tubgcp6	0.0303216	0.317399		18.5964	18.5875	18.5434	18.5933	18.6334	18.5686	18.5459	18.4483	18.5726	18.5553	119800000	Centrosome;Cytoplasm;Cytoskeleton;Microtubule organizing center		cellular component organization;cellular component organization at cellular level;cellular component organization or biogenesis;cellular component organization or biogenesis at cellular level;cellular process;cytoskeleton organization;microtubule cytoskeleton organization;microtubule nucleation;microtubule-based process;organelle organization	binding;cytoskeletal protein binding;microtubule binding;protein binding;tubulin binding	cell part;centrosome;cytoplasmic part;cytoskeletal part;extracellular membrane-bounded organelle;extracellular organelle;extracellular region part;extracellular vesicular exosome;gamma-tubulin complex;gamma-tubulin large complex;gamma-tubulin ring complex;intracellular non-membrane-bounded organelle;intracellular organelle;intracellular organelle part;intracellular part;macromolecular complex;mem…		Spc97_Spc98	4	4	2	1.9	1769;281	197.19				0	6.0912	5	0.70154	sp|G5E8P0|GCP6_MOUSE Gamma-tubulin complex component 6 OS=Mus musculus OX=10090 GN=Tubgcp6 PE=1 SV=1
391	L0N7N1	Kinesin-like protein KIF14	Kif14	0.0235944	0.29891		20.0472	20.0019	20.0107	20.1025	20.0986	19.9959	20.0262	19.988	19.9716	20.0311	213430000	Cytoplasm;Cytoskeleton;Midbody;Nucleus;Spindle		activation of protein kinase activity;anatomical structure arrangement;anatomical structure development;anatomical structure morphogenesis;biological adhesion;biological regulation;catabolic process;cell adhesion;cell cycle process;cell division;cell morphogenesis;cell morphogenesis involved in differentiation;cell proliferation;cell proliferation in forebrain;cell-substrate adhesion;cellular cat…	adenyl nucleotide binding;adenyl ribonucleotide binding;ATP binding;ATPase activity;binding;catalytic activity;cytoskeletal protein binding;enzyme binding;hydrolase activity;hydrolase activity, acting on acid anhydrides;hydrolase activity, acting on acid anhydrides, in phosphorus-containing anhydrides;kinase binding;microtubule binding;microtubule motor activity;motor activity;nucleoside-triphosp…	cell part;cytoplasm;cytoskeletal part;intracellular membrane-bounded organelle;intracellular organelle;intracellular organelle part;intracellular part;kinesin complex;macromolecular complex;membrane;membrane-bounded organelle;microtubule;microtubule associated complex;midbody;nucleus;organelle;organelle part;plasma membrane;protein complex;spindle midzone		FHA;Kinesin	14	13	1	7.8	1674	186.44	94;543;1563;1568;1597;1651;1666			0	39.078	8	0.758915	sp|L0N7N1|KIF14_MOUSE Kinesin-like protein KIF14 OS=Mus musculus OX=10090 GN=Kif14 PE=1 SV=1
392	O08528;Q3TRM8	Hexokinase-2	Hk2	0.0644207	1.37391		23.5736	23.5539	23.6508	23.5771	23.5821	23.4919	23.6089	23.5347	23.5564	23.5233	30988000000			alcohol catabolic process;alcohol metabolic process;apoptotic mitochondrial changes;biological regulation;body fluid secretion;carbohydrate catabolic process;carbohydrate homeostasis;carbohydrate metabolic process;carbohydrate phosphorylation;catabolic process;cellular carbohydrate catabolic process;cellular carbohydrate metabolic process;cellular chemical homeostasis;cellular component organizat…	adenyl nucleotide binding;adenyl ribonucleotide binding;ATP binding;binding;carbohydrate binding;carbohydrate kinase activity;catalytic activity;fructokinase activity;glucokinase activity;glucose binding;hexokinase activity;hormone binding;kinase activity;mannokinase activity;monosaccharide binding;nucleotide binding;phosphotransferase activity, alcohol group as acceptor;purine nucleotide binding…	cell part;cytoplasmic part;cytosol;intracellular membrane-bounded organelle;intracellular organelle;intracellular organelle part;intracellular part;macromolecular complex;membrane;membrane-bounded organelle;mitochondrial membrane;mitochondrial outer membrane;mitochondrial part;mitochondrion;organelle;organelle membrane;organelle outer membrane;organelle part;outer membrane;protein complex	Amino sugar and nucleotide sugar metabolism;Butirosin and neomycin biosynthesis;Carbohydrate digestion and absorption;Fructose and mannose metabolism;Galactose metabolism;Glycolysis / Gluconeogenesis;Insulin signaling pathway;Starch and sucrose metabolism;Streptomycin biosynthesis;Type II diabetes mellitus	Hexokinase_1;Hexokinase_2	49	44	2	60	917;922	102.53	9;133;158;368;375;438;517;606;628;794;813;823;834;886;909		1;6;29;63;107;119;247;283;455;491;495;511;555;744;748;838	0	323.31	94	0.365902	sp|O08528|HXK2_MOUSE Hexokinase-2 OS=Mus musculus OX=10090 GN=Hk2 PE=1 SV=1
393	O08529	Calpain-2 catalytic subunit	Capn2	0.0752025	1.20706		23.0269	23.0359	23.0967	23.0565	23.0822	22.9317	23.0992	22.9801	23.0387	23.0031	14074000000	Cell membrane;Cytoplasm		anatomical structure development;anatomical structure formation involved in morphogenesis;biological regulation;blastocyst development;cellular process;cellular response to acid;cellular response to amine stimulus;cellular response to amino acid stimulus;cellular response to chemical stimulus;cellular response to endogenous stimulus;cellular response to organic nitrogen;cellular response to organ…	binding;calcium ion binding;calcium-dependent cysteine-type endopeptidase activity;catalytic activity;cation binding;cysteine-type endopeptidase activity;cysteine-type peptidase activity;endopeptidase activity;hydrolase activity;ion binding;metal ion binding;peptidase activity;peptidase activity, acting on L-amino acid peptides	adherens junction;anchoring junction;cell junction;cell part;cell projection;cell-substrate adherens junction;cell-substrate junction;chromatin;chromosomal part;cytoplasm;cytoplasmic part;cytosol;dendrite;endoplasmic reticulum;endoplasmic reticulum part;extracellular membrane-bounded organelle;extracellular organelle;extracellular region part;extracellular vesicular exosome;focal adhesion;Golgi a…	Alzheimer's disease;Apoptosis;Focal adhesion;Protein processing in endoplasmic reticulum	Calpain_III;Peptidase_C2	25	24	1	41.4	700	79.871	39;82;240;301;341;350;405;577;640		361;580;583;622;627	0	295.31	54	0.334701	sp|O08529|CAN2_MOUSE Calpain-2 catalytic subunit OS=Mus musculus OX=10090 GN=Capn2 PE=1 SV=4
394	O08539;D3Z6Q9;Q7TQF7	Myc box-dependent-interacting protein 1	Bin1	1.26496	5.78357	+	17.6432	16.3778	17.4522	16.4133	17.7687	16.342	17.6464	16.3175	17.1096	16.9627	34446000	Cell cortex;Cell membrane;Cell projection;Cytoplasm;Cytoplasmic vesicle;Cytoskeleton;Endosome;Nucleus;Phagocytic cup;Podosome membrane;Sarcolemma;Secretory vesicle;Synaptic vesicle membrane;T-tubule	Peripheral membrane protein	behavior;biological regulation;cell chemotaxis;cell differentiation;cell migration;cell motility;cellular component assembly;cellular component assembly at cellular level;cellular component movement;cellular component organization;cellular component organization at cellular level;cellular component organization or biogenesis;cellular component organization or biogenesis at cellular level;cellular…	binding;cytoskeletal protein binding;enzyme binding;identical protein binding;lipid binding;phospholipid binding;protein binding;RNA polymerase binding;tau protein binding	axon;axon part;axon terminus;cell cortex;cell junction;cell part;cell projection;cell projection part;cerebellar mossy fiber;clathrin coated vesicle membrane;clathrin-coated vesicle;coated vesicle;coated vesicle membrane;contractile fiber part;cytoplasm;cytoplasmic membrane-bounded vesicle;cytoplasmic part;cytoplasmic vesicle;cytoplasmic vesicle membrane;cytoplasmic vesicle part;cytoskeletal part…	Fc gamma R-mediated phagocytosis	BAR;SH3_9	26	2	3	45.7	588;489;686	64.469	47;85		4;75;112;126	0	275.29	2	0	sp|O08539|BIN1_MOUSE Myc box-dependent-interacting protein 1 OS=Mus musculus OX=10090 GN=Bin1 PE=1 SV=1
396	O08547	Vesicle-trafficking protein SEC22b	Sec22b	0.0259261	0.589967		21.547	21.5591	21.6215	21.5588	21.5502	21.5278	21.5512	21.5205	21.5405	21.5118	5856200000	cis-Golgi network membrane;Endoplasmic reticulum membrane;Endoplasmic reticulum-Golgi intermediate compartment membrane;Golgi apparatus;Melanosome;trans-Golgi network membrane	Single-pass type IV membrane protein	biological regulation;cellular component organization;cellular component organization at cellular level;cellular component organization or biogenesis;cellular component organization or biogenesis at cellular level;cellular membrane fusion;cellular membrane organization;cellular process;ER to Golgi vesicle-mediated transport;establishment of localization;establishment of localization in cell;estab…	binding;protein binding;SNAP receptor activity;SNARE binding	cell part;cytoplasmic membrane-bounded vesicle;cytoplasmic part;cytoplasmic vesicle;endoplasmic reticulum membrane;endoplasmic reticulum part;endoplasmic reticulum-Golgi intermediate compartment;endoplasmic reticulum-Golgi intermediate compartment membrane;Golgi apparatus part;Golgi membrane;integral to membrane;intracellular membrane-bounded organelle;intracellular organelle;intracellular organe…	Phagosome;SNARE interactions in vesicular transport	Longin;Synaptobrevin	12	12	1	48.8	215	24.74			6;20;149	0	135.17	24	0.703868	sp|O08547|SC22B_MOUSE Vesicle-trafficking protein SEC22b OS=Mus musculus OX=10090 GN=Sec22b PE=1 SV=3
397	O08550	Histone-lysine N-methyltransferase 2B	Kmt2b	-0.0114427	0.0749898		19.9877	19.9703	20.1159	20.1502	20.1426	20.1064	20.0892	20.1543	20.1179	20.1149	1223100000	Nucleus		biological regulation;biosynthetic process;cell differentiation;cellular biosynthetic process;cellular component organization;cellular component organization at cellular level;cellular component organization or biogenesis;cellular component organization or biogenesis at cellular level;cellular developmental process;cellular macromolecule biosynthetic process;cellular macromolecule metabolic proce…	binding;catalytic activity;cation binding;DNA binding;histone methyltransferase activity;histone methyltransferase activity (H3-K4 specific);histone-lysine N-methyltransferase activity;ion binding;lysine N-methyltransferase activity;metal ion binding;methyltransferase activity;N-methyltransferase activity;nucleic acid binding;protein methyltransferase activity;protein-lysine N-methyltransferase a…	cell part;histone methyltransferase complex;intracellular membrane-bounded organelle;intracellular organelle;intracellular organelle part;intracellular part;macromolecular complex;membrane-bounded organelle;methyltransferase complex;nuclear part;nucleoplasm part;nucleus;organelle;organelle part;protein complex		FYRC;FYRN;PHD;SET;zf-CXXC	18	16	1	8.6	2713	294.82	983;986;989;1312;1344;1347;1438;1441;1587;1590;1766;2538			0	155.48	12	0.907939	sp|O08550|KMT2B_MOUSE Histone-lysine N-methyltransferase 2B OS=Mus musculus OX=10090 GN=Kmt2b PE=1 SV=3
398	O08553	Dihydropyrimidinase-related protein 2	Dpysl2	0.0574417	1.88583		22.699	22.69	22.7501	22.6884	22.7476	22.656	22.7619	22.6944	22.6927	22.658	18777000000	Cytoplasm;Cytoskeleton;Cytosol;Membrane		anatomical structure development;axon guidance;biological regulation;cellular component organization;cellular component organization at cellular level;cellular component organization or biogenesis;cellular component organization or biogenesis at cellular level;cellular membrane organization;cellular process;chemotaxis;cytoskeleton organization;developmental process;endocytosis;establishment of lo…	binding;catalytic activity;enzyme binding;hydrolase activity;hydrolase activity, acting on carbon-nitrogen (but not peptide) bonds;kinase binding;protein binding;protein kinase binding	axon;axon part;cell body;cell part;cell projection;cell projection part;cytoplasmic part;cytoskeletal part;cytosol;dendrite;extracellular membrane-bounded organelle;extracellular organelle;extracellular region part;extracellular vesicular exosome;growth cone;intracellular membrane-bounded organelle;intracellular organelle;intracellular organelle part;intracellular part;macromolecular complex;memb…	Axon guidance	Amidohydro_1	23	19	1	55.6	572	62.277	248;439;504		64;83;152;362;375	0	323.31	47	0.383185	sp|O08553|DPYL2_MOUSE Dihydropyrimidinase-related protein 2 OS=Mus musculus OX=10090 GN=Dpysl2 PE=1 SV=2
399	O08579	Emerin	Emd	-0.00629759	0.0839885		21.6113	21.6965	21.6911	21.627	21.706	21.6736	21.6681	21.7047	21.6937	21.658	3091600000	Nucleus inner membrane;Nucleus outer membrane	Single-pass membrane protein	biological regulation;cell differentiation;cellular developmental process;cellular process;cellular response to chemical stimulus;cellular response to growth factor stimulus;cellular response to organic substance;cellular response to stimulus;developmental process;muscle cell differentiation;negative regulation of biological process;negative regulation of catenin import into nucleus;negative regu…	actin binding;beta-tubulin binding;binding;cytoskeletal protein binding;protein binding;tubulin binding	cell part;cytoplasmic part;cytoskeletal part;endoplasmic reticulum;envelope;integral to membrane;intracellular membrane-bounded organelle;intracellular organelle;intracellular organelle part;intracellular part;intrinsic to membrane;macromolecular complex;membrane;membrane part;membrane-bounded organelle;microtubule;nuclear envelope;nuclear inner membrane;nuclear lamina;nuclear membrane;nuclear ou…	Arrhythmogenic right ventricular cardiomyopathy (ARVC);Dilated cardiomyopathy;Hypertrophic cardiomyopathy (HCM)	LEM	9	9	1	38.6	259	29.435			114	0	114.01	18	0.939207	sp|O08579|EMD_MOUSE Emerin OS=Mus musculus OX=10090 GN=Emd PE=1 SV=1
400	O08580	Steroid hormone receptor ERR1	Esrra	0.0682361	0.729494		15.2975	15.3379	15.4418	15.2321	15.3869	15.3446	15.305	15.2436	15.2202	15.364	20980000	Cytoplasm;Nucleus		anatomical structure development;biological regulation;cartilage development;developmental process;negative regulation of biological process;negative regulation of biosynthetic process;negative regulation of cellular biosynthetic process;negative regulation of cellular macromolecule biosynthetic process;negative regulation of cellular metabolic process;negative regulation of cellular process;nega…	binding;cation binding;core promoter proximal region DNA binding;core promoter proximal region sequence-specific DNA binding;DNA binding;ion binding;ligand-dependent nuclear receptor activity;lipid binding;metal ion binding;molecular transducer activity;nucleic acid binding;nucleic acid binding transcription factor activity;receptor activity;regulatory region DNA binding;regulatory region nucleic…	cell part;cytoskeleton;extracellular region part;intercellular bridge;intracellular membrane-bounded organelle;intracellular non-membrane-bounded organelle;intracellular organelle;intracellular organelle part;intracellular part;membrane-bounded organelle;microtubule cytoskeleton;non-membrane-bounded organelle;nuclear part;nucleolus;nucleus;organelle;organelle part		Hormone_recep;zf-C4	3	3	1	12.1	422	45.464	46;115;121			0	54.616	1	0.400507	sp|O08580|ERR1_MOUSE Steroid hormone receptor ERR1 OS=Mus musculus OX=10090 GN=Esrra PE=1 SV=4
401	O08581	Potassium channel subfamily K member 1	Kcnk1	0.0487378	0.189045		14.7377	14.6422	14.7191	14.9603	14.7648	14.7997	14.9625	14.5871	14.5648	14.665	20165000	Apical cell membrane;Cell junction;Cell membrane;Cell projection;Cytoplasmic vesicle;Dendrite;Perikaryon;Recycling endosome;Synapse	Multi-pass membrane protein	biological regulation;cation transport;cellular chemical homeostasis;cellular homeostasis;cellular ion homeostasis;cellular potassium ion transport;cellular process;chemical homeostasis;establishment of localization;homeostatic process;ion homeostasis;ion transmembrane transport;ion transport;metal ion transport;monovalent inorganic cation transport;potassium ion transmembrane transport;potassium…	cation channel activity;cation transmembrane transporter activity;channel activity;gated channel activity;inorganic cation transmembrane transporter activity;inward rectifier potassium channel activity;ion channel activity;ion transmembrane transporter activity;leak channel activity;ligand-gated channel activity;ligand-gated ion channel activity;metal ion transmembrane transporter activity;monova…	apical plasma membrane;brush border membrane;cation channel complex;cell part;cell projection membrane;cell projection part;cytoplasmic part;endosome;integral to membrane;integral to plasma membrane;intracellular membrane-bounded organelle;intracellular organelle;intracellular part;intrinsic to membrane;intrinsic to plasma membrane;ion channel complex;macromolecular complex;membrane part;membrane…		Ion_trans_2	2	2	1	11.6	336	38.201		69		0	12.634	2	0.664655	sp|O08581|KCNK1_MOUSE Potassium channel subfamily K member 1 OS=Mus musculus OX=10090 GN=Kcnk1 PE=1 SV=2
402	O08582;Q9EQN9-2;Q9EQN9;REV__Q3ULZ2;Q91ZR3	GTP-binding protein 1	Gtpbp1	0.038568	0.454253		21.2164	21.2686	21.3456	21.3163	21.3321	21.29	21.3682	21.2332	21.2736	21.2851	3199500000	Cell membrane;Cytoplasm;Nucleus	Multi-pass membrane protein	biological regulation;biosynthetic process;cellular biosynthetic process;cellular macromolecule biosynthetic process;cellular macromolecule metabolic process;cellular metabolic process;cellular nitrogen compound metabolic process;cellular process;establishment of localization;macromolecule biosynthetic process;macromolecule metabolic process;metabolic process;multi-organism process;negative regul…	binding;catalytic activity;DNA binding;GTP binding;GTPase activity;guanyl nucleotide binding;guanyl ribonucleotide binding;hydrolase activity;hydrolase activity, acting on acid anhydrides;hydrolase activity, acting on acid anhydrides, in phosphorus-containing anhydrides;identical protein binding;nucleic acid binding;nucleic acid binding transcription factor activity;nucleoside-triphosphatase acti…	cell part;cytoplasmic exosome (RNase complex);cytoplasmic part;cytosol;exosome (RNase complex);integral to membrane;intracellular membrane-bounded organelle;intracellular organelle;intracellular part;intrinsic to membrane;macromolecular complex;membrane;membrane part;membrane-bounded organelle;nucleus;organelle;plasma membrane;protein complex	Vitamin digestion and absorption	bZIP_1;Folate_carrier;GTP_EFTU;GTP_EFTU_D2;GTP_EFTU_D3	20	19	5	36.5	668;460;498;1149;358	72.3	313;531;608;661;668		378;479;527	0	157.71	21	0.611654	sp|O08582|GTPB1_MOUSE GTP-binding protein 1 OS=Mus musculus OX=10090 GN=Gtpbp1 PE=1 SV=2
403	O08583;O08583-2;Q9JJW6-2;Q9JJW6	THO complex subunit 4	Alyref	-0.0899544	1.51343		22.2964	22.4427	22.3887	22.4241	22.3986	22.5036	22.4115	22.4845	22.4458	22.434	11934000000	Cytoplasm;Nucleus;Nucleus speckle		cellular macromolecule metabolic process;cellular metabolic process;cellular nitrogen compound metabolic process;cellular process;establishment of localization;establishment of RNA localization;macromolecule metabolic process;metabolic process;mRNA metabolic process;mRNA processing;mRNA transport;nitrogen compound metabolic process;nucleic acid metabolic process;nucleic acid transport;nucleobase-…	binding;DNA binding;nucleic acid binding;nucleotide binding;RNA binding;single-stranded DNA binding;structure-specific DNA binding	cell part;cytoplasm;intracellular membrane-bounded organelle;intracellular organelle;intracellular organelle part;intracellular part;macromolecular complex;membrane-bounded organelle;nuclear body;nuclear part;nuclear speck;nucleoplasm part;nucleus;organelle;organelle part;ribonucleoprotein complex;spliceosomal complex	mRNA surveillance pathway;RNA transport;Spliceosome	FoP_duplication;RRM_1	12	12	4	49	255;163;217;218	26.94			5;7;175	0	316.36	42	0.26997	sp|O08583|THOC4_MOUSE THO complex subunit 4 OS=Mus musculus OX=10090 GN=Alyref PE=1 SV=3;sp|O08583-2|THOC4_MOUSE Isoform 2 of THO complex subunit 4 OS=Mus musculus OX=10090 GN=Alyref
404	O08585	Clathrin light chain A	Clta	-0.0306964	0.388148		21.1089	21.218	21.2077	21.1502	21.1706	21.1428	21.1602	21.2593	21.1302	21.1015	9774300000	Coated pit;Cytoplasm;Cytoplasmic vesicle membrane;Cytoskeleton;Membrane;Spindle	Peripheral membrane protein	cellular component organization;cellular component organization or biogenesis;cellular membrane organization;cellular process;clathrin-mediated endocytosis;endocytosis;establishment of localization;establishment of localization in cell;establishment of protein localization;intracellular protein transport;intracellular transport;membrane invagination;membrane organization;protein transport;recepto…	binding;clathrin binding;clathrin heavy chain binding;protein binding;structural molecule activity	cell part;clathrin coat;clathrin coat of coated pit;clathrin coat of trans-Golgi network vesicle;clathrin complex;clathrin vesicle coat;cytoplasmic membrane-bounded vesicle;cytoplasmic part;cytoplasmic vesicle;cytoplasmic vesicle part;Golgi apparatus part;intracellular membrane-bounded organelle;intracellular organelle;intracellular organelle part;intracellular part;macromolecular complex;membran…		Clathrin_lg_ch	8	8	1	26.4	235	25.604	205			0	12.053	17	0.684408	sp|O08585|CLCA_MOUSE Clathrin light chain A OS=Mus musculus OX=10090 GN=Clta PE=1 SV=2
405	O08586	Phosphatidylinositol 3,4,5-trisphosphate 3-phosphatase and dual-specificity protein phosphatase PTEN	Pten	0.114546	0.657449		17.6003	17.5643	17.6857	17.6947	17.8407	17.5299	17.5512	17.4307	17.5782	17.7076	278950000	Cytoplasm;Nucleus;PML body		activation of anaphase-promoting complex activity;activation of mitotic anaphase-promoting complex activity;adult behavior;aging;anatomical structure development;anatomical structure formation involved in morphogenesis;anatomical structure morphogenesis;angiogenesis;apoptosis;axonogenesis;behavior;behavioral interaction between organisms;biological regulation;brain morphogenesis;canonical Wnt rec…	anaphase-promoting complex binding;binding;catalytic activity;cation binding;enzyme binding;hydrolase activity;hydrolase activity, acting on ester bonds;inositol or phosphatidylinositol phosphatase activity;inositol phosphate phosphatase activity;inositol tetrakisphosphate phosphatase activity;inositol-1,3,4,5-tetrakisphosphate 3-phosphatase activity;ion binding;kinase binding;lipid phosphatase a…	cell part;cell projection;cell projection part;cytoplasm;cytoplasmic part;dendritic spine;internal side of plasma membrane;intracellular membrane-bounded organelle;intracellular organelle;intracellular organelle part;intracellular part;membrane;membrane part;membrane-bounded organelle;mitochondrion;myelin sheath adaxonal region;neuron projection;neuron spine;nuclear body;nuclear part;nucleoplasm;…	Endometrial cancer;Focal adhesion;Glioma;Inositol phosphate metabolism;Melanoma;p53 signaling pathway;Pathways in cancer;Phosphatidylinositol signaling system;Prostate cancer;Small cell lung cancer;Tight junction	DSPc;PTEN_C2	5	5	1	11.2	403	47.152				0	16.119	6	0.303981	sp|O08586|PTEN_MOUSE Phosphatidylinositol 3,4,5-trisphosphate 3-phosphatase and dual-specificity protein phosphatase PTEN OS=Mus musculus OX=10090 GN=Pten PE=1 SV=1
406	O08599;O08599-2;REV__P45377	Syntaxin-binding protein 1	Stxbp1	-0.00283718	0.0490463		21.9764	22.0093	21.9848	21.9281	21.9556	21.9997	21.9974	21.9884	22.0022	22.0027	1533300000	Cytoplasm;Cytosol;Membrane	Peripheral membrane protein	axon target recognition;biological adhesion;biological regulation;cell adhesion;cell communication;cell-cell adhesion;cell-cell signaling;cellular component organization;cellular component organization at cellular level;cellular component organization or biogenesis;cellular component organization or biogenesis at cellular level;cellular localization;cellular macromolecule localization;cellular me…	binding;protein binding;SNARE binding;syntaxin binding;syntaxin-1 binding	cell part;cytoplasm;cytoplasmic membrane-bounded vesicle;cytoplasmic part;cytoplasmic vesicle;cytosol;extracellular membrane-bounded organelle;extracellular organelle;extracellular region part;extracellular vesicular exosome;intracellular membrane-bounded organelle;intracellular organelle;intracellular organelle part;intracellular part;macromolecular complex;membrane;membrane-bounded organelle;me…		Sec1	22	20	3	39.6	594;603;316	67.568	44;45;180		219;334;486	0	84.027	26	0.97248	sp|O08599|STXB1_MOUSE Syntaxin-binding protein 1 OS=Mus musculus OX=10090 GN=Stxbp1 PE=1 SV=2;sp|O08599-2|STXB1_MOUSE Isoform 2 of Syntaxin-binding protein 1 OS=Mus musculus OX=10090 GN=Stxbp1
407	O08600	Endonuclease G, mitochondrial	Endog	0.0515065	0.263757		16.9433	16.8742	16.9624	17.0783	17.1075	16.9449	16.8696	16.7793	16.9635	17.0291	42938000	Mitochondrion		biological regulation;catabolic process;cellular catabolic process;cellular macromolecule catabolic process;cellular macromolecule metabolic process;cellular metabolic process;cellular nitrogen compound metabolic process;cellular process;chordate embryonic development;developmental process;DNA catabolic process;DNA catabolic process, endonucleolytic;DNA fragmentation involved in apoptotic nuclear…	binding;catalytic activity;cation binding;endonuclease activity;hydrolase activity;hydrolase activity, acting on ester bonds;ion binding;metal ion binding;nuclease activity;nucleic acid binding	cell part;cytoplasmic part;intracellular membrane-bounded organelle;intracellular organelle;intracellular part;membrane-bounded organelle;mitochondrion;organelle	Apoptosis	Endonuclease_NS	2	2	1	5.8	294	32.19				0	3.116	2	0.602135	sp|O08600|NUCG_MOUSE Endonuclease G, mitochondrial OS=Mus musculus OX=10090 GN=Endog PE=1 SV=1
408	O08601;O08601-2	Microsomal triglyceride transfer protein large subunit	Mttp	0.00194502	0.0204045		19.452	19.4158	19.4771	19.4628	19.5031	19.55	19.4421	19.438	19.5036	19.5398	101560000	Endoplasmic reticulum;Golgi apparatus		acylglycerol metabolic process;alcohol metabolic process;biological regulation;cellular lipid metabolic process;cellular macromolecule metabolic process;cellular metabolic process;cellular process;cellular protein metabolic process;chemical homeostasis;cholesterol homeostasis;cholesterol metabolic process;circadian rhythm;establishment of localization;establishment of protein localization;glycero…	binding;lipid binding;lipid transporter activity;substrate-specific transporter activity;transporter activity	basolateral plasma membrane;brush border membrane;cell part;cell projection membrane;cell projection part;cytoplasmic part;endoplasmic reticulum;Golgi apparatus;intracellular membrane-bounded organelle;intracellular organelle;intracellular part;macromolecular complex;membrane part;membrane-bounded organelle;membrane-bounded vesicle;microvillus membrane;organelle;plasma membrane part;protein compl…	Fat digestion and absorption	Vitellogenin_N	3	3	2	3	894;909	99.098				0	4.4378	3	0.981997	sp|O08601|MTP_MOUSE Microsomal triglyceride transfer protein large subunit OS=Mus musculus OX=10090 GN=Mttp PE=1 SV=2;sp|O08601-2|MTP_MOUSE Isoform 2 of Microsomal triglyceride transfer protein large subunit OS=Mus musculus OX=10090 GN=Mttp
409	O08605	MAP kinase-interacting serine/threonine-protein kinase 1	Mknk1	0.0278931	0.6595		17.9223	17.9021	17.958	17.8961	17.9747	17.9566	17.9678	17.9565	17.9815	17.8876	133120000			biological regulation;cellular macromolecule metabolic process;cellular metabolic process;cellular process;cellular protein metabolic process;cellular response to stimulus;intracellular signal transduction;macromolecule metabolic process;macromolecule modification;metabolic process;peptidyl-amino acid modification;peptidyl-serine modification;peptidyl-serine phosphorylation;phosphate-containing c…	adenyl nucleotide binding;adenyl ribonucleotide binding;ATP binding;binding;calcium-dependent protein kinase activity;calcium-dependent protein serine/threonine kinase activity;calmodulin binding;calmodulin-dependent protein kinase activity;catalytic activity;kinase activity;nucleotide binding;phosphotransferase activity, alcohol group as acceptor;protein binding;protein kinase activity;protein s…	cell part;cytoplasm;intracellular membrane-bounded organelle;intracellular organelle;intracellular part;membrane-bounded organelle;nucleus;organelle	Insulin signaling pathway;MAPK signaling pathway	Pkinase	4	4	1	8.9	427	47.914				0	11.959	4	0.678623	sp|O08605|MKNK1_MOUSE MAP kinase-interacting serine/threonine-protein kinase 1 OS=Mus musculus OX=10090 GN=Mknk1 PE=1 SV=2
410	O08609-2;O08609-3;O08609	Max-like protein X	Mlx	-0.000926018	0.010659		19.227	19.2821	19.2077	19.2032	19.3002	19.2631	19.2153	19.2056	19.2534	19.2496	211900000	Cytoplasm;Nucleus		biological regulation;establishment of localization;establishment of localization in cell;intracellular transport;negative regulation of biological process;negative regulation of biosynthetic process;negative regulation of cellular biosynthetic process;negative regulation of cellular macromolecule biosynthetic process;negative regulation of cellular metabolic process;negative regulation of cellul…	binding;DNA binding;identical protein binding;nucleic acid binding;nucleic acid binding transcription factor activity;protein binding;protein dimerization activity;protein heterodimerization activity;protein homodimerization activity;regulatory region DNA binding;regulatory region nucleic acid binding;RNA polymerase II regulatory region DNA binding;RNA polymerase II regulatory region sequence-spe…	cell part;cytoplasm;intracellular membrane-bounded organelle;intracellular organelle;intracellular organelle part;intracellular part;membrane-bounded organelle;nuclear part;nucleoplasm;nucleus;organelle;organelle part		HLH	6	6	3	25.2	214;244;298	24.896				0	17.48	6	0.991773	sp|O08609-2|MLX_MOUSE Isoform Alpha of Max-like protein X OS=Mus musculus OX=10090 GN=Mlx;sp|O08609-3|MLX_MOUSE Isoform Beta of Max-like protein X OS=Mus musculus OX=10090 GN=Mlx;sp|O08609|MLX_MOUSE Max-like protein X OS=Mus musculus OX=10090 GN=Mlx PE=1 S
411	O08638-2;O08638;REV__O08917;REV__P06909	Myosin-11	Myh11	0.0571394	0.79077		19.1978	19.0894	19.1633	19.0478	19.1156	19.0523	19.1184	19.1771	19.0798	19.0407	1967900000	Cytoplasm;Melanosome;Myofibril		actin cytoskeleton organization;actin filament-based process;anatomical structure development;anatomical structure formation involved in morphogenesis;cardiac muscle fiber development;cell development;cellular component assembly;cellular component assembly at cellular level;cellular component assembly involved in morphogenesis;cellular component organization;cellular component organization at cel…	adenyl nucleotide binding;adenyl ribonucleotide binding;ATP binding;binding;catalytic activity;hydrolase activity;hydrolase activity, acting on acid anhydrides;hydrolase activity, acting on acid anhydrides, in phosphorus-containing anhydrides;motor activity;nucleoside-triphosphatase activity;nucleotide binding;purine nucleotide binding;purine ribonucleoside triphosphate binding;purine ribonucleot…	actin filament bundle;actomyosin;brush border;cell part;cell projection;contractile fiber;contractile fiber part;cytoplasmic membrane-bounded vesicle;cytoplasmic part;cytoplasmic vesicle;cytoskeletal part;extracellular membrane-bounded organelle;extracellular organelle;extracellular region part;extracellular vesicular exosome;intracellular membrane-bounded organelle;intracellular non-membrane-bou…		Myosin_head;Myosin_N;Myosin_tail_1	29	1	4	10.6	1938;1972;428;1234	223.26	176;678;823		372;665;816;1654	0.00013414	2.608	2	0.445144	sp|O08638-2|MYH11_MOUSE Isoform 2 of Myosin-11 OS=Mus musculus OX=10090 GN=Myh11;sp|O08638|MYH11_MOUSE Myosin-11 OS=Mus musculus OX=10090 GN=Myh11 PE=1 SV=1
412	O08641;O08641-2;O08641-3	SH3 domain-containing YSC84-like protein 1	Sh3yl1	-0.022953	0.266891		18.0015	17.973	18.0083	18.0245	17.9394	17.9405	17.8761	17.979	17.9386	17.9101	89796000			biosynthetic process;cellular biosynthetic process;cellular lipid metabolic process;cellular metabolic process;cellular process;glycerolipid biosynthetic process;glycerolipid metabolic process;glycerophospholipid biosynthetic process;glycerophospholipid metabolic process;lipid biosynthetic process;lipid metabolic process;metabolic process;organophosphate metabolic process;phosphatidylinositol bio…	binding;enzyme binding;lipid binding;phosphatase binding;phosphatidylinositol binding;phospholipid binding;protein binding	cell part;cell projection membrane;cell projection part;leading edge membrane;membrane part;plasma membrane part;ruffle membrane		DUF500;SH3_1	4	4	3	12.9	340;302;253	37.028	153			0	12.801	3	0.77274	sp|O08641|SH3Y1_MOUSE SH3 domain-containing YSC84-like protein 1 OS=Mus musculus OX=10090 GN=Sh3yl1 PE=1 SV=1;sp|O08641-2|SH3Y1_MOUSE Isoform 2 of SH3 domain-containing YSC84-like protein 1 OS=Mus musculus OX=10090 GN=Sh3yl1;sp|O08641-3|SH3Y1_MOUSE Isoform
413	O08648-2;O08648	Mitogen-activated protein kinase kinase kinase 4	Map3k4	0.0333099	1.24972		20.4716	20.4252	20.4394	20.3955	20.4255	20.4257	20.4319	20.3887	20.422	20.4354	1010700000	Cytoplasm;Perinuclear region		activation of MAPK activity;activation of MAPKK activity;activation of protein kinase activity;anatomical structure development;biological regulation;cell differentiation;cellular developmental process;cellular macromolecule metabolic process;cellular metabolic process;cellular process;cellular protein metabolic process;cellular response to stimulus;chorionic trophoblast cell differentiation;dete…	adenyl nucleotide binding;adenyl ribonucleotide binding;ATP binding;binding;catalytic activity;cation binding;ion binding;kinase activity;MAP kinase kinase activity;MAP kinase kinase kinase activity;metal ion binding;molecular transducer activity;nucleotide binding;phosphotransferase activity, alcohol group as acceptor;protein kinase activity;protein serine/threonine kinase activity;protein serin…	cell part;cytoplasm;cytoplasmic part;intracellular part;perinuclear region of cytoplasm	GnRH signaling pathway;MAPK signaling pathway	Pkinase	14	14	2	9	1545;1597	175.07	1259;1421;1518			0	82.383	12	0.592638	sp|O08648-2|M3K4_MOUSE Isoform B of Mitogen-activated protein kinase kinase kinase 4 OS=Mus musculus OX=10090 GN=Map3k4;sp|O08648|M3K4_MOUSE Mitogen-activated protein kinase kinase kinase 4 OS=Mus musculus OX=10090 GN=Map3k4 PE=1 SV=2
414	O08663	Methionine aminopeptidase 2	Metap2	0.0260282	0.300912		22.5759	22.6132	22.6223	22.5496	22.6879	22.5995	22.6607	22.6803	22.6603	22.6537	5231700000	Cytoplasm		cellular macromolecule metabolic process;cellular metabolic process;cellular process;cellular protein metabolic process;macromolecule metabolic process;macromolecule modification;metabolic process;N-terminal protein amino acid modification;peptidyl-amino acid modification;peptidyl-methionine modification;primary metabolic process;protein initiator methionine removal;protein maturation;protein met…	aminopeptidase activity;binding;catalytic activity;cation binding;exopeptidase activity;hydrolase activity;ion binding;metal ion binding;metalloaminopeptidase activity;metalloexopeptidase activity;metallopeptidase activity;peptidase activity;peptidase activity, acting on L-amino acid peptides	cell part;cytoplasm;intracellular part;membrane;plasma membrane		Peptidase_M24	23	23	1	54.6	478	52.921	121;135;203;263;380;436;448		355;430	0	288.88	32	0.740615	sp|O08663|MAP2_MOUSE Methionine aminopeptidase 2 OS=Mus musculus OX=10090 GN=Metap2 PE=1 SV=1
415	O08664	B-cell CLL/lymphoma 7 protein family member C	Bcl7c	0.0334964	0.350488		18.5511	18.5277	18.6177	18.6294	18.6752	18.5599	18.5303	18.5232	18.5416	18.5524	120530000			apoptosis;cell death;cellular process;death;programmed cell death				BCL_N	4	4	1	19.4	217	23.445	211		22	0	9.9044	4	0.670194	sp|O08664|BCL7C_MOUSE B-cell CLL/lymphoma 7 protein family member C OS=Mus musculus OX=10090 GN=Bcl7c PE=1 SV=1
416	O08665;Q62177;O88632-2;O88632	Semaphorin-3A	Sema3a	0.0605779	0.354302		20.0713	20.0497	19.948	19.8734	19.839	19.7939	19.9373	19.8363	19.9401	20	1013200000	Secreted		ameboidal cell migration;anatomical structure arrangement;anatomical structure development;anatomical structure morphogenesis;apoptosis;axon extension;axon extension involved in axon guidance;axon guidance;axonal fasciculation;axonogenesis;axonogenesis involved in innervation;biological regulation;branchiomotor neuron axon guidance;cell death;cell differentiation;cell growth;cell migration;cell m…	binding;chemorepellent activity;protein binding;receptor activity;receptor binding;semaphorin receptor binding	axon;cell part;cell projection;dendrite;extracellular membrane-bounded organelle;extracellular organelle;extracellular region;extracellular region part;extracellular vesicular exosome;membrane;membrane-bounded organelle;membrane-bounded vesicle;neuron projection;organelle;vesicle	Axon guidance	PSI;Sema	15	15	4	20.5	772;748;754;785	88.812	528	114;269;524;527	422	0	62.351	17	0.520065	sp|O08665|SEM3A_MOUSE Semaphorin-3A OS=Mus musculus OX=10090 GN=Sema3a PE=1 SV=2
417	O08688	Calpain-5	Capn5	0.0358825	0.783345		20.5812	20.5481	20.6553	20.6062	20.5845	20.5489	20.5843	20.5584	20.5862	20.5705	3555900000			macromolecule metabolic process;metabolic process;primary metabolic process;protein metabolic process;proteolysis	calcium-dependent cysteine-type endopeptidase activity;catalytic activity;cysteine-type endopeptidase activity;cysteine-type peptidase activity;endopeptidase activity;hydrolase activity;peptidase activity;peptidase activity, acting on L-amino acid peptides	adherens junction;anchoring junction;cell junction;cell part;cell surface;cell-substrate adherens junction;cell-substrate junction;cytoplasm;extracellular membrane-bounded organelle;extracellular organelle;extracellular region part;extracellular vesicular exosome;focal adhesion;intracellular part;membrane-bounded organelle;membrane-bounded vesicle;organelle;vesicle		C2;Calpain_III;Peptidase_C2	16	16	1	28.1	640	72.954	150;246;495		240	0	90.236	17	0.591681	sp|O08688|CAN5_MOUSE Calpain-5 OS=Mus musculus OX=10090 GN=Capn5 PE=1 SV=1
418	O08696	Forkhead box protein M1	Foxm1	-0.099751	0.698831		17.289	17.3325	17.3047	17.3151	17.4043	17.4064	17.2319	17.5749	17.4105	17.3797	26377000	Nucleus		anatomical structure development;biological regulation;biosynthetic process;cell cycle process;cell differentiation;cellular biosynthetic process;cellular developmental process;cellular macromolecule biosynthetic process;cellular macromolecule metabolic process;cellular metabolic process;cellular nitrogen compound metabolic process;cellular process;cellular response to stimulus;cellular response …	binding;DNA binding;enzyme binding;kinase binding;nucleic acid binding;nucleic acid binding transcription factor activity;protein binding;protein kinase binding;regulatory region DNA binding;regulatory region nucleic acid binding;sequence-specific DNA binding;sequence-specific DNA binding RNA polymerase II transcription factor activity;sequence-specific DNA binding transcription factor activity;t…	cell part;cytoplasm;intracellular membrane-bounded organelle;intracellular organelle;intracellular organelle part;intracellular part;membrane-bounded organelle;nuclear part;nucleoplasm;nucleus;organelle;organelle part		Fork_head	4	4	1	5.1	760	83.693	208			0	3.6165	2	0.319695	sp|O08696|FOXM1_MOUSE Forkhead box protein M1 OS=Mus musculus OX=10090 GN=Foxm1 PE=1 SV=2
419	O08709	Peroxiredoxin-6	Prdx6	0.00197268	0.030508		22.9731	22.9865	22.9929	22.9285	22.9102	22.9403	22.9593	22.9722	22.9971	22.9489	27286000000	Cytoplasm;Lysosome		bleb assembly;catabolic process;cell projection assembly;cell projection organization;cellular catabolic process;cellular component assembly;cellular component assembly at cellular level;cellular component organization;cellular component organization at cellular level;cellular component organization or biogenesis;cellular component organization or biogenesis at cellular level;cellular lipid catab…	antioxidant activity;carboxylic ester hydrolase activity;catalytic activity;glutathione peroxidase activity;hydrolase activity;hydrolase activity, acting on ester bonds;lipase activity;oxidoreductase activity;oxidoreductase activity, acting on paired donors, with incorporation or reduction of molecular oxygen;oxidoreductase activity, acting on peroxide as acceptor;peroxidase activity;peroxiredoxi…	cell part;cytoplasm;cytoplasmic membrane-bounded vesicle;cytoplasmic part;cytoplasmic vesicle;cytosol;extracellular membrane-bounded organelle;extracellular organelle;extracellular region part;extracellular space;extracellular vesicular exosome;intracellular membrane-bounded organelle;intracellular organelle;intracellular part;lysosome;lytic vacuole;membrane;membrane-bounded organelle;membrane-bo…	Methane metabolism;Phenylalanine metabolism;Phenylpropanoid biosynthesis	1-cysPrx_C;AhpC-TSA	16	16	1	67.4	224	24.87		47	116;127;188	0	183.7	45	0.980993	sp|O08709|PRDX6_MOUSE Peroxiredoxin-6 OS=Mus musculus OX=10090 GN=Prdx6 PE=1 SV=3
420	O08715;O08715-4;O08715-6;O08715-2;O08715-5;O08715-3	A-kinase anchor protein 1, mitochondrial	Akap1	0.0798755	0.586855		21.09	21.0547	21.2717	21.2305	21.3283	21.1983	21.2522	21.1392	21.2161	21.222	1239200000	Endoplasmic reticulum;Mitochondrion outer membrane				cell part;cytoplasmic part;endoplasmic reticulum;integral to membrane;intracellular membrane-bounded organelle;intracellular organelle;intracellular organelle part;intracellular part;intrinsic to membrane;membrane;membrane part;membrane-bounded organelle;mitochondrial membrane;mitochondrial outer membrane;mitochondrial part;mitochondrion;organelle;organelle membrane;organelle outer membrane;organ…		KH_1;TUDOR	21	21	6	30	857;890;637;544;547;577	92.194	120;143;160;213;352;392		132	0	323.31	15	0.386661	sp|O08715|AKAP1_MOUSE A-kinase anchor protein 1, mitochondrial OS=Mus musculus OX=10090 GN=Akap1 PE=1 SV=4;sp|O08715-4|AKAP1_MOUSE Isoform 4 of A-kinase anchor protein 1, mitochondrial OS=Mus musculus OX=10090 GN=Akap1;sp|O08715-6|AKAP1_MOUSE Isoform 6 of
421	O08734	Bcl-2 homologous antagonist/killer	Bak1	-0.100536	0.555668		19.0758	19.083	18.9295	18.8908	18.8455	19.178	19.051	19.1521	19.0718	19.0513	272500000	Mitochondrion outer membrane	Single-pass membrane protein	activation of caspase activity;activation of caspase activity by cytochrome c;anatomical structure development;anatomical structure morphogenesis;apoptosis;apoptosis in response to endoplasmic reticulum stress;apoptotic mitochondrial changes;appendage morphogenesis;B cell apoptosis;B cell homeostasis;B cell negative selection;B cell selection;biological regulation;blood vessel remodeling;calcium …	binding;cation binding;identical protein binding;ion binding;metal ion binding;protein binding;protein dimerization activity;protein heterodimerization activity;protein homodimerization activity	cell part;cytoplasmic part;cytosol;endoplasmic reticulum;integral to membrane;integral to mitochondrial membrane;integral to mitochondrial outer membrane;integral to organelle membrane;intracellular;intracellular membrane-bounded organelle;intracellular organelle;intracellular organelle part;intracellular part;intrinsic to membrane;intrinsic to mitochondrial outer membrane;intrinsic to organelle …	Protein processing in endoplasmic reticulum	Bcl-2	4	4	1	24.9	209	23.294	14			0	63.416	5	0.346056	sp|O08734|BAK_MOUSE Bcl-2 homologous antagonist/killer OS=Mus musculus OX=10090 GN=Bak1 PE=1 SV=3
422	O08738	Caspase-6;Caspase-6 subunit p18;Caspase-6 subunit p11	Casp6	-0.00605059	0.0476105		19.3152	19.3229	19.364	19.2983	19.1664	19.2925	19.3004	19.2565	19.3149	19.2996	1333700000	Cytoplasm		cell differentiation;cellular developmental process;cellular process;developmental process;epithelial cell differentiation;macromolecule metabolic process;metabolic process;primary metabolic process;protein metabolic process;proteolysis	binding;catalytic activity;endopeptidase activity;hydrolase activity;identical protein binding;peptidase activity;peptidase activity, acting on L-amino acid peptides;protein binding	cell part;cytoplasm;cytoplasmic part;cytosol;intracellular organelle part;intracellular part;nuclear part;nucleoplasm;organelle part	Apoptosis	Peptidase_C14	12	12	1	37.7	276	31.595	70;131;259;271			0	22.442	7	0.948726	sp|O08738|CASP6_MOUSE Caspase-6 OS=Mus musculus OX=10090 GN=Casp6 PE=1 SV=1
423	O08739	AMP deaminase 3	Ampd3	-0.057651	0.966453		21.215	21.2598	21.211	21.2568	21.0983	21.2069	21.1812	21.2127	21.1996	21.2224	989390000			ADP metabolic process;AMP metabolic process;ATP metabolic process;biological regulation;biosynthetic process;cellular biosynthetic process;cellular metabolic compound salvage;cellular metabolic process;cellular nitrogen compound biosynthetic process;cellular nitrogen compound metabolic process;cellular process;energy homeostasis;erythrocyte homeostasis;GTP metabolic process;heterocycle biosynthet…	AMP deaminase activity;binding;catalytic activity;cation binding;deaminase activity;hydrolase activity;hydrolase activity, acting on carbon-nitrogen (but not peptide) bonds;hydrolase activity, acting on carbon-nitrogen (but not peptide) bonds, in cyclic amidines;ion binding;metal ion binding		Purine metabolism	A_deaminase	17	14	1	23.1	766	88.651	47;690;693		106	0	58.815	16	0.428211	sp|O08739|AMPD3_MOUSE AMP deaminase 3 OS=Mus musculus OX=10090 GN=Ampd3 PE=1 SV=2
424	O08740	DNA-directed RNA polymerase II subunit RPB11	Polr2j	0.0720282	1.82195		19.0481	18.9761	19.0066	18.9167	18.988	18.9036	18.9933	18.9515	19.0124	18.914	859560000	Nucleus		biosynthetic process;cellular biosynthetic process;cellular macromolecule biosynthetic process;cellular macromolecule metabolic process;cellular metabolic process;cellular nitrogen compound metabolic process;cellular process;macromolecule biosynthetic process;macromolecule metabolic process;metabolic process;nitrogen compound metabolic process;nucleic acid metabolic process;nucleobase-containing …	binding;catalytic activity;DNA binding;DNA-directed RNA polymerase activity;LRR domain binding;nucleic acid binding;nucleotidyltransferase activity;protein binding;protein domain specific binding;RNA polymerase activity;transferase activity;transferase activity, transferring phosphorus-containing groups	cell part;DNA-directed RNA polymerase complex;DNA-directed RNA polymerase II, core complex;intracellular membrane-bounded organelle;intracellular organelle;intracellular organelle part;intracellular part;macromolecular complex;membrane-bounded organelle;nuclear DNA-directed RNA polymerase complex;nuclear part;nucleoplasm;nucleoplasm part;nucleus;organelle;organelle part;protein complex;RNA polyme…			4	4	1	33.3	117	13.251	31			0	11.941	6	0.320163	sp|O08740|RPB11_MOUSE DNA-directed RNA polymerase II subunit RPB11 OS=Mus musculus OX=10090 GN=Polr2j PE=1 SV=1
425	O08749	Dihydrolipoyl dehydrogenase, mitochondrial	Dld	0.030282	0.34385		22.2665	22.2463	22.3431	22.2734	22.1915	22.1842	22.2934	22.2694	22.2262	22.1874	13028000000	Acrosome;Cell projection;Cilium;Cytoplasmic vesicle;Flagellum;Mitochondrion matrix;Nucleus;Secretory vesicle		anatomical structure morphogenesis;biological regulation;cell maturation;cell redox homeostasis;cellular chemical homeostasis;cellular developmental process;cellular homeostasis;cellular ion homeostasis;cellular metabolic process;cellular process;cellular process involved in reproduction;chemical homeostasis;developmental maturation;developmental process;developmental process involved in reproduc…	binding;catalytic activity;coenzyme binding;cofactor binding;dihydrolipoyl dehydrogenase activity;flavin adenine dinucleotide binding;oxidoreductase activity;oxidoreductase activity, acting on a sulfur group of donors;oxidoreductase activity, acting on a sulfur group of donors, NAD or NADP as acceptor;oxidoreductase activity, acting on NADH or NADPH	acrosomal matrix;cell part;cell projection;cilium;cytoplasmic part;cytoplasmic vesicle part;intracellular membrane-bounded organelle;intracellular organelle;intracellular organelle lumen;intracellular organelle part;intracellular part;membrane-bounded organelle;membrane-enclosed lumen;mitochondrial matrix;mitochondrial part;mitochondrion;myelin sheath;nuclear part;nucleoplasm;organelle;organelle …	Citrate cycle (TCA cycle);Glycine, serine and threonine metabolism;Glycolysis / Gluconeogenesis;Pyruvate metabolism;Valine, leucine and isoleucine degradation	Pyr_redox;Pyr_redox_2;Pyr_redox_dim	15	15	1	30.8	509	54.272	69;80;85	80;85	361;438	0	87.124	38	0.696133	sp|O08749|DLDH_MOUSE Dihydrolipoyl dehydrogenase, mitochondrial OS=Mus musculus OX=10090 GN=Dld PE=1 SV=2
426	O08750	Nuclear factor interleukin-3-regulated protein	Nfil3	-0.015348	0.211355		18.6415	18.7011	18.6365	18.5718	18.6074	18.667	18.6193	18.6262	18.6335	18.6302	68668000	Nucleus		biological regulation;cellular process;cellular response to chemical stimulus;cellular response to cytokine stimulus;cellular response to interleukin-4;cellular response to organic substance;cellular response to stimulus;circadian rhythm;immune response;immune system process;negative regulation of biological process;negative regulation of biosynthetic process;negative regulation of cellular biosy…	binding;core promoter binding;core promoter sequence-specific DNA binding;DNA binding;nucleic acid binding;nucleic acid binding transcription factor activity;regulatory region DNA binding;regulatory region nucleic acid binding;RNA polymerase II core promoter proximal region sequence-specific DNA binding transcription factor activity;RNA polymerase II core promoter proximal region sequence-specifi…	cell part;intracellular membrane-bounded organelle;intracellular organelle;intracellular part;membrane-bounded organelle;nucleus;organelle		bZIP_2;Vert_IL3-reg_TF	3	3	1	6.9	462	50.943				0	8.3998	3	0.840181	sp|O08750|NFIL3_MOUSE Nuclear factor interleukin-3-regulated protein OS=Mus musculus OX=10090 GN=Nfil3 PE=1 SV=1
427	O08756	3-hydroxyacyl-CoA dehydrogenase type-2	Hsd17b10	0.0178409	0.289933		21.62	21.5439	21.629	21.5858	21.5484	21.579	21.6136	21.631	21.6326	21.573	6055300000	Mitochondrion		cellular macromolecule metabolic process;cellular metabolic process;cellular nitrogen compound metabolic process;cellular process;macromolecule metabolic process;metabolic process;ncRNA metabolic process;ncRNA processing;nitrogen compound metabolic process;nucleic acid metabolic process;nucleobase-containing compound metabolic process;primary metabolic process;RNA metabolic process;RNA processing…	3-hydroxy-2-methylbutyryl-CoA dehydrogenase activity;3-hydroxyacyl-CoA dehydrogenase activity;catalytic activity;oxidoreductase activity;oxidoreductase activity, acting on CH-OH group of donors;oxidoreductase activity, acting on the CH-OH group of donors, NAD or NADP as acceptor;steroid dehydrogenase activity;steroid dehydrogenase activity, acting on the CH-OH group of donors, NAD or NADP as acce…	cell part;cytoplasmic part;endoplasmic reticulum;intracellular membrane-bounded organelle;intracellular organelle;intracellular organelle part;intracellular part;membrane;membrane-bounded organelle;mitochondrial inner membrane;mitochondrial membrane;mitochondrial part;mitochondrion;organelle;organelle inner membrane;organelle membrane;organelle part		adh_short	10	10	1	55.2	261	27.418	58		136	0	156.2	29	0.809435	sp|O08756|HCD2_MOUSE 3-hydroxyacyl-CoA dehydrogenase type-2 OS=Mus musculus OX=10090 GN=Hsd17b10 PE=1 SV=4
428	O08759;O08759-2;O08759-3	Ubiquitin-protein ligase E3A	Ube3a	0.010643	0.24967		22.4513	22.4341	22.4752	22.4853	22.4347	22.4558	22.4774	22.4209	22.4587	22.4378	7141000000	Cytoplasm;Nucleus		androgen receptor signaling pathway;biological regulation;catabolic process;cellular catabolic process;cellular component organization;cellular component organization or biogenesis;cellular macromolecule catabolic process;cellular macromolecule metabolic process;cellular membrane organization;cellular metabolic process;cellular process;cellular process involved in reproduction;cellular protein me…	acid-amino acid ligase activity;binding;catalytic activity;cation binding;ion binding;ligase activity;ligase activity, forming carbon-nitrogen bonds;metal ion binding;protein binding transcription factor activity;small conjugating protein ligase activity;transcription coactivator activity;transcription cofactor activity;transcription factor binding transcription factor activity;ubiquitin-protein …	cell part;cytoplasmic part;cytosol;intracellular membrane-bounded organelle;intracellular organelle;intracellular part;macromolecular complex;membrane-bounded organelle;nucleus;organelle;proteasome complex;protein complex	Ubiquitin mediated proteolysis	HECT	29	29	3	35.2	870;849;762	99.818	42;47;52;55;193;838		61;198;209;734	0	323.31	43	0.881148	sp|O08759|UBE3A_MOUSE Ubiquitin-protein ligase E3A OS=Mus musculus OX=10090 GN=Ube3a PE=1 SV=2;sp|O08759-2|UBE3A_MOUSE Isoform 2 of Ubiquitin-protein ligase E3A OS=Mus musculus OX=10090 GN=Ube3a;sp|O08759-3|UBE3A_MOUSE Isoform 3 of Ubiquitin-protein ligase
429	O08760	N-glycosylase/DNA lyase;8-oxoguanine DNA glycosylase;DNA-(apurinic or apyrimidinic site) lyase	Ogg1	0.0864902	0.536593		15.4423	15.4745	15.611	15.3344	15.5633	15.3306	15.3267	15.4578	15.4953	15.3725	112670000	Nucleoplasm;Nucleus;Nucleus matrix;Nucleus speckle		acute inflammatory response;aging;base-excision repair;biological regulation;cellular macromolecule metabolic process;cellular metabolic process;cellular nitrogen compound metabolic process;cellular process;cellular response to cadmium ion;cellular response to chemical stimulus;cellular response to inorganic substance;cellular response to metal ion;cellular response to stimulus;cellular response …	8-oxo-7,8-dihydroguanine DNA N-glycosylase activity;binding;carbon-oxygen lyase activity;catalytic activity;cytoskeletal protein binding;damaged DNA binding;DNA binding;DNA N-glycosylase activity;DNA-(apurinic or apyrimidinic site) lyase activity;hydrolase activity;hydrolase activity, acting on glycosyl bonds;hydrolase activity, hydrolyzing N-glycosyl compounds;lyase activity;microtubule binding;…	cell part;cytoplasmic part;intracellular membrane-bounded organelle;intracellular organelle;intracellular organelle part;intracellular part;macromolecular complex;membrane-bounded organelle;mitochondrion;nuclear body;nuclear matrix;nuclear part;nuclear speck;nucleoplasm;nucleoplasm part;nucleus;organelle;organelle part;protein complex	Base excision repair	HhH-GPD;OGG_N	2	2	1	5.8	345	38.883	241			0	4.545	1	0.381482	sp|O08760|OGG1_MOUSE N-glycosylase/DNA lyase OS=Mus musculus OX=10090 GN=Ogg1 PE=2 SV=2
430	O08784	Treacle protein	Tcof1	0.0309696	0.818042		23.6643	23.6282	23.6774	23.6485	23.6382	23.5904	23.678	23.667	23.6194	23.579	16139000000	Nucleolus;Nucleus		biosynthetic process;cellular biosynthetic process;cellular macromolecule biosynthetic process;cellular macromolecule metabolic process;cellular metabolic process;cellular nitrogen compound metabolic process;cellular process;establishment of localization;macromolecule biosynthetic process;macromolecule metabolic process;metabolic process;nitrogen compound metabolic process;nucleic acid metabolic …		cell part;cytoplasm;intracellular membrane-bounded organelle;intracellular non-membrane-bounded organelle;intracellular organelle;intracellular organelle part;intracellular part;membrane-bounded organelle;non-membrane-bounded organelle;nuclear part;nucleolus;nucleus;organelle;organelle part	Ribosome biogenesis in eukaryotes	Treacle	48	48	1	37	1320	135	465			0	323.31	91	0.639489	sp|O08784|TCOF_MOUSE Treacle protein OS=Mus musculus OX=10090 GN=Tcof1 PE=1 SV=1
431	O08785;O08785-2;P97460	Circadian locomoter output cycles protein kaput;Neuronal PAS domain-containing protein 2	Clock;Npas2	0.079936	2.01725		18.0326	18.0051	18.0895	18.0181	18.0953	17.9781	18.053	17.9493	17.9632	18.1323	44117000	Cytoplasm;Cytosol;Nucleus		behavior;biological regulation;biosynthetic process;catabolic process;cell cycle checkpoint;cellular biosynthetic process;cellular catabolic process;cellular component organization;cellular component organization at cellular level;cellular component organization or biogenesis;cellular component organization or biogenesis at cellular level;cellular macromolecule biosynthetic process;cellular macro…	acetyltransferase activity;binding;catalytic activity;cation binding;chromatin binding;chromatin DNA binding;core promoter binding;core promoter proximal region DNA binding;core promoter proximal region sequence-specific DNA binding;core promoter sequence-specific DNA binding;DNA binding;E-box binding;heat shock protein binding;histone acetyltransferase activity;Hsp90 protein binding;ion binding;…	cell part;chromatoid body;chromosome;cytoplasm;cytoplasmic part;cytosol;intracellular membrane-bounded organelle;intracellular non-membrane-bounded organelle;intracellular organelle;intracellular organelle part;intracellular part;macromolecular complex;membrane-bounded organelle;non-membrane-bounded organelle;nuclear part;nucleoplasm;nucleoplasm part;nucleus;organelle;organelle part;protein compl…	Circadian rhythm - fly;Circadian rhythm - mammal	HLH;PAS	2	2	3	2.3	855;825;816	96.392				0	10.557	2	0.284522	sp|O08785|CLOCK_MOUSE Circadian locomoter output cycles protein kaput OS=Mus musculus OX=10090 GN=Clock PE=1 SV=1;sp|O08785-2|CLOCK_MOUSE Isoform Short of Circadian locomoter output cycles protein kaput OS=Mus musculus OX=10090 GN=Clock;sp|P97460|NPAS2_MOU
432	O08788-2;O08788	Dynactin subunit 1	Dctn1	0.0513887	1.31247		23.2192	23.1985	23.2847	23.2379	23.2689	23.1649	23.2465	23.2125	23.2157	23.2239	12218000000	Cell cortex;Centriole;Centrosome;Cytoplasm;Cytoskeleton;Microtubule organizing center;Nucleus envelope;Spindle		biological regulation;cellular component movement;cellular component organization;cellular component organization at cellular level;cellular component organization or biogenesis;cellular component organization or biogenesis at cellular level;cellular process;cytoplasmic microtubule organization;cytoskeleton organization;cytoskeleton-dependent intracellular transport;endosome transport;establishme…	catalytic activity;hydrolase activity;hydrolase activity, acting on acid anhydrides;hydrolase activity, acting on acid anhydrides, in phosphorus-containing anhydrides;motor activity;nucleoside-triphosphatase activity;pyrophosphatase activity	cell leading edge;cell part;centrosome;chromosomal part;cytoplasm;cytoplasmic part;cytoskeletal part;dynactin complex;dynein complex;intracellular non-membrane-bounded organelle;intracellular organelle;intracellular organelle part;intracellular part;kinetochore;macromolecular complex;membrane;membrane part;microtubule;microtubule associated complex;microtubule organizing center;non-membrane-bound…	Huntington's disease;Vasopressin-regulated water reabsorption	CAP_GLY;Dynactin	46	45	2	44.4	1243;1281	138.2	81;636;677;759;791;830;888;893;1217		265;467;470;491;571;576;760;805;907;1062;1151	0	323.31	67	0.442129	sp|O08788-2|DCTN1_MOUSE Isoform 2 of Dynactin subunit 1 OS=Mus musculus OX=10090 GN=Dctn1;sp|O08788|DCTN1_MOUSE Dynactin subunit 1 OS=Mus musculus OX=10090 GN=Dctn1 PE=1 SV=3
433	O08789	Max-binding protein MNT	Mnt	0.0244131	0.218683		18.8136	18.7514	18.8809	18.8183	18.9245	18.8451	18.8185	18.925	18.8596	18.8784	212790000	Nucleus		aging;biological regulation;cell aging;cellular process;developmental process;negative regulation of biological process;negative regulation of biosynthetic process;negative regulation of cellular biosynthetic process;negative regulation of cellular macromolecule biosynthetic process;negative regulation of cellular metabolic process;negative regulation of cellular process;negative regulation of ge…	binding;chromatin binding;DNA binding;nucleic acid binding;nucleic acid binding transcription factor activity;regulatory region DNA binding;regulatory region nucleic acid binding;RNA polymerase II regulatory region DNA binding;RNA polymerase II regulatory region sequence-specific DNA binding;sequence-specific DNA binding;sequence-specific DNA binding transcription factor activity;transcription re…	cell part;intracellular membrane-bounded organelle;intracellular organelle;intracellular organelle part;intracellular part;membrane-bounded organelle;nuclear part;nucleoplasm;nucleus;organelle;organelle part		HLH	4	4	1	7.1	591	63.273				0	5.3511	4	0.77331	sp|O08789|MNT_MOUSE Max-binding protein MNT OS=Mus musculus OX=10090 GN=Mnt PE=2 SV=2
435	O08795;O08795-2	Glucosidase 2 subunit beta	Prkcsh	0.0229163	0.219933		22.4203	22.4815	22.5527	22.4911	22.5899	22.4479	22.4867	22.5375	22.4586	22.4629	18640000000	Endoplasmic reticulum		anatomical structure development;biological regulation;carbohydrate metabolic process;cellular component assembly;cellular component organization;cellular component organization or biogenesis;chordate embryonic development;developmental process;embryo development;embryo development ending in birth or egg hatching;in utero embryonic development;liver development;macromolecular complex assembly;mac…	binding;calcium ion binding;cation binding;enzyme binding;ion binding;ion channel binding;kinase binding;metal ion binding;nucleic acid binding;phosphoprotein binding;protein binding;protein kinase binding;protein kinase C binding;RNA binding	cell part;cytoplasmic part;endoplasmic reticulum;intracellular membrane-bounded organelle;intracellular organelle;intracellular part;membrane-bounded organelle;organelle	Protein processing in endoplasmic reticulum	EF-hand_5;PRKCSH;PRKCSH-like	17	17	2	29.4	521;528	58.792		97;99;100;112;116;464	349;380	0	103.83	34	0.781749	sp|O08795|GLU2B_MOUSE Glucosidase 2 subunit beta OS=Mus musculus OX=10090 GN=Prkcsh PE=1 SV=1;sp|O08795-2|GLU2B_MOUSE Isoform 2 of Glucosidase 2 subunit beta OS=Mus musculus OX=10090 GN=Prkcsh
436	O08796	Eukaryotic elongation factor 2 kinase	Eef2k	-0.0210781	0.602734		17.7913	17.8286	17.8257	17.8652	17.8201	17.8138	17.7892	17.8032	17.8317	17.7759	81669000			biological regulation;biosynthetic process;cellular biosynthetic process;cellular macromolecule biosynthetic process;cellular macromolecule metabolic process;cellular metabolic process;cellular process;cellular protein metabolic process;macromolecule biosynthetic process;macromolecule metabolic process;macromolecule modification;metabolic process;phosphate-containing compound metabolic process;ph…	adenyl nucleotide binding;adenyl ribonucleotide binding;ATP binding;binding;calcium ion binding;calmodulin binding;calmodulin-dependent protein kinase activity;catalytic activity;cation binding;elongation factor-2 kinase activity;ion binding;kinase activity;metal ion binding;nucleic acid binding;nucleotide binding;phosphotransferase activity, alcohol group as acceptor;protein binding;protein kina…			Alpha_kinase;Sel1	4	3	1	6.1	724	81.738				0.0014194	1.7167	3	0.754151	sp|O08796|EF2K_MOUSE Eukaryotic elongation factor 2 kinase OS=Mus musculus OX=10090 GN=Eef2k PE=1 SV=1
437	O08807	Peroxiredoxin-4	Prdx4	0.020216	0.293032		20.8906	20.8553	20.929	20.8855	20.8403	20.8299	20.9187	20.927	20.8305	20.8156	9727100000	Cytoplasm;Endoplasmic reticulum		4-hydroxyproline metabolic process;amine metabolic process;anatomical structure development;biological regulation;carboxylic acid metabolic process;cell redox homeostasis;cellular amine metabolic process;cellular amino acid metabolic process;cellular component organization;cellular component organization at cellular level;cellular component organization or biogenesis;cellular component organizati…	antioxidant activity;binding;catalytic activity;identical protein binding;oxidoreductase activity;oxidoreductase activity, acting on paired donors, with incorporation or reduction of molecular oxygen;oxidoreductase activity, acting on peroxide as acceptor;peroxidase activity;peroxiredoxin activity;protein binding;protein dimerization activity;protein homodimerization activity	cell part;cytoplasm;cytoplasmic part;cytosol;endoplasmic reticulum;extracellular membrane-bounded organelle;extracellular organelle;extracellular region part;extracellular space;extracellular vesicular exosome;intracellular membrane-bounded organelle;intracellular organelle;intracellular part;membrane-bounded organelle;membrane-bounded vesicle;mitochondrion;nucleus;organelle;smooth endoplasmic re…		1-cysPrx_C;AhpC-TSA	11	9	1	45.3	274	31.052	54;248	54		0	60.245	23	0.788667	sp|O08807|PRDX4_MOUSE Peroxiredoxin-4 OS=Mus musculus OX=10090 GN=Prdx4 PE=1 SV=1
438	O08808	Protein diaphanous homolog 1	Diaph1	0.00594091	0.108914		23.3009	23.2633	23.2797	23.2802	23.217	23.2455	23.2554	23.2402	23.2269	23.2368	7297800000	Cell membrane;Cell projection;Centrosome;Cytoplasm;Cytoskeleton;Microtubule organizing center;Nucleus;Ruffle membrane;Spindle		actin cytoskeleton organization;actin filament organization;actin filament polymerization;actin filament-based process;actin polymerization or depolymerization;biological regulation;cell projection organization;cellular component assembly;cellular component assembly at cellular level;cellular component organization;cellular component organization at cellular level;cellular component organization …	actin binding;binding;cytoskeletal protein binding;enzyme binding;GTPase binding;identical protein binding;ion channel binding;profilin binding;protein binding;Ras GTPase binding;Rho GTPase binding;small GTPase binding	brush border;cell part;cell projection;cell projection membrane;cell projection part;cytoplasm;cytoskeletal part;intracellular non-membrane-bounded organelle;intracellular organelle;intracellular organelle part;intracellular part;leading edge membrane;membrane part;mitotic spindle;neuron projection;non-membrane-bounded organelle;organelle;organelle part;plasma membrane part;ruffle membrane;spindle	Focal adhesion;Regulation of actin cytoskeleton;Shigellosis	Drf_DAD;Drf_FH1;Drf_FH3;Drf_GBD;FH2	52	51	1	36.4	1255	139.34	155;258;305;428;1210		1;216;266;274;280;349;459;496;852;881;1045;1226	0	218.25	59	0.939075	sp|O08808|DIAP1_MOUSE Protein diaphanous homolog 1 OS=Mus musculus OX=10090 GN=Diaph1 PE=1 SV=1
439	O08810;REV__Q9D8E6	116 kDa U5 small nuclear ribonucleoprotein component	Eftud2	0.00201321	0.0249935		23.3524	23.3592	23.3942	23.3559	23.3216	23.3712	23.435	23.4089	23.4086	23.369	16085000000	Nucleus		cellular macromolecule metabolic process;cellular metabolic process;cellular nitrogen compound metabolic process;cellular process;macromolecule metabolic process;metabolic process;mRNA metabolic process;mRNA processing;nitrogen compound metabolic process;nucleic acid metabolic process;nucleobase-containing compound metabolic process;primary metabolic process;RNA metabolic process;RNA processing;R…	binding;catalytic activity;GTP binding;GTPase activity;guanyl nucleotide binding;guanyl ribonucleotide binding;hydrolase activity;hydrolase activity, acting on acid anhydrides;hydrolase activity, acting on acid anhydrides, in phosphorus-containing anhydrides;nucleoside-triphosphatase activity;nucleotide binding;purine nucleotide binding;purine ribonucleoside triphosphate binding;purine ribonucleo…	Cajal body;catalytic step 2 spliceosome;cell part;cytoplasm;intracellular membrane-bounded organelle;intracellular organelle;intracellular organelle part;intracellular part;macromolecular complex;membrane;membrane-bounded organelle;nuclear body;nuclear part;nuclear speck;nucleoplasm;nucleoplasm part;nucleus;organelle;organelle part;ribonucleoprotein complex;spliceosomal complex	Spliceosome	EFG_C;EFG_II;EFG_IV;GTP_EFTU;GTP_EFTU_D2	45	44	2	54.8	971;419	109.36	134;165;255;524;673;779		54;480;602;646;686;956	0	323.31	67	0.981287	sp|O08810|U5S1_MOUSE 116 kDa U5 small nuclear ribonucleoprotein component OS=Mus musculus OX=10090 GN=Eftud2 PE=1 SV=1
440	O08811	TFIIH basal transcription factor complex helicase XPD subunit	Ercc2	0.0730562	1.77407		20.125	20.1025	20.1703	20.1196	20.1455	20.0766	20.1932	20.0432	20.1086	20.0743	778340000	Cytoplasm;Cytoskeleton;Nucleus;Spindle		aging;anatomical structure development;anatomical structure formation involved in morphogenesis;anatomical structure maturation;apoptosis;biological regulation;biomineral tissue development;biosynthetic process;bone mineralization;cell death;cell differentiation;cell division;cell maturation;cell proliferation;cellular biosynthetic process;cellular component assembly;cellular component assembly a…	4 iron, 4 sulfur cluster binding;5'-3' DNA helicase activity;adenyl nucleotide binding;adenyl ribonucleotide binding;ATP binding;ATPase activity;ATPase activity, coupled;ATP-dependent DNA helicase activity;ATP-dependent helicase activity;binding;catalytic activity;cation binding;DNA binding;DNA helicase activity;DNA-dependent ATPase activity;helicase activity;hydrolase activity;hydrolase activity…	carboxy-terminal domain protein kinase complex;cell part;core TFIIH complex;cyclin-dependent protein kinase activating kinase holoenzyme complex;cytoplasm;cytoskeletal part;holo TFIIH complex;intracellular membrane-bounded organelle;intracellular non-membrane-bounded organelle;intracellular organelle;intracellular organelle part;intracellular part;macromolecular complex;membrane-bounded organelle…	Basal transcription factors;Nucleotide excision repair	DEAD_2;DUF1227;Helicase_C_2	12	12	1	18.3	760	86.841	73;588			0	82.96	11	0.317283	sp|O08811|ERCC2_MOUSE General transcription and DNA repair factor IIH helicase subunit XPD OS=Mus musculus OX=10090 GN=Ercc2 PE=1 SV=2
441	O08832	Polypeptide N-acetylgalactosaminyltransferase 4	Galnt4	0.0430439	0.24882		15.3902	15.4005	15.2926	15.4476	15.5888	15.3436	15.3883	15.296	15.2561	15.5155	8722700	Golgi apparatus membrane	Single-pass type II membrane protein	carbohydrate metabolic process;cellular carbohydrate metabolic process;cellular macromolecule metabolic process;cellular metabolic process;cellular process;cellular protein metabolic process;glycosylation;macromolecule glycosylation;macromolecule metabolic process;macromolecule modification;metabolic process;primary metabolic process;protein glycosylation;protein metabolic process;protein modific…	acetylgalactosaminyltransferase activity;binding;carbohydrate binding;catalytic activity;cation binding;ion binding;metal ion binding;polypeptide N-acetylgalactosaminyltransferase activity;transferase activity;transferase activity, transferring glycosyl groups;transferase activity, transferring hexosyl groups;UDP-glycosyltransferase activity	cell part;cytoplasmic part;extracellular membrane-bounded organelle;extracellular organelle;extracellular region part;extracellular vesicular exosome;Golgi apparatus part;Golgi membrane;integral to membrane;intracellular organelle part;intracellular part;intrinsic to membrane;membrane;membrane part;membrane-bounded organelle;membrane-bounded vesicle;organelle;organelle membrane;organelle part;per…	Mucin type O-Glycan biosynthesis	Glycos_transf_2;Ricin_B_lectin	3	1	1	5.4	578	66.554				0	2.963	1	0.648936	sp|O08832|GALT4_MOUSE Polypeptide N-acetylgalactosaminyltransferase 4 OS=Mus musculus OX=10090 GN=Galnt4 PE=2 SV=1
442	O08848;REV__Q6P8K8	60 kDa SS-A/Ro ribonucleoprotein	Trove2	0.0713048	1.05624		21.5107	21.5012	21.6253	21.5745	21.5865	21.4689	21.5699	21.4626	21.5315	21.5026	4990700000	Cytoplasm		anatomical structure development;anatomical structure morphogenesis;biological regulation;cell part morphogenesis;cell projection morphogenesis;cell projection organization;cell surface receptor linked signaling pathway;cellular component morphogenesis;cellular component organization;cellular component organization at cellular level;cellular component organization or biogenesis;cellular component…	binding;cation binding;ion binding;metal ion binding;misfolded RNA binding;nucleic acid binding;RNA binding;snRNA binding;U2 snRNA binding	cell part;cytoplasm;intracellular membrane-bounded organelle;intracellular organelle;intracellular organelle part;intracellular part;macromolecular complex;membrane-bounded organelle;nuclear part;nucleoplasm;nucleus;organelle;organelle part;ribonucleoprotein complex	Systemic lupus erythematosus	TROVE	16	16	2	25.8	538;420	60.123	71;119;305		276	0	37.482	18	0.357388	sp|O08848|RO60_MOUSE 60 kDa SS-A/Ro ribonucleoprotein OS=Mus musculus OX=10090 GN=Trove2 PE=1 SV=1
444	O08856	RNA polymerase II elongation factor ELL	Ell	0.0114665	0.825918		20.3265	20.3238	20.3095	20.3028	20.3299	20.3175	20.3296	20.3055	20.3393	20.3769	828080000	Cajal body;Nucleus;Nucleus speckle		biological regulation;biosynthetic process;cellular biosynthetic process;cellular macromolecule biosynthetic process;cellular macromolecule metabolic process;cellular metabolic process;cellular nitrogen compound metabolic process;cellular process;chordate embryonic development;developmental process;embryo development;embryo development ending in birth or egg hatching;in utero embryonic developmen…	binding;enzyme binding;phosphatase binding;protein binding	Cajal body;cell part;chromatin;chromosomal part;histone locus body;intracellular organelle part;intracellular part;macromolecular complex;nuclear body;nuclear part;nuclear speck;nucleoplasm part;organelle part;protein complex;transcription elongation factor complex;transcriptionally active chromatin		ELL;Occludin_ELL	13	13	1	24.6	602	67.146	14;121;571		134	0	148.13	12	0.858507	sp|O08856|ELL_MOUSE RNA polymerase II elongation factor ELL OS=Mus musculus OX=10090 GN=Ell PE=2 SV=2
445	O08901	Mitotic checkpoint serine/threonine-protein kinase BUB1	Bub1	0.0167913	0.376897		19.9891	19.9965	19.9689	20.0126	20.0139	19.9527	19.9994	19.9423	19.9522	19.9658	1131000000	Centromere;Chromosome;Kinetochore;Nucleus		apoptosis;biological regulation;cell cycle checkpoint;cell cycle phase;cell cycle process;cell death;cell division;cellular component organization;cellular component organization at cellular level;cellular component organization or biogenesis;cellular component organization or biogenesis at cellular level;cellular process;chromosome segregation;death;developmental process;embryo development;mitos…	adenyl nucleotide binding;adenyl ribonucleotide binding;ATP binding;binding;catalytic activity;kinase activity;nucleotide binding;phosphotransferase activity, alcohol group as acceptor;protein kinase activity;protein serine/threonine kinase activity;purine nucleotide binding;purine ribonucleoside triphosphate binding;purine ribonucleotide binding;ribonucleotide binding;transferase activity;transf…	cell part;chromosomal part;chromosome, centromeric region;condensed chromosome kinetochore;condensed chromosome outer kinetochore;condensed chromosome, centromeric region;condensed nuclear chromosome outer kinetochore;condensed nuclear chromosome, centromeric region;cytoplasm;intracellular non-membrane-bounded organelle;intracellular organelle;intracellular organelle part;intracellular part;kinet…	Cell cycle;Cell cycle - yeast;Meiosis - yeast;Oocyte meiosis;Progesterone-mediated oocyte maturation	Mad3_BUB1_I;Pkinase	14	14	1	12.9	1058	119.56	193;201;415		292	0	50.618	13	0.810335	sp|O08901|BUB1_MOUSE Mitotic checkpoint serine/threonine-protein kinase BUB1 OS=Mus musculus OX=10090 GN=Bub1 PE=1 SV=1
446	O08908	Phosphatidylinositol 3-kinase regulatory subunit beta	Pik3r2	-0.111349	1.11779		20.7674	20.892	20.7577	20.9618	20.7314	20.7905	20.6878	20.7454	20.7818	20.8518	777790000			biological regulation;carbohydrate homeostasis;cell surface receptor linked signaling pathway;cellular chemical homeostasis;cellular component organization;cellular component organization or biogenesis;cellular glucose homeostasis;cellular homeostasis;cellular lipid metabolic process;cellular metabolic process;cellular process;cellular response to chemical stimulus;cellular response to endogenous…	1-phosphatidylinositol-3-kinase regulator activity;binding;enzyme binding;enzyme regulator activity;kinase regulator activity;phosphatase binding;phosphatidylinositol 3-kinase regulator activity;protein binding;protein dimerization activity;protein heterodimerization activity;protein phosphatase binding;receptor binding;receptor tyrosine kinase binding;transcription factor binding	adherens junction;anchoring junction;cell junction;cell part;cell-substrate adherens junction;cell-substrate junction;cytoplasmic part;cytosolic part;focal adhesion;intracellular membrane-bounded organelle;intracellular organelle;intracellular part;macromolecular complex;membrane-bounded organelle;nucleus;organelle;phosphatidylinositol 3-kinase complex;protein complex	Acute myeloid leukemia;Aldosterone-regulated sodium reabsorption;Amoebiasis;Apoptosis;B cell receptor signaling pathway;Bacterial invasion of epithelial cells;Carbohydrate digestion and absorption;Chagas disease (American trypanosomiasis);Chemokine signaling pathway;Chronic myeloid leukemia;Colorectal cancer;Endometrial cancer;ErbB signaling pathway;Fc epsilon RI signaling pathway;Fc gamma R-medi…	RhoGAP;SH2	19	15	1	28.7	722	81.265	662			0	83.347	14	0.251547	sp|O08908|P85B_MOUSE Phosphatidylinositol 3-kinase regulatory subunit beta OS=Mus musculus OX=10090 GN=Pik3r2 PE=1 SV=2
447	O08911	Mitogen-activated protein kinase 12	Mapk12	0.0126505	0.143137		18.7445	18.7758	18.8388	18.8519	18.8359	18.8358	18.8557	18.7609	18.7375	18.8198	169230000	Cytoplasm;Mitochondrion;Nucleus		biological regulation;biosynthetic process;cell cycle;cell differentiation;cellular biosynthetic process;cellular developmental process;cellular macromolecule biosynthetic process;cellular macromolecule metabolic process;cellular metabolic process;cellular nitrogen compound metabolic process;cellular process;cellular protein metabolic process;developmental process;macromolecule biosynthetic proce…	adenyl nucleotide binding;adenyl ribonucleotide binding;ATP binding;binding;catalytic activity;cation binding;ion binding;kinase activity;magnesium ion binding;MAP kinase activity;metal ion binding;molecular transducer activity;nucleotide binding;phosphotransferase activity, alcohol group as acceptor;protein kinase activity;protein serine/threonine kinase activity;purine nucleotide binding;purine…	cell part;cytoplasm;cytoplasmic part;intracellular membrane-bounded organelle;intracellular organelle;intracellular organelle part;intracellular part;membrane-bounded organelle;mitochondrion;nuclear part;nucleoplasm;organelle;organelle part	Amyotrophic lateral sclerosis (ALS);Chagas disease (American trypanosomiasis);Epithelial cell signaling in Helicobacter pylori infection;Fc epsilon RI signaling pathway;GnRH signaling pathway;Hepatitis C;ko05152;Leishmaniasis;Leukocyte transendothelial migration;MAPK signaling pathway;MAPK signaling pathway - yeast;Neurotrophin signaling pathway;NOD-like receptor signaling pathway;Osteoclast diff…	Pkinase	7	7	1	21.3	367	42.043			291	0	14.248	7	0.875954	sp|O08911|MK12_MOUSE Mitogen-activated protein kinase 12 OS=Mus musculus OX=10090 GN=Mapk12 PE=1 SV=1
448	O08912	Polypeptide N-acetylgalactosaminyltransferase 1;Polypeptide N-acetylgalactosaminyltransferase 1 soluble form	Galnt1	0.00526237	0.0477326		18.0156	18.0588	18.1424	18.0076	18.1063	18.0875	18.0174	18.1066	18.0511	18.0774	430590000	Golgi apparatus;Golgi stack membrane;Secreted	Single-pass type II membrane protein	carbohydrate metabolic process;cellular carbohydrate metabolic process;cellular macromolecule metabolic process;cellular metabolic process;cellular process;cellular protein metabolic process;glycosylation;macromolecule glycosylation;macromolecule metabolic process;macromolecule modification;metabolic process;peptidyl-amino acid modification;peptidyl-serine modification;peptidyl-threonine modifica…	acetylgalactosaminyltransferase activity;binding;carbohydrate binding;catalytic activity;cation binding;ion binding;manganese ion binding;metal ion binding;polypeptide N-acetylgalactosaminyltransferase activity;transferase activity;transferase activity, transferring glycosyl groups;transferase activity, transferring hexosyl groups;transition metal ion binding;UDP-glycosyltransferase activity	cell part;cytoplasmic part;extracellular region;Golgi apparatus part;Golgi cisterna membrane;Golgi membrane;integral to membrane;intracellular organelle part;intracellular part;intrinsic to membrane;membrane;membrane part;organelle membrane;organelle part;perinuclear region of cytoplasm	Mucin type O-Glycan biosynthesis	Glycos_transf_2;Ricin_B_lectin	6	6	1	11.1	559	64.254		442;482;540		0	42.44	3	0.95305	sp|O08912|GALT1_MOUSE Polypeptide N-acetylgalactosaminyltransferase 1 OS=Mus musculus OX=10090 GN=Galnt1 PE=1 SV=1
449	O08914	Fatty-acid amide hydrolase 1	Faah	-0.138916	0.552848		15.1499	15.3272	15.2356	14.9597	14.8643	15.2592	15.0443	15.3037	15.324	15.3022	50246000	Endoplasmic reticulum membrane;Golgi apparatus membrane	Single-pass membrane protein	carboxylic acid catabolic process;carboxylic acid metabolic process;catabolic process;cellular catabolic process;cellular ketone metabolic process;cellular lipid catabolic process;cellular lipid metabolic process;cellular metabolic process;cellular process;fatty acid catabolic process;fatty acid metabolic process;lipid catabolic process;lipid metabolic process;metabolic process;monocarboxylic aci…	acylglycerol lipase activity;carbon-nitrogen ligase activity, with glutamine as amido-N-donor;carboxylic ester hydrolase activity;catalytic activity;fatty acid amide hydrolase activity;hydrolase activity;hydrolase activity, acting on carbon-nitrogen (but not peptide) bonds;hydrolase activity, acting on carbon-nitrogen (but not peptide) bonds, in linear amides;hydrolase activity, acting on ester b…	cell part;cytoplasmic part;endoplasmic reticulum membrane;endoplasmic reticulum part;Golgi apparatus part;Golgi membrane;integral to membrane;intracellular organelle part;intracellular part;intrinsic to membrane;membrane;membrane part;organelle membrane;organelle part		Amidase	4	4	1	10.9	579	63.221	144;249;252			0	22.92	2	0.291885	sp|O08914|FAAH1_MOUSE Fatty-acid amide hydrolase 1 OS=Mus musculus OX=10090 GN=Faah PE=1 SV=1
450	O08915	AH receptor-interacting protein	Aip	0.0702009	1.16022		21.6737	21.7044	21.7435	21.6554	21.7828	21.6208	21.6872	21.626	21.6542	21.6385	6893500000	Cytoplasm		biological regulation;cellular macromolecule metabolic process;cellular metabolic process;cellular process;cellular protein metabolic process;establishment of localization;establishment of localization in cell;establishment of protein localization;establishment of protein localization in mitochondrion;establishment of protein localization to organelle;intracellular protein transport;intracellular…	aryl hydrocarbon receptor binding;binding;GAF domain binding;protein binding;protein binding transcription factor activity;protein domain specific binding;receptor binding;transcription cofactor activity;transcription factor binding;transcription factor binding transcription factor activity;unfolded protein binding	aryl hydrocarbon receptor complex;cell part;cytoplasm;cytoplasmic part;cytosol;intracellular organelle part;intracellular part;macromolecular complex;membrane;nuclear part;nucleoplasm;organelle part;plasma membrane;protein complex;receptor complex		FKBP_C	15	15	1	51.5	330	37.605	78;90;208		80	0	83.16	23	0.353413	sp|O08915|AIP_MOUSE AH receptor-interacting protein OS=Mus musculus OX=10090 GN=Aip PE=1 SV=1
451	O08917	Flotillin-1	Flot1	0.0318346	0.529067		20.9301	20.8814	20.9345	20.899	20.8548	20.8584	20.863	20.8162	20.8681	20.8921	6243000000	Caveola;Cell membrane;Endosome;Melanosome;Membrane;Membrane raft	Peripheral membrane protein	anatomical structure morphogenesis;axon guidance;axonogenesis;biological regulation;cell part morphogenesis;cell projection morphogenesis;cell projection organization;cellular component disassembly;cellular component disassembly at cellular level;cellular component morphogenesis;cellular component organization;cellular component organization at cellular level;cellular component organization or bi…	binding;enzyme binding;protease binding;protein binding	adherens junction;anchoring junction;caveola;cell junction;cell part;cell-substrate adherens junction;cell-substrate junction;centriolar satellite;cytoplasmic membrane-bounded vesicle;cytoplasmic part;cytoplasmic vesicle;cytoskeletal part;endosome;extracellular membrane-bounded organelle;extracellular organelle;extracellular region part;extracellular vesicular exosome;flotillin complex;focal adhe…	Insulin signaling pathway	Band_7	16	16	1	39.7	428	47.513			23;338;388	0	39.881	22	0.654898	sp|O08917|FLOT1_MOUSE Flotillin-1 OS=Mus musculus OX=10090 GN=Flot1 PE=1 SV=1
452	O08919	Numb-like protein	Numbl	-0.00944185	0.0730449		19.8016	19.8881	19.9381	19.9842	19.994	19.9046	19.899	19.8936	19.9845	19.9465	501800000	Cytoplasm		adherens junction organization;anatomical structure development;anatomical structure morphogenesis;axonogenesis;biological regulation;cell division;cell junction organization;cell part morphogenesis;cell projection morphogenesis;cell projection organization;cell proliferation;cell surface receptor linked signaling pathway;cell-cell junction organization;cellular component morphogenesis;cellular c…		cell part;cytoplasm;intracellular part	Notch signaling pathway	NumbF;PID	13	11	1	25.2	604	64.13	78;161;206;516			0	66.562	12	0.920326	sp|O08919|NUMBL_MOUSE Numb-like protein OS=Mus musculus OX=10090 GN=Numbl PE=1 SV=3
453	O08967;Q80YW0	Cytohesin-3	Cyth3	0.070025	1.0519		19.6779	19.6359	19.6763	19.5803	19.7466	19.5657	19.6107	19.6495	19.7272	19.7217	314980000	Adherens junction;Cell junction;Cell membrane;Cytoplasm;Cytosol;Tight junction	Peripheral membrane protein	biological regulation;cellular process;establishment of cell polarity;establishment of epithelial cell polarity;establishment of localization;establishment of localization in cell;establishment or maintenance of cell polarity;Golgi vesicle transport;intracellular transport;positive regulation of biological process;positive regulation of catalytic activity;positive regulation of cell adhesion;posi…	ARF guanyl-nucleotide exchange factor activity;binding;enzyme regulator activity;GTPase regulator activity;guanyl-nucleotide exchange factor activity;lipid binding;nucleoside-triphosphatase regulator activity;phosphatidylinositol binding;phosphatidylinositol-3,4,5-trisphosphate binding;phospholipid binding;small GTPase regulator activity	cell part;cell projection;cytoplasm;cytoplasmic part;cytosol;extrinsic to internal side of plasma membrane;extrinsic to membrane;extrinsic to plasma membrane;intracellular part;membrane;membrane part;plasma membrane;plasma membrane part;ruffle		PH;Sec7	11	5	2	27.3	399;393	46.279	326			0	15.998	5	0.360411	sp|O08967|CYH3_MOUSE Cytohesin-3 OS=Mus musculus OX=10090 GN=Cyth3 PE=1 SV=1
454	O08969	Pleckstrin homology-like domain family A member 2	Phlda2	-0.0994275	0.290411		16.1988	16.2379	16.3618	16.0985	15.8206	16.3553	16.3309	16.4181	16.3813	16.3922	31183000	Cytoplasm;Membrane	Peripheral membrane protein	anatomical structure development;anatomical structure morphogenesis;biological regulation;developmental process;organ development;organ morphogenesis;placenta development;regulation of biological process;regulation of carbohydrate metabolic process;regulation of cell migration;regulation of cell motility;regulation of cellular carbohydrate metabolic process;regulation of cellular component moveme…		cell part;cytoplasm;intracellular part;membrane			3	3	1	16	144	16.727	20			0	34.688	1	0.454015	sp|O08969|PHLA2_MOUSE Pleckstrin homology-like domain family A member 2 OS=Mus musculus OX=10090 GN=Phlda2 PE=1 SV=1
455	O08970;O08970-3;O08970-2	Tuftelin	Tuft1	0.0175095	0.298423		20.4991	20.5482	20.5204	20.4734	20.5538	20.459	20.4911	20.5137	20.5137	20.468	1030500000	Secreted		anatomical structure development;biomineral tissue development;developmental process;tissue development		cell part;cytoplasm;extracellular region;intracellular part			13	13	3	34.1	390;330;365	44.576	267		239;255;340	0	47.346	14	0.810538	sp|O08970|TUFT1_MOUSE Tuftelin OS=Mus musculus OX=10090 GN=Tuft1 PE=1 SV=2;sp|O08970-3|TUFT1_MOUSE Isoform 3 of Tuftelin OS=Mus musculus OX=10090 GN=Tuft1;sp|O08970-2|TUFT1_MOUSE Isoform 2 of Tuftelin OS=Mus musculus OX=10090 GN=Tuft1
456	O08983	Hermansky-Pudlak syndrome 1 protein homolog	Hps1	-0.0299883	0.200289		17.3094	17.2925	17.3283	17.5179	17.4461	17.3242	17.3488	17.4181	17.3579	17.3824	132340000			anatomical structure development;biological regulation;blood coagulation;cell differentiation;cellular component organization;cellular component organization at cellular level;cellular component organization or biogenesis;cellular component organization or biogenesis at cellular level;cellular developmental process;cellular process;coagulation;developmental pigmentation;developmental process;esta…	binding;protein binding;protein dimerization activity	BLOC complex;BLOC-3 complex;cell part;cytoplasmic membrane-bounded vesicle;cytoplasmic part;cytoplasmic vesicle;cytosolic part;intracellular membrane-bounded organelle;intracellular organelle;intracellular part;macromolecular complex;membrane-bounded organelle;membrane-bounded vesicle;organelle;protein complex;vesicle			7	7	1	10.5	704	79.852	180;483			0	14.805	5	0.743988	sp|O08983|HPS1_MOUSE Hermansky-Pudlak syndrome 1 protein homolog OS=Mus musculus OX=10090 GN=Hps1 PE=2 SV=2
457	O08989	Ras-related protein M-Ras	Mras	-0.11482	0.920153		16.0356	16.0537	16.091	16.0973	15.8365	16.1766	16.0552	16.1499	16.1658	16.2709	8906700	Cell membrane	Lipid-anchor	biological regulation;cellular process;cellular response to stimulus;intracellular signal transduction;regulation of biological process;regulation of cellular process;response to stimulus;signal transduction;small GTPase mediated signal transduction	binding;GTP binding;GTP-dependent protein binding;guanyl nucleotide binding;guanyl ribonucleotide binding;nucleotide binding;protein binding;purine nucleotide binding;purine ribonucleoside triphosphate binding;purine ribonucleotide binding;ribonucleotide binding	cell part;extracellular membrane-bounded organelle;extracellular organelle;extracellular region part;extracellular vesicular exosome;membrane;membrane-bounded organelle;membrane-bounded vesicle;organelle;plasma membrane;vesicle	MAPK signaling pathway;Regulation of actin cytoskeleton;Tight junction	Ras	1	1	1	5.3	208	23.901				0.0015472	1.6962	1	0.257616	sp|O08989|RASM_MOUSE Ras-related protein M-Ras OS=Mus musculus OX=10090 GN=Mras PE=1 SV=1
458	O08992	Syntenin-1	Sdcbp	0.147356	2.44245		20.1308	19.9981	20.2023	20.0727	20.2573	20.0701	20.173	20.0331	20.1154	20.1038	1300900000	Adherens junction;Cell junction;Cell membrane;Cytoplasm;Cytoskeleton;Cytosol;Endoplasmic reticulum membrane;Exosome;Focal adhesion;Melanosome;Membrane raft;Nucleus;Secreted	Peripheral membrane protein	actin cytoskeleton organization;actin filament-based process;biological regulation;cell communication;cell-cell signaling;cellular component organization;cellular component organization at cellular level;cellular component organization or biogenesis;cellular component organization or biogenesis at cellular level;cellular process;cellular response to stimulus;cytoskeleton organization;intracellula…	binding;cytokine receptor binding;frizzled binding;G-protein-coupled receptor binding;growth factor receptor binding;identical protein binding;interleukin-5 receptor binding;protein binding;protein dimerization activity;protein heterodimerization activity;protein N-terminus binding;receptor binding;syndecan binding	blood microparticle;cell part;cytoplasm;cytoplasmic membrane-bounded vesicle;cytoplasmic part;cytoplasmic vesicle;extracellular membrane-bounded organelle;extracellular organelle;extracellular region part;extracellular space;extracellular vesicular exosome;interleukin-5 receptor complex;intracellular membrane-bounded organelle;intracellular organelle;intracellular part;macromolecular complex;mela…		PDZ	8	7	1	28.1	299	32.379	119;167		288	0	24.862	6	0.139096	sp|O08992|SDCB1_MOUSE Syntenin-1 OS=Mus musculus OX=10090 GN=Sdcbp PE=1 SV=1
459	O08997	Copper transport protein ATOX1	Atox1	-0.0308495	0.0669977		21.3298	21.6873	21.1899	21.1099	21.3521	21.0732	21.4351	21.5599	21.3557	21.2927	3954300000			biological regulation;cation homeostasis;cation transport;cellular cation homeostasis;cellular chemical homeostasis;cellular copper ion homeostasis;cellular homeostasis;cellular ion homeostasis;cellular process;chemical homeostasis;copper ion homeostasis;copper ion transport;establishment of localization;establishment of localization in cell;homeostatic process;intracellular copper ion transport;…	binding;cation binding;cation transmembrane transporter activity;copper chaperone activity;copper ion binding;copper ion transmembrane transporter activity;copper-dependent protein binding;inorganic cation transmembrane transporter activity;ion binding;ion transmembrane transporter activity;metal ion binding;metal ion transmembrane transporter activity;metallochaperone activity;protein binding;su…	cell part;cytoplasmic part;cytosol;intracellular part	Mineral absorption	HMA	4	4	1	58.8	68	7.3384	12;15		10	0	27.877	7	0.844072	sp|O08997|ATOX1_MOUSE Copper transport protein ATOX1 OS=Mus musculus OX=10090 GN=Atox1 PE=1 SV=1
460	O09000	Nuclear receptor coactivator 3	Ncoa3	0.00756836	0.072093		19.836	19.8279	19.8761	19.8973	19.9613	19.837	19.8108	19.8918	19.8264	19.8262	293190000	Cytoplasm;Nucleus		anatomical structure development;anatomical structure morphogenesis;biological regulation;biosynthetic process;branching involved in mammary gland duct morphogenesis;branching morphogenesis of a tube;cellular biosynthetic process;cellular component organization;cellular component organization at cellular level;cellular component organization or biogenesis;cellular component organization or biogen…	acetyltransferase activity;binding;catalytic activity;chromatin binding;histone acetyltransferase activity;hormone receptor binding;ligand-dependent nuclear receptor binding;ligand-dependent nuclear receptor transcription coactivator activity;lysine N-acetyltransferase activity;molecular transducer activity;N-acetyltransferase activity;N-acyltransferase activity;nuclear hormone receptor binding;p…	cell part;cytoplasm;extracellular membrane-bounded organelle;extracellular organelle;extracellular region part;extracellular vesicular exosome;intracellular membrane-bounded organelle;intracellular organelle;intracellular organelle part;intracellular part;membrane-bounded organelle;membrane-bounded vesicle;nuclear part;nucleoplasm;nucleus;organelle;organelle part;vesicle		DUF1518;Nuc_rec_co-act;PAS;SRC-1	11	11	1	10.4	1398	151.57	23;620;709			0	81.478	9	0.932541	sp|O09000|NCOA3_MOUSE Nuclear receptor coactivator 3 OS=Mus musculus OX=10090 GN=Ncoa3 PE=1 SV=2
461	O09005	Sphingolipid delta(4)-desaturase DES1	Degs1	-0.00372982	0.0174221		18.5948	18.6794	18.8817	18.7331	18.6615	18.7846	18.8305	18.7863	18.8232	18.9449	671970000	Endoplasmic reticulum membrane;Membrane;Mitochondrion	Lipid-anchor;Multi-pass membrane protein	biological regulation;biosynthetic process;carboxylic acid biosynthetic process;carboxylic acid metabolic process;cellular biosynthetic process;cellular ketone metabolic process;cellular lipid metabolic process;cellular metabolic process;cellular process;ceramide biosynthetic process;ceramide metabolic process;fatty acid biosynthetic process;fatty acid metabolic process;lipid biosynthetic process…	catalytic activity;oxidoreductase activity;oxidoreductase activity, acting on paired donors, with incorporation or reduction of molecular oxygen;sphingolipid delta-4 desaturase activity	cell part;cytoplasmic part;endoplasmic reticulum membrane;endoplasmic reticulum part;integral to membrane;intracellular membrane-bounded organelle;intracellular organelle;intracellular organelle part;intracellular part;intrinsic to membrane;membrane;membrane part;membrane-bounded organelle;mitochondrion;organelle;organelle membrane;organelle part	Sphingolipid metabolism	FA_desaturase;Lipid_DES	4	4	1	13.6	323	38.241				0	50.406	5	0.974558	sp|O09005|DEGS1_MOUSE Sphingolipid delta(4)-desaturase DES1 OS=Mus musculus OX=10090 GN=Degs1 PE=1 SV=1
462	O09012-2;O09012	Peroxisomal targeting signal 1 receptor	Pex5	0.0162206	0.207258		20.1476	20.1733	20.231	20.2069	20.2768	20.2442	20.2163	20.1824	20.1903	20.2362	619810000	Cytoplasm;Peroxisome membrane	Peripheral membrane protein	anatomical structure development;biological regulation;carboxylic acid catabolic process;carboxylic acid metabolic process;catabolic process;cell development;cell differentiation;cell migration;cell motility;cellular catabolic process;cellular component assembly;cellular component assembly at cellular level;cellular component movement;cellular component organization;cellular component organizatio…	binding;enzyme binding;GTPase binding;peptide binding;peroxisome matrix targeting signal-1 binding;peroxisome targeting sequence binding;protein binding;protein C-terminus binding;protein N-terminus binding;signal sequence binding;small GTPase binding	cell part;cytoplasm;cytoplasmic part;cytosol;Golgi apparatus;intracellular;intracellular membrane-bounded organelle;intracellular organelle;intracellular organelle lumen;intracellular organelle part;intracellular part;macromolecular complex;membrane;membrane-bounded organelle;membrane-enclosed lumen;microbody;microbody lumen;microbody membrane;microbody part;mitochondrion;organelle;organelle lume…	Peroxisome	TPR_1	9	9	2	21.3	602;639	66.805	11			0	52.992	10	0.834042	sp|O09012-2|PEX5_MOUSE Isoform 2 of Peroxisomal targeting signal 1 receptor OS=Mus musculus OX=10090 GN=Pex5;sp|O09012|PEX5_MOUSE Peroxisomal targeting signal 1 receptor OS=Mus musculus OX=10090 GN=Pex5 PE=1 SV=2
463	O09044;P60879	Synaptosomal-associated protein 23	Snap23	-0.0596719	1.05356		21.9613	22.0087	21.9261	21.94	21.9226	22.0073	21.9759	22.0685	21.9833	21.9463	4737800000	Cell junction;Cell membrane;Cytoplasm;Perinuclear region;Synapse;Synaptosome	Lipid-anchor;Peripheral membrane protein	amine transport;associative learning;behavior;biological regulation;cellular component assembly;cellular component assembly at cellular level;cellular component organization;cellular component organization at cellular level;cellular component organization or biogenesis;cellular component organization or biogenesis at cellular level;cellular macromolecular complex assembly;cellular macromolecular …	binding;calcium-dependent protein binding;protein binding;SNAP receptor activity;SNARE binding;syntaxin binding;syntaxin-1 binding	adherens junction;anchoring junction;axon;axon part;axonal growth cone;azurophil granule;BLOC complex;BLOC-1 complex;cell junction;cell part;cell projection;cell projection part;cell-substrate adherens junction;cell-substrate junction;cytoplasm;cytoplasmic membrane-bounded vesicle;cytoplasmic part;cytoplasmic vesicle;cytosolic part;extracellular membrane-bounded organelle;extracellular organelle;…	SNARE interactions in vesicular transport	SNAP-25;SNARE	12	12	2	71.9	210;206	23.261			1;44;59;172	0	263.39	34	0.407759	sp|O09044|SNP23_MOUSE Synaptosomal-associated protein 23 OS=Mus musculus OX=10090 GN=Snap23 PE=1 SV=1
464	O09053	Werner syndrome ATP-dependent helicase homolog	Wrn	0.184277	0.825177		14.7758	14.7829	14.9444	14.6641	15.1794	14.7907	14.7129	14.6376	15.0052	14.8689	26577000	Nucleolus;Nucleoplasm;Nucleus		aging;anatomical structure homeostasis;base-excision repair;biological regulation;biosynthetic process;cell aging;cell communication;cellular biosynthetic process;cellular component organization;cellular component organization at cellular level;cellular component organization or biogenesis;cellular component organization or biogenesis at cellular level;cellular macromolecule biosynthetic process;…	3'-5' DNA helicase activity;3'-5' exonuclease activity;adenyl nucleotide binding;adenyl ribonucleotide binding;ATP binding;ATPase activity;ATPase activity, coupled;ATP-dependent 3'-5' DNA helicase activity;ATP-dependent DNA helicase activity;ATP-dependent helicase activity;binding;bubble DNA binding;catalytic activity;cation binding;DNA binding;DNA helicase activity;DNA secondary structure bindin…	cell part;centrosome;cytoplasmic part;cytoskeletal part;intracellular membrane-bounded organelle;intracellular non-membrane-bounded organelle;intracellular organelle;intracellular organelle part;intracellular part;macromolecular complex;membrane-bounded organelle;microtubule organizing center;mismatch repair complex;MutLalpha complex;non-membrane-bounded organelle;nuclear part;nucleolus;nucleopla…		DEAD;DNA_pol_A_exo1;Helicase_C;HRDC;HTH_40;RQC	1	1	1	0.6	1401	157.2				0.00026212	2.1195	1	0.195971	sp|O09053|WRN_MOUSE Werner syndrome ATP-dependent helicase homolog OS=Mus musculus OX=10090 GN=Wrn PE=1 SV=3
465	O09061	Proteasome subunit beta type-1	Psmb1	0.0492344	0.771418		21.9217	21.9291	22.0167	21.9761	22.0117	21.9735	22.0093	21.8838	22.015	22.0328	7735800000	Cytoplasm;Nucleus		catabolic process;cellular catabolic process;cellular macromolecule catabolic process;cellular macromolecule metabolic process;cellular metabolic process;cellular process;macromolecule catabolic process;macromolecule metabolic process;metabolic process;modification-dependent macromolecule catabolic process;modification-dependent protein catabolic process;primary metabolic process;proteasomal prot…	catalytic activity;endopeptidase activity;hydrolase activity;peptidase activity;peptidase activity, acting on L-amino acid peptides;threonine-type endopeptidase activity;threonine-type peptidase activity	cell part;cytoplasm;cytoplasmic part;cytosol;extracellular membrane-bounded organelle;extracellular organelle;extracellular region part;extracellular vesicular exosome;intracellular membrane-bounded organelle;intracellular organelle;intracellular part;macromolecular complex;membrane-bounded organelle;membrane-bounded vesicle;nucleus;organelle;proteasome complex;proteasome core complex;protein com…	Proteasome	Proteasome	13	13	1	50.4	240	26.372	81;88;223		110;171;185	0	125.67	27	0.489528	sp|O09061|PSB1_MOUSE Proteasome subunit beta type-1 OS=Mus musculus OX=10090 GN=Psmb1 PE=1 SV=1
466	O09106	Histone deacetylase 1	Hdac1	0.039331	0.57335		22.1211	22.1329	22.1982	22.1229	22.1256	22.0288	22.1441	22.1471	22.1124	22.0551	6470600000	Nucleus		anatomical structure development;anatomical structure formation involved in morphogenesis;anatomical structure morphogenesis;ATP-dependent chromatin remodeling;biological regulation;cell differentiation;cellular component organization;cellular component organization at cellular level;cellular component organization or biogenesis;cellular component organization or biogenesis at cellular level;cell…	activating transcription factor binding;binding;catalytic activity;chromatin binding;core promoter binding;deacetylase activity;DNA binding;enzyme binding;histone deacetylase activity;histone deacetylase activity (H3-K14 specific);histone deacetylase activity (H3-K9 specific);histone deacetylase binding;hydrolase activity;hydrolase activity, acting on carbon-nitrogen (but not peptide) bonds;hydro…	cell body;cell part;chromatin;chromatin remodeling complex;chromosomal part;cytoplasm;cytoplasmic part;cytosol;heterochromatin;histone deacetylase complex;intracellular membrane-bounded organelle;intracellular organelle;intracellular organelle part;intracellular part;macromolecular complex;membrane-bounded organelle;neuronal cell body;nuclear chromatin;nuclear chromosome part;nuclear part;nucleop…	Cell cycle;Chronic myeloid leukemia;Huntington's disease;Notch signaling pathway;Pathways in cancer	Hist_deacetyl	22	17	1	46.9	482	55.074	100;110;261;273;408		37;51;64;84;245	0	99.304	26	0.584311	sp|O09106|HDAC1_MOUSE Histone deacetylase 1 OS=Mus musculus OX=10090 GN=Hdac1 PE=1 SV=1
467	O09110;O09110-2	Dual specificity mitogen-activated protein kinase kinase 3	Map2k3	-0.0216174	0.806691		19.4506	19.4676	19.4914	19.4741	19.4599	19.4882	19.4349	19.4933	19.4848	19.4613	495120000			activation of MAPK activity;biological regulation;cardiac muscle contraction;cellular macromolecule metabolic process;cellular metabolic process;cellular process;cellular protein metabolic process;cellular response to stimulus;cellular response to stress;defense response;inflammatory response;intracellular protein kinase cascade;intracellular signal transduction;macromolecule metabolic process;ma…	adenyl nucleotide binding;adenyl ribonucleotide binding;ATP binding;binding;catalytic activity;enzyme binding;kinase activity;kinase binding;MAP kinase kinase activity;nucleotide binding;phosphotransferase activity, alcohol group as acceptor;protein binding;protein kinase activity;protein kinase binding;protein serine/threonine kinase activity;protein serine/threonine/tyrosine kinase activity;pro…	cell part;cytoplasm;intracellular part;membrane	Amyotrophic lateral sclerosis (ALS);Fc epsilon RI signaling pathway;GnRH signaling pathway;MAPK signaling pathway;Toll-like receptor signaling pathway;Toxoplasmosis	Pkinase	12	9	2	45.5	347;314	39.296	29;207;305			0	75.89	9	0.74106	sp|O09110|MP2K3_MOUSE Dual specificity mitogen-activated protein kinase kinase 3 OS=Mus musculus OX=10090 GN=Map2k3 PE=1 SV=2;sp|O09110-2|MP2K3_MOUSE Isoform 1 of Dual specificity mitogen-activated protein kinase kinase 3 OS=Mus musculus OX=10090 GN=Map2k3
468	O09111	NADH dehydrogenase [ubiquinone] 1 beta subcomplex subunit 11, mitochondrial	Ndufb11	0.0550489	0.876437		20.0876	20.0572	20.1058	20.0244	20.0109	19.9823	20.0346	19.9549	19.9216	19.8788	2327200000	Mitochondrion inner membrane	Single-pass membrane protein	metabolic process;oxidation-reduction process		cell part;cytoplasmic part;integral to membrane;intracellular membrane-bounded organelle;intracellular organelle;intracellular organelle part;intracellular part;intrinsic to membrane;macromolecular complex;membrane part;membrane-bounded organelle;mitochondrial membrane part;mitochondrial part;mitochondrial respiratory chain complex I;mitochondrion;NADH dehydrogenase complex;organelle;organelle pa…	Alzheimer's disease;Huntington's disease;Oxidative phosphorylation;Parkinson's disease	ESSS	4	4	1	26.5	151	17.444			112	0	12.478	5	0.447769	sp|O09111|NDUBB_MOUSE NADH dehydrogenase [ubiquinone] 1 beta subcomplex subunit 11, mitochondrial OS=Mus musculus OX=10090 GN=Ndufb11 PE=1 SV=2
469	O09117-2;O09117	Synaptophysin-like protein 1	Sypl1	0.0160761	0.10959		18.6957	18.6984	18.61	18.6997	18.5984	18.6103	18.6593	18.4907	18.6925	18.6739	1296900000	Cytoplasmic vesicle membrane;Melanosome	Multi-pass membrane protein		transporter activity	cell part;clathrin-coated vesicle;coated vesicle;cytoplasmic membrane-bounded vesicle;cytoplasmic part;cytoplasmic vesicle;cytoplasmic vesicle membrane;cytoplasmic vesicle part;extracellular membrane-bounded organelle;extracellular organelle;extracellular region part;extracellular vesicular exosome;integral to membrane;integral to organelle membrane;integral to synaptic vesicle membrane;intracell…		MARVEL	6	6	2	14.4	243;261	26.751		46		0	6.3407	5	0.861887	sp|O09117-2|SYPL1_MOUSE Isoform 2 of Synaptophysin-like protein 1 OS=Mus musculus OX=10090 GN=Sypl1;sp|O09117|SYPL1_MOUSE Synaptophysin-like protein 1 OS=Mus musculus OX=10090 GN=Sypl1 PE=1 SV=2
470	O09118	Netrin-1	Ntn1	0.0182221	0.0758743		15.3906	15.2063	15.15	15.1104	15.3424	15.4165	15.1959	15.273	15.1059	15.2616	126430000	Extracellular matrix;Extracellular space;Secreted		anatomical structure development;anatomical structure morphogenesis;anterior/posterior axon guidance;apoptosis;axon guidance;axonogenesis;biological adhesion;biological regulation;cell adhesion;cell death;cell migration;cell motility;cell part morphogenesis;cell projection morphogenesis;cell projection organization;cell-cell adhesion;cellular component morphogenesis;cellular component movement;ce…		basement membrane;cell part;cell periphery;cytoplasm;extracellular matrix part;extracellular region;extracellular region part;intracellular part	Axon guidance	Laminin_EGF;Laminin_N;NTR	3	3	1	7	604	67.81		304;306;338;341;343		0	32.316	2	0.871917	sp|O09118|NET1_MOUSE Netrin-1 OS=Mus musculus OX=10090 GN=Ntn1 PE=1 SV=3
471	O09126	Semaphorin-4D	Sema4d	0.0663729	1.25442		19.8417	19.8026	19.8655	19.7837	19.8202	19.756	19.7827	19.7022	19.8267	19.8108	599920000	Cell membrane	Single-pass type I membrane protein	biological adhesion;biological regulation;cell adhesion;cell surface receptor linked signaling pathway;cell-cell adhesion;cellular process;cellular response to stimulus;homotypic cell-cell adhesion;leukocyte aggregation;leukocyte cell-cell adhesion;multicellular organismal process;negative regulation of alkaline phosphatase activity;negative regulation of biological process;negative regulation of…	binding;molecular transducer activity;protein binding;receptor activity;receptor binding;semaphorin receptor binding;signal transducer activity;signaling receptor activity;transmembrane signaling receptor activity	cell part;extracellular region part;extracellular space;integral to membrane;integral to plasma membrane;intrinsic to membrane;intrinsic to plasma membrane;membrane;membrane part;plasma membrane part	Axon guidance	PSI;Sema	6	6	1	6.4	861	95.639				0	10.599	6	0.362818	sp|O09126|SEM4D_MOUSE Semaphorin-4D OS=Mus musculus OX=10090 GN=Sema4d PE=1 SV=2
472	O09131;Q8K2Q2	Glutathione S-transferase omega-1	Gsto1	0.0147943	0.199502		23.34	23.354	23.4127	23.3408	23.3973	23.3132	23.3276	23.4106	23.3214	23.2791	26280000000	Cytoplasm;Cytosol		biological regulation;carboxylic acid metabolic process;catabolic process;cellular catabolic process;cellular ketone metabolic process;cellular metabolic process;cellular process;cellular response to arsenic-containing substance;cellular response to chemical stimulus;cellular response to inorganic substance;cellular response to stimulus;L-ascorbic acid metabolic process;metabolic process;negative…	antioxidant activity;catalytic activity;disulfide oxidoreductase activity;glutathione dehydrogenase (ascorbate) activity;glutathione disulfide oxidoreductase activity;glutathione transferase activity;methylarsonate reductase activity;oxidoreductase activity;oxidoreductase activity, acting on a sulfur group of donors;oxidoreductase activity, acting on a sulfur group of donors, quinone or similar c…	cell part;cytoplasm;cytoplasmic part;cytosol;extracellular membrane-bounded organelle;extracellular organelle;extracellular region part;extracellular vesicular exosome;intracellular part;membrane-bounded organelle;membrane-bounded vesicle;organelle;vesicle	Drug metabolism - cytochrome P450;Glutathione metabolism;Metabolism of xenobiotics by cytochrome P450	GST_C;GST_N_3	21	21	2	62.1	240;248	27.497	32;191;236	32	40;115;157;205	0	50.816	61	0.847861	sp|O09131|GSTO1_MOUSE Glutathione S-transferase omega-1 OS=Mus musculus OX=10090 GN=Gsto1 PE=1 SV=2
473	O09159	Lysosomal alpha-mannosidase	Man2b1	-0.0628657	1.71405		20.7248	20.7735	20.7136	20.7677	20.7339	20.8378	20.7072	20.7519	20.8171	20.7856	541770000	Lysosome		alcohol metabolic process;behavior;carbohydrate metabolic process;cellular carbohydrate metabolic process;cellular macromolecule metabolic process;cellular metabolic process;cellular process;cellular protein metabolic process;cognition;hexose metabolic process;learning or memory;macromolecule metabolic process;macromolecule modification;mannose metabolic process;metabolic process;monosaccharide m…	alpha-mannosidase activity;binding;carbohydrate binding;catalytic activity;cation binding;hydrolase activity;hydrolase activity, acting on glycosyl bonds;hydrolase activity, hydrolyzing O-glycosyl compounds;ion binding;mannose binding;mannosidase activity;metal ion binding;monosaccharide binding;sugar binding;transition metal ion binding;zinc ion binding	cell part;cytoplasmic part;extracellular membrane-bounded organelle;extracellular organelle;extracellular region part;extracellular vesicular exosome;intracellular membrane-bounded organelle;intracellular organelle;intracellular part;lysosome;lytic vacuole;membrane-bounded organelle;membrane-bounded vesicle;organelle;vacuole;vesicle	Lysosome;Other glycan degradation	Alpha-mann_mid;Glyco_hydro_38;Glyco_hydro_38C	10	10	1	12	1013	114.65				0	53.785	10	0.358551	sp|O09159|MA2B1_MOUSE Lysosomal alpha-mannosidase OS=Mus musculus OX=10090 GN=Man2b1 PE=1 SV=4
474	O09167	60S ribosomal protein L21	Rpl21	-0.00984478	0.121729		23.0142	23.0245	23.0939	23.0586	22.9615	23.0144	23.0476	23.0591	22.9964	22.9461	29845000000	Cytoplasm;Cytosol;Endoplasmic reticulum		biosynthetic process;cellular biosynthetic process;cellular macromolecule biosynthetic process;cellular macromolecule metabolic process;cellular metabolic process;cellular process;cellular protein metabolic process;macromolecule biosynthetic process;macromolecule metabolic process;metabolic process;primary metabolic process;protein metabolic process;translation	structural constituent of ribosome;structural molecule activity	cell part;cytoplasm;cytosolic large ribosomal subunit;intracellular non-membrane-bounded organelle;intracellular organelle;intracellular organelle part;intracellular part;large ribosomal subunit;macromolecular complex;membrane;non-membrane-bounded organelle;nuclear part;nucleolus;organelle;organelle part;ribonucleoprotein complex		Ribosomal_L21e	12	11	1	55	160	18.562			31;45;159	0	40.608	54	0.905209	sp|O09167|RL21_MOUSE 60S ribosomal protein L21 OS=Mus musculus OX=10090 GN=Rpl21 PE=1 SV=3
475	O09172	Glutamate--cysteine ligase regulatory subunit	Gclm	0.0241323	0.352234		21.2265	21.1806	21.216	21.1575	21.1092	21.1466	21.1571	21.1275	21.1382	21.0998	3778700000			amine biosynthetic process;amine metabolic process;apoptotic mitochondrial changes;biological regulation;biosynthetic process;carboxylic acid biosynthetic process;carboxylic acid metabolic process;cellular amine metabolic process;cellular amino acid biosynthetic process;cellular amino acid metabolic process;cellular biosynthetic process;cellular component organization;cellular component organizat…	acid-amino acid ligase activity;binding;catalytic activity;enzyme binding;enzyme regulator activity;glutamate-cysteine ligase activity;glutamate-cysteine ligase catalytic subunit binding;ligase activity;ligase activity, forming carbon-nitrogen bonds;protein binding;protein dimerization activity;protein heterodimerization activity	cell part;cytoplasmic part;glutamate-cysteine ligase complex;intracellular part;macromolecular complex;protein complex	Glutathione metabolism	Aldo_ket_red	10	10	1	42.7	274	30.534	35;72		74;89	0	105.22	17	0.747185	sp|O09172|GSH0_MOUSE Glutamate--cysteine ligase regulatory subunit OS=Mus musculus OX=10090 GN=Gclm PE=1 SV=1
476	O09174	Alpha-methylacyl-CoA racemase	Amacr	-0.0809264	0.385182		16.9968	17.0339	16.8644	16.9263	16.6122	16.8764	16.8667	16.8272	16.8164	16.8433	39113000	Mitochondrion;Peroxisome		bile acid biosynthetic process;bile acid metabolic process;biosynthetic process;carboxylic acid biosynthetic process;carboxylic acid metabolic process;catabolic process;cellular biosynthetic process;cellular catabolic process;cellular ketone metabolic process;cellular lipid catabolic process;cellular lipid metabolic process;cellular metabolic process;cellular process;fatty acid metabolic process;…	alpha-methylacyl-CoA racemase activity;binding;catalytic activity;isomerase activity;protein binding;racemase and epimerase activity;receptor binding	cell part;cytoplasm;cytoplasmic part;intracellular membrane-bounded organelle;intracellular organelle;intracellular part;membrane-bounded organelle;microbody;mitochondrion;organelle;peroxisome	Peroxisome;Primary bile acid biosynthesis	CoA_transf_3	2	2	1	7.3	381	41.704				0	6.5754	2	0.444989	sp|O09174|AMACR_MOUSE Alpha-methylacyl-CoA racemase OS=Mus musculus OX=10090 GN=Amacr PE=1 SV=4
477	O35047	Homologous-pairing protein 2 homolog	Psmc3ip	-0.0736609	0.632455		17.6891	17.5548	17.6261	17.7734	17.6311	17.7438	17.602	17.7708	17.6544	17.67	54988000	Nucleus		cell cycle;cellular macromolecule metabolic process;cellular metabolic process;cellular nitrogen compound metabolic process;cellular process;DNA metabolic process;DNA recombination;macromolecule metabolic process;meiotic cell cycle;metabolic process;nitrogen compound metabolic process;nucleic acid metabolic process;nucleobase-containing compound metabolic process;primary metabolic process	binding;DNA binding;ligand-dependent nuclear receptor transcription coactivator activity;nucleic acid binding;protein binding transcription factor activity;transcription coactivator activity;transcription cofactor activity;transcription factor binding transcription factor activity	cell part;intracellular membrane-bounded organelle;intracellular organelle;intracellular part;membrane-bounded organelle;nucleus;organelle		TBPIP	2	2	1	14.3	217	24.748				0	25.144	2	0.39641	sp|O35047|HOP2_MOUSE Homologous-pairing protein 2 homolog OS=Mus musculus OX=10090 GN=Psmc3ip PE=1 SV=1
478	O35054	Claudin-4	Cldn4	0.0681243	0.786108		21.5918	21.5471	21.5528	21.5214	21.4697	21.4555	21.586	21.4038	21.5255	21.4653	5609300000	Cell junction;Cell membrane;Tight junction	Multi-pass membrane protein	biological adhesion;calcium-independent cell-cell adhesion;cell adhesion;cell-cell adhesion;cellular process;female pregnancy;multi-organism process;reproductive process;response to chemical stimulus;response to endogenous stimulus;response to hormone stimulus;response to organic substance;response to progesterone stimulus;response to steroid hormone stimulus;response to stimulus	binding;identical protein binding;protein binding;structural molecule activity	apical plasma membrane;apicolateral plasma membrane;basal plasma membrane;cell junction;cell part;cell-cell junction;integral to membrane;integral to plasma membrane;intrinsic to membrane;intrinsic to plasma membrane;lateral plasma membrane;membrane;membrane part;occluding junction;plasma membrane;plasma membrane part;tight junction	Cell adhesion molecules (CAMs);Hepatitis C;Leukocyte transendothelial migration;Tight junction	PMP22_Claudin	4	4	1	21.4	210	22.338			66;70;151	0	71.571	18	0.393139	sp|O35054|CLD4_MOUSE Claudin-4 OS=Mus musculus OX=10090 GN=Cldn4 PE=1 SV=1
479	O35066	Kinesin-like protein KIF3C	Kif3c	0.0249009	0.372531		20.267	20.2554	20.2921	20.3383	20.3217	20.2479	20.2745	20.214	20.2673	20.2722	527160000	Cytoplasm;Cytoskeleton		cellular component movement;cellular process;cytoskeleton-dependent intracellular transport;establishment of localization;establishment of localization in cell;intracellular transport;metabolic process;microtubule-based movement;microtubule-based process;microtubule-based transport;organelle transport along microtubule;transport	adenyl nucleotide binding;adenyl ribonucleotide binding;ATP binding;ATPase activity;binding;catalytic activity;hydrolase activity;hydrolase activity, acting on acid anhydrides;hydrolase activity, acting on acid anhydrides, in phosphorus-containing anhydrides;microtubule motor activity;motor activity;nucleoside-triphosphatase activity;nucleotide binding;purine nucleotide binding;purine ribonucleos…	cell body;cell part;cell projection part;cytoplasmic part;cytoskeletal part;cytosol;intracellular non-membrane-bounded organelle;intracellular organelle;intracellular organelle part;intracellular part;kinesin complex;macromolecular complex;microtubule;microtubule associated complex;neuronal cell body;neuronal RNA granule;non-membrane-bounded organelle;organelle;organelle part;protein complex;ribo…		Kinesin	13	9	1	18.3	796	89.972				0	50.353	11	0.737154	sp|O35066|KIF3C_MOUSE Kinesin-like protein KIF3C OS=Mus musculus OX=10090 GN=Kif3c PE=1 SV=3
480	O35071	Kinesin-like protein KIF1C	Kif1c	0.0126977	0.281457		20.9209	20.9357	20.9728	20.9572	20.9299	20.948	20.9943	20.9262	20.9545	20.946	872770000	Cytoplasm;Cytoskeleton		cellular component movement;cellular process;cytoskeleton-dependent intracellular transport;establishment of localization;establishment of localization in cell;Golgi vesicle transport;intracellular transport;metabolic process;microtubule-based movement;microtubule-based process;retrograde vesicle-mediated transport, Golgi to ER;transport;vesicle-mediated transport	adenyl nucleotide binding;adenyl ribonucleotide binding;ATP binding;ATPase activity;binding;catalytic activity;hydrolase activity;hydrolase activity, acting on acid anhydrides;hydrolase activity, acting on acid anhydrides, in phosphorus-containing anhydrides;microtubule motor activity;motor activity;nucleoside-triphosphatase activity;nucleotide binding;plus-end-directed microtubule motor activity…	cell part;cytoplasmic part;cytoskeletal part;Golgi apparatus;intracellular membrane-bounded organelle;intracellular organelle;intracellular organelle part;intracellular part;kinesin complex;macromolecular complex;membrane-bounded organelle;microtubule;microtubule associated complex;organelle;organelle part;protein complex		FHA;Kinesin	26	18	1	24.4	1100	122.43	198;350;544;974			0	76.027	18	0.859087	sp|O35071|KIF1C_MOUSE Kinesin-like protein KIF1C OS=Mus musculus OX=10090 GN=Kif1c PE=1 SV=2
481	O35075	Down syndrome critical region protein 3 homolog	Dscr3	-0.0306282	0.716267		18.9633	19.0283	19.0059	19.0131	18.9821	19.0462	19.0537	19.0398	19.0474	19.0095	573700000	Endosome		establishment of localization;establishment of localization in cell;establishment of protein localization;intracellular protein transport;intracellular transport;protein transport;transport	protein transporter activity;substrate-specific transporter activity;transporter activity	cell part;cytoplasmic part;endosome;intracellular membrane-bounded organelle;intracellular organelle;intracellular part;membrane-bounded organelle;nucleus;organelle		Vps26	7	7	1	31	297	32.97	137;219;221;243;260			0	73.56	4	0.647508	sp|O35075|DSCR3_MOUSE Down syndrome critical region protein 3 homolog OS=Mus musculus OX=10090 GN=Dscr3 PE=1 SV=1
482	O35083	1-acyl-sn-glycerol-3-phosphate acyltransferase alpha	Agpat1	-0.142477	2.07975		18.5857	18.6632	18.5542	18.627	18.4709	18.7582	18.5482	18.6805	18.6029	18.6199	462220000	Endoplasmic reticulum membrane	Multi-pass membrane protein	acylglycerol biosynthetic process;acylglycerol metabolic process;biological regulation;biosynthetic process;carboxylic acid biosynthetic process;carboxylic acid metabolic process;CDP-diacylglycerol biosynthetic process;CDP-diacylglycerol metabolic process;cellular biosynthetic process;cellular ketone metabolic process;cellular lipid metabolic process;cellular metabolic process;cellular process;di…	1-acylglycerol-3-phosphate O-acyltransferase activity;acylglycerol O-acyltransferase activity;catalytic activity;O-acyltransferase activity;transferase activity;transferase activity, transferring acyl groups;transferase activity, transferring acyl groups other than amino-acyl groups	cell part;cytoplasmic part;endoplasmic reticulum membrane;endoplasmic reticulum part;integral to membrane;intracellular organelle part;intracellular part;intrinsic to membrane;membrane;membrane part;organelle membrane;organelle part	Fat digestion and absorption;Glycerolipid metabolism;Glycerophospholipid metabolism	Acyltransferase	6	6	1	28.4	285	31.709	273			0	66.205	5	0.150418	sp|O35083|PLCA_MOUSE 1-acyl-sn-glycerol-3-phosphate acyltransferase alpha OS=Mus musculus OX=10090 GN=Agpat1 PE=1 SV=1
483	O35114	Lysosome membrane protein 2	Scarb2	0.0336728	0.983124		19.9441	19.9108	19.9135	19.8779	19.9748	19.9368	19.9339	19.906	19.9502	19.9633	1174500000	Lysosome membrane	Multi-pass membrane protein	biological adhesion;cell adhesion;cellular process;establishment of localization;establishment of localization in cell;establishment of protein localization;establishment of protein localization to organelle;establishment of protein localization to vacuole;intracellular protein transport;intracellular transport;lysosomal transport;protein targeting;protein targeting to lysosome;protein targeting …	binding;enzyme binding;protein binding;receptor activity	adherens junction;anchoring junction;cell junction;cell part;cell-substrate adherens junction;cell-substrate junction;cytoplasmic part;extracellular membrane-bounded organelle;extracellular organelle;extracellular region part;extracellular vesicular exosome;focal adhesion;integral to membrane;intracellular organelle lumen;intracellular organelle part;intracellular part;intrinsic to membrane;lysos…	Lysosome	CD36	6	6	1	12.6	478	54.043		274	159;464	0	25.314	7	0.6015	sp|O35114|SCRB2_MOUSE Lysosome membrane protein 2 OS=Mus musculus OX=10090 GN=Scarb2 PE=1 SV=3
484	O35126	Atrophin-1	Atn1	0.0535965	1.07228		18.3973	18.3677	18.4426	18.3632	18.4477	18.3175	18.3522	18.377	18.366	18.3372	167720000	Cell junction;Cytoplasm;Nucleus;Perinuclear region		apoptosis;biological regulation;cell death;cell migration;cell motility;cellular component movement;cellular metabolic process;cellular process;death;establishment or maintenance of cell polarity;locomotion;maintenance of cell polarity;metabolic process;negative regulation of biological process;negative regulation of biosynthetic process;negative regulation of cellular biosynthetic process;negati…	binding;protein binding;protein binding transcription factor activity;protein domain specific binding;receptor binding;RNA polymerase II transcription coactivator activity;RNA polymerase II transcription cofactor activity;RNA polymerase II transcription factor binding transcription factor activity;RNA polymerase II transcription factor binding transcription factor activity involved in positive re…	cell junction;cell part;cytoplasm;cytoplasmic part;intracellular membrane-bounded organelle;intracellular organelle;intracellular organelle part;intracellular part;membrane-bounded organelle;nuclear matrix;nuclear part;nucleoplasm;nucleus;organelle;organelle part;perinuclear region of cytoplasm		Atrophin-1	5	5	1	5.3	1175	123.72	762		1000	0	30.026	7	0.441934	sp|O35126|ATN1_MOUSE Atrophin-1 OS=Mus musculus OX=10090 GN=Atn1 PE=1 SV=1
485	O35127	Protein C10	Grcc10	0.119839	0.875496		19.4118	19.3225	19.4958	19.3783	19.6009	19.2385	19.3638	19.4536	19.4319	19.3609	571520000	Cytoplasm				cell part;cytoplasm;intracellular part		DUF4511	4	4	1	42.1	126	13.194	44;73		47	0	84.698	5	0.257376	sp|O35127|C10_MOUSE Protein C10 OS=Mus musculus OX=10090 GN=Grcc10 PE=1 SV=1
486	O35129	Prohibitin-2	Phb2	-0.0086422	0.11876		23.0631	23.0667	23.0606	23.0596	22.9687	23.0381	23.0896	23.0522	23.0551	23.0367	30412000000	Cytoplasm;Mitochondrion inner membrane;Nucleus		anatomical structure development;anatomical structure morphogenesis;biological regulation;biosynthetic process;branching involved in mammary gland duct morphogenesis;branching morphogenesis of a tube;cellular biosynthetic process;cellular macromolecule biosynthetic process;cellular macromolecule metabolic process;cellular metabolic process;cellular nitrogen compound metabolic process;cellular pro…		cell part;cell surface;cytoplasmic part;extracellular membrane-bounded organelle;extracellular organelle;extracellular region part;extracellular vesicular exosome;intracellular membrane-bounded organelle;intracellular organelle;intracellular organelle part;intracellular part;macromolecular complex;membrane;membrane-bounded organelle;membrane-bounded vesicle;mitochondrial inner membrane;mitochondr…		Band_7	22	22	1	70.9	299	33.296			19;101;120;237	0	159.87	72	0.915732	sp|O35129|PHB2_MOUSE Prohibitin-2 OS=Mus musculus OX=10090 GN=Phb2 PE=1 SV=1
487	O35130	Ribosomal RNA small subunit methyltransferase NEP1	Emg1	0.0584812	0.595877		20.0297	19.9487	20.0147	19.9908	19.9132	19.8783	19.9263	19.8323	19.8761	19.8548	1500400000	Nucleolus;Nucleus		anatomical structure development;blastocyst development;cellular component biogenesis;cellular component biogenesis at cellular level;cellular component organization;cellular component organization at cellular level;cellular component organization or biogenesis;cellular component organization or biogenesis at cellular level;cellular macromolecule metabolic process;cellular metabolic process;cellu…	binding;catalytic activity;methyltransferase activity;nucleic acid binding;RNA binding;RNA methyltransferase activity;rRNA (pseudouridine) methyltransferase activity;rRNA binding;rRNA methyltransferase activity;S-adenosylmethionine-dependent methyltransferase activity;transferase activity;transferase activity, transferring one-carbon groups	cell part;intracellular non-membrane-bounded organelle;intracellular organelle;intracellular organelle part;intracellular part;macromolecular complex;non-membrane-bounded organelle;nuclear part;nucleolus;organelle;organelle part;preribosome;ribonucleoprotein complex;small-subunit processome	Ribosome biogenesis in eukaryotes	EMG1	8	8	1	34.8	244	26.974	66;134;230			0	24.355	8	0.462412	sp|O35130|NEP1_MOUSE Ribosomal RNA small subunit methyltransferase NEP1 OS=Mus musculus OX=10090 GN=Emg1 PE=1 SV=1
488	O35134	DNA-directed RNA polymerase I subunit RPA1	Polr1a	0.0543065	1.68754		21.8137	21.8034	21.8593	21.809	21.8335	21.7658	21.8799	21.7909	21.8397	21.8199	2593200000	Nucleolus;Nucleus		biological regulation;biosynthetic process;cellular biosynthetic process;cellular macromolecule biosynthetic process;cellular macromolecule metabolic process;cellular metabolic process;cellular nitrogen compound metabolic process;cellular process;chromatin silencing;chromatin silencing at rDNA;gene silencing;macromolecule biosynthetic process;macromolecule metabolic process;metabolic process;nega…	binding;catalytic activity;cation binding;DNA binding;DNA-directed RNA polymerase activity;ion binding;metal ion binding;nucleic acid binding;nucleotidyltransferase activity;RNA polymerase activity;transferase activity;transferase activity, transferring phosphorus-containing groups;transition metal ion binding;zinc ion binding	cell part;cytoplasm;DNA-directed RNA polymerase complex;DNA-directed RNA polymerase I complex;intracellular membrane-bounded organelle;intracellular non-membrane-bounded organelle;intracellular organelle;intracellular organelle part;intracellular part;macromolecular complex;membrane-bounded organelle;non-membrane-bounded organelle;nuclear DNA-directed RNA polymerase complex;nuclear part;nucleolar…	Purine metabolism;Pyrimidine metabolism;RNA polymerase	RNA_pol_Rpb1_1;RNA_pol_Rpb1_2;RNA_pol_Rpb1_3;RNA_pol_Rpb1_4;RNA_pol_Rpb1_5	35	35	1	22.9	1717	194.11	589;653;787;829;846;944;1296;1559			0	244.86	34	0.407186	sp|O35134|RPA1_MOUSE DNA-directed RNA polymerase I subunit RPA1 OS=Mus musculus OX=10090 GN=Polr1a PE=1 SV=2
489	O35143	ATPase inhibitor, mitochondrial	Atpif1	0.0104518	0.078951		19.7443	19.8143	19.875	19.8508	19.8802	19.7213	19.8156	19.8869	19.7656	19.734	7035400000	Mitochondrion		biological regulation;biosynthetic process;cell differentiation;cellular biosynthetic process;cellular chemical homeostasis;cellular component assembly;cellular component organization;cellular component organization or biogenesis;cellular developmental process;cellular homeostasis;cellular ion homeostasis;cellular metabolic process;cellular nitrogen compound biosynthetic process;cellular nitrogen…	angiostatin binding;ATPase binding;ATPase inhibitor activity;ATPase regulator activity;binding;calmodulin binding;enzyme binding;enzyme inhibitor activity;enzyme regulator activity;identical protein binding;nucleoside-triphosphatase regulator activity;protein binding;protein dimerization activity;protein homodimerization activity	cell part;cell surface;cytoplasmic part;intracellular membrane-bounded organelle;intracellular organelle;intracellular organelle part;intracellular part;macromolecular complex;membrane part;membrane-bounded organelle;mitochondrial membrane part;mitochondrial part;mitochondrial proton-transporting ATP synthase complex;mitochondrion;organelle;organelle part;protein complex;proton-transporting ATP s…		IATP	6	6	1	41.5	106	12.159				0	5.0285	9	0.912088	sp|O35143|ATIF1_MOUSE ATPase inhibitor, mitochondrial OS=Mus musculus OX=10090 GN=ATP5IF1 PE=1 SV=2
490	O35144;O35144-2	Telomeric repeat-binding factor 2	Terf2	-0.170084	0.853884		18.8178	19.101	18.8718	19.2934	18.9375	18.9194	18.8717	18.8653	18.8983	19.1015	136920000	Chromosome;Nucleus;Telomere		anatomical structure homeostasis;biological regulation;cell cycle;cellular component organization;cellular component organization at cellular level;cellular component organization or biogenesis;cellular component organization or biogenesis at cellular level;cellular localization;cellular macromolecule localization;cellular macromolecule metabolic process;cellular metabolic process;cellular nitrog…	binding;chromatin binding;DNA binding;double-stranded DNA binding;double-stranded telomeric DNA binding;identical protein binding;nucleic acid binding;protein binding;protein C-terminus binding;protein dimerization activity;protein homodimerization activity;sequence-specific DNA binding;structure-specific DNA binding;telomeric DNA binding	cell part;chromosomal part;chromosome, telomeric region;cytoplasm;cytoplasmic part;germ cell nucleus;Golgi apparatus;intracellular membrane-bounded organelle;intracellular organelle;intracellular organelle part;intracellular part;macromolecular complex;male germ cell nucleus;membrane-bounded organelle;nuclear chromosome part;nuclear chromosome, telomeric region;nuclear part;nuclear telomere cap c…		Myb_DNA-binding;TRF	6	6	2	10.4	541;470	60.263	151			0	13.241	5	0.203933	sp|O35144|TERF2_MOUSE Telomeric repeat-binding factor 2 OS=Mus musculus OX=10090 GN=Terf2 PE=1 SV=3;sp|O35144-2|TERF2_MOUSE Isoform 2 of Telomeric repeat-binding factor 2 OS=Mus musculus OX=10090 GN=Terf2
491	O35149	Zinc transporter 4	Slc30a4	-0.0109921	0.0969253		17.0645	17.0986	16.9857	17.1337	17.0414	17.0033	17.1107	17.0108	16.8844	16.9402	51950000	Endosome membrane;Late endosome membrane;Lysosome membrane	Multi-pass membrane protein	biological regulation;cation homeostasis;cation transport;chemical homeostasis;divalent inorganic cation homeostasis;divalent inorganic cation transport;divalent metal ion transport;establishment of localization;homeostatic process;ion homeostasis;ion transport;metal ion transport;regulation of biological process;regulation of biological quality;regulation of cellular process;regulation of homeos…	cation transmembrane transporter activity;ion transmembrane transporter activity;substrate-specific transmembrane transporter activity;substrate-specific transporter activity;transmembrane transporter activity;transporter activity	cell part;cytoplasm;cytoplasmic part;endosomal part;endosome;endosome membrane;integral to membrane;intracellular membrane-bounded organelle;intracellular organelle;intracellular organelle part;intracellular part;intrinsic to membrane;late endosome;membrane;membrane part;membrane-bounded organelle;organelle;organelle membrane;organelle part		Cation_efflux	2	2	1	3.5	430	47.8	407			0.00090756	1.8084	1	0.902871	sp|O35149|ZNT4_MOUSE Zinc transporter 4 OS=Mus musculus OX=10090 GN=Slc30a4 PE=1 SV=2
492	O35153	BET1-like protein	Bet1l	-0.210006	0.886898		16.2512	16.6124	16.1583	16.3436	16.1939	16.4214	16.5744	16.6404	16.3679	16.5416	43755000	Golgi apparatus;Golgi apparatus membrane;trans-Golgi network membrane	Single-pass type IV membrane protein	biological regulation;cellular component organization;cellular component organization or biogenesis;cellular process;endosome transport;establishment of localization;establishment of localization in cell;establishment of protein localization;intracellular transport;membrane fusion;membrane organization;protein transport;regulation of biological process;regulation of cellular localization;regulati…	binding;protein binding;SNAP receptor activity	cell part;cytoplasmic part;endosome;Golgi apparatus;Golgi apparatus part;Golgi membrane;Golgi stack;integral to Golgi membrane;integral to membrane;integral to organelle membrane;intracellular membrane-bounded organelle;intracellular organelle;intracellular organelle part;intracellular part;intrinsic to Golgi membrane;intrinsic to membrane;intrinsic to organelle membrane;membrane;membrane part;me…	SNARE interactions in vesicular transport	SNARE	1	1	1	18.9	111	12.428				0	21.177	1	0.170508	sp|O35153|BET1L_MOUSE BET1-like protein OS=Mus musculus OX=10090 GN=Bet1l PE=3 SV=1
[truncated: 7,157 more rows]

## Sheet: IAA(Light)
id	Proteins	Gene Names	Protein Names	Sequence	Modifications	Start position	End position	Position_Light	Student's T-test Difference Ctl_HP	-Log Student's T-test p-value Ctl_HP	Student's T-test Significant Ctl_HP	Ctl_1	HP_1	Ctl_2	HP_2	Ctl_3	HP_3	Ctl_4	HP_4	pool1	pool2	Unique (Groups)	Unique (Proteins)	Missed cleavages	Location	Topology	GOBP name	GOMF name	GOCC name	KEGG name	Pfam	Pfam domains	active site	binding site	chain	disulfide bond	domain	lipid moiety binding region	metal ion binding site	modified residue	region of interest	site	topological domain	Mass	Retention time	Calibrated retention time	PEP	Score	Delta score
[truncated: 13,109 more rows]
[truncated: 20 more columns]

## Sheet: IAA(Heavy)
id	Proteins	Gene Names	Protein Names	Sequence	Modifications	Start position	End position	Position Heavy	Student's T-test Difference Ctl_HP	-Log Student's T-test p-value Ctl_HP	Student's T-test Significant Ctl_HP	Ctl_1	HP_1	Ctl_2	HP_2	Ctl_3	HP_3	Ctl_4	HP_4	pool1	pool2	Unique (Groups)	Unique (Proteins)	Missed cleavages	Location	Topology	GOBP name	GOMF name	GOCC name	KEGG name	Pfam	Pfam domains	active site	binding site	disulfide bond	chain	domain	lipid moiety binding region	metal ion binding site	modified residue	region of interest	site	topological domain	Mass	Retention time	Calibrated retention time	PEP	Score	Delta score
[truncated: 917 more rows]
[truncated: 21 more columns]

[truncated: 2 more sheets: Oxidation Percentage, IAA light&heavy regulated]
