# Supplementary material for: SICyLIA-cTMT dissects redox proteome dynamics with high accuracy and depth at microgram scale
Source: Cell Rep Methods. 2025 Oct 29;5(11):101210. doi: 10.1016/j.crmeth.2025.101210 (PMC12664891; doi:10.1016/j.crmeth.2025.101210)
Supplement: Table S2. Redox proteome and proteome measured with SICyLIA-TMT of breast cancer-associated fibroblasts treated with H2O2, related to Figure 2 [file mmc2.xlsx]

## Sheet: Table of Contents
Table of Contents
Tab 1	Protein quantification in human mammary breast cancer associated fibroblasts
Tab 2	SICyLIA-TMT profiling of peptides modified with light Iodoacetamide (reduced) in human mammary breast cancer associated fibroblasts
Tab 3	SICyLIA-TMT profiling of peptides modified with heavy Iodoacetamide (oxidised) in human mammary breast cancer associated fibroblasts
Tab 4	Oxidation percentages in human mammary breast cancer associated fibroblasts

## Sheet: Proteome
id	Protein IDs	Protein names	Gene names	Vehicle 001	Vehicle 002	Vehicle 003	50µM 004	50µM 005	50µM 006	500µM 007	500µM 008	500µM 009	pool 010	GOBP name	GOBP name	GOBP name	GOBP name	Pfam	Location	Topology	Peptides	Unique peptides	Number of proteins	Sequence coverage [%]	Sequence lengths	Mol. weight [kDa]	Q-value	Score	Intensity	MS/MS count	Carbamidomethyl (C) site positions	Carbamidomethyl Heavy (C) Var. site positions	Fasta headers
1	P0DPI2;A0A0B4J2D5;P0DPI2-2;A0A0B4J2D5-2	Glutamine amidotransferase-like class 1 domain-containing protein 3A, mitochondrial	GATD3A	25.1686	25.0799	25.2075	25.0866	25.2389	25.2016	25.1801	25.1165	25.0262	25.1451					DJ-1_PfpI	Mitochondrion		8	8	4	40.7	268;268;237;237	28.17	0	96.944	15076000000	16			sp|P0DPI2|GAL3A_HUMAN Glutamine amidotransferase-like class 1 domain-containing protein 3A, mitochondrial OS=Homo sapiens OX=9606 GN=GATD3A PE=1 SV=1;sp|A0A0B4J2D5|GAL3B_HUMAN Glutamine amidotransferase-like class 1 domain-containing protein 3B, mitochondr
3	A0AVF1;A0AVF1-3;A0AVF1-2	Intraflagellar transport protein 56	TTC26	18.4804	18.6531	18.4209	18.6817	18.601	18.6955	18.6005	18.5085	18.6463	18.5875	anatomical structure formation involved in morphogenesis;biological regulation;cell projection assembly;cell projection organization;cell surface receptor linked signaling pathway;cellular component assembly;cellular component assembly at cellular level;cellular component assembly involved in morphogenesis;cellular component movement;cellular component organization;cellular component organization…	anatomical structure formation involved in morphogenesis;biological regulation;cell projection assembly;cell projection organization;cell surface receptor linked signaling pathway;cellular component assembly;cellular component assembly at cellular level;cellular component assembly involved in morphogenesis;cellular component movement;cellular component organization;cellular component organization…	anatomical structure formation involved in morphogenesis;biological regulation;cell projection assembly;cell projection organization;cell surface receptor linked signaling pathway;cellular component assembly;cellular component assembly at cellular level;cellular component assembly involved in morphogenesis;cellular component movement;cellular component organization;cellular component organization…	anatomical structure formation involved in morphogenesis;biological regulation;cell projection assembly;cell projection organization;cell surface receptor linked signaling pathway;cellular component assembly;cellular component assembly at cellular level;cellular component assembly involved in morphogenesis;cellular component movement;cellular component organization;cellular component organization…		Cell projection;Cilium		6	6	3	13.5	554;523;487	64.177	0	20.835	92854000	6	356		sp|A0AVF1|IFT56_HUMAN Intraflagellar transport protein 56 OS=Homo sapiens OX=9606 GN=TTC26 PE=2 SV=1;sp|A0AVF1-3|IFT56_HUMAN Isoform 3 of Intraflagellar transport protein 56 OS=Homo sapiens OX=9606 GN=TTC26;sp|A0AVF1-2|IFT56_HUMAN Isoform 2 of Intraflagell
4	A0AVT1;A0AVT1-2;A0AVT1-3;A0AVT1-4	Ubiquitin-like modifier-activating enzyme 6	UBA6	25.6503	25.6531	25.7069	25.7264	25.7311	25.6795	25.66	25.6524	25.6502	25.6789	catabolic process;cellular catabolic process;cellular macromolecule catabolic process;cellular macromolecule metabolic process;cellular metabolic process;cellular process;cellular protein metabolic process;macromolecule catabolic process;macromolecule metabolic process;macromolecule modification;metabolic process;modification-dependent macromolecule catabolic process;modification-dependent protei…	catabolic process;cellular catabolic process;cellular macromolecule catabolic process;cellular macromolecule metabolic process;cellular metabolic process;cellular process;cellular protein metabolic process;macromolecule catabolic process;macromolecule metabolic process;macromolecule modification;metabolic process;modification-dependent macromolecule catabolic process;modification-dependent protei…	catabolic process;cellular catabolic process;cellular macromolecule catabolic process;cellular macromolecule metabolic process;cellular metabolic process;cellular process;cellular protein metabolic process;macromolecule catabolic process;macromolecule metabolic process;macromolecule modification;metabolic process;modification-dependent macromolecule catabolic process;modification-dependent protei…	catabolic process;cellular catabolic process;cellular macromolecule catabolic process;cellular macromolecule metabolic process;cellular metabolic process;cellular process;cellular protein metabolic process;macromolecule catabolic process;macromolecule metabolic process;macromolecule modification;metabolic process;modification-dependent macromolecule catabolic process;modification-dependent protei…	ThiF;UBA_e1_C;UBA_e1_thiolCys;UBACT			45	45	4	49.4	1052;578;389;340	117.97	0	235.59	28028000000	44	96;156;174;178;231;347;449;455;546;581;625;682;699;721;924		sp|A0AVT1|UBA6_HUMAN Ubiquitin-like modifier-activating enzyme 6 OS=Homo sapiens OX=9606 GN=UBA6 PE=1 SV=1;sp|A0AVT1-2|UBA6_HUMAN Isoform 2 of Ubiquitin-like modifier-activating enzyme 6 OS=Homo sapiens OX=9606 GN=UBA6
5	A0FGR8-2;A0FGR8;A0FGR8-6;A0FGR8-4;A0FGR8-5;Q68CJ9-4;Q68CJ9-2;Q68CJ9	Extended synaptotagmin-2	ESYT2	25.5241	25.5161	25.5318	25.4953	25.5268	25.5319	25.5012	25.4777	25.457	25.5069	biological regulation;cellular component organization;cellular component organization or biogenesis;cellular membrane organization;cellular process;cellular response to chemical stimulus;cellular response to organic substance;cellular response to stimulus;cellular response to stress;cellular response to topologically incorrect protein;cellular response to unfolded protein;endocytosis;endoplasmic …	biological regulation;cellular component organization;cellular component organization or biogenesis;cellular membrane organization;cellular process;cellular response to chemical stimulus;cellular response to organic substance;cellular response to stimulus;cellular response to stress;cellular response to topologically incorrect protein;cellular response to unfolded protein;endocytosis;endoplasmic …	biological regulation;cellular component organization;cellular component organization or biogenesis;cellular membrane organization;cellular process;cellular response to chemical stimulus;cellular response to organic substance;cellular response to stimulus;cellular response to stress;cellular response to topologically incorrect protein;cellular response to unfolded protein;endocytosis;endoplasmic …	biological regulation;cellular component organization;cellular component organization or biogenesis;cellular membrane organization;cellular process;cellular response to chemical stimulus;cellular response to organic substance;cellular response to stimulus;cellular response to stress;cellular response to topologically incorrect protein;cellular response to unfolded protein;endocytosis;endoplasmic …	bZIP_1;C2	Cell membrane;Endoplasmic reticulum membrane;Nucleus	Multi-pass membrane protein;Peripheral membrane protein;Single-pass type II membrane protein	27	26	8	40.8	893;921;942;527;328;459;460;461	98.9	0	236.86	21779000000	42	153;583		sp|A0FGR8-2|ESYT2_HUMAN Isoform 2 of Extended synaptotagmin-2 OS=Homo sapiens OX=9606 GN=ESYT2;sp|A0FGR8|ESYT2_HUMAN Extended synaptotagmin-2 OS=Homo sapiens OX=9606 GN=ESYT2 PE=1 SV=1;sp|A0FGR8-6|ESYT2_HUMAN Isoform 6 of Extended synaptotagmin-2 OS=Homo s
6	A0JLT2-2;A0JLT2	Mediator of RNA polymerase II transcription subunit 19	MED19	16.872	17.2162	17.2632	17.2584	17.174	16.8828	16.9228	16.6631	16.9072	17.0178					Med19	Nucleus		1	1	2	12.4	194;244	20.431	0	13.237	25132000	1			sp|A0JLT2-2|MED19_HUMAN Isoform 2 of Mediator of RNA polymerase II transcription subunit 19 OS=Homo sapiens OX=9606 GN=MED19;sp|A0JLT2|MED19_HUMAN Mediator of RNA polymerase II transcription subunit 19 OS=Homo sapiens OX=9606 GN=MED19 PE=1 SV=2
7	A0JNW5;A0JNW5-2	UHRF1-binding protein 1-like	UHRF1BP1L	20.9347	21.0622	20.7776	20.9556	20.9506	21.058	20.9755	20.853	21.0302	20.9553					Chorein_N	Cytoplasm;Cytosol;Early endosome		10	9	2	7.4	1464;522	164.2	0	31.648	303540000	6	227;592;633		sp|A0JNW5|UH1BL_HUMAN UHRF1-binding protein 1-like OS=Homo sapiens OX=9606 GN=UHRF1BP1L PE=1 SV=2
8	A0MZ66-4;A0MZ66;A0MZ66-3;A0MZ66-2;A0MZ66-8;A0MZ66-5;A0MZ66-6;A0MZ66-7	Shootin-1	KIAA1598	18.9017	18.5906	18.8003	18.7241	18.8761	18.6852	18.5732	18.7322	18.7134	18.733	axon guidance;biological regulation;chemotaxis;locomotion;regulation of biological process;regulation of cellular process;regulation of establishment of cell polarity;regulation of establishment or maintenance of cell polarity;response to chemical stimulus;response to external stimulus;response to stimulus;taxis	axon guidance;biological regulation;chemotaxis;locomotion;regulation of biological process;regulation of cellular process;regulation of establishment of cell polarity;regulation of establishment or maintenance of cell polarity;response to chemical stimulus;response to external stimulus;response to stimulus;taxis	axon guidance;biological regulation;chemotaxis;locomotion;regulation of biological process;regulation of cellular process;regulation of establishment of cell polarity;regulation of establishment or maintenance of cell polarity;response to chemical stimulus;response to external stimulus;response to stimulus;taxis	axon guidance;biological regulation;chemotaxis;locomotion;regulation of biological process;regulation of cellular process;regulation of establishment of cell polarity;regulation of establishment or maintenance of cell polarity;response to chemical stimulus;response to external stimulus;response to stimulus;taxis		Axon;Cell projection;Cytoplasm;Cytoskeleton;Filopodium;Growth cone;Lamellipodium;Perikaryon		6	6	8	11.8	558;631;649;456;498;571;601;219	63.496	0	18.714	620660000	7			sp|A0MZ66-4|SHOT1_HUMAN Isoform 4 of Shootin-1 OS=Homo sapiens OX=9606 GN=SHTN1;sp|A0MZ66|SHOT1_HUMAN Shootin-1 OS=Homo sapiens OX=9606 GN=SHTN1 PE=1 SV=4;sp|A0MZ66-3|SHOT1_HUMAN Isoform 3 of Shootin-1 OS=Homo sapiens OX=9606 GN=SHTN1;sp|A0MZ66-2|SHOT1_HUM
9	A0PK00	Transmembrane protein 120B	TMEM120B	19.7494	19.7263	19.5348	19.4416	19.4606	19.721	19.7737	19.7778	19.7089	19.6549					TMPIT	Nucleus inner membrane	Multi-pass membrane protein	2	2	1	5.9	339	40.245	0	7.1661	791920000	3			sp|A0PK00|T120B_HUMAN Transmembrane protein 120B OS=Homo sapiens OX=9606 GN=TMEM120B PE=1 SV=1
10	A1A4S6;Q9UNA1-2;Q9UNA1	Rho GTPase-activating protein 10	ARHGAP10	24.9011	24.9126	24.8926	24.9379	24.9451	24.9138	24.8987	24.8799	24.9313	24.9126	actin cytoskeleton organization;actin filament-based process;anatomical structure development;apoptosis;biological regulation;cell death;cellular component organization;cellular component organization at cellular level;cellular component organization or biogenesis;cellular component organization or biogenesis at cellular level;cellular membrane organization;cellular process;cellular response to s…	actin cytoskeleton organization;actin filament-based process;anatomical structure development;apoptosis;biological regulation;cell death;cellular component organization;cellular component organization at cellular level;cellular component organization or biogenesis;cellular component organization or biogenesis at cellular level;cellular membrane organization;cellular process;cellular response to s…	actin cytoskeleton organization;actin filament-based process;anatomical structure development;apoptosis;biological regulation;cell death;cellular component organization;cellular component organization at cellular level;cellular component organization or biogenesis;cellular component organization or biogenesis at cellular level;cellular membrane organization;cellular process;cellular response to s…	actin cytoskeleton organization;actin filament-based process;anatomical structure development;apoptosis;biological regulation;cell death;cellular component organization;cellular component organization at cellular level;cellular component organization or biogenesis;cellular component organization or biogenesis at cellular level;cellular membrane organization;cellular process;cellular response to s…	IMD;RhoGAP;SH3_9	Cell junction;Cell membrane;Cytoplasm;Cytoskeleton;Focal adhesion;Perinuclear region		25	24	3	29	786;759;814	89.374	0	57.487	4550300000	22	11;82;402;439		sp|A1A4S6|RHG10_HUMAN Rho GTPase-activating protein 10 OS=Homo sapiens OX=9606 GN=ARHGAP10 PE=1 SV=1
11	A1L0T0	Acetolactate synthase-like protein	ILVBL	24.8201	24.8008	24.8019	24.925	24.9359	24.8713	24.7922	24.8007	24.8641	24.8458					TPP_enzyme_C;TPP_enzyme_M;TPP_enzyme_N	Membrane	Single-pass membrane protein	21	21	1	43.8	632	67.867	0	135.23	6258000000	22	176;276;315;354;568;608		sp|A1L0T0|ILVBL_HUMAN Acetolactate synthase-like protein OS=Homo sapiens OX=9606 GN=ILVBL PE=1 SV=2
12	A1X283	SH3 and PX domain-containing protein 2B	SH3PXD2B	25.8367	25.8454	25.9014	25.8658	25.8452	25.7917	25.8499	25.8618	25.8593	25.8508	adipose tissue development;anatomical structure development;biological regulation;bone development;cell differentiation;cellular component assembly;cellular component disassembly;cellular component disassembly at cellular level;cellular component organization;cellular component organization at cellular level;cellular component organization or biogenesis;cellular component organization or biogenes…	adipose tissue development;anatomical structure development;biological regulation;bone development;cell differentiation;cellular component assembly;cellular component disassembly;cellular component disassembly at cellular level;cellular component organization;cellular component organization at cellular level;cellular component organization or biogenesis;cellular component organization or biogenes…	adipose tissue development;anatomical structure development;biological regulation;bone development;cell differentiation;cellular component assembly;cellular component disassembly;cellular component disassembly at cellular level;cellular component organization;cellular component organization at cellular level;cellular component organization or biogenesis;cellular component organization or biogenes…	adipose tissue development;anatomical structure development;biological regulation;bone development;cell differentiation;cellular component assembly;cellular component disassembly;cellular component disassembly at cellular level;cellular component organization;cellular component organization at cellular level;cellular component organization or biogenesis;cellular component organization or biogenes…	PX;SH3_1;SH3_2	Cell projection;Cytoplasm;Podosome		32	31	1	35.7	911	101.58	0	205.21	21452000000	37	102;598;664;783		sp|A1X283|SPD2B_HUMAN SH3 and PX domain-containing protein 2B OS=Homo sapiens OX=9606 GN=SH3PXD2B PE=1 SV=3
13	A1XBS5-2;A1XBS5-4;A1XBS5-3;A1XBS5	Protein FAM92A1	FAM92A1	18.3837	17.968	18.3322	18.256	18.2287	18.1247	17.9396	18.3826	18.1225	18.1931					FAM92	Centriole;Centrosome;Cilium basal body;Cytoplasm;Cytoskeleton;Microtubule organizing center;Nucleus		1	1	4	4.4	251;262;271;289	28.996	0	3.3016	104010000	1			sp|A1XBS5-2|FA92A_HUMAN Isoform 2 of Protein FAM92A OS=Homo sapiens OX=9606 GN=FAM92A;sp|A1XBS5-4|FA92A_HUMAN Isoform 4 of Protein FAM92A OS=Homo sapiens OX=9606 GN=FAM92A;sp|A1XBS5-3|FA92A_HUMAN Isoform 3 of Protein FAM92A OS=Homo sapiens OX=9606 GN=FAM92
15	A2RRP1;A2RRP1-2	Neuroblastoma-amplified sequence	NBAS	25.1999	25.22	25.1684	25.2922	25.2594	25.2835	25.2245	25.2372	25.2648	25.2389	biological regulation;catabolic process;cellular catabolic process;cellular macromolecule catabolic process;cellular macromolecule metabolic process;cellular metabolic process;cellular nitrogen compound metabolic process;cellular process;establishment of localization;establishment of localization in cell;Golgi vesicle transport;intracellular transport;macromolecule catabolic process;macromolecule…	biological regulation;catabolic process;cellular catabolic process;cellular macromolecule catabolic process;cellular macromolecule metabolic process;cellular metabolic process;cellular nitrogen compound metabolic process;cellular process;establishment of localization;establishment of localization in cell;Golgi vesicle transport;intracellular transport;macromolecule catabolic process;macromolecule…	biological regulation;catabolic process;cellular catabolic process;cellular macromolecule catabolic process;cellular macromolecule metabolic process;cellular metabolic process;cellular nitrogen compound metabolic process;cellular process;establishment of localization;establishment of localization in cell;Golgi vesicle transport;intracellular transport;macromolecule catabolic process;macromolecule…	biological regulation;catabolic process;cellular catabolic process;cellular macromolecule catabolic process;cellular macromolecule metabolic process;cellular metabolic process;cellular nitrogen compound metabolic process;cellular process;establishment of localization;establishment of localization in cell;Golgi vesicle transport;intracellular transport;macromolecule catabolic process;macromolecule…	Nbas_N;Sec39	Cytoplasm;Endoplasmic reticulum;Endoplasmic reticulum membrane	Peripheral membrane protein	47	46	2	22.9	2371;2251	268.57	0	200.86	9094900000	52	406;426;448;588;802;807;1248;1255;1453;1634;1769;1771;1777;2243		sp|A2RRP1|NBAS_HUMAN Neuroblastoma-amplified sequence OS=Homo sapiens OX=9606 GN=NBAS PE=1 SV=2;sp|A2RRP1-2|NBAS_HUMAN Isoform 2 of Neuroblastoma-amplified sequence OS=Homo sapiens OX=9606 GN=NBAS
16	A2RTX5-2;A2RTX5	Probable threonine--tRNA ligase 2, cytoplasmic	TARSL2	15.8706	16.3267	16.3161	16.5524	16.4146	16.5792	16.4578	16.1396	15.9855	16.2936	amine metabolic process;amino acid activation;carboxylic acid metabolic process;cellular amine metabolic process;cellular amino acid metabolic process;cellular ketone metabolic process;cellular macromolecule metabolic process;cellular metabolic process;cellular nitrogen compound metabolic process;cellular process;macromolecule metabolic process;metabolic process;ncRNA metabolic process;nitrogen c…	amine metabolic process;amino acid activation;carboxylic acid metabolic process;cellular amine metabolic process;cellular amino acid metabolic process;cellular ketone metabolic process;cellular macromolecule metabolic process;cellular metabolic process;cellular nitrogen compound metabolic process;cellular process;macromolecule metabolic process;metabolic process;ncRNA metabolic process;nitrogen c…	amine metabolic process;amino acid activation;carboxylic acid metabolic process;cellular amine metabolic process;cellular amino acid metabolic process;cellular ketone metabolic process;cellular macromolecule metabolic process;cellular metabolic process;cellular nitrogen compound metabolic process;cellular process;macromolecule metabolic process;metabolic process;ncRNA metabolic process;nitrogen c…	amine metabolic process;amino acid activation;carboxylic acid metabolic process;cellular amine metabolic process;cellular amino acid metabolic process;cellular ketone metabolic process;cellular macromolecule metabolic process;cellular metabolic process;cellular nitrogen compound metabolic process;cellular process;macromolecule metabolic process;metabolic process;ncRNA metabolic process;nitrogen c…	HGTP_anticodon;TGS;tRNA_SAD;tRNA-synt_2b	Cytoplasm;Nucleus		7	5	2	12.6	707;802	81.56	0	12.775	52500000	3	327	62	sp|A2RTX5-2|SYTC2_HUMAN Isoform 2 of Threonine--tRNA ligase 2, cytoplasmic OS=Homo sapiens OX=9606 GN=TARSL2;sp|A2RTX5|SYTC2_HUMAN Threonine--tRNA ligase 2, cytoplasmic OS=Homo sapiens OX=9606 GN=TARSL2 PE=1 SV=1
17	A2RUC4;A2RUC4-2	tRNA wybutosine-synthesizing protein 5	TYW5	18.6997	18.7073	18.8218	18.7413	18.659	18.755	18.7441	18.8188	18.6082	18.7284	cellular macromolecule metabolic process;cellular metabolic process;cellular nitrogen compound metabolic process;cellular process;guanosine metabolic process;heterocycle metabolic process;macromolecule metabolic process;macromolecule modification;metabolic process;ncRNA metabolic process;ncRNA processing;nitrogen compound metabolic process;nucleic acid metabolic process;nucleobase-containing comp…	cellular macromolecule metabolic process;cellular metabolic process;cellular nitrogen compound metabolic process;cellular process;guanosine metabolic process;heterocycle metabolic process;macromolecule metabolic process;macromolecule modification;metabolic process;ncRNA metabolic process;ncRNA processing;nitrogen compound metabolic process;nucleic acid metabolic process;nucleobase-containing comp…	cellular macromolecule metabolic process;cellular metabolic process;cellular nitrogen compound metabolic process;cellular process;guanosine metabolic process;heterocycle metabolic process;macromolecule metabolic process;macromolecule modification;metabolic process;ncRNA metabolic process;ncRNA processing;nitrogen compound metabolic process;nucleic acid metabolic process;nucleobase-containing comp…	cellular macromolecule metabolic process;cellular metabolic process;cellular nitrogen compound metabolic process;cellular process;guanosine metabolic process;heterocycle metabolic process;macromolecule metabolic process;macromolecule modification;metabolic process;ncRNA metabolic process;ncRNA processing;nitrogen compound metabolic process;nucleic acid metabolic process;nucleobase-containing comp…				2	2	2	9.8	315;152	36.547	0	9.6757	32960000	1	40		sp|A2RUC4|TYW5_HUMAN tRNA wybutosine-synthesizing protein 5 OS=Homo sapiens OX=9606 GN=TYW5 PE=1 SV=1;sp|A2RUC4-2|TYW5_HUMAN Isoform 2 of tRNA wybutosine-synthesizing protein 5 OS=Homo sapiens OX=9606 GN=TYW5
18	A2RUS2-2;A2RUS2	DENN domain-containing protein 3	DENND3	19.0698	19.1034	19.1999	19.3134	19.2084	19.2975	19.1731	19.2445	19.0589	19.1854	biological regulation;catabolic process;cellular catabolic process;cellular macromolecule catabolic process;cellular macromolecule metabolic process;cellular metabolic process;cellular process;cellular protein catabolic process;cellular protein metabolic process;endosome to lysosome transport;endosome transport;establishment of localization;establishment of localization in cell;intracellular tran…	biological regulation;catabolic process;cellular catabolic process;cellular macromolecule catabolic process;cellular macromolecule metabolic process;cellular metabolic process;cellular process;cellular protein catabolic process;cellular protein metabolic process;endosome to lysosome transport;endosome transport;establishment of localization;establishment of localization in cell;intracellular tran…	biological regulation;catabolic process;cellular catabolic process;cellular macromolecule catabolic process;cellular macromolecule metabolic process;cellular metabolic process;cellular process;cellular protein catabolic process;cellular protein metabolic process;endosome to lysosome transport;endosome transport;establishment of localization;establishment of localization in cell;intracellular tran…	biological regulation;catabolic process;cellular catabolic process;cellular macromolecule catabolic process;cellular macromolecule metabolic process;cellular metabolic process;cellular process;cellular protein catabolic process;cellular protein metabolic process;endosome to lysosome transport;endosome transport;establishment of localization;establishment of localization in cell;intracellular tran…	dDENN;DENN;uDENN;WD40	Cytoplasm		2	2	2	1.9	1146;1198	129.81	0	5.3522	93950000	1	1122		sp|A2RUS2-2|DEND3_HUMAN Isoform 2 of DENN domain-containing protein 3 OS=Homo sapiens OX=9606 GN=DENND3;sp|A2RUS2|DEND3_HUMAN DENN domain-containing protein 3 OS=Homo sapiens OX=9606 GN=DENND3 PE=1 SV=2
19	A3KMH1;A3KMH1-3;A3KMH1-2	von Willebrand factor A domain-containing protein 8	VWA8	22.8282	22.9797	22.8073	23.0383	22.9427	22.9686	22.8772	22.8214	22.9679	22.9146					AAA_5	Mitochondrion;Peroxisome		15	15	3	9.7	1905;1872;1039	214.82	0	54.381	1749000000	17			sp|A3KMH1|VWA8_HUMAN von Willebrand factor A domain-containing protein 8 OS=Homo sapiens OX=9606 GN=VWA8 PE=1 SV=2;sp|A3KMH1-3|VWA8_HUMAN Isoform 3 of von Willebrand factor A domain-containing protein 8 OS=Homo sapiens OX=9606 GN=VWA8;sp|A3KMH1-2|VWA8_HUMA
20	A3KN83-3;A3KN83-2;A3KN83;A3KN83-4	Protein strawberry notch homolog 1	SBNO1	22.0714	22.1894	22.3603	22.4219	22.3044	22.1815	22.3375	22.337	22.289	22.2769	biological regulation;regulation of biological process;regulation of biosynthetic process;regulation of cellular biosynthetic process;regulation of cellular macromolecule biosynthetic process;regulation of cellular metabolic process;regulation of cellular process;regulation of gene expression;regulation of macromolecule biosynthetic process;regulation of macromolecule metabolic process;regulation…	biological regulation;regulation of biological process;regulation of biosynthetic process;regulation of cellular biosynthetic process;regulation of cellular macromolecule biosynthetic process;regulation of cellular metabolic process;regulation of cellular process;regulation of gene expression;regulation of macromolecule biosynthetic process;regulation of macromolecule metabolic process;regulation…	biological regulation;regulation of biological process;regulation of biosynthetic process;regulation of cellular biosynthetic process;regulation of cellular macromolecule biosynthetic process;regulation of cellular metabolic process;regulation of cellular process;regulation of gene expression;regulation of macromolecule biosynthetic process;regulation of macromolecule metabolic process;regulation…	biological regulation;regulation of biological process;regulation of biosynthetic process;regulation of cellular biosynthetic process;regulation of cellular macromolecule biosynthetic process;regulation of cellular metabolic process;regulation of cellular process;regulation of gene expression;regulation of macromolecule biosynthetic process;regulation of macromolecule metabolic process;regulation…	Helicase_C_4			10	7	4	8.6	1391;1392;1393;732	154.06	0	46.125	894010000	7	443		sp|A3KN83-3|SBNO1_HUMAN Isoform 3 of Protein strawberry notch homolog 1 OS=Homo sapiens OX=9606 GN=SBNO1;sp|A3KN83-2|SBNO1_HUMAN Isoform 2 of Protein strawberry notch homolog 1 OS=Homo sapiens OX=9606 GN=SBNO1;sp|A3KN83|SBNO1_HUMAN Protein strawberry notch
21	A4D1E9;A4D1E9-2;A4D1E9-3	GTP-binding protein 10	GTPBP10	23.1678	23.1235	23.1548	23.0967	23.2034	23.1602	23.154	23.0916	23.1035	23.1395	cellular component biogenesis;cellular component biogenesis at cellular level;cellular component organization or biogenesis;cellular component organization or biogenesis at cellular level;cellular process;ribonucleoprotein complex biogenesis;ribosome biogenesis	cellular component biogenesis;cellular component biogenesis at cellular level;cellular component organization or biogenesis;cellular component organization or biogenesis at cellular level;cellular process;ribonucleoprotein complex biogenesis;ribosome biogenesis	cellular component biogenesis;cellular component biogenesis at cellular level;cellular component organization or biogenesis;cellular component organization or biogenesis at cellular level;cellular process;ribonucleoprotein complex biogenesis;ribosome biogenesis	cellular component biogenesis;cellular component biogenesis at cellular level;cellular component organization or biogenesis;cellular component organization or biogenesis at cellular level;cellular process;ribonucleoprotein complex biogenesis;ribosome biogenesis	GTP1_OBG;MMR_HSR1	Chromosome;Nucleolus;Nucleus		6	6	3	17.3	387;308;116	42.932	0	17.8	1564400000	7			sp|A4D1E9|GTPBA_HUMAN GTP-binding protein 10 OS=Homo sapiens OX=9606 GN=GTPBP10 PE=1 SV=1;sp|A4D1E9-2|GTPBA_HUMAN Isoform 2 of GTP-binding protein 10 OS=Homo sapiens OX=9606 GN=GTPBP10
22	A4D1P6;A4D1P6-2;A4D1P6-3	WD repeat-containing protein 91	WDR91	18.6216	18.638	18.3316	18.5896	18.7433	18.7521	18.6374	18.4673	18.7649	18.6162					WD40	Early endosome membrane;Late endosome membrane	Peripheral membrane protein	4	4	3	7.9	747;636;365	83.343	0	26.903	23520000	4	366		sp|A4D1P6|WDR91_HUMAN WD repeat-containing protein 91 OS=Homo sapiens OX=9606 GN=WDR91 PE=1 SV=2;sp|A4D1P6-2|WDR91_HUMAN Isoform 2 of WD repeat-containing protein 91 OS=Homo sapiens OX=9606 GN=WDR91;sp|A4D1P6-3|WDR91_HUMAN Isoform 3 of WD repeat-containing
24	A5D8V6	Vacuolar protein sorting-associated protein 37C	VPS37C	22.5231	22.0444	22.2131	21.3602	21.526	21.7695	21.9502	22.2632	21.8509	21.9445	cellular component assembly;cellular component assembly at cellular level;cellular component organization;cellular component organization at cellular level;cellular component organization or biogenesis;cellular component organization or biogenesis at cellular level;cellular process;cellular process involved in reproduction;endosome transport;establishment of localization;establishment of localiza…	cellular component assembly;cellular component assembly at cellular level;cellular component organization;cellular component organization at cellular level;cellular component organization or biogenesis;cellular component organization or biogenesis at cellular level;cellular process;cellular process involved in reproduction;endosome transport;establishment of localization;establishment of localiza…	cellular component assembly;cellular component assembly at cellular level;cellular component organization;cellular component organization at cellular level;cellular component organization or biogenesis;cellular component organization or biogenesis at cellular level;cellular process;cellular process involved in reproduction;endosome transport;establishment of localization;establishment of localiza…	cellular component assembly;cellular component assembly at cellular level;cellular component organization;cellular component organization at cellular level;cellular component organization or biogenesis;cellular component organization or biogenesis at cellular level;cellular process;cellular process involved in reproduction;endosome transport;establishment of localization;establishment of localiza…	Mod_r	Late endosome membrane	Peripheral membrane protein	2	2	1	9	355	38.658	0	12.454	398530000	4			sp|A5D8V6|VP37C_HUMAN Vacuolar protein sorting-associated protein 37C OS=Homo sapiens OX=9606 GN=VPS37C PE=1 SV=2
25	A5PLL7-2;A5PLL7	Transmembrane protein 189	TMEM189	17.267	17.3379	17.2308	17.3973	17.2896	17.3379	17.1964	17.2332	17.292	17.2869	cellular macromolecule metabolic process;cellular metabolic process;cellular process;cellular protein metabolic process;macromolecule metabolic process;macromolecule modification;metabolic process;primary metabolic process;protein metabolic process;protein modification by small protein conjugation;protein modification by small protein conjugation or removal;protein modification process;protein ub…	cellular macromolecule metabolic process;cellular metabolic process;cellular process;cellular protein metabolic process;macromolecule metabolic process;macromolecule modification;metabolic process;primary metabolic process;protein metabolic process;protein modification by small protein conjugation;protein modification by small protein conjugation or removal;protein modification process;protein ub…	cellular macromolecule metabolic process;cellular metabolic process;cellular process;cellular protein metabolic process;macromolecule metabolic process;macromolecule modification;metabolic process;primary metabolic process;protein metabolic process;protein modification by small protein conjugation;protein modification by small protein conjugation or removal;protein modification process;protein ub…	cellular macromolecule metabolic process;cellular metabolic process;cellular process;cellular protein metabolic process;macromolecule metabolic process;macromolecule modification;metabolic process;primary metabolic process;protein metabolic process;protein modification by small protein conjugation;protein modification by small protein conjugation or removal;protein modification process;protein ub…	Kua-UEV1_localn	Endoplasmic reticulum membrane	Multi-pass membrane protein	4	4	2	22.1	267;270	30.85	0	14.053	16948000	3	137		sp|A5PLL7-2|TM189_HUMAN Isoform 2 of Transmembrane protein 189 OS=Homo sapiens OX=9606 GN=TMEM189;sp|A5PLL7|TM189_HUMAN Transmembrane protein 189 OS=Homo sapiens OX=9606 GN=TMEM189 PE=1 SV=3
26	A5PLN9-2;A5PLN9;A5PLN9-4;A5PLN9-5;A5PLN9-7	Trafficking protein particle complex subunit 13	TRAPPC13	22.2502	22.3514	22.3238	22.4046	22.2976	22.3315	22.3833	22.3892	22.3828	22.346					DUF974			9	9	5	25.3	411;417;412;418;309	45.934	0	35.545	1221000000	5	32;321;326;401		sp|A5PLN9-2|TPC13_HUMAN Isoform 2 of Trafficking protein particle complex subunit 13 OS=Homo sapiens OX=9606 GN=TRAPPC13;sp|A5PLN9|TPC13_HUMAN Trafficking protein particle complex subunit 13 OS=Homo sapiens OX=9606 GN=TRAPPC13 PE=1 SV=2;sp|A5PLN9-4|TPC13_H
27	A5YKK6;A5YKK6-2;A5YKK6-3;A5YKK6-4	CCR4-NOT transcription complex subunit 1	CNOT1	26.1622	26.1658	26.152	26.2012	26.1702	26.212	26.166	26.1934	26.1654	26.1765	biological regulation;biosynthetic process;catabolic process;cellular biosynthetic process;cellular catabolic process;cellular macromolecule biosynthetic process;cellular macromolecule catabolic process;cellular macromolecule metabolic process;cellular metabolic process;cellular nitrogen compound metabolic process;cellular process;developmental process;gene expression;gene silencing;gene silencin…	biological regulation;biosynthetic process;catabolic process;cellular biosynthetic process;cellular catabolic process;cellular macromolecule biosynthetic process;cellular macromolecule catabolic process;cellular macromolecule metabolic process;cellular metabolic process;cellular nitrogen compound metabolic process;cellular process;developmental process;gene expression;gene silencing;gene silencin…	biological regulation;biosynthetic process;catabolic process;cellular biosynthetic process;cellular catabolic process;cellular macromolecule biosynthetic process;cellular macromolecule catabolic process;cellular macromolecule metabolic process;cellular metabolic process;cellular nitrogen compound metabolic process;cellular process;developmental process;gene expression;gene silencing;gene silencin…	biological regulation;biosynthetic process;catabolic process;cellular biosynthetic process;cellular catabolic process;cellular macromolecule biosynthetic process;cellular macromolecule catabolic process;cellular macromolecule metabolic process;cellular metabolic process;cellular nitrogen compound metabolic process;cellular process;developmental process;gene expression;gene silencing;gene silencin…	DUF3819;Not1	Cytoplasm;Nucleus;P-body		54	54	4	23.8	2376;2371;2150;1551	266.94	0	204.65	17672000000	63	50;219;624;1420;1541;1687;1713;1717;1932		sp|A5YKK6|CNOT1_HUMAN CCR4-NOT transcription complex subunit 1 OS=Homo sapiens OX=9606 GN=CNOT1 PE=1 SV=2;sp|A5YKK6-2|CNOT1_HUMAN Isoform 2 of CCR4-NOT transcription complex subunit 1 OS=Homo sapiens OX=9606 GN=CNOT1;sp|A5YKK6-3|CNOT1_HUMAN Isoform 3 of CC
28	A6H8Y1-4;A6H8Y1-3;A6H8Y1-2;A6H8Y1-7;A6H8Y1-6;A6H8Y1	Transcription factor TFIIIB component B homolog	BDP1	17.4644	17.4353	17.5881	17.5608	17.5461	17.6615	17.6878	17.7316	17.4634	17.571	biological regulation;biosynthetic process;cellular biosynthetic process;cellular macromolecule biosynthetic process;cellular macromolecule metabolic process;cellular metabolic process;cellular nitrogen compound metabolic process;cellular process;gene expression;macromolecule biosynthetic process;macromolecule metabolic process;metabolic process;nitrogen compound metabolic process;nucleic acid me…	biological regulation;biosynthetic process;cellular biosynthetic process;cellular macromolecule biosynthetic process;cellular macromolecule metabolic process;cellular metabolic process;cellular nitrogen compound metabolic process;cellular process;gene expression;macromolecule biosynthetic process;macromolecule metabolic process;metabolic process;nitrogen compound metabolic process;nucleic acid me…	biological regulation;biosynthetic process;cellular biosynthetic process;cellular macromolecule biosynthetic process;cellular macromolecule metabolic process;cellular metabolic process;cellular nitrogen compound metabolic process;cellular process;gene expression;macromolecule biosynthetic process;macromolecule metabolic process;metabolic process;nitrogen compound metabolic process;nucleic acid me…	biological regulation;biosynthetic process;cellular biosynthetic process;cellular macromolecule biosynthetic process;cellular macromolecule metabolic process;cellular metabolic process;cellular nitrogen compound metabolic process;cellular process;gene expression;macromolecule biosynthetic process;macromolecule metabolic process;metabolic process;nitrogen compound metabolic process;nucleic acid me…		Nucleus		1	1	6	1	1372;1388;2254;2552;2604;2624	154.7	0	3.808	7534300	2			sp|A6H8Y1-4|BDP1_HUMAN Isoform 4 of Transcription factor TFIIIB component B homolog OS=Homo sapiens OX=9606 GN=BDP1;sp|A6H8Y1-3|BDP1_HUMAN Isoform 3 of Transcription factor TFIIIB component B homolog OS=Homo sapiens OX=9606 GN=BDP1;sp|A6H8Y1-2|BDP1_HUM
29	Q9GZQ8;A6NCE7	Microtubule-associated proteins 1A/1B light chain 3B;Microtubule-associated proteins 1A/1B light chain 3 beta 2	MAP1LC3B;MAP1LC3B2	23.597	23.526	23.4145	23.4475	23.478	23.597	23.4509	23.4915	23.484	23.4985	autophagic vacuole assembly;autophagy;catabolic process;cell communication;cellular catabolic process;cellular component assembly;cellular component assembly at cellular level;cellular component organization;cellular component organization at cellular level;cellular component organization or biogenesis;cellular component organization or biogenesis at cellular level;cellular metabolic process;cell…	autophagic vacuole assembly;autophagy;catabolic process;cell communication;cellular catabolic process;cellular component assembly;cellular component assembly at cellular level;cellular component organization;cellular component organization at cellular level;cellular component organization or biogenesis;cellular component organization or biogenesis at cellular level;cellular metabolic process;cell…	autophagic vacuole assembly;autophagy;catabolic process;cell communication;cellular catabolic process;cellular component assembly;cellular component assembly at cellular level;cellular component organization;cellular component organization at cellular level;cellular component organization or biogenesis;cellular component organization or biogenesis at cellular level;cellular metabolic process;cell…	autophagic vacuole assembly;autophagy;catabolic process;cell communication;cellular catabolic process;cellular component assembly;cellular component assembly at cellular level;cellular component organization;cellular component organization at cellular level;cellular component organization or biogenesis;cellular component organization or biogenesis at cellular level;cellular metabolic process;cell…	Atg8	Autophagosome;Autophagosome membrane;Cytoplasm;Cytoplasmic vesicle;Cytoskeleton;Endomembrane system	Lipid-anchor	6	4	2	34.4	125;125	14.688	0	21.313	6155500000	6			sp|Q9GZQ8|MLP3B_HUMAN Microtubule-associated proteins 1A/1B light chain 3B OS=Homo sapiens OX=9606 GN=MAP1LC3B PE=1 SV=3;sp|A6NCE7|MP3B2_HUMAN Microtubule-associated proteins 1A/1B light chain 3 beta 2 OS=Homo sapiens OX=9606 GN=MAP1LC3B2 PE=2 SV=1
31	A6NDG6	Phosphoglycolate phosphatase	PGP	22.9281	22.9421	22.939	22.858	22.8821	23.0509	22.9838	22.9457	22.78	22.9233	carbohydrate metabolic process;cellular macromolecule metabolic process;cellular metabolic process;cellular process;cellular protein metabolic process;dephosphorylation;macromolecule metabolic process;macromolecule modification;metabolic process;peptidyl-tyrosine dephosphorylation;phosphate-containing compound metabolic process;phosphorus metabolic process;primary metabolic process;protein dephos…	carbohydrate metabolic process;cellular macromolecule metabolic process;cellular metabolic process;cellular process;cellular protein metabolic process;dephosphorylation;macromolecule metabolic process;macromolecule modification;metabolic process;peptidyl-tyrosine dephosphorylation;phosphate-containing compound metabolic process;phosphorus metabolic process;primary metabolic process;protein dephos…	carbohydrate metabolic process;cellular macromolecule metabolic process;cellular metabolic process;cellular process;cellular protein metabolic process;dephosphorylation;macromolecule metabolic process;macromolecule modification;metabolic process;peptidyl-tyrosine dephosphorylation;phosphate-containing compound metabolic process;phosphorus metabolic process;primary metabolic process;protein dephos…	carbohydrate metabolic process;cellular macromolecule metabolic process;cellular metabolic process;cellular process;cellular protein metabolic process;dephosphorylation;macromolecule metabolic process;macromolecule modification;metabolic process;peptidyl-tyrosine dephosphorylation;phosphate-containing compound metabolic process;phosphorus metabolic process;primary metabolic process;protein dephos…	Hydrolase_6			7	7	1	26.8	321	34.006	0	31.822	2432200000	8	243;272;297		sp|A6NDG6|PGP_HUMAN Glycerol-3-phosphate phosphatase OS=Homo sapiens OX=9606 GN=PGP PE=1 SV=1
32	A6NDU8	UPF0600 protein C5orf51	C5orf51	19.8354	20.0134	19.8818	20.0676	19.8881	19.9895	20.0661	20.0675	20.0977	19.9897								7	7	1	34.7	294	33.62	0	71.272	1206400000	7	51;120;130;179;268		sp|A6NDU8|CE051_HUMAN UPF0600 protein C5orf51 OS=Homo sapiens OX=9606 GN=C5orf51 PE=1 SV=1
34	A6NFI3;Q8IWY8-4;Q8IWY8-2;Q8IWY8	Zinc finger protein 316	ZNF316	21.596	21.6766	21.4587	21.5583	21.6855	21.6192	21.526	21.3183	21.6025	21.5601	biological regulation;biosynthetic process;cellular biosynthetic process;cellular macromolecule biosynthetic process;cellular macromolecule metabolic process;cellular metabolic process;cellular nitrogen compound metabolic process;cellular process;macromolecule biosynthetic process;macromolecule metabolic process;metabolic process;nitrogen compound metabolic process;nucleic acid metabolic process;…	biological regulation;biosynthetic process;cellular biosynthetic process;cellular macromolecule biosynthetic process;cellular macromolecule metabolic process;cellular metabolic process;cellular nitrogen compound metabolic process;cellular process;macromolecule biosynthetic process;macromolecule metabolic process;metabolic process;nitrogen compound metabolic process;nucleic acid metabolic process;…	biological regulation;biosynthetic process;cellular biosynthetic process;cellular macromolecule biosynthetic process;cellular macromolecule metabolic process;cellular metabolic process;cellular nitrogen compound metabolic process;cellular process;macromolecule biosynthetic process;macromolecule metabolic process;metabolic process;nitrogen compound metabolic process;nucleic acid metabolic process;…	biological regulation;biosynthetic process;cellular biosynthetic process;cellular macromolecule biosynthetic process;cellular macromolecule metabolic process;cellular metabolic process;cellular nitrogen compound metabolic process;cellular process;macromolecule biosynthetic process;macromolecule metabolic process;metabolic process;nitrogen compound metabolic process;nucleic acid metabolic process;…	KRAB;SCAN;zf-C2H2	Nucleus		7	3	4	7.3	1004;463;732;852	108.44	0.0052454	1.4108	795930000	3	403;406;721;724		sp|A6NFI3|ZN316_HUMAN Zinc finger protein 316 OS=Homo sapiens OX=9606 GN=ZNF316 PE=1 SV=1
36	A6NHL2-2;A6NHL2	Tubulin alpha chain-like 3	TUBAL3	21.2268	20.7213	20.6079	21.1122	21.1116	21.2366	20.4735	20.9797	20.968	20.9375	cellular component assembly;cellular component assembly at cellular level;cellular component organization;cellular component organization at cellular level;cellular component organization or biogenesis;cellular component organization or biogenesis at cellular level;cellular macromolecular complex assembly;cellular macromolecular complex subunit organization;cellular process;cellular protein compl…	cellular component assembly;cellular component assembly at cellular level;cellular component organization;cellular component organization at cellular level;cellular component organization or biogenesis;cellular component organization or biogenesis at cellular level;cellular macromolecular complex assembly;cellular macromolecular complex subunit organization;cellular process;cellular protein compl…	cellular component assembly;cellular component assembly at cellular level;cellular component organization;cellular component organization at cellular level;cellular component organization or biogenesis;cellular component organization or biogenesis at cellular level;cellular macromolecular complex assembly;cellular macromolecular complex subunit organization;cellular process;cellular protein compl…	cellular component assembly;cellular component assembly at cellular level;cellular component organization;cellular component organization at cellular level;cellular component organization or biogenesis;cellular component organization or biogenesis at cellular level;cellular macromolecular complex assembly;cellular macromolecular complex subunit organization;cellular process;cellular protein compl…	Tubulin;Tubulin_C	Cytoplasm;Cytoskeleton		5	1	2	11.3	406;446	45.517	0	16.033	585730000	4	282;283		sp|A6NHL2-2|TBAL3_HUMAN Isoform 2 of Tubulin alpha chain-like 3 OS=Homo sapiens OX=9606 GN=TUBAL3;sp|A6NHL2|TBAL3_HUMAN Tubulin alpha chain-like 3 OS=Homo sapiens OX=9606 GN=TUBAL3 PE=1 SV=2
37	A6NHQ2	rRNA/tRNA 2-O-methyltransferase fibrillarin-like protein 1	FBLL1	22.5228	22.6654	22.4778	22.6836	22.6585	22.6825	22.7107	22.5931	22.7568	22.639	cellular macromolecule metabolic process;cellular metabolic process;cellular nitrogen compound metabolic process;cellular process;macromolecule metabolic process;metabolic process;ncRNA metabolic process;ncRNA processing;nitrogen compound metabolic process;nucleic acid metabolic process;nucleobase-containing compound metabolic process;primary metabolic process;RNA metabolic process;RNA processing…	cellular macromolecule metabolic process;cellular metabolic process;cellular nitrogen compound metabolic process;cellular process;macromolecule metabolic process;metabolic process;ncRNA metabolic process;ncRNA processing;nitrogen compound metabolic process;nucleic acid metabolic process;nucleobase-containing compound metabolic process;primary metabolic process;RNA metabolic process;RNA processing…	cellular macromolecule metabolic process;cellular metabolic process;cellular nitrogen compound metabolic process;cellular process;macromolecule metabolic process;metabolic process;ncRNA metabolic process;ncRNA processing;nitrogen compound metabolic process;nucleic acid metabolic process;nucleobase-containing compound metabolic process;primary metabolic process;RNA metabolic process;RNA processing…	cellular macromolecule metabolic process;cellular metabolic process;cellular nitrogen compound metabolic process;cellular process;macromolecule metabolic process;metabolic process;ncRNA metabolic process;ncRNA processing;nitrogen compound metabolic process;nucleic acid metabolic process;nucleobase-containing compound metabolic process;primary metabolic process;RNA metabolic process;RNA processing…	Fibrillarin	Nucleolus;Nucleus		3	1	1	8.4	334	34.803	0	3.7483	2757800000	3			sp|A6NHQ2|FBLL1_HUMAN rRNA/tRNA 2-O-methyltransferase fibrillarin-like protein 1 OS=Homo sapiens OX=9606 GN=FBLL1 PE=3 SV=2
38	A6NHR9;A6NHR9-2;A6NHR9-3	Structural maintenance of chromosomes flexible hinge domain-containing protein 1	SMCHD1	26.1592	26.1873	26.1619	26.2263	26.1948	26.2104	26.175	26.1786	26.1884	26.1869	biological regulation;cellular component organization;cellular component organization at cellular level;cellular component organization or biogenesis;cellular component organization or biogenesis at cellular level;cellular process;chromosome organization;dosage compensation;dosage compensation, by inactivation of X chromosome;inactivation of X chromosome by DNA methylation;organelle organization;…	biological regulation;cellular component organization;cellular component organization at cellular level;cellular component organization or biogenesis;cellular component organization or biogenesis at cellular level;cellular process;chromosome organization;dosage compensation;dosage compensation, by inactivation of X chromosome;inactivation of X chromosome by DNA methylation;organelle organization;…	biological regulation;cellular component organization;cellular component organization at cellular level;cellular component organization or biogenesis;cellular component organization or biogenesis at cellular level;cellular process;chromosome organization;dosage compensation;dosage compensation, by inactivation of X chromosome;inactivation of X chromosome by DNA methylation;organelle organization;…	biological regulation;cellular component organization;cellular component organization at cellular level;cellular component organization or biogenesis;cellular component organization or biogenesis at cellular level;cellular process;chromosome organization;dosage compensation;dosage compensation, by inactivation of X chromosome;inactivation of X chromosome by DNA methylation;organelle organization;…	SMC_hinge	Chromosome		62	62	3	33.7	2005;1917;762	226.37	0	273.51	14141000000	71	59;61;84;458;492;505;897;970;985;1018;1286;1433;1445;1710;1967		sp|A6NHR9|SMHD1_HUMAN Structural maintenance of chromosomes flexible hinge domain-containing protein 1 OS=Homo sapiens OX=9606 GN=SMCHD1 PE=1 SV=2;sp|A6NHR9-2|SMHD1_HUMAN Isoform 2 of Structural maintenance of chromosomes flexible hinge domain-containing p
39	A6NHX0	GATS-like protein 2	GATSL2	20.4384	20.3137	20.2865	20.2511	20.5081	20.5252	20.4751	20.3428	20.3529	20.3882					ACT_7	Cytoplasm;Cytosol		2	2	1	9.4	329	36.056	0	7.4077	617840000	4			sp|A6NHX0|CAST2_HUMAN Cytosolic arginine sensor for mTORC1 subunit 2 OS=Homo sapiens OX=9606 GN=CASTOR2 PE=1 SV=3
41	A6NIH7	Protein unc-119 homolog B	UNC119B	24.4816	24.4948	24.5092	24.538	24.5724	24.4408	24.4653	24.4177	24.5348	24.495	anatomical structure morphogenesis;cell part morphogenesis;cell projection morphogenesis;cell projection organization;cellular component morphogenesis;cellular component organization;cellular component organization at cellular level;cellular component organization or biogenesis;cellular component organization or biogenesis at cellular level;cellular developmental process;cellular process;cilium m…	anatomical structure morphogenesis;cell part morphogenesis;cell projection morphogenesis;cell projection organization;cellular component morphogenesis;cellular component organization;cellular component organization at cellular level;cellular component organization or biogenesis;cellular component organization or biogenesis at cellular level;cellular developmental process;cellular process;cilium m…	anatomical structure morphogenesis;cell part morphogenesis;cell projection morphogenesis;cell projection organization;cellular component morphogenesis;cellular component organization;cellular component organization at cellular level;cellular component organization or biogenesis;cellular component organization or biogenesis at cellular level;cellular developmental process;cellular process;cilium m…	anatomical structure morphogenesis;cell part morphogenesis;cell projection morphogenesis;cell projection organization;cellular component morphogenesis;cellular component organization;cellular component organization at cellular level;cellular component organization or biogenesis;cellular component organization or biogenesis at cellular level;cellular developmental process;cellular process;cilium m…	GMP_PDE_delta	Cell projection;Cilium		8	8	1	36.7	251	28.136	0	55.303	3164500000	8	85;201		sp|A6NIH7|U119B_HUMAN Protein unc-119 homolog B OS=Homo sapiens OX=9606 GN=UNC119B PE=1 SV=1
42	A6NJ78;A6NJ78-3;A6NJ78-2;A6NJ78-4	Probable methyltransferase-like protein 15	METTL15	19.2918	19.4526	19.2957	19.6213	19.5395	19.5784	19.3909	19.3119	19.43	19.4347	cellular macromolecule metabolic process;cellular metabolic process;cellular nitrogen compound metabolic process;cellular process;macromolecule metabolic process;macromolecule methylation;macromolecule modification;metabolic process;methylation;ncRNA metabolic process;ncRNA processing;nitrogen compound metabolic process;nucleic acid metabolic process;nucleobase-containing compound metabolic proce…	cellular macromolecule metabolic process;cellular metabolic process;cellular nitrogen compound metabolic process;cellular process;macromolecule metabolic process;macromolecule methylation;macromolecule modification;metabolic process;methylation;ncRNA metabolic process;ncRNA processing;nitrogen compound metabolic process;nucleic acid metabolic process;nucleobase-containing compound metabolic proce…	cellular macromolecule metabolic process;cellular metabolic process;cellular nitrogen compound metabolic process;cellular process;macromolecule metabolic process;macromolecule methylation;macromolecule modification;metabolic process;methylation;ncRNA metabolic process;ncRNA processing;nitrogen compound metabolic process;nucleic acid metabolic process;nucleobase-containing compound metabolic proce…	cellular macromolecule metabolic process;cellular metabolic process;cellular nitrogen compound metabolic process;cellular process;macromolecule metabolic process;macromolecule methylation;macromolecule modification;metabolic process;methylation;ncRNA metabolic process;ncRNA processing;nitrogen compound metabolic process;nucleic acid metabolic process;nucleobase-containing compound metabolic proce…	Methyltransf_5			3	3	4	10.3	407;99;273;279	46.121	0	34.849	226250000	5			sp|A6NJ78|MET15_HUMAN Probable methyltransferase-like protein 15 OS=Homo sapiens OX=9606 GN=METTL15 PE=1 SV=1
44	A6NKD9	Coiled-coil domain-containing protein 85C	CCDC85C	20.5098	20.7032	20.5792	20.6468	20.6163	20.6177	20.6976	20.5347	20.6573	20.6181	anatomical structure development;cerebral cortex development;developmental process	anatomical structure development;cerebral cortex development;developmental process	anatomical structure development;cerebral cortex development;developmental process	anatomical structure development;cerebral cortex development;developmental process	DUF2216	Cell junction;Tight junction		4	4	1	10.5	419	45.209	0	17.942	295420000	3	88;89;373		sp|A6NKD9|CC85C_HUMAN Coiled-coil domain-containing protein 85C OS=Homo sapiens OX=9606 GN=CCDC85C PE=1 SV=1
48	A6ZKI3;Q9BWD3;Q17RB0	Protein FAM127A;Protein FAM127B;Protein FAM127C	FAM127A;FAM127B;FAM127C	22.5754	22.652	22.6228	22.3615	22.2932	22.509	22.5978	22.5896	22.4029	22.5116								2	2	3	14.2	113;113;113	13.171	0.00065729	2.4455	663980000	2			sp|A6ZKI3|RTL8C_HUMAN Retrotransposon Gag-like protein 8B OS=Homo sapiens OX=9606 GN=RTL8C PE=1 SV=1;sp|Q9BWD3|RTL8A_HUMAN Retrotransposon Gag-like protein 8A OS=Homo sapiens OX=9606 GN=RTL8A PE=1 SV=3;sp|Q17RB0|RTL8B_HUMAN Retrotransposon Gag-like protein
49	A7E2V4-5;A7E2V4;A7E2V4-3;A7E2V4-4	Zinc finger SWIM domain-containing protein 8	ZSWIM8	14.7262	15.4894	16.3055	14.4892	14.5349	15.6782	15.3509	14.5421	12.5826	14.8554								15	2	4	9.8	1829;1837;1841;1842	196.43	0	54.888	1592200	2	215;979;1441		sp|A7E2V4-5|ZSWM8_HUMAN Isoform 5 of Zinc finger SWIM domain-containing protein 8 OS=Homo sapiens OX=9606 GN=ZSWIM8;sp|A7E2V4|ZSWM8_HUMAN Zinc finger SWIM domain-containing protein 8 OS=Homo sapiens OX=9606 GN=ZSWIM8 PE=1 SV=1;sp|A7E2V4-3|ZSWM8_HUMAN Isofo
54	A8CG34;Q96HA1-2;A8CG34-2;Q96HA1-3;Q96HA1;Q6PJE2-5;Q6PJE2;A6NF01	Nuclear envelope pore membrane protein POM 121C;Nuclear envelope pore membrane protein POM 121	POM121C;POM121	22.6887	22.7797	22.9521	22.7772	22.8006	22.6794	22.7458	22.6313	22.5801	22.7372	biological regulation;biosynthetic process;carbohydrate metabolic process;carbohydrate transport;cell cycle;cell cycle process;cell surface receptor linked signaling pathway;cellular biosynthetic process;cellular component disassembly;cellular component disassembly at cellular level;cellular component organization;cellular component organization at cellular level;cellular component organization o…	biological regulation;biosynthetic process;carbohydrate metabolic process;carbohydrate transport;cell cycle;cell cycle process;cell surface receptor linked signaling pathway;cellular biosynthetic process;cellular component disassembly;cellular component disassembly at cellular level;cellular component organization;cellular component organization at cellular level;cellular component organization o…	biological regulation;biosynthetic process;carbohydrate metabolic process;carbohydrate transport;cell cycle;cell cycle process;cell surface receptor linked signaling pathway;cellular biosynthetic process;cellular component disassembly;cellular component disassembly at cellular level;cellular component organization;cellular component organization at cellular level;cellular component organization o…	biological regulation;biosynthetic process;carbohydrate metabolic process;carbohydrate transport;cell cycle;cell cycle process;cell surface receptor linked signaling pathway;cellular biosynthetic process;cellular component disassembly;cellular component disassembly at cellular level;cellular component organization;cellular component organization at cellular level;cellular component organization o…	Zona_pellucida	Endoplasmic reticulum membrane;Nuclear pore complex;Nucleus;Nucleus membrane	Single-pass membrane protein	10	10	8	10.1	1229;984;987;999;1249;115;187;834	125.09	0	65.944	1153400000	15			sp|A8CG34|P121C_HUMAN Nuclear envelope pore membrane protein POM 121C OS=Homo sapiens OX=9606 GN=POM121C PE=1 SV=3;sp|Q96HA1-2|P121A_HUMAN Isoform 2 of Nuclear envelope pore membrane protein POM 121 OS=Homo sapiens OX=9606 GN=POM121;sp|A8CG34-2|P121C_HUMAN
56	Q96FC9-4;Q96FC9-3;Q96FC9-2;A8MPP1;Q92771;Q96FC9;Q96FC9-5;P25092	Probable ATP-dependent RNA helicase DDX11;Putative ATP-dependent RNA helicase DDX11-like protein 8;Putative ATP-dependent RNA helicase DDX12	DDX11;DDX11L8;DDX12P	23.8647	23.8777	23.981	23.8903	23.8876	23.8239	23.9631	23.9528	23.9134	23.9061	biological regulation;cell cycle;cell cycle process;cell surface receptor linked signaling pathway;cellular component organization;cellular component organization at cellular level;cellular component organization or biogenesis;cellular component organization or biogenesis at cellular level;cellular macromolecule metabolic process;cellular metabolic process;cellular nitrogen compound metabolic pro…	biological regulation;cell cycle;cell cycle process;cell surface receptor linked signaling pathway;cellular component organization;cellular component organization at cellular level;cellular component organization or biogenesis;cellular component organization or biogenesis at cellular level;cellular macromolecule metabolic process;cellular metabolic process;cellular nitrogen compound metabolic pro…	biological regulation;cell cycle;cell cycle process;cell surface receptor linked signaling pathway;cellular component organization;cellular component organization at cellular level;cellular component organization or biogenesis;cellular component organization or biogenesis at cellular level;cellular macromolecule metabolic process;cellular metabolic process;cellular nitrogen compound metabolic pro…	biological regulation;cell cycle;cell cycle process;cell surface receptor linked signaling pathway;cellular component organization;cellular component organization at cellular level;cellular component organization or biogenesis;cellular component organization or biogenesis at cellular level;cellular macromolecule metabolic process;cellular metabolic process;cellular nitrogen compound metabolic pro…	ANF_receptor;DEAD_2;Guanylate_cyc;Helicase_C_2;Pkinase_Tyr	Cell membrane;Centrosome;Chromosome;Cytoplasm;Cytoskeleton;Endoplasmic reticulum membrane;Microtubule organizing center;Midbody;Nucleolus;Nucleus;Spindle pole	Single-pass type I membrane protein	3	3	8	3.5	856;880;906;907;950;970;288;1073	96.127	0	8.9354	7051700000	4			sp|Q96FC9-4|DDX11_HUMAN Isoform 4 of ATP-dependent DNA helicase DDX11 OS=Homo sapiens OX=9606 GN=DDX11;sp|Q96FC9-3|DDX11_HUMAN Isoform 3 of ATP-dependent DNA helicase DDX11 OS=Homo sapiens OX=9606 GN=DDX11;sp|Q96FC9-2|DDX11_HUMAN Isoform 2 of ATP-dependent
58	A8MW92-2;A8MW92-4;A8MW92	PHD finger protein 20-like protein 1	PHF20L1	19.9065	19.7021	19.6819	19.7808	19.9045	19.8937	19.8043	19.885	19.916	19.8305					DUF3776;PHD			2	2	3	6	285;573;1017	32.825	0	3.6974	158600000	2			sp|A8MW92-2|P20L1_HUMAN Isoform 2 of PHD finger protein 20-like protein 1 OS=Homo sapiens OX=9606 GN=PHF20L1;sp|A8MW92-4|P20L1_HUMAN Isoform 4 of PHD finger protein 20-like protein 1 OS=Homo sapiens OX=9606 GN=PHF20L1;sp|A8MW92|P20L1_HUMAN PHD finger prote
59	P62308;A8MWD9	Small nuclear ribonucleoprotein G;Putative small nuclear ribonucleoprotein G-like protein 15	SNRPG;SNRPGP15	25.105	25.1388	25.0579	24.872	24.6959	24.9227	24.8831	25.0255	24.8795	24.9534	biosynthetic process;cellular biosynthetic process;cellular component assembly;cellular component assembly at cellular level;cellular component organization;cellular component organization at cellular level;cellular component organization or biogenesis;cellular component organization or biogenesis at cellular level;cellular macromolecular complex assembly;cellular macromolecular complex subunit o…	biosynthetic process;cellular biosynthetic process;cellular component assembly;cellular component assembly at cellular level;cellular component organization;cellular component organization at cellular level;cellular component organization or biogenesis;cellular component organization or biogenesis at cellular level;cellular macromolecular complex assembly;cellular macromolecular complex subunit o…	biosynthetic process;cellular biosynthetic process;cellular component assembly;cellular component assembly at cellular level;cellular component organization;cellular component organization at cellular level;cellular component organization or biogenesis;cellular component organization or biogenesis at cellular level;cellular macromolecular complex assembly;cellular macromolecular complex subunit o…	biosynthetic process;cellular biosynthetic process;cellular component assembly;cellular component assembly at cellular level;cellular component organization;cellular component organization at cellular level;cellular component organization or biogenesis;cellular component organization or biogenesis at cellular level;cellular macromolecular complex assembly;cellular macromolecular complex subunit o…	LSM	Cytoplasm;Cytosol;Nucleus		4	4	2	35.5	76;76	8.496	0	11.771	14335000000	14			sp|P62308|RUXG_HUMAN Small nuclear ribonucleoprotein G OS=Homo sapiens OX=9606 GN=SNRPG PE=1 SV=1;sp|A8MWD9|RUXGL_HUMAN Putative small nuclear ribonucleoprotein G-like protein 15 OS=Homo sapiens OX=9606 GN=SNRPGP15 PE=5 SV=2
60	A8MXV4	Nucleoside diphosphate-linked moiety X motif 19, mitochondrial	NUDT19	20.921	20.9951	20.9057	20.9646	20.9191	21.0423	20.9775	20.949	20.9151	20.9544					NUDIX	Peroxisome		4	4	1	13.6	375	42.233	0	29.594	1093600000	4	219;220		sp|A8MXV4|NUD19_HUMAN Nucleoside diphosphate-linked moiety X motif 19 OS=Homo sapiens OX=9606 GN=NUDT19 PE=1 SV=1
62	A9YTQ3;A9YTQ3-3;A9YTQ3-2	Aryl hydrocarbon receptor repressor	AHRR	19.2082	19.0718	19.2345	19.2125	19.3165	19.0524	19.1786	19.2109	19.3124	19.1997	biological regulation;negative regulation of biological process;negative regulation of biosynthetic process;negative regulation of cellular biosynthetic process;negative regulation of cellular macromolecule biosynthetic process;negative regulation of cellular metabolic process;negative regulation of cellular process;negative regulation of gene expression;negative regulation of macromolecule biosy…	biological regulation;negative regulation of biological process;negative regulation of biosynthetic process;negative regulation of cellular biosynthetic process;negative regulation of cellular macromolecule biosynthetic process;negative regulation of cellular metabolic process;negative regulation of cellular process;negative regulation of gene expression;negative regulation of macromolecule biosy…	biological regulation;negative regulation of biological process;negative regulation of biosynthetic process;negative regulation of cellular biosynthetic process;negative regulation of cellular macromolecule biosynthetic process;negative regulation of cellular metabolic process;negative regulation of cellular process;negative regulation of gene expression;negative regulation of macromolecule biosy…	biological regulation;negative regulation of biological process;negative regulation of biosynthetic process;negative regulation of cellular biosynthetic process;negative regulation of cellular macromolecule biosynthetic process;negative regulation of cellular metabolic process;negative regulation of cellular process;negative regulation of gene expression;negative regulation of macromolecule biosy…	HLH;PAS	Cytoplasm;Nucleus		4	4	3	7.8	701;715;719	76.264	0	9.8268	101120000	3	697		sp|A9YTQ3|AHRR_HUMAN Aryl hydrocarbon receptor repressor OS=Homo sapiens OX=9606 GN=AHRR PE=1 SV=3;sp|A9YTQ3-3|AHRR_HUMAN Isoform 3 of Aryl hydrocarbon receptor repressor OS=Homo sapiens OX=9606 GN=AHRR;sp|A9YTQ3-2|AHRR_HUMAN Isoform 2 of Aryl hydrocarbon
63	B1AJZ9-4;B1AJZ9;B1AJZ9-3	Forkhead-associated domain-containing protein 1	FHAD1	22.3102	21.929	22.2076	21.1294	21.1588	21.4776	21.6029	21.9547	21.3572	21.6808					FHA			1	1	3	0.6	1376;1412;1453	157.69	0.0017907	1.8546	418660000	2			sp|B1AJZ9-4|FHAD1_HUMAN Isoform 4 of Forkhead-associated domain-containing protein 1 OS=Homo sapiens OX=9606 GN=FHAD1;sp|B1AJZ9|FHAD1_HUMAN Forkhead-associated domain-containing protein 1 OS=Homo sapiens OX=9606 GN=FHAD1 PE=2 SV=2;sp|B1AJZ9-3|FHAD1_HUMAN I
65	B2RTY4-2;B2RTY4;B2RTY4-4;B2RTY4-5;B2RTY4-3	Unconventional myosin-IXa	MYO9A	22.0521	22.0554	22.0552	22.0754	22.0825	22.138	22.1047	22.0943	22.039	22.0774	biological regulation;cellular process;cellular response to stimulus;intracellular signal transduction;multicellular organismal process;neurological system process;regulation of biological process;regulation of cellular process;regulation of response to stimulus;regulation of signal transduction;regulation of signaling;regulation of small GTPase mediated signal transduction;response to stimulus;s…	biological regulation;cellular process;cellular response to stimulus;intracellular signal transduction;multicellular organismal process;neurological system process;regulation of biological process;regulation of cellular process;regulation of response to stimulus;regulation of signal transduction;regulation of signaling;regulation of small GTPase mediated signal transduction;response to stimulus;s…	biological regulation;cellular process;cellular response to stimulus;intracellular signal transduction;multicellular organismal process;neurological system process;regulation of biological process;regulation of cellular process;regulation of response to stimulus;regulation of signal transduction;regulation of signaling;regulation of small GTPase mediated signal transduction;response to stimulus;s…	biological regulation;cellular process;cellular response to stimulus;intracellular signal transduction;multicellular organismal process;neurological system process;regulation of biological process;regulation of cellular process;regulation of response to stimulus;regulation of signal transduction;regulation of signaling;regulation of small GTPase mediated signal transduction;response to stimulus;s…	IQ;Myosin_head;RA;RhoGAP	Cell junction;Cell projection;Cytoplasm;Growth cone;Membrane;Synapse	Single-pass membrane protein	10	8	5	4.2	2529;2548;2619;2312;729	290.38	0	30.516	402540000	9	1954		sp|B2RTY4-2|MYO9A_HUMAN Isoform 2 of Unconventional myosin-IXa OS=Homo sapiens OX=9606 GN=MYO9A;sp|B2RTY4|MYO9A_HUMAN Unconventional myosin-IXa OS=Homo sapiens OX=9606 GN=MYO9A PE=1 SV=2;sp|B2RTY4-4|MYO9A_HUMAN Isoform 4 of Unconventional myosin-IXa OS=Hom
66	B3KU38-2;B3KU38;P0DPB3;P0DPB3-2;P0DPB3-4;P0DPB3-3;Q1A5X6-2;Q1A5X6-3;Q1A5X6	Isoform IQCJ-SCHIP1-2 of IQCJ-SCHIP1 readthrough transcript protein	IQCJ-SCHIP1	24.0557	24.0481	23.9372	23.923	23.9415	24.0365	23.973	23.962	23.978	23.9839					IQ-like;SCHIP-1	Axon;Cell projection;Cytoplasm		9	6	9	13.4	536;563;487;474;244;255;112;132;159	59.129	0	16.499	1941200000	6	331		sp|B3KU38-2|IQIP1_HUMAN Isoform IQCJ-SCHIP1-2 of IQCJ-SCHIP1 readthrough transcript protein OS=Homo sapiens OX=9606 GN=IQCJ-SCHIP1;sp|B3KU38|IQIP1_HUMAN IQCJ-SCHIP1 readthrough transcript protein OS=Homo sapiens OX=9606 GN=IQCJ-SCHIP1 PE=1 SV=2;sp|P0DPB3|S
67	B7ZAP0;Q5R372-7;Q5R372-8;Q5R372-6;Q5R372-5	Rab GTPase-activating protein 1-like, isoform 10;Rab GTPase-activating protein 1-like	RABGAP1L	18.4817	18.6187	18.5663	18.7253	18.5549	18.5261	18.5609	18.5942	18.6754	18.5893	biological regulation;positive regulation of catalytic activity;positive regulation of GTPase activity;positive regulation of hydrolase activity;positive regulation of molecular function;regulation of biological process;regulation of catabolic process;regulation of catalytic activity;regulation of cellular catabolic process;regulation of cellular metabolic process;regulation of cellular process;r…	biological regulation;positive regulation of catalytic activity;positive regulation of GTPase activity;positive regulation of hydrolase activity;positive regulation of molecular function;regulation of biological process;regulation of catabolic process;regulation of catalytic activity;regulation of cellular catabolic process;regulation of cellular metabolic process;regulation of cellular process;r…	biological regulation;positive regulation of catalytic activity;positive regulation of GTPase activity;positive regulation of hydrolase activity;positive regulation of molecular function;regulation of biological process;regulation of catabolic process;regulation of catalytic activity;regulation of cellular catabolic process;regulation of cellular metabolic process;regulation of cellular process;r…	biological regulation;positive regulation of catalytic activity;positive regulation of GTPase activity;positive regulation of hydrolase activity;positive regulation of molecular function;regulation of biological process;regulation of catabolic process;regulation of catalytic activity;regulation of cellular catabolic process;regulation of cellular metabolic process;regulation of cellular process;r…	DUF3694;PID;RabGAP-TBC	Cytoplasmic vesicle;Early endosome;Golgi apparatus		3	1	5	13.4	253;358;370;377;378	29.038	0.0047583	1.4408	14235000	1			sp|B7ZAP0|RBG10_HUMAN Rab GTPase-activating protein 1-like, isoform 10 OS=Homo sapiens OX=9606 GN=RABGAP1L PE=1 SV=1;sp|Q5R372-7|RBG1L_HUMAN Isoform 7 of Rab GTPase-activating protein 1-like OS=Homo sapiens OX=9606 GN=RABGAP1L;sp|Q5R372-8|RBG1L_HUMAN Isofo
68	B7ZAQ6-2;B7ZAQ6-3;P0CG08;B7ZAQ6	Golgi pH regulator A;Golgi pH regulator B	GPR89A;GPR89B	18.167	18.0997	18.2417	18.2804	18.3064	18.2627	18.3498	18.391	18.2928	18.2657	biological regulation;cation homeostasis;cellular cation homeostasis;cellular chemical homeostasis;cellular homeostasis;cellular ion homeostasis;cellular monovalent inorganic cation homeostasis;cellular process;cellular response to stimulus;chemical homeostasis;establishment of localization;establishment of protein localization;homeostatic process;intracellular pH reduction;ion homeostasis;monova…	biological regulation;cation homeostasis;cellular cation homeostasis;cellular chemical homeostasis;cellular homeostasis;cellular ion homeostasis;cellular monovalent inorganic cation homeostasis;cellular process;cellular response to stimulus;chemical homeostasis;establishment of localization;establishment of protein localization;homeostatic process;intracellular pH reduction;ion homeostasis;monova…	biological regulation;cation homeostasis;cellular cation homeostasis;cellular chemical homeostasis;cellular homeostasis;cellular ion homeostasis;cellular monovalent inorganic cation homeostasis;cellular process;cellular response to stimulus;chemical homeostasis;establishment of localization;establishment of protein localization;homeostatic process;intracellular pH reduction;ion homeostasis;monova…	biological regulation;cation homeostasis;cellular cation homeostasis;cellular chemical homeostasis;cellular homeostasis;cellular ion homeostasis;cellular monovalent inorganic cation homeostasis;cellular process;cellular response to stimulus;chemical homeostasis;establishment of localization;establishment of protein localization;homeostatic process;intracellular pH reduction;ion homeostasis;monova…	ABA_GPCR;DUF3735	Golgi apparatus membrane	Multi-pass membrane protein	4	4	4	12.5	335;430;455;455	38.484	0	12.899	1401000000	6			sp|B7ZAQ6-2|GPHRA_HUMAN Isoform 2 of Golgi pH regulator A OS=Homo sapiens OX=9606 GN=GPR89A;sp|B7ZAQ6-3|GPHRA_HUMAN Isoform 3 of Golgi pH regulator A OS=Homo sapiens OX=9606 GN=GPR89A;sp|P0CG08|GPHRB_HUMAN Golgi pH regulator B OS=Homo sapiens OX=9606 GN=GP
69	C4AMC7;Q6VEQ5;A8K0Z3	Putative WAS protein family homolog 3;WAS protein family homolog 2;WAS protein family homolog 1	WASH3P;WASH2P;WASH1	22.8056	22.8047	22.7768	22.8881	22.9597	22.8959	22.9434	22.8728	22.9645	22.8791	actin cytoskeleton organization;actin filament organization;actin filament-based process;actin nucleation;Arp2/3 complex-mediated actin nucleation;biological regulation;cellular component disassembly;cellular component disassembly at cellular level;cellular component organization;cellular component organization at cellular level;cellular component organization or biogenesis;cellular component org…	actin cytoskeleton organization;actin filament organization;actin filament-based process;actin nucleation;Arp2/3 complex-mediated actin nucleation;biological regulation;cellular component disassembly;cellular component disassembly at cellular level;cellular component organization;cellular component organization at cellular level;cellular component organization or biogenesis;cellular component org…	actin cytoskeleton organization;actin filament organization;actin filament-based process;actin nucleation;Arp2/3 complex-mediated actin nucleation;biological regulation;cellular component disassembly;cellular component disassembly at cellular level;cellular component organization;cellular component organization at cellular level;cellular component organization or biogenesis;cellular component org…	actin cytoskeleton organization;actin filament organization;actin filament-based process;actin nucleation;Arp2/3 complex-mediated actin nucleation;biological regulation;cellular component disassembly;cellular component disassembly at cellular level;cellular component organization;cellular component organization at cellular level;cellular component organization or biogenesis;cellular component org…	WASH_WAHD	Autophagosome;Cell projection;Centriole;Centrosome;Cytoplasm;Cytoplasmic vesicle;Cytoskeleton;Early endosome;Early endosome membrane;Filopodium;Lamellipodium;Late endosome;Microtubule organizing center;Recycling endosome membrane		14	5	3	26.6	463;465;465	49.994	0	37.632	3355100000	5			sp|C4AMC7|WASH3_HUMAN Putative WAS protein family homolog 3 OS=Homo sapiens OX=9606 GN=WASH3P PE=1 SV=2;sp|Q6VEQ5|WASH2_HUMAN WAS protein family homolog 2 OS=Homo sapiens OX=9606 GN=WASH2P PE=2 SV=2;sp|A8K0Z3|WASH1_HUMAN WASH complex subunit 1 OS=Homo sapi
70	C9J798;Q8IWA6	Putative Ras GTPase-activating protein 4B	RASA4B	23.9433	23.8506	23.944	23.9587	24.0038	23.9456	24.0235	24.0711	24.0359	23.9752	biological regulation;cellular process;cellular response to stimulus;intracellular signal transduction;regulation of biological process;regulation of cellular process;response to stimulus;signal transduction	biological regulation;cellular process;cellular response to stimulus;intracellular signal transduction;regulation of biological process;regulation of cellular process;response to stimulus;signal transduction	biological regulation;cellular process;cellular response to stimulus;intracellular signal transduction;regulation of biological process;regulation of cellular process;response to stimulus;signal transduction	biological regulation;cellular process;cellular response to stimulus;intracellular signal transduction;regulation of biological process;regulation of cellular process;response to stimulus;signal transduction	BTK;C2;RasGAP	Cell membrane;Cytoplasm;Cytosol	Peripheral membrane protein	15	1	2	17.9	803;550	90.405	0	40.585	527510000	2	30;657		sp|C9J798|RAS4B_HUMAN Ras GTPase-activating protein 4B OS=Homo sapiens OX=9606 GN=RASA4B PE=3 SV=2
72	C9JLW8;REV__Q8IWB6-3;REV__Q8IWB6-2;REV__Q8IWB6	Protein FAM195B	FAM195B	24.9564	24.9085	24.9032	24.7261	24.7045	24.8593	24.9421	25.0116	24.8621	24.8749					FAM195	Cytoplasm;Nucleus;Stress granule		6	6	4	66	97;1451;1491;1497	10.92	0	11.836	7084100000	9			sp|C9JLW8|MCRI1_HUMAN Mapk-regulated corepressor-interacting protein 1 OS=Homo sapiens OX=9606 GN=MCRIP1 PE=1 SV=1
164	Q13765;E9PAV3-2;E9PAV3	Nascent polypeptide-associated complex subunit alpha;Nascent polypeptide-associated complex subunit alpha, muscle-specific form	NACA	26.452	26.4413	26.422	26.4724	26.4882	26.4623	26.4189	26.4139	26.4591	26.4478	anatomical structure development;anatomical structure morphogenesis;biological regulation;biosynthetic process;cardiac chamber development;cardiac ventricle development;cellular biosynthetic process;cellular macromolecule biosynthetic process;cellular macromolecule metabolic process;cellular metabolic process;cellular nitrogen compound metabolic process;cellular process;cellular protein metabolic…	anatomical structure development;anatomical structure morphogenesis;biological regulation;biosynthetic process;cardiac chamber development;cardiac ventricle development;cellular biosynthetic process;cellular macromolecule biosynthetic process;cellular macromolecule metabolic process;cellular metabolic process;cellular nitrogen compound metabolic process;cellular process;cellular protein metabolic…	anatomical structure development;anatomical structure morphogenesis;biological regulation;biosynthetic process;cardiac chamber development;cardiac ventricle development;cellular biosynthetic process;cellular macromolecule biosynthetic process;cellular macromolecule metabolic process;cellular metabolic process;cellular nitrogen compound metabolic process;cellular process;cellular protein metabolic…	anatomical structure development;anatomical structure morphogenesis;biological regulation;biosynthetic process;cardiac chamber development;cardiac ventricle development;cellular biosynthetic process;cellular macromolecule biosynthetic process;cellular macromolecule metabolic process;cellular metabolic process;cellular nitrogen compound metabolic process;cellular process;cellular protein metabolic…	NAC	Cytoplasm;Nucleus		6	5	3	45.1	215;925;2078	23.384	0	40.454	41146000000	33			sp|Q13765|NACA_HUMAN Nascent polypeptide-associated complex subunit alpha OS=Homo sapiens OX=9606 GN=NACA PE=1 SV=1;sp|E9PAV3-2|NACAM_HUMAN Isoform skNAC-2 of Nascent polypeptide-associated complex subunit alpha, muscle-specific form OS=Homo sapiens OX=960
165	E9PRG8	Uncharacterized protein C11orf98	C11orf98	22.6147	22.6822	22.7002	22.7267	22.5713	22.6247	22.6011	22.6891	22.6178	22.6475								3	3	1	27.6	123	14.234	0	10.94	3470800000	4			sp|E9PRG8|CK098_HUMAN Uncharacterized protein C11orf98 OS=Homo sapiens OX=9606 GN=C11orf98 PE=4 SV=2
167	H0YM25;Q8N7Z2;A8MZA4	Golgin subfamily A member 6-like protein 22;Golgin subfamily A member 6-like protein 1	GOLGA6L22;GOLGA6L1	23.8374	23.8775	23.7827	24.0039	24.0131	23.9033	23.9774	23.928	24.1326	23.9395								4	3	3	20.1	810;668;724	102.66	0.0017935	1.8735	1133700000	3			sp|H0YM25|GG6LV_HUMAN Golgin subfamily A member 6-like protein 22 OS=Homo sapiens OX=9606 GN=GOLGA6L22 PE=3 SV=2;sp|Q8N7Z2|GG6L1_HUMAN Golgin subfamily A member 6-like protein 1 OS=Homo sapiens OX=9606 GN=GOLGA6L1 PE=2 SV=3
168	L0R6Q1	SLC35A4 upstream open reading frame protein	SLC35A4	20.7306	20.4499	20.4872	19.6759	19.6106	19.9919	20.0801	20.4261	20.0075	20.1622					DUF4535	Membrane	Single-pass membrane protein	2	2	1	16.5	103	11.133	0.00026749	2.8204	330840000	3			sp|L0R6Q1|S35U4_HUMAN SLC35A4 upstream open reading frame protein OS=Homo sapiens OX=9606 GN=SLC35A4 PE=3 SV=1
169	L0R819	ASNSD1 upstream open reading frame protein	ASNSD1	23.7266	23.6371	23.6384	23.1575	23.0824	23.3908	23.5104	23.6749	23.3652	23.4648						Cytoplasm		5	5	1	52.1	96	11.25	0	13.059	1134700000	10			sp|L0R819|ASURF_HUMAN ASNSD1 upstream open reading frame protein OS=Homo sapiens OX=9606 GN=ASDURF PE=1 SV=1
170	O00115-2;O00115	Deoxyribonuclease-2-alpha	DNASE2	25.0535	25.1344	25.1144	25.1115	25.0358	25.1413	25.0882	25.0829	24.9974	25.0844	catabolic process;cell differentiation;cellular catabolic process;cellular developmental process;cellular macromolecule catabolic process;cellular macromolecule metabolic process;cellular metabolic process;cellular nitrogen compound metabolic process;cellular process;developmental process;DNA catabolic process;DNA catabolic process, endonucleolytic;DNA fragmentation involved in apoptotic nuclear …	catabolic process;cell differentiation;cellular catabolic process;cellular developmental process;cellular macromolecule catabolic process;cellular macromolecule metabolic process;cellular metabolic process;cellular nitrogen compound metabolic process;cellular process;developmental process;DNA catabolic process;DNA catabolic process, endonucleolytic;DNA fragmentation involved in apoptotic nuclear …	catabolic process;cell differentiation;cellular catabolic process;cellular developmental process;cellular macromolecule catabolic process;cellular macromolecule metabolic process;cellular metabolic process;cellular nitrogen compound metabolic process;cellular process;developmental process;DNA catabolic process;DNA catabolic process, endonucleolytic;DNA fragmentation involved in apoptotic nuclear …	catabolic process;cell differentiation;cellular catabolic process;cellular developmental process;cellular macromolecule catabolic process;cellular macromolecule metabolic process;cellular metabolic process;cellular nitrogen compound metabolic process;cellular process;developmental process;DNA catabolic process;DNA catabolic process, endonucleolytic;DNA fragmentation involved in apoptotic nuclear …	DNase_II	Lysosome		5	5	2	14.4	305;360	33.615	0	6.3073	4780200000	5			sp|O00115-2|DNS2A_HUMAN Isoform 2 of Deoxyribonuclease-2-alpha OS=Homo sapiens OX=9606 GN=DNASE2;sp|O00115|DNS2A_HUMAN Deoxyribonuclease-2-alpha OS=Homo sapiens OX=9606 GN=DNASE2 PE=1 SV=2
171	O00116	Alkyldihydroxyacetonephosphate synthase, peroxisomal	AGPS	25.4376	25.4404	25.5297	25.4222	25.5081	25.4313	25.5013	25.4126	25.4001	25.4537	biosynthetic process;cellular biosynthetic process;cellular lipid metabolic process;cellular metabolic process;cellular process;ether lipid biosynthetic process;ether lipid metabolic process;glycerol ether biosynthetic process;glycerol ether metabolic process;glycerolipid biosynthetic process;glycerolipid metabolic process;lipid biosynthetic process;lipid metabolic process;metabolic process;organ…	biosynthetic process;cellular biosynthetic process;cellular lipid metabolic process;cellular metabolic process;cellular process;ether lipid biosynthetic process;ether lipid metabolic process;glycerol ether biosynthetic process;glycerol ether metabolic process;glycerolipid biosynthetic process;glycerolipid metabolic process;lipid biosynthetic process;lipid metabolic process;metabolic process;organ…	biosynthetic process;cellular biosynthetic process;cellular lipid metabolic process;cellular metabolic process;cellular process;ether lipid biosynthetic process;ether lipid metabolic process;glycerol ether biosynthetic process;glycerol ether metabolic process;glycerolipid biosynthetic process;glycerolipid metabolic process;lipid biosynthetic process;lipid metabolic process;metabolic process;organ…	biosynthetic process;cellular biosynthetic process;cellular lipid metabolic process;cellular metabolic process;cellular process;ether lipid biosynthetic process;ether lipid metabolic process;glycerol ether biosynthetic process;glycerol ether metabolic process;glycerolipid biosynthetic process;glycerolipid metabolic process;lipid biosynthetic process;lipid metabolic process;metabolic process;organ…	FAD_binding_4;FAD-oxidase_C	Peroxisome membrane		23	23	1	41.9	658	72.911	0	232.41	18805000000	29	214;226;297;349;404;413;541;565		sp|O00116|ADAS_HUMAN Alkyldihydroxyacetonephosphate synthase, peroxisomal OS=Homo sapiens OX=9606 GN=AGPS PE=1 SV=1
173	O00139-2;O00139-1;O00139-5;O00139;O00139-4	Kinesin-like protein KIF2A	KIF2A	24.5888	24.5777	24.6278	24.6372	24.6805	24.5998	24.6169	24.5847	24.6152	24.6143	anatomical structure development;antigen processing and presentation;antigen processing and presentation of exogenous antigen;antigen processing and presentation of exogenous peptide antigen;antigen processing and presentation of exogenous peptide antigen via MHC class II;antigen processing and presentation of peptide antigen;antigen processing and presentation of peptide antigen via MHC class II…	anatomical structure development;antigen processing and presentation;antigen processing and presentation of exogenous antigen;antigen processing and presentation of exogenous peptide antigen;antigen processing and presentation of exogenous peptide antigen via MHC class II;antigen processing and presentation of peptide antigen;antigen processing and presentation of peptide antigen via MHC class II…	anatomical structure development;antigen processing and presentation;antigen processing and presentation of exogenous antigen;antigen processing and presentation of exogenous peptide antigen;antigen processing and presentation of exogenous peptide antigen via MHC class II;antigen processing and presentation of peptide antigen;antigen processing and presentation of peptide antigen via MHC class II…	anatomical structure development;antigen processing and presentation;antigen processing and presentation of exogenous antigen;antigen processing and presentation of exogenous peptide antigen;antigen processing and presentation of exogenous peptide antigen via MHC class II;antigen processing and presentation of peptide antigen;antigen processing and presentation of peptide antigen via MHC class II…	Kinesin	Centrosome;Cytoplasm;Cytoskeleton;Microtubule organizing center;Spindle;Spindle pole		25	21	5	33.2	660;679;686;706;744	75.042	0	71.892	8071800000	23	113;179;181;288;360;374		sp|O00139-2|KIF2A_HUMAN Isoform 2 of Kinesin-like protein KIF2A OS=Homo sapiens OX=9606 GN=KIF2A;sp|O00139-1|KIF2A_HUMAN Isoform 1 of Kinesin-like protein KIF2A OS=Homo sapiens OX=9606 GN=KIF2A;sp|O00139-5|KIF2A_HUMAN Isoform 5 of Kinesin-like protein KIF2
174	O00142-2;O00142;O00142-6;O00142-4;O00142-5;O00142-3	Thymidine kinase 2, mitochondrial	TK2	21.4445	21.264	21.2807	20.9232	21.1673	21.2166	21.3615	21.2979	21.2319	21.2431	biosynthetic process;cellular aromatic compound metabolic process;cellular biosynthetic process;cellular macromolecule biosynthetic process;cellular macromolecule metabolic process;cellular metabolic compound salvage;cellular metabolic process;cellular nitrogen compound biosynthetic process;cellular nitrogen compound metabolic process;cellular process;deoxycytidine metabolic process;deoxyribonucl…	biosynthetic process;cellular aromatic compound metabolic process;cellular biosynthetic process;cellular macromolecule biosynthetic process;cellular macromolecule metabolic process;cellular metabolic compound salvage;cellular metabolic process;cellular nitrogen compound biosynthetic process;cellular nitrogen compound metabolic process;cellular process;deoxycytidine metabolic process;deoxyribonucl…	biosynthetic process;cellular aromatic compound metabolic process;cellular biosynthetic process;cellular macromolecule biosynthetic process;cellular macromolecule metabolic process;cellular metabolic compound salvage;cellular metabolic process;cellular nitrogen compound biosynthetic process;cellular nitrogen compound metabolic process;cellular process;deoxycytidine metabolic process;deoxyribonucl…	biosynthetic process;cellular aromatic compound metabolic process;cellular biosynthetic process;cellular macromolecule biosynthetic process;cellular macromolecule metabolic process;cellular metabolic compound salvage;cellular metabolic process;cellular nitrogen compound biosynthetic process;cellular nitrogen compound metabolic process;cellular process;deoxycytidine metabolic process;deoxyribonucl…	dNK	Mitochondrion		7	7	6	32.1	234;265;307;247;168;240	27.561	0	24.745	352260000	3	23;35;158;166		sp|O00142-2|KITM_HUMAN Isoform 2 of Thymidine kinase 2, mitochondrial OS=Homo sapiens OX=9606 GN=TK2;sp|O00142|KITM_HUMAN Thymidine kinase 2, mitochondrial OS=Homo sapiens OX=9606 GN=TK2 PE=1 SV=4;sp|O00142-6|KITM_HUMAN Isoform 6 of Thymidine kinase 2, mit
175	O00148;O00148-2;O00148-3	ATP-dependent RNA helicase DDX39A	DDX39A	22.6411	22.7541	22.7791	22.7569	22.648	22.6781	22.6948	22.6908	22.6357	22.6976	biological regulation;cellular macromolecule metabolic process;cellular metabolic process;cellular nitrogen compound metabolic process;cellular process;cellular response to stimulus;cellular response to stress;establishment of localization;establishment of localization in cell;establishment of RNA localization;intracellular transport;macromolecule metabolic process;metabolic process;mRNA export f…	biological regulation;cellular macromolecule metabolic process;cellular metabolic process;cellular nitrogen compound metabolic process;cellular process;cellular response to stimulus;cellular response to stress;establishment of localization;establishment of localization in cell;establishment of RNA localization;intracellular transport;macromolecule metabolic process;metabolic process;mRNA export f…	biological regulation;cellular macromolecule metabolic process;cellular metabolic process;cellular nitrogen compound metabolic process;cellular process;cellular response to stimulus;cellular response to stress;establishment of localization;establishment of localization in cell;establishment of RNA localization;intracellular transport;macromolecule metabolic process;metabolic process;mRNA export f…	biological regulation;cellular macromolecule metabolic process;cellular metabolic process;cellular nitrogen compound metabolic process;cellular process;cellular response to stimulus;cellular response to stress;establishment of localization;establishment of localization in cell;establishment of RNA localization;intracellular transport;macromolecule metabolic process;metabolic process;mRNA export f…	DEAD;Helicase_C	Cytoplasm;Nucleus		20	7	3	51.1	427;322;267	49.129	0	41.896	6011900000	5	62;74;86;164;197;238;299		sp|O00148|DX39A_HUMAN ATP-dependent RNA helicase DDX39A OS=Homo sapiens OX=9606 GN=DDX39A PE=1 SV=2;sp|O00148-2|DX39A_HUMAN Isoform 2 of ATP-dependent RNA helicase DDX39A OS=Homo sapiens OX=9606 GN=DDX39A;sp|O00148-3|DX39A_HUMAN Isoform 3 of ATP-dependent
176	O00151	PDZ and LIM domain protein 1	PDLIM1	26.2317	26.2354	26.2834	26.2626	26.3033	26.2309	26.2745	26.2302	26.2545	26.2563	biological regulation;regulation of biological process;regulation of biosynthetic process;regulation of cellular biosynthetic process;regulation of cellular macromolecule biosynthetic process;regulation of cellular metabolic process;regulation of cellular process;regulation of gene expression;regulation of macromolecule biosynthetic process;regulation of macromolecule metabolic process;regulation…	biological regulation;regulation of biological process;regulation of biosynthetic process;regulation of cellular biosynthetic process;regulation of cellular macromolecule biosynthetic process;regulation of cellular metabolic process;regulation of cellular process;regulation of gene expression;regulation of macromolecule biosynthetic process;regulation of macromolecule metabolic process;regulation…	biological regulation;regulation of biological process;regulation of biosynthetic process;regulation of cellular biosynthetic process;regulation of cellular macromolecule biosynthetic process;regulation of cellular metabolic process;regulation of cellular process;regulation of gene expression;regulation of macromolecule biosynthetic process;regulation of macromolecule metabolic process;regulation…	biological regulation;regulation of biological process;regulation of biosynthetic process;regulation of cellular biosynthetic process;regulation of cellular macromolecule biosynthetic process;regulation of cellular metabolic process;regulation of cellular process;regulation of gene expression;regulation of macromolecule biosynthetic process;regulation of macromolecule metabolic process;regulation…	LIM;PDZ	Cytoplasm;Cytoskeleton;Myofibril;Sarcomere;Z line		25	24	1	84.2	329	36.071	0	302.97	50150000000	40	45;73;263;283;286;289;307		sp|O00151|PDLI1_HUMAN PDZ and LIM domain protein 1 OS=Homo sapiens OX=9606 GN=PDLIM1 PE=1 SV=4
177	O00154-4;O00154-6;O00154-7;O00154;O00154-5;O00154-2;O00154-3;Q6ZUV0	Cytosolic acyl coenzyme A thioester hydrolase	ACOT7	25.3147	25.2863	25.3061	25.3869	25.3807	25.3733	25.3359	25.3705	25.3581	25.3459	biosynthetic process;carboxylic acid biosynthetic process;carboxylic acid catabolic process;carboxylic acid metabolic process;catabolic process;cellular biosynthetic process;cellular catabolic process;cellular ketone metabolic process;cellular lipid catabolic process;cellular lipid metabolic process;cellular metabolic process;cellular nitrogen compound metabolic process;cellular process;coenzyme …	biosynthetic process;carboxylic acid biosynthetic process;carboxylic acid catabolic process;carboxylic acid metabolic process;catabolic process;cellular biosynthetic process;cellular catabolic process;cellular ketone metabolic process;cellular lipid catabolic process;cellular lipid metabolic process;cellular metabolic process;cellular nitrogen compound metabolic process;cellular process;coenzyme …	biosynthetic process;carboxylic acid biosynthetic process;carboxylic acid catabolic process;carboxylic acid metabolic process;catabolic process;cellular biosynthetic process;cellular catabolic process;cellular ketone metabolic process;cellular lipid catabolic process;cellular lipid metabolic process;cellular metabolic process;cellular nitrogen compound metabolic process;cellular process;coenzyme …	biosynthetic process;carboxylic acid biosynthetic process;carboxylic acid catabolic process;carboxylic acid metabolic process;catabolic process;cellular biosynthetic process;cellular catabolic process;cellular ketone metabolic process;cellular lipid catabolic process;cellular lipid metabolic process;cellular metabolic process;cellular nitrogen compound metabolic process;cellular process;coenzyme …	4HBT	Cytoplasm;Cytosol;Mitochondrion		20	20	8	53.8	338;329;370;380;350;246;283;252	37.419	0	90.874	23539000000	49	15;50;58;246		sp|O00154-4|BACH_HUMAN Isoform 4 of Cytosolic acyl coenzyme A thioester hydrolase OS=Homo sapiens OX=9606 GN=ACOT7;sp|O00154-6|BACH_HUMAN Isoform 6 of Cytosolic acyl coenzyme A thioester hydrolase OS=Homo sapiens OX=9606 GN=ACOT7;sp|O00154-7|BACH_HUMAN Iso
178	O00159-3;O00159;O00159-2	Unconventional myosin-Ic	MYO1C	28.1301	28.1502	28.1029	28.1924	28.2164	28.2219	28.1918	28.1478	28.1896	28.1714	biological regulation;cellular component organization;cellular component organization or biogenesis;defense response;establishment of localization;establishment of localization in cell;establishment of protein localization;establishment of RNA localization;immune response;immune system process;innate immune response;intracellular protein transport;intracellular transport;membrane organization;mRN…	biological regulation;cellular component organization;cellular component organization or biogenesis;defense response;establishment of localization;establishment of localization in cell;establishment of protein localization;establishment of RNA localization;immune response;immune system process;innate immune response;intracellular protein transport;intracellular transport;membrane organization;mRN…	biological regulation;cellular component organization;cellular component organization or biogenesis;defense response;establishment of localization;establishment of localization in cell;establishment of protein localization;establishment of RNA localization;immune response;immune system process;innate immune response;intracellular protein transport;intracellular transport;membrane organization;mRN…	biological regulation;cellular component organization;cellular component organization or biogenesis;defense response;establishment of localization;establishment of localization in cell;establishment of protein localization;establishment of RNA localization;immune response;immune system process;innate immune response;intracellular protein transport;intracellular transport;membrane organization;mRN…	IQ;Myosin_head;Myosin_TH1	Cell membrane;Cell projection;Cytoplasm;Cytoplasmic vesicle;Nuclear pore complex;Nucleolus;Nucleoplasm;Nucleus;Ruffle;Stereocilium membrane	Peripheral membrane protein	62	59	3	57.5	1044;1063;1028	119.63	0	323.31	162240000000	121	142;461;479;556;566;606;660;783		sp|O00159-3|MYO1C_HUMAN Isoform 3 of Unconventional myosin-Ic OS=Homo sapiens OX=9606 GN=MYO1C;sp|O00159|MYO1C_HUMAN Unconventional myosin-Ic OS=Homo sapiens OX=9606 GN=MYO1C PE=1 SV=4;sp|O00159-2|MYO1C_HUMAN Isoform 2 of Unconventional myosin-Ic OS=Homo s
180	O00161;O00161-2	Synaptosomal-associated protein 23	SNAP23	23.7641	23.7879	23.8204	23.8541	23.9011	23.8129	23.888	23.8172	23.8729	23.8354	amine transport;biological regulation;cellular component assembly;cellular component assembly at cellular level;cellular component organization;cellular component organization at cellular level;cellular component organization or biogenesis;cellular component organization or biogenesis at cellular level;cellular macromolecular complex assembly;cellular macromolecular complex subunit organization;c…	amine transport;biological regulation;cellular component assembly;cellular component assembly at cellular level;cellular component organization;cellular component organization at cellular level;cellular component organization or biogenesis;cellular component organization or biogenesis at cellular level;cellular macromolecular complex assembly;cellular macromolecular complex subunit organization;c…	amine transport;biological regulation;cellular component assembly;cellular component assembly at cellular level;cellular component organization;cellular component organization at cellular level;cellular component organization or biogenesis;cellular component organization or biogenesis at cellular level;cellular macromolecular complex assembly;cellular macromolecular complex subunit organization;c…	amine transport;biological regulation;cellular component assembly;cellular component assembly at cellular level;cellular component organization;cellular component organization at cellular level;cellular component organization or biogenesis;cellular component organization or biogenesis at cellular level;cellular macromolecular complex assembly;cellular macromolecular complex subunit organization;c…	SNAP-25;SNARE	Cell junction;Cell membrane;Synapse;Synaptosome	Lipid-anchor;Peripheral membrane protein	11	11	2	62.1	211;158	23.354	0	93.667	13889000000	23	112		sp|O00161|SNP23_HUMAN Synaptosomal-associated protein 23 OS=Homo sapiens OX=9606 GN=SNAP23 PE=1 SV=1;sp|O00161-2|SNP23_HUMAN Isoform SNAP-23b of Synaptosomal-associated protein 23 OS=Homo sapiens OX=9606 GN=SNAP23
181	O00165-5;O00165-3;O00165;O00165-2;O00165-4	HCLS1-associated protein X-1	HAX1	22.7169	22.6711	22.5617	22.6216	22.6386	22.6819	22.6144	22.6432	22.7093	22.651	biological regulation;cellular component organization;cellular component organization or biogenesis;cellular process;cellular response to chemical stimulus;cellular response to cytokine stimulus;cellular response to organic substance;cellular response to stimulus;negative regulation of apoptosis;negative regulation of biological process;negative regulation of cell death;negative regulation of cel…	biological regulation;cellular component organization;cellular component organization or biogenesis;cellular process;cellular response to chemical stimulus;cellular response to cytokine stimulus;cellular response to organic substance;cellular response to stimulus;negative regulation of apoptosis;negative regulation of biological process;negative regulation of cell death;negative regulation of cel…	biological regulation;cellular component organization;cellular component organization or biogenesis;cellular process;cellular response to chemical stimulus;cellular response to cytokine stimulus;cellular response to organic substance;cellular response to stimulus;negative regulation of apoptosis;negative regulation of biological process;negative regulation of cell death;negative regulation of cel…	biological regulation;cellular component organization;cellular component organization or biogenesis;cellular process;cellular response to chemical stimulus;cellular response to cytokine stimulus;cellular response to organic substance;cellular response to stimulus;negative regulation of apoptosis;negative regulation of biological process;negative regulation of cell death;negative regulation of cel…		Cell cortex;Cell membrane;Cytoplasm;Cytoplasmic vesicle;Endoplasmic reticulum;Mitochondrion;Nucleus;Nucleus membrane;P-body;Sarcoplasmic reticulum	Peripheral membrane protein	3	3	5	13.4	231;253;279;287;124	26.099	0	10.519	1541300000	4			sp|O00165-5|HAX1_HUMAN Isoform 5 of HCLS1-associated protein X-1 OS=Homo sapiens OX=9606 GN=HAX1;sp|O00165-3|HAX1_HUMAN Isoform 3 of HCLS1-associated protein X-1 OS=Homo sapiens OX=9606 GN=HAX1;sp|O00165|HAX1_HUMAN HCLS1-associated protein X-1 OS=Homo sapi
182	O00170	AH receptor-interacting protein	AIP	25.8215	25.858	25.8509	25.9219	25.8784	25.8584	25.8525	25.8595	25.8866	25.8653	biological regulation;cellular macromolecule metabolic process;cellular metabolic process;cellular process;cellular protein metabolic process;cellular response to stimulus;establishment of localization;establishment of localization in cell;establishment of protein localization;establishment of protein localization in mitochondrion;establishment of protein localization to organelle;intracellular p…	biological regulation;cellular macromolecule metabolic process;cellular metabolic process;cellular process;cellular protein metabolic process;cellular response to stimulus;establishment of localization;establishment of localization in cell;establishment of protein localization;establishment of protein localization in mitochondrion;establishment of protein localization to organelle;intracellular p…	biological regulation;cellular macromolecule metabolic process;cellular metabolic process;cellular process;cellular protein metabolic process;cellular response to stimulus;establishment of localization;establishment of localization in cell;establishment of protein localization;establishment of protein localization in mitochondrion;establishment of protein localization to organelle;intracellular p…	biological regulation;cellular macromolecule metabolic process;cellular metabolic process;cellular process;cellular protein metabolic process;cellular response to stimulus;establishment of localization;establishment of localization in cell;establishment of protein localization;establishment of protein localization in mitochondrion;establishment of protein localization to organelle;intracellular p…	FKBP_C	Cytoplasm		19	19	1	59.1	330	37.636	0	83.772	20224000000	25	78;90;208;254		sp|O00170|AIP_HUMAN AH receptor-interacting protein OS=Homo sapiens OX=9606 GN=AIP PE=1 SV=2
183	O00178	GTP-binding protein 1	GTPBP1	24.6887	24.6663	24.8145	24.7793	24.8203	24.747	24.828	24.8093	24.7344	24.7653	biological regulation;cellular process;cellular response to stimulus;immune response;immune system process;metabolic process;positive regulation of biological process;positive regulation of catabolic process;positive regulation of cellular catabolic process;positive regulation of cellular metabolic process;positive regulation of cellular process;positive regulation of macromolecule metabolic proc…	biological regulation;cellular process;cellular response to stimulus;immune response;immune system process;metabolic process;positive regulation of biological process;positive regulation of catabolic process;positive regulation of cellular catabolic process;positive regulation of cellular metabolic process;positive regulation of cellular process;positive regulation of macromolecule metabolic proc…	biological regulation;cellular process;cellular response to stimulus;immune response;immune system process;metabolic process;positive regulation of biological process;positive regulation of catabolic process;positive regulation of cellular catabolic process;positive regulation of cellular metabolic process;positive regulation of cellular process;positive regulation of macromolecule metabolic proc…	biological regulation;cellular process;cellular response to stimulus;immune response;immune system process;metabolic process;positive regulation of biological process;positive regulation of catabolic process;positive regulation of cellular catabolic process;positive regulation of cellular metabolic process;positive regulation of cellular process;positive regulation of macromolecule metabolic proc…	GTP_EFTU;GTP_EFTU_D2;GTP_EFTU_D3	Cytoplasm		15	15	1	28	669	72.453	0	96.188	7911800000	21	313;360;662;669		sp|O00178|GTPB1_HUMAN GTP-binding protein 1 OS=Homo sapiens OX=9606 GN=GTPBP1 PE=1 SV=3
184	O00186	Syntaxin-binding protein 3	STXBP3	23.6402	23.6462	23.7981	23.7342	23.7419	23.6294	23.756	23.7422	23.7028	23.7101	anatomical structure development;biological adhesion;biological regulation;blood coagulation;brain development;carbohydrate transport;cell activation;cell activation involved in immune response;cell adhesion;cell-cell adhesion;cellular component assembly;cellular component organization;cellular component organization or biogenesis;cellular process;coagulation;developmental process;establishment o…	anatomical structure development;biological adhesion;biological regulation;blood coagulation;brain development;carbohydrate transport;cell activation;cell activation involved in immune response;cell adhesion;cell-cell adhesion;cellular component assembly;cellular component organization;cellular component organization or biogenesis;cellular process;coagulation;developmental process;establishment o…	anatomical structure development;biological adhesion;biological regulation;blood coagulation;brain development;carbohydrate transport;cell activation;cell activation involved in immune response;cell adhesion;cell-cell adhesion;cellular component assembly;cellular component organization;cellular component organization or biogenesis;cellular process;coagulation;developmental process;establishment o…	anatomical structure development;biological adhesion;biological regulation;blood coagulation;brain development;carbohydrate transport;cell activation;cell activation involved in immune response;cell adhesion;cell-cell adhesion;cellular component assembly;cellular component organization;cellular component organization or biogenesis;cellular process;coagulation;developmental process;establishment o…	Sec1	Cell membrane;Cytoplasm;Cytosol		22	21	1	35.6	592	67.764	0	52.773	4697000000	25	26;48;49;90;354;402	402	sp|O00186|STXB3_HUMAN Syntaxin-binding protein 3 OS=Homo sapiens OX=9606 GN=STXBP3 PE=1 SV=2
185	O00189	AP-4 complex subunit mu-1	AP4M1	21.3118	21.3994	21.3958	21.4411	21.4121	21.1887	21.3337	21.2752	21.5021	21.3622	cellular component organization;cellular component organization or biogenesis;cellular process;endosome transport;establishment of localization;establishment of localization in cell;establishment of protein localization;Golgi to endosome transport;Golgi vesicle transport;intracellular protein transport;intracellular transport;membrane organization;post-Golgi vesicle-mediated transport;protein tra…	cellular component organization;cellular component organization or biogenesis;cellular process;endosome transport;establishment of localization;establishment of localization in cell;establishment of protein localization;Golgi to endosome transport;Golgi vesicle transport;intracellular protein transport;intracellular transport;membrane organization;post-Golgi vesicle-mediated transport;protein tra…	cellular component organization;cellular component organization or biogenesis;cellular process;endosome transport;establishment of localization;establishment of localization in cell;establishment of protein localization;Golgi to endosome transport;Golgi vesicle transport;intracellular protein transport;intracellular transport;membrane organization;post-Golgi vesicle-mediated transport;protein tra…	cellular component organization;cellular component organization or biogenesis;cellular process;endosome transport;establishment of localization;establishment of localization in cell;establishment of protein localization;Golgi to endosome transport;Golgi vesicle transport;intracellular protein transport;intracellular transport;membrane organization;post-Golgi vesicle-mediated transport;protein tra…	Adap_comp_sub;Clat_adaptor_s	Early endosome;Golgi apparatus;trans-Golgi network membrane	Peripheral membrane protein	6	6	1	12.8	453	49.976	0	14.51	443290000	5	235		sp|O00189|AP4M1_HUMAN AP-4 complex subunit mu-1 OS=Homo sapiens OX=9606 GN=AP4M1 PE=1 SV=2
186	O00193	Small acidic protein	SMAP	27.2959	27.2658	27.2497	27.203	27.2294	27.2143	27.1978	27.2015	27.2328	27.2322					SMAP			8	8	1	43.2	183	20.332	0	17.675	27787000000	19			sp|O00193|SMAP_HUMAN Small acidic protein OS=Homo sapiens OX=9606 GN=SMAP PE=1 SV=1
187	O00203;O00203-3	AP-3 complex subunit beta-1	AP3B1	27.09	27.1111	27.0892	27.1551	27.0898	27.1027	27.0611	27.1052	27.1143	27.1021	anterograde axon cargo transport;anterograde synaptic vesicle transport;antigen processing and presentation;antigen processing and presentation of exogenous antigen;antigen processing and presentation of lipid antigen via MHC class Ib;antigen processing and presentation via MHC class Ib;antigen processing and presentation, exogenous lipid antigen via MHC class Ib;axon cargo transport;biological r…	anterograde axon cargo transport;anterograde synaptic vesicle transport;antigen processing and presentation;antigen processing and presentation of exogenous antigen;antigen processing and presentation of lipid antigen via MHC class Ib;antigen processing and presentation via MHC class Ib;antigen processing and presentation, exogenous lipid antigen via MHC class Ib;axon cargo transport;biological r…	anterograde axon cargo transport;anterograde synaptic vesicle transport;antigen processing and presentation;antigen processing and presentation of exogenous antigen;antigen processing and presentation of lipid antigen via MHC class Ib;antigen processing and presentation via MHC class Ib;antigen processing and presentation, exogenous lipid antigen via MHC class Ib;axon cargo transport;biological r…	anterograde axon cargo transport;anterograde synaptic vesicle transport;antigen processing and presentation;antigen processing and presentation of exogenous antigen;antigen processing and presentation of lipid antigen via MHC class Ib;antigen processing and presentation via MHC class Ib;antigen processing and presentation, exogenous lipid antigen via MHC class Ib;axon cargo transport;biological r…	Adaptin_N;AP3B1_C;SEEEED	Clathrin-coated vesicle membrane;Cytoplasmic vesicle;Golgi apparatus	Peripheral membrane protein	39	35	2	37.9	1094;1045	121.32	0	202.3	41682000000	50	431;442;448;507;893		sp|O00203|AP3B1_HUMAN AP-3 complex subunit beta-1 OS=Homo sapiens OX=9606 GN=AP3B1 PE=1 SV=3;sp|O00203-3|AP3B1_HUMAN Isoform 2 of AP-3 complex subunit beta-1 OS=Homo sapiens OX=9606 GN=AP3B1
188	O00213-2;O00213;O00213-4;O00213-6;O00213-3;O00213-5	Amyloid beta A4 precursor protein-binding family B member 1	APBB1	20.0307	20.0134	19.9525	20.0598	19.9884	20.1289	19.8541	19.9428	19.8633	19.9815	anatomical structure morphogenesis;apoptosis;associative learning;axon guidance;axonogenesis;behavior;biological regulation;biosynthetic process;cell cycle arrest;cell cycle process;cell death;cell migration;cell motility;cell part morphogenesis;cell projection morphogenesis;cell projection organization;cellular biosynthetic process;cellular component morphogenesis;cellular component movement;cel…	anatomical structure morphogenesis;apoptosis;associative learning;axon guidance;axonogenesis;behavior;biological regulation;biosynthetic process;cell cycle arrest;cell cycle process;cell death;cell migration;cell motility;cell part morphogenesis;cell projection morphogenesis;cell projection organization;cellular biosynthetic process;cellular component morphogenesis;cellular component movement;cel…	anatomical structure morphogenesis;apoptosis;associative learning;axon guidance;axonogenesis;behavior;biological regulation;biosynthetic process;cell cycle arrest;cell cycle process;cell death;cell migration;cell motility;cell part morphogenesis;cell projection morphogenesis;cell projection organization;cellular biosynthetic process;cellular component morphogenesis;cellular component movement;cel…	anatomical structure morphogenesis;apoptosis;associative learning;axon guidance;axonogenesis;behavior;biological regulation;biosynthetic process;cell cycle arrest;cell cycle process;cell death;cell migration;cell motility;cell part morphogenesis;cell projection morphogenesis;cell projection organization;cellular biosynthetic process;cellular component morphogenesis;cellular component movement;cel…	PID;WW	Cell membrane;Cell projection;Cytoplasm;Growth cone;Nucleus;Nucleus speckle		7	4	6	14.4	708;710;451;475;488;490	76.958	0	30.911	234690000	5	397		sp|O00213-2|APBB1_HUMAN Isoform 2 of Amyloid-beta A4 precursor protein-binding family B member 1 OS=Homo sapiens OX=9606 GN=APBB1;sp|O00213|APBB1_HUMAN Amyloid-beta A4 precursor protein-binding family B member 1 OS=Homo sapiens OX=9606 GN=APBB1 PE=1 SV=2;s
189	O00214;O00214-2	Galectin-8	LGALS8	21.9005	21.9632	21.8964	21.9933	21.9596	21.9447	21.9051	21.8761	21.9577	21.933	B cell activation;B cell activation involved in immune response;B cell differentiation;biological regulation;cell activation;cell activation involved in immune response;cell differentiation;cellular developmental process;cellular process;developmental process;immune effector process;immune system process;leukocyte activation;leukocyte activation involved in immune response;leukocyte differentiati…	B cell activation;B cell activation involved in immune response;B cell differentiation;biological regulation;cell activation;cell activation involved in immune response;cell differentiation;cellular developmental process;cellular process;developmental process;immune effector process;immune system process;leukocyte activation;leukocyte activation involved in immune response;leukocyte differentiati…	B cell activation;B cell activation involved in immune response;B cell differentiation;biological regulation;cell activation;cell activation involved in immune response;cell differentiation;cellular developmental process;cellular process;developmental process;immune effector process;immune system process;leukocyte activation;leukocyte activation involved in immune response;leukocyte differentiati…	B cell activation;B cell activation involved in immune response;B cell differentiation;biological regulation;cell activation;cell activation involved in immune response;cell differentiation;cellular developmental process;cellular process;developmental process;immune effector process;immune system process;leukocyte activation;leukocyte activation involved in immune response;leukocyte differentiati…	Gal-bind_lectin	Cytoplasm;Cytoplasmic vesicle;Cytosol		8	8	2	23.7	317;359	35.808	0	29	2502500000	9			sp|O00214|LEG8_HUMAN Galectin-8 OS=Homo sapiens OX=9606 GN=LGALS8 PE=1 SV=4;sp|O00214-2|LEG8_HUMAN Isoform 2 of Galectin-8 OS=Homo sapiens OX=9606 GN=LGALS8
190	O00217	NADH dehydrogenase [ubiquinone] iron-sulfur protein 8, mitochondrial	NDUFS8	22.5593	22.5712	22.5622	22.6549	22.6041	22.7157	22.6467	22.6856	22.583	22.6203	cellular component assembly;cellular component assembly at cellular level;cellular component biogenesis;cellular component organization;cellular component organization at cellular level;cellular component organization or biogenesis;cellular component organization or biogenesis at cellular level;cellular macromolecular complex assembly;cellular macromolecular complex subunit organization;cellular …	cellular component assembly;cellular component assembly at cellular level;cellular component biogenesis;cellular component organization;cellular component organization at cellular level;cellular component organization or biogenesis;cellular component organization or biogenesis at cellular level;cellular macromolecular complex assembly;cellular macromolecular complex subunit organization;cellular …	cellular component assembly;cellular component assembly at cellular level;cellular component biogenesis;cellular component organization;cellular component organization at cellular level;cellular component organization or biogenesis;cellular component organization or biogenesis at cellular level;cellular macromolecular complex assembly;cellular macromolecular complex subunit organization;cellular …	cellular component assembly;cellular component assembly at cellular level;cellular component biogenesis;cellular component organization;cellular component organization at cellular level;cellular component organization or biogenesis;cellular component organization or biogenesis at cellular level;cellular macromolecular complex assembly;cellular macromolecular complex subunit organization;cellular …	Fer4_7	Mitochondrion		5	5	1	25.7	210	23.705	0	26.804	2222500000	7	117;121		sp|O00217|NDUS8_HUMAN NADH dehydrogenase [ubiquinone] iron-sulfur protein 8, mitochondrial OS=Homo sapiens OX=9606 GN=NDUFS8 PE=1 SV=1
191	O00221	NF-kappa-B inhibitor epsilon	NFKBIE	21.268	21.2663	21.2701	21.2867	21.2607	21.2527	21.2042	21.2319	21.236	21.2529	amine transport;amino acid transport;biological regulation;carboxylic acid transport;cellular process;cytoplasmic sequestering of protein;cytoplasmic sequestering of transcription factor;D-amino acid transport;D-serine transport;establishment of localization;maintenance of location;maintenance of location in cell;maintenance of protein location;maintenance of protein location in cell;negative reg…	amine transport;amino acid transport;biological regulation;carboxylic acid transport;cellular process;cytoplasmic sequestering of protein;cytoplasmic sequestering of transcription factor;D-amino acid transport;D-serine transport;establishment of localization;maintenance of location;maintenance of location in cell;maintenance of protein location;maintenance of protein location in cell;negative reg…	amine transport;amino acid transport;biological regulation;carboxylic acid transport;cellular process;cytoplasmic sequestering of protein;cytoplasmic sequestering of transcription factor;D-amino acid transport;D-serine transport;establishment of localization;maintenance of location;maintenance of location in cell;maintenance of protein location;maintenance of protein location in cell;negative reg…	amine transport;amino acid transport;biological regulation;carboxylic acid transport;cellular process;cytoplasmic sequestering of protein;cytoplasmic sequestering of transcription factor;D-amino acid transport;D-serine transport;establishment of localization;maintenance of location;maintenance of location in cell;maintenance of protein location;maintenance of protein location in cell;negative reg…	Ank	Cytoplasm		5	5	1	12.8	500	52.863	0	35.929	895130000	6	342		sp|O00221|IKBE_HUMAN NF-kappa-B inhibitor epsilon OS=Homo sapiens OX=9606 GN=NFKBIE PE=1 SV=3
192	O00231;O00231-2;REV__Q9NZM5	26S proteasome non-ATPase regulatory subunit 11	PSMD11	27.0077	26.9062	26.7988	26.1286	25.9932	26.5906	26.7874	27.0244	26.5345	26.6413	activation of immune response;activation of innate immune response;anaphase-promoting complex-dependent proteasomal ubiquitin-dependent protein catabolic process;antigen processing and presentation;antigen processing and presentation of exogenous antigen;antigen processing and presentation of exogenous peptide antigen;antigen processing and presentation of exogenous peptide antigen via MHC class …	activation of immune response;activation of innate immune response;anaphase-promoting complex-dependent proteasomal ubiquitin-dependent protein catabolic process;antigen processing and presentation;antigen processing and presentation of exogenous antigen;antigen processing and presentation of exogenous peptide antigen;antigen processing and presentation of exogenous peptide antigen via MHC class …	activation of immune response;activation of innate immune response;anaphase-promoting complex-dependent proteasomal ubiquitin-dependent protein catabolic process;antigen processing and presentation;antigen processing and presentation of exogenous antigen;antigen processing and presentation of exogenous peptide antigen;antigen processing and presentation of exogenous peptide antigen via MHC class …	activation of immune response;activation of innate immune response;anaphase-promoting complex-dependent proteasomal ubiquitin-dependent protein catabolic process;antigen processing and presentation;antigen processing and presentation of exogenous antigen;antigen processing and presentation of exogenous peptide antigen;antigen processing and presentation of exogenous peptide antigen via MHC class …	PCI	Cytoplasm;Cytosol;Nucleus		30	29	3	73.2	422;423;478	47.463	0	138.23	51950000000	61	202;257;289		sp|O00231|PSD11_HUMAN 26S proteasome non-ATPase regulatory subunit 11 OS=Homo sapiens OX=9606 GN=PSMD11 PE=1 SV=3;sp|O00231-2|PSD11_HUMAN Isoform 2 of 26S proteasome non-ATPase regulatory subunit 11 OS=Homo sapiens OX=9606 GN=PSMD11
193	O00232;O00232-2;REV__A8MT70-3;REV__A8MT70;REV__A8MT70-2;P0C617	26S proteasome non-ATPase regulatory subunit 12	PSMD12	26.6	26.5963	26.4883	26.2712	26.1463	26.4826	26.5006	26.6292	26.4009	26.4573	activation of immune response;activation of innate immune response;anaphase-promoting complex-dependent proteasomal ubiquitin-dependent protein catabolic process;antigen processing and presentation;antigen processing and presentation of exogenous antigen;antigen processing and presentation of exogenous peptide antigen;antigen processing and presentation of exogenous peptide antigen via MHC class …	activation of immune response;activation of innate immune response;anaphase-promoting complex-dependent proteasomal ubiquitin-dependent protein catabolic process;antigen processing and presentation;antigen processing and presentation of exogenous antigen;antigen processing and presentation of exogenous peptide antigen;antigen processing and presentation of exogenous peptide antigen via MHC class …	activation of immune response;activation of innate immune response;anaphase-promoting complex-dependent proteasomal ubiquitin-dependent protein catabolic process;antigen processing and presentation;antigen processing and presentation of exogenous antigen;antigen processing and presentation of exogenous peptide antigen;antigen processing and presentation of exogenous peptide antigen via MHC class …	activation of immune response;activation of innate immune response;anaphase-promoting complex-dependent proteasomal ubiquitin-dependent protein catabolic process;antigen processing and presentation;antigen processing and presentation of exogenous antigen;antigen processing and presentation of exogenous peptide antigen;antigen processing and presentation of exogenous peptide antigen via MHC class …	PCI	Cell membrane	Multi-pass membrane protein	28	28	6	55.9	456;436;771;800;839;328	52.904	0	171.74	45481000000	54	108;109;193;255		sp|O00232|PSD12_HUMAN 26S proteasome non-ATPase regulatory subunit 12 OS=Homo sapiens OX=9606 GN=PSMD12 PE=1 SV=3;sp|O00232-2|PSD12_HUMAN Isoform 2 of 26S proteasome non-ATPase regulatory subunit 12 OS=Homo sapiens OX=9606 GN=PSMD12
194	O00233;O00233-2;O00233-3	26S proteasome non-ATPase regulatory subunit 9	PSMD9	23.9276	23.9629	24.0941	23.9548	23.9098	23.8527	23.9561	23.9658	23.8917	23.9462	activation of immune response;activation of innate immune response;anaphase-promoting complex-dependent proteasomal ubiquitin-dependent protein catabolic process;antigen processing and presentation;antigen processing and presentation of exogenous antigen;antigen processing and presentation of exogenous peptide antigen;antigen processing and presentation of exogenous peptide antigen via MHC class …	activation of immune response;activation of innate immune response;anaphase-promoting complex-dependent proteasomal ubiquitin-dependent protein catabolic process;antigen processing and presentation;antigen processing and presentation of exogenous antigen;antigen processing and presentation of exogenous peptide antigen;antigen processing and presentation of exogenous peptide antigen via MHC class …	activation of immune response;activation of innate immune response;anaphase-promoting complex-dependent proteasomal ubiquitin-dependent protein catabolic process;antigen processing and presentation;antigen processing and presentation of exogenous antigen;antigen processing and presentation of exogenous peptide antigen;antigen processing and presentation of exogenous peptide antigen via MHC class …	activation of immune response;activation of innate immune response;anaphase-promoting complex-dependent proteasomal ubiquitin-dependent protein catabolic process;antigen processing and presentation;antigen processing and presentation of exogenous antigen;antigen processing and presentation of exogenous peptide antigen;antigen processing and presentation of exogenous peptide antigen via MHC class …	PDZ_2			11	11	3	48	223;209;118	24.682	0	63.317	11858000000	14	59;81		sp|O00233|PSMD9_HUMAN 26S proteasome non-ATPase regulatory subunit 9 OS=Homo sapiens OX=9606 GN=PSMD9 PE=1 SV=3;sp|O00233-2|PSMD9_HUMAN Isoform p27-S of 26S proteasome non-ATPase regulatory subunit 9 OS=Homo sapiens OX=9606 GN=PSMD9
195	O00244	Copper transport protein ATOX1	ATOX1	26.9802	26.858	26.9475	26.693	26.6275	26.7299	26.6758	26.8635	26.6716	26.783	biological regulation;cation homeostasis;cation transport;cellular cation homeostasis;cellular chemical homeostasis;cellular copper ion homeostasis;cellular homeostasis;cellular ion homeostasis;cellular process;chemical homeostasis;copper ion homeostasis;copper ion transport;establishment of localization;establishment of localization in cell;homeostatic process;intracellular copper ion transport;…	biological regulation;cation homeostasis;cation transport;cellular cation homeostasis;cellular chemical homeostasis;cellular copper ion homeostasis;cellular homeostasis;cellular ion homeostasis;cellular process;chemical homeostasis;copper ion homeostasis;copper ion transport;establishment of localization;establishment of localization in cell;homeostatic process;intracellular copper ion transport;…	biological regulation;cation homeostasis;cation transport;cellular cation homeostasis;cellular chemical homeostasis;cellular copper ion homeostasis;cellular homeostasis;cellular ion homeostasis;cellular process;chemical homeostasis;copper ion homeostasis;copper ion transport;establishment of localization;establishment of localization in cell;homeostatic process;intracellular copper ion transport;…	biological regulation;cation homeostasis;cation transport;cellular cation homeostasis;cellular chemical homeostasis;cellular copper ion homeostasis;cellular homeostasis;cellular ion homeostasis;cellular process;chemical homeostasis;copper ion homeostasis;copper ion transport;establishment of localization;establishment of localization in cell;homeostatic process;intracellular copper ion transport;…	HMA			7	7	1	80.9	68	7.4016	0	88.603	13918000000	7	12;15;41		sp|O00244|ATOX1_HUMAN Copper transport protein ATOX1 OS=Homo sapiens OX=9606 GN=ATOX1 PE=1 SV=1
196	O00255-3;O00255-2;O00255	Menin	MEN1	21.4049	21.405	21.4483	21.6184	21.6568	21.7557	21.6603	21.6218	21.4795	21.5612	anatomical structure development;anatomical structure morphogenesis;biological regulation;biosynthetic process;brain development;cell cycle arrest;cell cycle process;cell development;cell fate commitment;cell surface receptor linked signaling pathway;cellular biosynthetic process;cellular component organization;cellular component organization at cellular level;cellular component organization or b…	anatomical structure development;anatomical structure morphogenesis;biological regulation;biosynthetic process;brain development;cell cycle arrest;cell cycle process;cell development;cell fate commitment;cell surface receptor linked signaling pathway;cellular biosynthetic process;cellular component organization;cellular component organization at cellular level;cellular component organization or b…	anatomical structure development;anatomical structure morphogenesis;biological regulation;biosynthetic process;brain development;cell cycle arrest;cell cycle process;cell development;cell fate commitment;cell surface receptor linked signaling pathway;cellular biosynthetic process;cellular component organization;cellular component organization at cellular level;cellular component organization or b…	anatomical structure development;anatomical structure morphogenesis;biological regulation;biosynthetic process;brain development;cell cycle arrest;cell cycle process;cell development;cell fate commitment;cell surface receptor linked signaling pathway;cellular biosynthetic process;cellular component organization;cellular component organization at cellular level;cellular component organization or b…	Menin	Nucleus		6	6	3	17	575;610;615	63.747	0	102.66	434610000	4	165;374		sp|O00255-3|MEN1_HUMAN Isoform 3 of Menin OS=Homo sapiens OX=9606 GN=MEN1;sp|O00255-2|MEN1_HUMAN Isoform 2 of Menin OS=Homo sapiens OX=9606 GN=MEN1;sp|O00255|MEN1_HUMAN Menin OS=Homo sapiens OX=9606 GN=MEN1 PE=1 SV=4
197	O00257;O00257-3	E3 SUMO-protein ligase CBX4	CBX4	22.3264	22.3147	22.3703	22.3523	22.3324	22.2827	22.3077	22.3392	22.3333	22.3288	biological regulation;biosynthetic process;cellular biosynthetic process;cellular component organization;cellular component organization at cellular level;cellular component organization or biogenesis;cellular component organization or biogenesis at cellular level;cellular macromolecule biosynthetic process;cellular macromolecule metabolic process;cellular metabolic process;cellular nitrogen comp…	biological regulation;biosynthetic process;cellular biosynthetic process;cellular component organization;cellular component organization at cellular level;cellular component organization or biogenesis;cellular component organization or biogenesis at cellular level;cellular macromolecule biosynthetic process;cellular macromolecule metabolic process;cellular metabolic process;cellular nitrogen comp…	biological regulation;biosynthetic process;cellular biosynthetic process;cellular component organization;cellular component organization at cellular level;cellular component organization or biogenesis;cellular component organization or biogenesis at cellular level;cellular macromolecule biosynthetic process;cellular macromolecule metabolic process;cellular metabolic process;cellular nitrogen comp…	biological regulation;biosynthetic process;cellular biosynthetic process;cellular component organization;cellular component organization at cellular level;cellular component organization or biogenesis;cellular component organization or biogenesis at cellular level;cellular macromolecule biosynthetic process;cellular macromolecule metabolic process;cellular metabolic process;cellular nitrogen comp…	Chromo	Nucleus;Nucleus speckle		2	2	2	3	560;290	61.367	0.0010392	2.1987	485220000	2			sp|O00257|CBX4_HUMAN E3 SUMO-protein ligase CBX4 OS=Homo sapiens OX=9606 GN=CBX4 PE=1 SV=3;sp|O00257-3|CBX4_HUMAN Isoform 2 of E3 SUMO-protein ligase CBX4 OS=Homo sapiens OX=9606 GN=CBX4
198	O00264;O00264-2	Membrane-associated progesterone receptor component 1	PGRMC1	26.7543	26.808	26.5573	26.7911	26.7725	26.8812	26.7554	26.7204	26.8624	26.767	axon guidance;chemotaxis;locomotion;response to chemical stimulus;response to external stimulus;response to stimulus;taxis	axon guidance;chemotaxis;locomotion;response to chemical stimulus;response to external stimulus;response to stimulus;taxis	axon guidance;chemotaxis;locomotion;response to chemical stimulus;response to external stimulus;response to stimulus;taxis	axon guidance;chemotaxis;locomotion;response to chemical stimulus;response to external stimulus;response to stimulus;taxis	Cyt-b5	Microsome membrane;Smooth endoplasmic reticulum membrane	Single-pass membrane protein	14	12	2	51.3	195;143	21.671	0	106.67	26154000000	27	129		sp|O00264|PGRC1_HUMAN Membrane-associated progesterone receptor component 1 OS=Homo sapiens OX=9606 GN=PGRMC1 PE=1 SV=3;sp|O00264-2|PGRC1_HUMAN Isoform 2 of Membrane-associated progesterone receptor component 1 OS=Homo sapiens OX=9606 GN=PGRMC1
199	O00267;O00267-2	Transcription elongation factor SPT5	SUPT5H	25.6412	25.6004	25.5961	25.6352	25.6612	25.6663	25.6413	25.6561	25.6553	25.6392	biological regulation;biosynthetic process;cell cycle;cellular biosynthetic process;cellular component organization;cellular component organization at cellular level;cellular component organization or biogenesis;cellular component organization or biogenesis at cellular level;cellular macromolecule biosynthetic process;cellular macromolecule metabolic process;cellular metabolic process;cellular ni…	biological regulation;biosynthetic process;cell cycle;cellular biosynthetic process;cellular component organization;cellular component organization at cellular level;cellular component organization or biogenesis;cellular component organization or biogenesis at cellular level;cellular macromolecule biosynthetic process;cellular macromolecule metabolic process;cellular metabolic process;cellular ni…	biological regulation;biosynthetic process;cell cycle;cellular biosynthetic process;cellular component organization;cellular component organization at cellular level;cellular component organization or biogenesis;cellular component organization or biogenesis at cellular level;cellular macromolecule biosynthetic process;cellular macromolecule metabolic process;cellular metabolic process;cellular ni…	biological regulation;biosynthetic process;cell cycle;cellular biosynthetic process;cellular component organization;cellular component organization at cellular level;cellular component organization or biogenesis;cellular component organization or biogenesis at cellular level;cellular macromolecule biosynthetic process;cellular macromolecule metabolic process;cellular metabolic process;cellular ni…	KOW;Spt5_N;Spt5-NGN	Nucleus		25	25	2	27.1	1087;1083	121	0	144.03	12012000000	34	429;626;740		sp|O00267|SPT5H_HUMAN Transcription elongation factor SPT5 OS=Homo sapiens OX=9606 GN=SUPT5H PE=1 SV=1;sp|O00267-2|SPT5H_HUMAN Isoform 2 of Transcription elongation factor SPT5 OS=Homo sapiens OX=9606 GN=SUPT5H
200	O00268	Transcription initiation factor TFIID subunit 4	TAF4	21.3839	21.1866	21.234	21.4216	21.5469	21.4707	21.2607	21.3328	21.3615	21.3554	biological regulation;biosynthetic process;cellular biosynthetic process;cellular macromolecule biosynthetic process;cellular macromolecule metabolic process;cellular metabolic process;cellular nitrogen compound metabolic process;cellular process;gene expression;macromolecule biosynthetic process;macromolecule metabolic process;metabolic process;nitrogen compound metabolic process;nucleic acid me…	biological regulation;biosynthetic process;cellular biosynthetic process;cellular macromolecule biosynthetic process;cellular macromolecule metabolic process;cellular metabolic process;cellular nitrogen compound metabolic process;cellular process;gene expression;macromolecule biosynthetic process;macromolecule metabolic process;metabolic process;nitrogen compound metabolic process;nucleic acid me…	biological regulation;biosynthetic process;cellular biosynthetic process;cellular macromolecule biosynthetic process;cellular macromolecule metabolic process;cellular metabolic process;cellular nitrogen compound metabolic process;cellular process;gene expression;macromolecule biosynthetic process;macromolecule metabolic process;metabolic process;nitrogen compound metabolic process;nucleic acid me…	biological regulation;biosynthetic process;cellular biosynthetic process;cellular macromolecule biosynthetic process;cellular macromolecule metabolic process;cellular metabolic process;cellular nitrogen compound metabolic process;cellular process;gene expression;macromolecule biosynthetic process;macromolecule metabolic process;metabolic process;nitrogen compound metabolic process;nucleic acid me…	TAF4;TAFH	Nucleus		7	6	1	7.9	1085	110.11	0	18.812	390690000	6			sp|O00268|TAF4_HUMAN Transcription initiation factor TFIID subunit 4 OS=Homo sapiens OX=9606 GN=TAF4 PE=1 SV=2
201	O00273	DNA fragmentation factor subunit alpha	DFFA	20.0733	19.8581	19.79	19.8831	19.8944	20.0176	19.6968	19.9007	19.8455	19.8844	apoptosis;biological regulation;catabolic process;cell death;cellular catabolic process;cellular component disassembly;cellular component disassembly at cellular level;cellular component disassembly involved in apoptosis;cellular component organization;cellular component organization at cellular level;cellular component organization or biogenesis;cellular component organization or biogenesis at c…	apoptosis;biological regulation;catabolic process;cell death;cellular catabolic process;cellular component disassembly;cellular component disassembly at cellular level;cellular component disassembly involved in apoptosis;cellular component organization;cellular component organization at cellular level;cellular component organization or biogenesis;cellular component organization or biogenesis at c…	apoptosis;biological regulation;catabolic process;cell death;cellular catabolic process;cellular component disassembly;cellular component disassembly at cellular level;cellular component disassembly involved in apoptosis;cellular component organization;cellular component organization at cellular level;cellular component organization or biogenesis;cellular component organization or biogenesis at c…	apoptosis;biological regulation;catabolic process;cell death;cellular catabolic process;cellular component disassembly;cellular component disassembly at cellular level;cellular component disassembly involved in apoptosis;cellular component organization;cellular component organization at cellular level;cellular component organization or biogenesis;cellular component organization or biogenesis at c…	CIDE-N;DFF-C	Cytoplasm		15	5	1	51.4	331	36.521	0	85.669	650380000	3	38;47;165;289		sp|O00273|DFFA_HUMAN DNA fragmentation factor subunit alpha OS=Homo sapiens OX=9606 GN=DFFA PE=1 SV=1
202	O00273-2	DNA fragmentation factor subunit alpha	DFFA	18.2643	18.3773	18.4339	18.5438	18.6198	18.4952	18.3887	18.1997	18.2678	18.3989	apoptosis;biological regulation;catabolic process;cell death;cellular catabolic process;cellular component disassembly;cellular component disassembly at cellular level;cellular component disassembly involved in apoptosis;cellular component organization;cellular component organization at cellular level;cellular component organization or biogenesis;cellular component organization or biogenesis at c…	apoptosis;biological regulation;catabolic process;cell death;cellular catabolic process;cellular component disassembly;cellular component disassembly at cellular level;cellular component disassembly involved in apoptosis;cellular component organization;cellular component organization at cellular level;cellular component organization or biogenesis;cellular component organization or biogenesis at c…	apoptosis;biological regulation;catabolic process;cell death;cellular catabolic process;cellular component disassembly;cellular component disassembly at cellular level;cellular component disassembly involved in apoptosis;cellular component organization;cellular component organization at cellular level;cellular component organization or biogenesis;cellular component organization or biogenesis at c…	apoptosis;biological regulation;catabolic process;cell death;cellular catabolic process;cellular component disassembly;cellular component disassembly at cellular level;cellular component disassembly involved in apoptosis;cellular component organization;cellular component organization at cellular level;cellular component organization or biogenesis;cellular component organization or biogenesis at c…	CIDE-N;DFF-C	Cytoplasm		11	1	1	52.2	268	29.41	0	14.439	507610000	1	38;47;165		sp|O00273-2|DFFA_HUMAN Isoform DFF35 of DNA fragmentation factor subunit alpha OS=Homo sapiens OX=9606 GN=DFFA
203	O00291;O00291-4;O00291-3	Huntingtin-interacting protein 1	HIP1	18.7491	18.7265	18.5966	18.7589	18.82	18.8654	18.807	18.7685	18.853	18.7717	activation of caspase activity;apoptosis;biological regulation;biosynthetic process;cell death;cell differentiation;cellular biosynthetic process;cellular component assembly;cellular component assembly at cellular level;cellular component organization;cellular component organization at cellular level;cellular component organization or biogenesis;cellular component organization or biogenesis at ce…	activation of caspase activity;apoptosis;biological regulation;biosynthetic process;cell death;cell differentiation;cellular biosynthetic process;cellular component assembly;cellular component assembly at cellular level;cellular component organization;cellular component organization at cellular level;cellular component organization or biogenesis;cellular component organization or biogenesis at ce…	activation of caspase activity;apoptosis;biological regulation;biosynthetic process;cell death;cell differentiation;cellular biosynthetic process;cellular component assembly;cellular component assembly at cellular level;cellular component organization;cellular component organization at cellular level;cellular component organization or biogenesis;cellular component organization or biogenesis at ce…	activation of caspase activity;apoptosis;biological regulation;biosynthetic process;cell death;cell differentiation;cellular biosynthetic process;cellular component assembly;cellular component assembly at cellular level;cellular component organization;cellular component organization at cellular level;cellular component organization or biogenesis;cellular component organization or biogenesis at ce…	ANTH;I_LWEQ	Clathrin-coated vesicle membrane;Cytoplasm;Cytoplasmic vesicle;Endomembrane system;Nucleus		6	4	3	5.3	1037;1008;986	116.22	0	5.8752	148400000	3	430		sp|O00291|HIP1_HUMAN Huntingtin-interacting protein 1 OS=Homo sapiens OX=9606 GN=HIP1 PE=1 SV=5;sp|O00291-4|HIP1_HUMAN Isoform 4 of Huntingtin-interacting protein 1 OS=Homo sapiens OX=9606 GN=HIP1;sp|O00291-3|HIP1_HUMAN Isoform 3 of Huntingtin-interacting
204	O00299	Chloride intracellular channel protein 1	CLIC1	29.4226	29.407	29.4002	29.4117	29.4152	29.4318	29.389	29.4011	29.3913	29.4078	anion transport;biological adhesion;biological regulation;cell adhesion;cell-cell adhesion;cellular chemical homeostasis;cellular homeostasis;cellular ion homeostasis;cellular process;cellular response to stimulus;chemical homeostasis;chloride transport;establishment of localization;homeostatic process;homotypic cell-cell adhesion;inorganic anion transport;ion homeostasis;ion transport;platelet a…	anion transport;biological adhesion;biological regulation;cell adhesion;cell-cell adhesion;cellular chemical homeostasis;cellular homeostasis;cellular ion homeostasis;cellular process;cellular response to stimulus;chemical homeostasis;chloride transport;establishment of localization;homeostatic process;homotypic cell-cell adhesion;inorganic anion transport;ion homeostasis;ion transport;platelet a…	anion transport;biological adhesion;biological regulation;cell adhesion;cell-cell adhesion;cellular chemical homeostasis;cellular homeostasis;cellular ion homeostasis;cellular process;cellular response to stimulus;chemical homeostasis;chloride transport;establishment of localization;homeostatic process;homotypic cell-cell adhesion;inorganic anion transport;ion homeostasis;ion transport;platelet a…	anion transport;biological adhesion;biological regulation;cell adhesion;cell-cell adhesion;cellular chemical homeostasis;cellular homeostasis;cellular ion homeostasis;cellular process;cellular response to stimulus;chemical homeostasis;chloride transport;establishment of localization;homeostatic process;homotypic cell-cell adhesion;inorganic anion transport;ion homeostasis;ion transport;platelet a…	GST_N_2	Cell membrane;Cytoplasm;Nucleus;Nucleus membrane	Single-pass membrane protein	18	17	1	82.6	241	26.922	0	142.7	133990000000	42	24;59;89;178;191;223		sp|O00299|CLIC1_HUMAN Chloride intracellular channel protein 1 OS=Homo sapiens OX=9606 GN=CLIC1 PE=1 SV=4
205	O00300	Tumor necrosis factor receptor superfamily member 11B	TNFRSF11B	24.3817	24.3715	24.6046	24.4053	24.405	24.2828	24.3746	24.3851	24.2743	24.3872	anatomical structure development;apoptosis;biological regulation;cell death;cellular component organization;cellular component organization at cellular level;cellular component organization or biogenesis;cellular component organization or biogenesis at cellular level;cellular process;cellular response to stimulus;death;developmental process;extracellular matrix organization;extracellular structur…	anatomical structure development;apoptosis;biological regulation;cell death;cellular component organization;cellular component organization at cellular level;cellular component organization or biogenesis;cellular component organization or biogenesis at cellular level;cellular process;cellular response to stimulus;death;developmental process;extracellular matrix organization;extracellular structur…	anatomical structure development;apoptosis;biological regulation;cell death;cellular component organization;cellular component organization at cellular level;cellular component organization or biogenesis;cellular component organization or biogenesis at cellular level;cellular process;cellular response to stimulus;death;developmental process;extracellular matrix organization;extracellular structur…	anatomical structure development;apoptosis;biological regulation;cell death;cellular component organization;cellular component organization at cellular level;cellular component organization or biogenesis;cellular component organization or biogenesis at cellular level;cellular process;cellular response to stimulus;death;developmental process;extracellular matrix organization;extracellular structur…	Death;TNFR_c6	Secreted		14	14	1	32.4	401	46.026	0	37.275	3962700000	13	97;105;107	277;319	sp|O00300|TR11B_HUMAN Tumor necrosis factor receptor superfamily member 11B OS=Homo sapiens OX=9606 GN=TNFRSF11B PE=1 SV=3
206	O00303	Eukaryotic translation initiation factor 3 subunit F	EIF3F	24.83	24.9993	24.9093	25.1414	24.9561	25.0262	24.8349	24.8509	24.8708	24.9354	biological regulation;biosynthetic process;cellular biosynthetic process;cellular component assembly;cellular component assembly at cellular level;cellular component organization;cellular component organization at cellular level;cellular component organization or biogenesis;cellular component organization or biogenesis at cellular level;cellular macromolecular complex assembly;cellular macromolec…	biological regulation;biosynthetic process;cellular biosynthetic process;cellular component assembly;cellular component assembly at cellular level;cellular component organization;cellular component organization at cellular level;cellular component organization or biogenesis;cellular component organization or biogenesis at cellular level;cellular macromolecular complex assembly;cellular macromolec…	biological regulation;biosynthetic process;cellular biosynthetic process;cellular component assembly;cellular component assembly at cellular level;cellular component organization;cellular component organization at cellular level;cellular component organization or biogenesis;cellular component organization or biogenesis at cellular level;cellular macromolecular complex assembly;cellular macromolec…	biological regulation;biosynthetic process;cellular biosynthetic process;cellular component assembly;cellular component assembly at cellular level;cellular component organization;cellular component organization at cellular level;cellular component organization or biogenesis;cellular component organization or biogenesis at cellular level;cellular macromolecular complex assembly;cellular macromolec…	JAB;MitMem_reg	Cytoplasm		13	13	1	43.1	357	37.563	0	103.64	22386000000	27	134;256		sp|O00303|EIF3F_HUMAN Eukaryotic translation initiation factor 3 subunit F OS=Homo sapiens OX=9606 GN=EIF3F PE=1 SV=1
207	Q08289;Q08289-10;Q08289-8;Q08289-4;Q08289-7;Q08289-5;Q08289-9;Q08289-3;Q08289-2;Q02641;Q08289-6;Q02641-2;O00305;O00305-3;O00305-2;Q02641-3;O00305-4;P54284-2;P54284;P54284-4;P54284-3;P54284-5	Voltage-dependent L-type calcium channel subunit beta-2;Voltage-dependent L-type calcium channel subunit beta-1;Voltage-dependent L-type calcium channel subunit beta-4;Voltage-dependent L-type calcium channel subunit beta-3	CACNB2;CACNB1;CACNB4;CACNB3	20.8751	20.9084	20.9244	20.9785	21.0431	20.9459	20.988	20.8901	20.9712	20.9472	activation of immune response;adult behavior;adult locomotory behavior;adult walking behavior;amine transport;amino acid transport;anatomical structure development;antigen receptor-mediated signaling pathway;axon guidance;behavior;biological regulation;calcium ion homeostasis;calcium ion import;calcium ion transmembrane transport;calcium ion transport;cAMP metabolic process;carboxylic acid transp…	activation of immune response;adult behavior;adult locomotory behavior;adult walking behavior;amine transport;amino acid transport;anatomical structure development;antigen receptor-mediated signaling pathway;axon guidance;behavior;biological regulation;calcium ion homeostasis;calcium ion import;calcium ion transmembrane transport;calcium ion transport;cAMP metabolic process;carboxylic acid transp…	activation of immune response;adult behavior;adult locomotory behavior;adult walking behavior;amine transport;amino acid transport;anatomical structure development;antigen receptor-mediated signaling pathway;axon guidance;behavior;biological regulation;calcium ion homeostasis;calcium ion import;calcium ion transmembrane transport;calcium ion transport;cAMP metabolic process;carboxylic acid transp…	activation of immune response;adult behavior;adult locomotory behavior;adult walking behavior;amine transport;amino acid transport;anatomical structure development;antigen receptor-mediated signaling pathway;axon guidance;behavior;biological regulation;calcium ion homeostasis;calcium ion import;calcium ion transmembrane transport;calcium ion transport;cAMP metabolic process;carboxylic acid transp…	Guanylate_kin;VGCC_beta4Aa_N	Cell membrane;Cytoplasm;Sarcolemma	Peripheral membrane protein	2	2	22	2.9	660;582;636;632;622;612;608;606;605;598;567;523;520;502;486;478;458;447;484;483;471;443	73.58	0	4.5857	93250000	2			sp|Q08289|CACB2_HUMAN Voltage-dependent L-type calcium channel subunit beta-2 OS=Homo sapiens OX=9606 GN=CACNB2 PE=1 SV=3;sp|Q08289-10|CACB2_HUMAN Isoform 2cN4 of Voltage-dependent L-type calcium channel subunit beta-2 OS=Homo sapiens OX=9606 GN=CACNB2;sp|
208	O00308-2;O00308;O00308-3;O00308-4	NEDD4-like E3 ubiquitin-protein ligase WWP2	WWP2	21.5383	21.4062	21.519	21.5823	21.6729	21.6357	21.5563	21.5978	21.5222	21.559	biological regulation;catabolic process;cellular catabolic process;cellular chemical homeostasis;cellular homeostasis;cellular ion homeostasis;cellular macromolecule catabolic process;cellular macromolecule metabolic process;cellular metabolic process;cellular process;cellular protein metabolic process;chemical homeostasis;entry into cell of other organism involved in symbiotic interaction;entry …	biological regulation;catabolic process;cellular catabolic process;cellular chemical homeostasis;cellular homeostasis;cellular ion homeostasis;cellular macromolecule catabolic process;cellular macromolecule metabolic process;cellular metabolic process;cellular process;cellular protein metabolic process;chemical homeostasis;entry into cell of other organism involved in symbiotic interaction;entry …	biological regulation;catabolic process;cellular catabolic process;cellular chemical homeostasis;cellular homeostasis;cellular ion homeostasis;cellular macromolecule catabolic process;cellular macromolecule metabolic process;cellular metabolic process;cellular process;cellular protein metabolic process;chemical homeostasis;entry into cell of other organism involved in symbiotic interaction;entry …	biological regulation;catabolic process;cellular catabolic process;cellular chemical homeostasis;cellular homeostasis;cellular ion homeostasis;cellular macromolecule catabolic process;cellular macromolecule metabolic process;cellular metabolic process;cellular process;cellular protein metabolic process;chemical homeostasis;entry into cell of other organism involved in symbiotic interaction;entry …	HECT;WW	Nucleus		7	5	4	9.7	754;870;431;335	86.307	0	21.142	574900000	6	722		sp|O00308-2|WWP2_HUMAN Isoform 2 of NEDD4-like E3 ubiquitin-protein ligase WWP2 OS=Homo sapiens OX=9606 GN=WWP2;sp|O00308|WWP2_HUMAN NEDD4-like E3 ubiquitin-protein ligase WWP2 OS=Homo sapiens OX=9606 GN=WWP2 PE=1 SV=2;sp|O00308-3|WWP2_HUMAN Isoform 3 of N
209	O00327-3;O00327-5;O00327-4;O00327-6;O00327-9;O00327-1;O00327-7;O00327-8;O00327	Aryl hydrocarbon receptor nuclear translocator-like protein 1	ARNTL	18.6059	18.617	18.6487	18.5274	18.4919	18.5186	18.5506	18.575	18.5166	18.5613	aging;biological regulation;catabolic process;cell aging;cellular catabolic process;cellular macromolecule catabolic process;cellular macromolecule metabolic process;cellular metabolic process;cellular process;cellular response to chemical stimulus;cellular response to oxidative stress;cellular response to stimulus;cellular response to stress;cellular senescence;circadian regulation of gene expre…	aging;biological regulation;catabolic process;cell aging;cellular catabolic process;cellular macromolecule catabolic process;cellular macromolecule metabolic process;cellular metabolic process;cellular process;cellular response to chemical stimulus;cellular response to oxidative stress;cellular response to stimulus;cellular response to stress;cellular senescence;circadian regulation of gene expre…	aging;biological regulation;catabolic process;cell aging;cellular catabolic process;cellular macromolecule catabolic process;cellular macromolecule metabolic process;cellular metabolic process;cellular process;cellular response to chemical stimulus;cellular response to oxidative stress;cellular response to stimulus;cellular response to stress;cellular senescence;circadian regulation of gene expre…	aging;biological regulation;catabolic process;cell aging;cellular catabolic process;cellular macromolecule catabolic process;cellular macromolecule metabolic process;cellular metabolic process;cellular process;cellular response to chemical stimulus;cellular response to oxidative stress;cellular response to stimulus;cellular response to stress;cellular senescence;circadian regulation of gene expre…	HLH;PAS	Cytoplasm;Nucleus;PML body		2	2	9	7.6	224;301;508;526;582;583;624;625;626	25.352	0	3.3763	131050000	2			sp|O00327-3|BMAL1_HUMAN Isoform BMAL1C of Aryl hydrocarbon receptor nuclear translocator-like protein 1 OS=Homo sapiens OX=9606 GN=ARNTL;sp|O00327-5|BMAL1_HUMAN Isoform BMAL1E of Aryl hydrocarbon receptor nuclear translocator-like protein 1 OS=Homo sapiens
211	O00330;O00330-3;O00330-2	Pyruvate dehydrogenase protein X component, mitochondrial	PDHX	20.7273	20.5579	20.4604	20.5195	20.6486	20.6617	20.5861	20.6265	20.7108	20.611	biological regulation;carboxylic acid metabolic process;cellular ketone metabolic process;cellular metabolic process;cellular process;metabolic process;monocarboxylic acid metabolic process;organic acid metabolic process;oxoacid metabolic process;pyruvate metabolic process;regulation of acetyl-CoA biosynthetic process from pyruvate;regulation of biological process;regulation of biosynthetic proce…	biological regulation;carboxylic acid metabolic process;cellular ketone metabolic process;cellular metabolic process;cellular process;metabolic process;monocarboxylic acid metabolic process;organic acid metabolic process;oxoacid metabolic process;pyruvate metabolic process;regulation of acetyl-CoA biosynthetic process from pyruvate;regulation of biological process;regulation of biosynthetic proce…	biological regulation;carboxylic acid metabolic process;cellular ketone metabolic process;cellular metabolic process;cellular process;metabolic process;monocarboxylic acid metabolic process;organic acid metabolic process;oxoacid metabolic process;pyruvate metabolic process;regulation of acetyl-CoA biosynthetic process from pyruvate;regulation of biological process;regulation of biosynthetic proce…	biological regulation;carboxylic acid metabolic process;cellular ketone metabolic process;cellular metabolic process;cellular process;metabolic process;monocarboxylic acid metabolic process;organic acid metabolic process;oxoacid metabolic process;pyruvate metabolic process;regulation of acetyl-CoA biosynthetic process from pyruvate;regulation of biological process;regulation of biosynthetic proce…	2-oxoacid_dh;Biotin_lipoyl;E3_binding	Mitochondrion matrix		7	7	3	12	501;486;274	54.122	0	8.2154	2953200000	7			sp|O00330|ODPX_HUMAN Pyruvate dehydrogenase protein X component, mitochondrial OS=Homo sapiens OX=9606 GN=PDHX PE=1 SV=3;sp|O00330-3|ODPX_HUMAN Isoform 3 of Pyruvate dehydrogenase protein X component, mitochondrial OS=Homo sapiens OX=9606 GN=PDHX
212	O00391;O00391-2	Sulfhydryl oxidase 1	QSOX1	22.2464	22.3064	22.2831	22.3087	22.2548	22.2512	22.1977	22.1916	22.2185	22.2509	biological regulation;cell redox homeostasis;cellular homeostasis;cellular macromolecule metabolic process;cellular metabolic process;cellular process;cellular protein metabolic process;homeostatic process;macromolecule metabolic process;metabolic process;negative regulation of autophagy;negative regulation of biological process;negative regulation of catabolic process;negative regulation of cell…	biological regulation;cell redox homeostasis;cellular homeostasis;cellular macromolecule metabolic process;cellular metabolic process;cellular process;cellular protein metabolic process;homeostatic process;macromolecule metabolic process;metabolic process;negative regulation of autophagy;negative regulation of biological process;negative regulation of catabolic process;negative regulation of cell…	biological regulation;cell redox homeostasis;cellular homeostasis;cellular macromolecule metabolic process;cellular metabolic process;cellular process;cellular protein metabolic process;homeostatic process;macromolecule metabolic process;metabolic process;negative regulation of autophagy;negative regulation of biological process;negative regulation of catabolic process;negative regulation of cell…	biological regulation;cell redox homeostasis;cellular homeostasis;cellular macromolecule metabolic process;cellular metabolic process;cellular process;cellular protein metabolic process;homeostatic process;macromolecule metabolic process;metabolic process;negative regulation of autophagy;negative regulation of biological process;negative regulation of catabolic process;negative regulation of cell…	Evr1_Alr;Thioredoxin	Golgi apparatus membrane;Secreted	Single-pass membrane protein	10	9	2	14.5	747;604	82.577	0	40.905	1885700000	11			sp|O00391|QSOX1_HUMAN Sulfhydryl oxidase 1 OS=Homo sapiens OX=9606 GN=QSOX1 PE=1 SV=3;sp|O00391-2|QSOX1_HUMAN Isoform 2 of Sulfhydryl oxidase 1 OS=Homo sapiens OX=9606 GN=QSOX1
213	O00399	Dynactin subunit 6	DCTN6	23.9058	23.8816	23.9756	23.977	23.9465	23.9499	23.9361	23.9908	23.8934	23.9396	antigen processing and presentation;antigen processing and presentation of exogenous antigen;antigen processing and presentation of exogenous peptide antigen;antigen processing and presentation of exogenous peptide antigen via MHC class II;antigen processing and presentation of peptide antigen;antigen processing and presentation of peptide antigen via MHC class II;antigen processing and presentat…	antigen processing and presentation;antigen processing and presentation of exogenous antigen;antigen processing and presentation of exogenous peptide antigen;antigen processing and presentation of exogenous peptide antigen via MHC class II;antigen processing and presentation of peptide antigen;antigen processing and presentation of peptide antigen via MHC class II;antigen processing and presentat…	antigen processing and presentation;antigen processing and presentation of exogenous antigen;antigen processing and presentation of exogenous peptide antigen;antigen processing and presentation of exogenous peptide antigen via MHC class II;antigen processing and presentation of peptide antigen;antigen processing and presentation of peptide antigen via MHC class II;antigen processing and presentat…	antigen processing and presentation;antigen processing and presentation of exogenous antigen;antigen processing and presentation of exogenous peptide antigen;antigen processing and presentation of exogenous peptide antigen via MHC class II;antigen processing and presentation of peptide antigen;antigen processing and presentation of peptide antigen via MHC class II;antigen processing and presentat…	Hexapep	Centromere;Chromosome;Cytoplasm;Cytoskeleton;Kinetochore		3	3	1	21.1	190	20.747	0	28.376	1260200000	5	18		sp|O00399|DCTN6_HUMAN Dynactin subunit 6 OS=Homo sapiens OX=9606 GN=DCTN6 PE=1 SV=1
214	O00400	Acetyl-coenzyme A transporter 1	SLC33A1	23.806	23.7906	23.6369	23.7142	23.7624	23.8773	23.822	23.7891	23.828	23.7807	acetyl-CoA transport;biological regulation;BMP signaling pathway;cation transport;cell surface receptor linked signaling pathway;cellular process;cellular response to stimulus;coenzyme transport;cofactor transport;enzyme linked receptor protein signaling pathway;establishment of localization;hydrogen transport;ion transport;monovalent inorganic cation transport;proton transport;regulation of biol…	acetyl-CoA transport;biological regulation;BMP signaling pathway;cation transport;cell surface receptor linked signaling pathway;cellular process;cellular response to stimulus;coenzyme transport;cofactor transport;enzyme linked receptor protein signaling pathway;establishment of localization;hydrogen transport;ion transport;monovalent inorganic cation transport;proton transport;regulation of biol…	acetyl-CoA transport;biological regulation;BMP signaling pathway;cation transport;cell surface receptor linked signaling pathway;cellular process;cellular response to stimulus;coenzyme transport;cofactor transport;enzyme linked receptor protein signaling pathway;establishment of localization;hydrogen transport;ion transport;monovalent inorganic cation transport;proton transport;regulation of biol…	acetyl-CoA transport;biological regulation;BMP signaling pathway;cation transport;cell surface receptor linked signaling pathway;cellular process;cellular response to stimulus;coenzyme transport;cofactor transport;enzyme linked receptor protein signaling pathway;establishment of localization;hydrogen transport;ion transport;monovalent inorganic cation transport;proton transport;regulation of biol…	Acatn	Endoplasmic reticulum membrane	Multi-pass membrane protein	7	7	1	12.9	549	60.908	0	20.675	2593500000	9		479;487	sp|O00400|ACATN_HUMAN Acetyl-coenzyme A transporter 1 OS=Homo sapiens OX=9606 GN=SLC33A1 PE=1 SV=1
215	O00401	Neural Wiskott-Aldrich syndrome protein	WASL	24.8049	24.7577	24.7796	24.8064	24.8752	24.7848	24.736	24.7144	24.783	24.7824	actin cytoskeleton organization;actin filament organization;actin filament-based movement;actin filament-based process;actin polymerization or depolymerization;axon guidance;biological regulation;biosynthetic process;cell cycle phase;cell cycle process;cell division;cell surface receptor linked signaling pathway;cellular biosynthetic process;cellular component assembly;cellular component movement…	actin cytoskeleton organization;actin filament organization;actin filament-based movement;actin filament-based process;actin polymerization or depolymerization;axon guidance;biological regulation;biosynthetic process;cell cycle phase;cell cycle process;cell division;cell surface receptor linked signaling pathway;cellular biosynthetic process;cellular component assembly;cellular component movement…	actin cytoskeleton organization;actin filament organization;actin filament-based movement;actin filament-based process;actin polymerization or depolymerization;axon guidance;biological regulation;biosynthetic process;cell cycle phase;cell cycle process;cell division;cell surface receptor linked signaling pathway;cellular biosynthetic process;cellular component assembly;cellular component movement…	actin cytoskeleton organization;actin filament organization;actin filament-based movement;actin filament-based process;actin polymerization or depolymerization;axon guidance;biological regulation;biosynthetic process;cell cycle phase;cell cycle process;cell division;cell surface receptor linked signaling pathway;cellular biosynthetic process;cellular component assembly;cellular component movement…	PBD;WH1;WH2	Cytoplasm;Cytoskeleton;Nucleus		18	18	1	42.8	505	54.826	0	107.88	9979700000	17	61;66;431		sp|O00401|WASL_HUMAN Neural Wiskott-Aldrich syndrome protein OS=Homo sapiens OX=9606 GN=WASL PE=1 SV=2
216	O00410;O00410-3;O00410-2	Importin-5	IPO5	27.1257	27.103	27.1129	27.1554	27.1482	27.1794	27.1513	27.1812	27.1402	27.1441	biological regulation;cellular process;cellular response to acid;cellular response to amine stimulus;cellular response to amino acid stimulus;cellular response to chemical stimulus;cellular response to endogenous stimulus;cellular response to organic nitrogen;cellular response to organic substance;cellular response to stimulus;establishment of localization;establishment of localization in cell;es…	biological regulation;cellular process;cellular response to acid;cellular response to amine stimulus;cellular response to amino acid stimulus;cellular response to chemical stimulus;cellular response to endogenous stimulus;cellular response to organic nitrogen;cellular response to organic substance;cellular response to stimulus;establishment of localization;establishment of localization in cell;es…	biological regulation;cellular process;cellular response to acid;cellular response to amine stimulus;cellular response to amino acid stimulus;cellular response to chemical stimulus;cellular response to endogenous stimulus;cellular response to organic nitrogen;cellular response to organic substance;cellular response to stimulus;establishment of localization;establishment of localization in cell;es…	biological regulation;cellular process;cellular response to acid;cellular response to amine stimulus;cellular response to amino acid stimulus;cellular response to chemical stimulus;cellular response to endogenous stimulus;cellular response to organic nitrogen;cellular response to organic substance;cellular response to stimulus;establishment of localization;establishment of localization in cell;es…	HEAT	Cytoplasm;Nucleolus;Nucleus		48	45	3	56.6	1097;1115;1037	123.63	0	323.31	91574000000	119	110;180;229;266;348;420;473;560;682;687;733;750;776;784;915;944;972;1057		sp|O00410|IPO5_HUMAN Importin-5 OS=Homo sapiens OX=9606 GN=IPO5 PE=1 SV=4;sp|O00410-3|IPO5_HUMAN Isoform 3 of Importin-5 OS=Homo sapiens OX=9606 GN=IPO5;sp|O00410-2|IPO5_HUMAN Isoform 2 of Importin-5 OS=Homo sapiens OX=9606 GN=IPO5
217	O00411	DNA-directed RNA polymerase, mitochondrial	POLRMT	23.4288	23.3881	23.763	23.302	23.3972	23.1038	23.45	23.3955	23.3139	23.3936	biosynthetic process;cellular biosynthetic process;cellular component organization;cellular component organization at cellular level;cellular component organization or biogenesis;cellular component organization or biogenesis at cellular level;cellular macromolecule biosynthetic process;cellular macromolecule metabolic process;cellular metabolic process;cellular nitrogen compound metabolic process…	biosynthetic process;cellular biosynthetic process;cellular component organization;cellular component organization at cellular level;cellular component organization or biogenesis;cellular component organization or biogenesis at cellular level;cellular macromolecule biosynthetic process;cellular macromolecule metabolic process;cellular metabolic process;cellular nitrogen compound metabolic process…	biosynthetic process;cellular biosynthetic process;cellular component organization;cellular component organization at cellular level;cellular component organization or biogenesis;cellular component organization or biogenesis at cellular level;cellular macromolecule biosynthetic process;cellular macromolecule metabolic process;cellular metabolic process;cellular nitrogen compound metabolic process…	biosynthetic process;cellular biosynthetic process;cellular component organization;cellular component organization at cellular level;cellular component organization or biogenesis;cellular component organization or biogenesis at cellular level;cellular macromolecule biosynthetic process;cellular macromolecule metabolic process;cellular metabolic process;cellular nitrogen compound metabolic process…	RNA_pol;RPOL_N	Mitochondrion		8	8	1	6.7	1230	138.62	0	24.314	2790300000	4	119;413;472;765		sp|O00411|RPOM_HUMAN DNA-directed RNA polymerase, mitochondrial OS=Homo sapiens OX=9606 GN=POLRMT PE=1 SV=2
218	O00418	Eukaryotic elongation factor 2 kinase	EEF2K	23.8599	23.8644	23.904	23.9215	23.9451	23.8651	23.9155	23.8875	23.9279	23.899	biological regulation;biosynthetic process;cell surface receptor linked signaling pathway;cellular biosynthetic process;cellular macromolecule biosynthetic process;cellular macromolecule metabolic process;cellular metabolic process;cellular process;cellular protein metabolic process;cellular response to chemical stimulus;cellular response to endogenous stimulus;cellular response to hormone stimul…	biological regulation;biosynthetic process;cell surface receptor linked signaling pathway;cellular biosynthetic process;cellular macromolecule biosynthetic process;cellular macromolecule metabolic process;cellular metabolic process;cellular process;cellular protein metabolic process;cellular response to chemical stimulus;cellular response to endogenous stimulus;cellular response to hormone stimul…	biological regulation;biosynthetic process;cell surface receptor linked signaling pathway;cellular biosynthetic process;cellular macromolecule biosynthetic process;cellular macromolecule metabolic process;cellular metabolic process;cellular process;cellular protein metabolic process;cellular response to chemical stimulus;cellular response to endogenous stimulus;cellular response to hormone stimul…	biological regulation;biosynthetic process;cell surface receptor linked signaling pathway;cellular biosynthetic process;cellular macromolecule biosynthetic process;cellular macromolecule metabolic process;cellular metabolic process;cellular process;cellular protein metabolic process;cellular response to chemical stimulus;cellular response to endogenous stimulus;cellular response to hormone stimul…	Alpha_kinase;Sel1			14	14	1	16.8	725	82.143	0	24.891	2577800000	14			sp|O00418|EF2K_HUMAN Eukaryotic elongation factor 2 kinase OS=Homo sapiens OX=9606 GN=EEF2K PE=1 SV=2
219	O00422;O00422-2	Histone deacetylase complex subunit SAP18	SAP18	26.4786	26.4699	26.5589	26.4168	26.4469	26.3147	26.403	26.3816	26.4248	26.4328	biological regulation;biosynthetic process;cellular biosynthetic process;cellular component organization;cellular component organization at cellular level;cellular component organization or biogenesis;cellular component organization or biogenesis at cellular level;cellular macromolecule biosynthetic process;cellular macromolecule metabolic process;cellular metabolic process;cellular nitrogen comp…	biological regulation;biosynthetic process;cellular biosynthetic process;cellular component organization;cellular component organization at cellular level;cellular component organization or biogenesis;cellular component organization or biogenesis at cellular level;cellular macromolecule biosynthetic process;cellular macromolecule metabolic process;cellular metabolic process;cellular nitrogen comp…	biological regulation;biosynthetic process;cellular biosynthetic process;cellular component organization;cellular component organization at cellular level;cellular component organization or biogenesis;cellular component organization or biogenesis at cellular level;cellular macromolecule biosynthetic process;cellular macromolecule metabolic process;cellular metabolic process;cellular nitrogen comp…	biological regulation;biosynthetic process;cellular biosynthetic process;cellular component organization;cellular component organization at cellular level;cellular component organization or biogenesis;cellular component organization or biogenesis at cellular level;cellular macromolecule biosynthetic process;cellular macromolecule metabolic process;cellular metabolic process;cellular nitrogen comp…	SAP18	Cytoplasm;Nucleus;Nucleus speckle		12	12	2	70.6	153;172	17.561	0	43.782	29199000000	20			sp|O00422|SAP18_HUMAN Histone deacetylase complex subunit SAP18 OS=Homo sapiens OX=9606 GN=SAP18 PE=1 SV=1;sp|O00422-2|SAP18_HUMAN Isoform 2 of Histone deacetylase complex subunit SAP18 OS=Homo sapiens OX=9606 GN=SAP18
220	O00423;O00423-3	Echinoderm microtubule-associated protein-like 1	EML1	24.4478	24.5185	24.5504	24.4982	24.5179	24.4527	24.5383	24.4478	24.4811	24.4948	anatomical structure development;brain development;cell cycle process;cell differentiation;cell proliferation;cellular component organization;cellular component organization at cellular level;cellular component organization or biogenesis;cellular component organization or biogenesis at cellular level;cellular developmental process;cellular process;cytoskeleton organization;developmental process;h…	anatomical structure development;brain development;cell cycle process;cell differentiation;cell proliferation;cellular component organization;cellular component organization at cellular level;cellular component organization or biogenesis;cellular component organization or biogenesis at cellular level;cellular developmental process;cellular process;cytoskeleton organization;developmental process;h…	anatomical structure development;brain development;cell cycle process;cell differentiation;cell proliferation;cellular component organization;cellular component organization at cellular level;cellular component organization or biogenesis;cellular component organization or biogenesis at cellular level;cellular developmental process;cellular process;cytoskeleton organization;developmental process;h…	anatomical structure development;brain development;cell cycle process;cell differentiation;cell proliferation;cellular component organization;cellular component organization at cellular level;cellular component organization or biogenesis;cellular component organization or biogenesis at cellular level;cellular developmental process;cellular process;cytoskeleton organization;developmental process;h…	HELP;WD40	Cytoplasm;Cytoskeleton;Perinuclear region		14	14	2	16.8	815;834	89.86	0	33.88	6008100000	19	276;330		sp|O00423|EMAL1_HUMAN Echinoderm microtubule-associated protein-like 1 OS=Homo sapiens OX=9606 GN=EML1 PE=1 SV=3;sp|O00423-3|EMAL1_HUMAN Isoform 3 of Echinoderm microtubule-associated protein-like 1 OS=Homo sapiens OX=9606 GN=EML1
221	O00425;O00425-2	Insulin-like growth factor 2 mRNA-binding protein 3	IGF2BP3	26.012	26.0543	26.07	26.1064	26.0952	26.0798	26.084	26.0529	26.0526	26.0675	anatomical structure morphogenesis;biological regulation;biosynthetic process;cellular biosynthetic process;cellular macromolecule biosynthetic process;cellular macromolecule metabolic process;cellular metabolic process;cellular process;cellular protein metabolic process;developmental process;establishment of localization;establishment of RNA localization;gene expression;macromolecule biosyntheti…	anatomical structure morphogenesis;biological regulation;biosynthetic process;cellular biosynthetic process;cellular macromolecule biosynthetic process;cellular macromolecule metabolic process;cellular metabolic process;cellular process;cellular protein metabolic process;developmental process;establishment of localization;establishment of RNA localization;gene expression;macromolecule biosyntheti…	anatomical structure morphogenesis;biological regulation;biosynthetic process;cellular biosynthetic process;cellular macromolecule biosynthetic process;cellular macromolecule metabolic process;cellular metabolic process;cellular process;cellular protein metabolic process;developmental process;establishment of localization;establishment of RNA localization;gene expression;macromolecule biosyntheti…	anatomical structure morphogenesis;biological regulation;biosynthetic process;cellular biosynthetic process;cellular macromolecule biosynthetic process;cellular macromolecule metabolic process;cellular metabolic process;cellular process;cellular protein metabolic process;developmental process;establishment of localization;establishment of RNA localization;gene expression;macromolecule biosyntheti…	KH_1;RRM_1	Cytoplasm;Nucleus		33	27	2	54.1	579;198	63.704	0	134.67	21776000000	38	194;257		sp|O00425|IF2B3_HUMAN Insulin-like growth factor 2 mRNA-binding protein 3 OS=Homo sapiens OX=9606 GN=IGF2BP3 PE=1 SV=2
222	O00429-2;O00429-4;O00429;O00429-5;O00429-3;O00429-8;O00429-6;O00429-7	Dynamin-1-like protein	DNM1L	26.065	26.059	26.029	26.0878	26.087	26.0875	26.0372	26.044	26.0735	26.0633	anatomical structure morphogenesis;apoptosis;apoptotic mitochondrial changes;biological regulation;cell death;cell part morphogenesis;cellular component assembly;cellular component assembly at cellular level;cellular component disassembly;cellular component disassembly at cellular level;cellular component disassembly involved in apoptosis;cellular component morphogenesis;cellular component organi…	anatomical structure morphogenesis;apoptosis;apoptotic mitochondrial changes;biological regulation;cell death;cell part morphogenesis;cellular component assembly;cellular component assembly at cellular level;cellular component disassembly;cellular component disassembly at cellular level;cellular component disassembly involved in apoptosis;cellular component morphogenesis;cellular component organi…	anatomical structure morphogenesis;apoptosis;apoptotic mitochondrial changes;biological regulation;cell death;cell part morphogenesis;cellular component assembly;cellular component assembly at cellular level;cellular component disassembly;cellular component disassembly at cellular level;cellular component disassembly involved in apoptosis;cellular component morphogenesis;cellular component organi…	anatomical structure morphogenesis;apoptosis;apoptotic mitochondrial changes;biological regulation;cell death;cell part morphogenesis;cellular component assembly;cellular component assembly at cellular level;cellular component disassembly;cellular component disassembly at cellular level;cellular component disassembly involved in apoptosis;cellular component morphogenesis;cellular component organi…	Dynamin_M;GED	Clathrin-coated pit;Cytoplasm;Cytoplasmic vesicle;Cytosol;Endomembrane system;Golgi apparatus;Membrane;Mitochondrion outer membrane;Peroxisome;Secretory vesicle;Synaptic vesicle membrane	Peripheral membrane protein	40	40	8	66.9	725;699;736;710;710;738;749;533	80.535	0	223.64	30159000000	62	345;361;431;470;633		sp|O00429-2|DNM1L_HUMAN Isoform 4 of Dynamin-1-like protein OS=Homo sapiens OX=9606 GN=DNM1L;sp|O00429-4|DNM1L_HUMAN Isoform 3 of Dynamin-1-like protein OS=Homo sapiens OX=9606 GN=DNM1L;sp|O00429|DNM1L_HUMAN Dynamin-1-like protein OS=Homo sapiens OX=9606 G
223	O00442;O00442-2	RNA 3-terminal phosphate cyclase	RTCA	24.1187	24.0575	24.0847	24.1803	24.1672	24.1457	24.0626	24.1369	24.1311	24.1205	cellular macromolecule metabolic process;cellular metabolic process;cellular nitrogen compound metabolic process;cellular process;macromolecule metabolic process;metabolic process;nitrogen compound metabolic process;nucleic acid metabolic process;nucleobase-containing compound metabolic process;primary metabolic process;RNA metabolic process;RNA processing	cellular macromolecule metabolic process;cellular metabolic process;cellular nitrogen compound metabolic process;cellular process;macromolecule metabolic process;metabolic process;nitrogen compound metabolic process;nucleic acid metabolic process;nucleobase-containing compound metabolic process;primary metabolic process;RNA metabolic process;RNA processing	cellular macromolecule metabolic process;cellular metabolic process;cellular nitrogen compound metabolic process;cellular process;macromolecule metabolic process;metabolic process;nitrogen compound metabolic process;nucleic acid metabolic process;nucleobase-containing compound metabolic process;primary metabolic process;RNA metabolic process;RNA processing	cellular macromolecule metabolic process;cellular metabolic process;cellular nitrogen compound metabolic process;cellular process;macromolecule metabolic process;metabolic process;nitrogen compound metabolic process;nucleic acid metabolic process;nucleobase-containing compound metabolic process;primary metabolic process;RNA metabolic process;RNA processing	RTC;RTC_insert	Nucleoplasm;Nucleus		8	8	2	24.9	366;379	39.336	0	43.283	6411700000	12	153		sp|O00442|RTCA_HUMAN RNA 3-terminal phosphate cyclase OS=Homo sapiens OX=9606 GN=RTCA PE=1 SV=1;sp|O00442-2|RTCA_HUMAN Isoform 2 of RNA 3-terminal phosphate cyclase OS=Homo sapiens OX=9606 GN=RTCA
224	O00443;O00443-2;REV__O00443	Phosphatidylinositol 4-phosphate 3-kinase C2 domain-containing subunit alpha	PIK3C2A	23.3588	23.367	23.4278	23.4205	23.4399	23.3969	23.4097	23.3822	23.3644	23.3964	adaptive immune response;biological regulation;biosynthetic process;cell activation;cell chemotaxis;cell migration;cell motility;cell surface receptor linked signaling pathway;cellular biosynthetic process;cellular component assembly;cellular component assembly at cellular level;cellular component movement;cellular component organization;cellular component organization at cellular level;cellular …	adaptive immune response;biological regulation;biosynthetic process;cell activation;cell chemotaxis;cell migration;cell motility;cell surface receptor linked signaling pathway;cellular biosynthetic process;cellular component assembly;cellular component assembly at cellular level;cellular component movement;cellular component organization;cellular component organization at cellular level;cellular …	adaptive immune response;biological regulation;biosynthetic process;cell activation;cell chemotaxis;cell migration;cell motility;cell surface receptor linked signaling pathway;cellular biosynthetic process;cellular component assembly;cellular component assembly at cellular level;cellular component movement;cellular component organization;cellular component organization at cellular level;cellular …	adaptive immune response;biological regulation;biosynthetic process;cell activation;cell chemotaxis;cell migration;cell motility;cell surface receptor linked signaling pathway;cellular biosynthetic process;cellular component assembly;cellular component assembly at cellular level;cellular component movement;cellular component organization;cellular component organization at cellular level;cellular …	C2;PI3_PI4_kinase;PI3K_C2;PI3K_rbd;PI3Ka;PX	Cell membrane;Clathrin-coated vesicle;Cytoplasm;Cytoplasmic vesicle;Golgi apparatus;Nucleus		21	21	3	14.1	1686;483;1686	190.68	0	65.849	2212800000	26	1109		sp|O00443|P3C2A_HUMAN Phosphatidylinositol 4-phosphate 3-kinase C2 domain-containing subunit alpha OS=Homo sapiens OX=9606 GN=PIK3C2A PE=1 SV=2
225	O00458;O00458-2	Interferon-related developmental regulator 1	IFRD1	21.4092	21.2226	21.3483	21.3156	21.5035	21.4858	21.4194	21.4181	21.31	21.3814	adult somatic muscle development;anatomical structure development;cell fate determination;cellular developmental process;cellular process;developmental process;multicellular organismal development;multicellular organismal process;muscle structure development;myoblast cell fate determination;somatic muscle development	adult somatic muscle development;anatomical structure development;cell fate determination;cellular developmental process;cellular process;developmental process;multicellular organismal development;multicellular organismal process;muscle structure development;myoblast cell fate determination;somatic muscle development	adult somatic muscle development;anatomical structure development;cell fate determination;cellular developmental process;cellular process;developmental process;multicellular organismal development;multicellular organismal process;muscle structure development;myoblast cell fate determination;somatic muscle development	adult somatic muscle development;anatomical structure development;cell fate determination;cellular developmental process;cellular process;developmental process;multicellular organismal development;multicellular organismal process;muscle structure development;myoblast cell fate determination;somatic muscle development	IFRD;IFRD_C			5	5	2	16	451;401	50.268	0	54.886	1072600000	10			sp|O00458|IFRD1_HUMAN Interferon-related developmental regulator 1 OS=Homo sapiens OX=9606 GN=IFRD1 PE=1 SV=4;sp|O00458-2|IFRD1_HUMAN Isoform 2 of Interferon-related developmental regulator 1 OS=Homo sapiens OX=9606 GN=IFRD1
226	O00459	Phosphatidylinositol 3-kinase regulatory subunit beta	PIK3R2	21.3461	21.3761	21.3057	21.2656	21.367	21.3691	21.4566	21.3252	21.3936	21.3561	activation of immune response;antigen receptor-mediated signaling pathway;biological regulation;biosynthetic process;blood coagulation;carbohydrate homeostasis;cell migration;cell motility;cell surface receptor linked signaling pathway;cellular biosynthetic process;cellular chemical homeostasis;cellular component movement;cellular glucose homeostasis;cellular homeostasis;cellular lipid metabolic …	activation of immune response;antigen receptor-mediated signaling pathway;biological regulation;biosynthetic process;blood coagulation;carbohydrate homeostasis;cell migration;cell motility;cell surface receptor linked signaling pathway;cellular biosynthetic process;cellular chemical homeostasis;cellular component movement;cellular glucose homeostasis;cellular homeostasis;cellular lipid metabolic …	activation of immune response;antigen receptor-mediated signaling pathway;biological regulation;biosynthetic process;blood coagulation;carbohydrate homeostasis;cell migration;cell motility;cell surface receptor linked signaling pathway;cellular biosynthetic process;cellular chemical homeostasis;cellular component movement;cellular glucose homeostasis;cellular homeostasis;cellular lipid metabolic …	activation of immune response;antigen receptor-mediated signaling pathway;biological regulation;biosynthetic process;blood coagulation;carbohydrate homeostasis;cell migration;cell motility;cell surface receptor linked signaling pathway;cellular biosynthetic process;cellular chemical homeostasis;cellular component movement;cellular glucose homeostasis;cellular homeostasis;cellular lipid metabolic …	RhoGAP;SH2			6	5	1	8.5	728	81.544	0	9.1823	582160000	5			sp|O00459|P85B_HUMAN Phosphatidylinositol 3-kinase regulatory subunit beta OS=Homo sapiens OX=9606 GN=PIK3R2 PE=1 SV=2
227	O00461	Golgi integral membrane protein 4	GOLIM4	26.1546	26.1861	26.1741	26.1856	26.1791	26.2187	26.2275	26.2026	26.175	26.1893	establishment of localization;transport	establishment of localization;transport	establishment of localization;transport	establishment of localization;transport		Endosome membrane;Golgi apparatus;Golgi stack membrane;Membrane	Lipid-anchor;Single-pass type II membrane protein	38	38	1	48.6	696	81.879	0	153.1	38527000000	71			sp|O00461|GOLI4_HUMAN Golgi integral membrane protein 4 OS=Homo sapiens OX=9606 GN=GOLIM4 PE=1 SV=1
228	O00462	Beta-mannosidase	MANBA	22.5577	22.5349	22.4984	22.5515	22.6623	22.6848	22.6544	22.5665	22.5805	22.5879	carbohydrate catabolic process;carbohydrate metabolic process;catabolic process;cell wall macromolecule catabolic process;cell wall macromolecule metabolic process;cell wall organization or biogenesis;cell wall polysaccharide metabolic process;cellodextrin metabolic process;cellular carbohydrate catabolic process;cellular carbohydrate metabolic process;cellular catabolic process;cellular cell wal…	carbohydrate catabolic process;carbohydrate metabolic process;catabolic process;cell wall macromolecule catabolic process;cell wall macromolecule metabolic process;cell wall organization or biogenesis;cell wall polysaccharide metabolic process;cellodextrin metabolic process;cellular carbohydrate catabolic process;cellular carbohydrate metabolic process;cellular catabolic process;cellular cell wal…	carbohydrate catabolic process;carbohydrate metabolic process;catabolic process;cell wall macromolecule catabolic process;cell wall macromolecule metabolic process;cell wall organization or biogenesis;cell wall polysaccharide metabolic process;cellodextrin metabolic process;cellular carbohydrate catabolic process;cellular carbohydrate metabolic process;cellular catabolic process;cellular cell wal…	carbohydrate catabolic process;carbohydrate metabolic process;catabolic process;cell wall macromolecule catabolic process;cell wall macromolecule metabolic process;cell wall organization or biogenesis;cell wall polysaccharide metabolic process;cellodextrin metabolic process;cellular carbohydrate catabolic process;cellular carbohydrate metabolic process;cellular catabolic process;cellular cell wal…	Glyco_hydro_2_C;Glyco_hydro_2_N	Lysosome		11	10	1	13.2	879	100.89	0	38.011	1142200000	14			sp|O00462|MANBA_HUMAN Beta-mannosidase OS=Homo sapiens OX=9606 GN=MANBA PE=1 SV=3
229	O00463-2;O00463;O00463-3	TNF receptor-associated factor 5	TRAF5	22.4493	22.4004	22.4984	22.565	22.5812	22.5629	22.5292	22.5619	22.4822	22.5145	apoptosis;biological regulation;cell death;cellular process;cellular response to stimulus;death;positive regulation of biological process;positive regulation of cell communication;positive regulation of cell proliferation;positive regulation of cellular process;positive regulation of I-kappaB kinase/NF-kappaB cascade;positive regulation of intracellular protein kinase cascade;positive regulation …	apoptosis;biological regulation;cell death;cellular process;cellular response to stimulus;death;positive regulation of biological process;positive regulation of cell communication;positive regulation of cell proliferation;positive regulation of cellular process;positive regulation of I-kappaB kinase/NF-kappaB cascade;positive regulation of intracellular protein kinase cascade;positive regulation …	apoptosis;biological regulation;cell death;cellular process;cellular response to stimulus;death;positive regulation of biological process;positive regulation of cell communication;positive regulation of cell proliferation;positive regulation of cellular process;positive regulation of I-kappaB kinase/NF-kappaB cascade;positive regulation of intracellular protein kinase cascade;positive regulation …	apoptosis;biological regulation;cell death;cellular process;cellular response to stimulus;death;positive regulation of biological process;positive regulation of cell communication;positive regulation of cell proliferation;positive regulation of cellular process;positive regulation of I-kappaB kinase/NF-kappaB cascade;positive regulation of intracellular protein kinase cascade;positive regulation …	MATH;zf-C3HC4	Cytoplasm;Cytosol		7	7	3	14.3	568;557;451	65.638	0	29.839	1057600000	8	226;233		sp|O00463-2|TRAF5_HUMAN Isoform 2 of TNF receptor-associated factor 5 OS=Homo sapiens OX=9606 GN=TRAF5;sp|O00463|TRAF5_HUMAN TNF receptor-associated factor 5 OS=Homo sapiens OX=9606 GN=TRAF5 PE=1 SV=2;sp|O00463-3|TRAF5_HUMAN Isoform 3 of TNF receptor-assoc
230	O00468-6;O00468-3;O00468-5;O00468-4;O00468-7;O00468;O00468-2	Agrin;Agrin N-terminal 110 kDa subunit;Agrin C-terminal 110 kDa subunit;Agrin C-terminal 90 kDa fragment;Agrin C-terminal 22 kDa fragment	AGRN	20.4978	20.3139	20.3753	20.2591	20.3611	20.3883	20.144	20.226	20.1373	20.3003	amine metabolic process;aminoglycan biosynthetic process;aminoglycan catabolic process;aminoglycan metabolic process;axon guidance;biological regulation;biosynthetic process;carbohydrate biosynthetic process;carbohydrate catabolic process;carbohydrate metabolic process;catabolic process;cell surface receptor linked signaling pathway;cellular component organization;cellular component organization …	amine metabolic process;aminoglycan biosynthetic process;aminoglycan catabolic process;aminoglycan metabolic process;axon guidance;biological regulation;biosynthetic process;carbohydrate biosynthetic process;carbohydrate catabolic process;carbohydrate metabolic process;catabolic process;cell surface receptor linked signaling pathway;cellular component organization;cellular component organization …	amine metabolic process;aminoglycan biosynthetic process;aminoglycan catabolic process;aminoglycan metabolic process;axon guidance;biological regulation;biosynthetic process;carbohydrate biosynthetic process;carbohydrate catabolic process;carbohydrate metabolic process;catabolic process;cell surface receptor linked signaling pathway;cellular component organization;cellular component organization …	amine metabolic process;aminoglycan biosynthetic process;aminoglycan catabolic process;aminoglycan metabolic process;axon guidance;biological regulation;biosynthetic process;carbohydrate biosynthetic process;carbohydrate catabolic process;carbohydrate metabolic process;catabolic process;cell surface receptor linked signaling pathway;cellular component organization;cellular component organization …	EGF;Kazal_1;Kazal_2;Laminin_EGF;Laminin_G_1;NtA;SEA	Cell junction;Cell membrane;Extracellular matrix;Extracellular space;Secreted;Synapse	Single-pass type II membrane protein	10	10	7	6	2045;2049;2057;2060;2064;2068;1964	214.84	0	35.217	568440000	7		103;228;1585	sp|O00468-6|AGRIN_HUMAN Isoform 6 of Agrin OS=Homo sapiens OX=9606 GN=AGRN;sp|O00468-3|AGRIN_HUMAN Isoform 3 of Agrin OS=Homo sapiens OX=9606 GN=AGRN;sp|O00468-5|AGRIN_HUMAN Isoform 5 of Agrin OS=Homo sapiens OX=9606 GN=AGRN;sp|O00468-4|AGRIN_HUMAN Isoform
231	O00469-2;O00469;O00469-3	Procollagen-lysine,2-oxoglutarate 5-dioxygenase 2	PLOD2	27.3454	27.3291	27.2895	27.3885	27.4222	27.3972	27.3486	27.3312	27.3958	27.3608	cellular component organization;cellular component organization at cellular level;cellular component organization or biogenesis;cellular component organization or biogenesis at cellular level;cellular macromolecule metabolic process;cellular metabolic process;cellular process;cellular protein metabolic process;extracellular matrix organization;extracellular structure organization;macromolecule me…	cellular component organization;cellular component organization at cellular level;cellular component organization or biogenesis;cellular component organization or biogenesis at cellular level;cellular macromolecule metabolic process;cellular metabolic process;cellular process;cellular protein metabolic process;extracellular matrix organization;extracellular structure organization;macromolecule me…	cellular component organization;cellular component organization at cellular level;cellular component organization or biogenesis;cellular component organization or biogenesis at cellular level;cellular macromolecule metabolic process;cellular metabolic process;cellular process;cellular protein metabolic process;extracellular matrix organization;extracellular structure organization;macromolecule me…	cellular component organization;cellular component organization at cellular level;cellular component organization or biogenesis;cellular component organization or biogenesis at cellular level;cellular macromolecule metabolic process;cellular metabolic process;cellular process;cellular protein metabolic process;extracellular matrix organization;extracellular structure organization;macromolecule me…	2OG-FeII_Oxy	Rough endoplasmic reticulum membrane	Peripheral membrane protein	31	31	3	44.3	758;737;418	87.097	0	156.15	84079000000	74	379;494;597;718		sp|O00469-2|PLOD2_HUMAN Isoform 2 of Procollagen-lysine,2-oxoglutarate 5-dioxygenase 2 OS=Homo sapiens OX=9606 GN=PLOD2;sp|O00469|PLOD2_HUMAN Procollagen-lysine,2-oxoglutarate 5-dioxygenase 2 OS=Homo sapiens OX=9606 GN=PLOD2 PE=1 SV=2
232	O14770-5;O14770-6;O14770-7;O14770-8;O00470;O14770-3;O14770-2;O00470-2;O14770-4;O14770;A6NDR6;Q99687-3;A8K0S8;Q99687;Q99687-2	Homeobox protein Meis2;Homeobox protein Meis1;Putative homeobox protein Meis3-like 1;Homeobox protein Meis3;Putative homeobox protein Meis3-like 2	MEIS2;MEIS1;MEIS3P1;MEIS3;MEIS3P2	18.4147	18.248	18.1216	18.2228	18.4078	18.4067	18.3431	18.3248	18.4522	18.3268	anatomical structure development;anatomical structure formation involved in morphogenesis;anatomical structure morphogenesis;angiogenesis;biological regulation;biosynthetic process;cell development;cellular biosynthetic process;cellular developmental process;cellular macromolecule biosynthetic process;cellular macromolecule metabolic process;cellular metabolic process;cellular nitrogen compound m…	anatomical structure development;anatomical structure formation involved in morphogenesis;anatomical structure morphogenesis;angiogenesis;biological regulation;biosynthetic process;cell development;cellular biosynthetic process;cellular developmental process;cellular macromolecule biosynthetic process;cellular macromolecule metabolic process;cellular metabolic process;cellular nitrogen compound m…	anatomical structure development;anatomical structure formation involved in morphogenesis;anatomical structure morphogenesis;angiogenesis;biological regulation;biosynthetic process;cell development;cellular biosynthetic process;cellular developmental process;cellular macromolecule biosynthetic process;cellular macromolecule metabolic process;cellular metabolic process;cellular nitrogen compound m…	anatomical structure development;anatomical structure formation involved in morphogenesis;anatomical structure morphogenesis;angiogenesis;biological regulation;biosynthetic process;cell development;cellular biosynthetic process;cellular developmental process;cellular macromolecule biosynthetic process;cellular macromolecule metabolic process;cellular metabolic process;cellular nitrogen compound m…	Homeobox_KN	Cytoplasm;Nucleus;Perinuclear region		2	2	15	10.6	302;306;381;388;390;394;401;463;470;477;274;358;358;375;421	32.836	0	47.571	82695000	3			sp|O14770-5|MEIS2_HUMAN Isoform 5 of Homeobox protein Meis2 OS=Homo sapiens OX=9606 GN=MEIS2;sp|O14770-6|MEIS2_HUMAN Isoform 6 of Homeobox protein Meis2 OS=Homo sapiens OX=9606 GN=MEIS2;sp|O14770-7|MEIS2_HUMAN Isoform 7 of Homeobox protein Meis2 OS=Homo sa
233	O00471	Exocyst complex component 5	EXOC5	26.1014	26.1228	26.1158	26.1551	26.1947	26.1326	26.1921	26.1311	26.2002	26.1495	cellular component organization;cellular component organization at cellular level;cellular component organization or biogenesis;cellular component organization or biogenesis at cellular level;cellular macromolecule metabolic process;cellular metabolic process;cellular process;cellular protein metabolic process;establishment of localization;establishment of localization in cell;establishment of pr…	cellular component organization;cellular component organization at cellular level;cellular component organization or biogenesis;cellular component organization or biogenesis at cellular level;cellular macromolecule metabolic process;cellular metabolic process;cellular process;cellular protein metabolic process;establishment of localization;establishment of localization in cell;establishment of pr…	cellular component organization;cellular component organization at cellular level;cellular component organization or biogenesis;cellular component organization or biogenesis at cellular level;cellular macromolecule metabolic process;cellular metabolic process;cellular process;cellular protein metabolic process;establishment of localization;establishment of localization in cell;establishment of pr…	cellular component organization;cellular component organization at cellular level;cellular component organization or biogenesis;cellular component organization or biogenesis at cellular level;cellular macromolecule metabolic process;cellular metabolic process;cellular process;cellular protein metabolic process;establishment of localization;establishment of localization in cell;establishment of pr…	Sec10	Cytoplasm;Midbody		28	27	1	35.5	708	81.852	0	69.964	10494000000	21	111;236;254;295;517;542;576;675		sp|O00471|EXOC5_HUMAN Exocyst complex component 5 OS=Homo sapiens OX=9606 GN=EXOC5 PE=1 SV=1
234	O00472	RNA polymerase II elongation factor ELL2	ELL2	17.9329	18.1686	17.9404	18.2844	18.2615	18.3177	18.2289	18.0162	18.1881	18.1487	biological regulation;biosynthetic process;cellular biosynthetic process;cellular macromolecule biosynthetic process;cellular macromolecule metabolic process;cellular metabolic process;cellular nitrogen compound metabolic process;cellular process;macromolecule biosynthetic process;macromolecule metabolic process;metabolic process;nitrogen compound metabolic process;nucleic acid metabolic process;…	biological regulation;biosynthetic process;cellular biosynthetic process;cellular macromolecule biosynthetic process;cellular macromolecule metabolic process;cellular metabolic process;cellular nitrogen compound metabolic process;cellular process;macromolecule biosynthetic process;macromolecule metabolic process;metabolic process;nitrogen compound metabolic process;nucleic acid metabolic process;…	biological regulation;biosynthetic process;cellular biosynthetic process;cellular macromolecule biosynthetic process;cellular macromolecule metabolic process;cellular metabolic process;cellular nitrogen compound metabolic process;cellular process;macromolecule biosynthetic process;macromolecule metabolic process;metabolic process;nitrogen compound metabolic process;nucleic acid metabolic process;…	biological regulation;biosynthetic process;cellular biosynthetic process;cellular macromolecule biosynthetic process;cellular macromolecule metabolic process;cellular metabolic process;cellular nitrogen compound metabolic process;cellular process;macromolecule biosynthetic process;macromolecule metabolic process;metabolic process;nitrogen compound metabolic process;nucleic acid metabolic process;…	ELL;Occludin_ELL	Nucleus		4	3	1	6.7	640	72.324	0	8.2223	48945000	3			sp|O00472|ELL2_HUMAN RNA polymerase II elongation factor ELL2 OS=Homo sapiens OX=9606 GN=ELL2 PE=1 SV=2
235	O00478-2;O00478;P78410-3;P78410-2;P78410;O00481-2;O00481-3;O00481-4;O00481	Butyrophilin subfamily 3 member A3	BTN3A3	22.3599	22.4681	22.3791	22.5199	22.4078	22.4397	22.3394	22.3432	22.4004	22.4064	activated T cell proliferation;activation of immune response;adaptive immune response;adaptive immune response based on somatic recombination of immune receptors built from immunoglobulin superfamily domains;antigen receptor-mediated signaling pathway;biological regulation;cell activation;cell proliferation;cell surface receptor linked signaling pathway;cellular process;cellular response to stimu…	activated T cell proliferation;activation of immune response;adaptive immune response;adaptive immune response based on somatic recombination of immune receptors built from immunoglobulin superfamily domains;antigen receptor-mediated signaling pathway;biological regulation;cell activation;cell proliferation;cell surface receptor linked signaling pathway;cellular process;cellular response to stimu…	activated T cell proliferation;activation of immune response;adaptive immune response;adaptive immune response based on somatic recombination of immune receptors built from immunoglobulin superfamily domains;antigen receptor-mediated signaling pathway;biological regulation;cell activation;cell proliferation;cell surface receptor linked signaling pathway;cellular process;cellular response to stimu…	activated T cell proliferation;activation of immune response;adaptive immune response;adaptive immune response based on somatic recombination of immune receptors built from immunoglobulin superfamily domains;antigen receptor-mediated signaling pathway;biological regulation;cell activation;cell proliferation;cell surface receptor linked signaling pathway;cellular process;cellular response to stimu…	C2-set_2;PRY;SPRY;V-set	Cell membrane	Single-pass type I membrane protein	3	3	9	5.8	535;584;292;311;334;352;378;461;513	59.687	0	6.0394	438700000	2	463		sp|O00478-2|BT3A3_HUMAN Isoform 2 of Butyrophilin subfamily 3 member A3 OS=Homo sapiens OX=9606 GN=BTN3A3;sp|O00478|BT3A3_HUMAN Butyrophilin subfamily 3 member A3 OS=Homo sapiens OX=9606 GN=BTN3A3 PE=1 SV=1
236	O00479	High mobility group nucleosome-binding domain-containing protein 4	HMGN4	24.8489	24.9335	25.1887	24.9345	24.9152	24.7749	24.9959	24.9306	24.8157	24.9264					HMG14_17	Nucleus		7	4	1	50	90	9.5388	0	6.993	12575000000	8			sp|O00479|HMGN4_HUMAN High mobility group nucleosome-binding domain-containing protein 4 OS=Homo sapiens OX=9606 GN=HMGN4 PE=1 SV=3
237	O00483	Cytochrome c oxidase subunit NDUFA4	NDUFA4	24.444	24.3581	24.4199	23.87	23.799	24.1453	24.2157	24.3724	23.9645	24.1765	cellular metabolic process;cellular process;electron transport chain;generation of precursor metabolites and energy;metabolic process;mitochondrial electron transport, NADH to ubiquinone;oxidation-reduction process;respiratory electron transport chain;small molecule metabolic process	cellular metabolic process;cellular process;electron transport chain;generation of precursor metabolites and energy;metabolic process;mitochondrial electron transport, NADH to ubiquinone;oxidation-reduction process;respiratory electron transport chain;small molecule metabolic process	cellular metabolic process;cellular process;electron transport chain;generation of precursor metabolites and energy;metabolic process;mitochondrial electron transport, NADH to ubiquinone;oxidation-reduction process;respiratory electron transport chain;small molecule metabolic process	cellular metabolic process;cellular process;electron transport chain;generation of precursor metabolites and energy;metabolic process;mitochondrial electron transport, NADH to ubiquinone;oxidation-reduction process;respiratory electron transport chain;small molecule metabolic process	B12D	Mitochondrion inner membrane	Peripheral membrane protein	5	5	1	55.6	81	9.3697	0	8.1495	4638500000	6	44		sp|O00483|NDUA4_HUMAN Cytochrome c oxidase subunit NDUFA4 OS=Homo sapiens OX=9606 GN=NDUFA4 PE=1 SV=1
238	O00487	26S proteasome non-ATPase regulatory subunit 14	PSMD14	26.01	25.9904	26.0964	26.0619	26.0603	26.0584	26.0662	26.0874	25.9834	26.046	activation of immune response;activation of innate immune response;anaphase-promoting complex-dependent proteasomal ubiquitin-dependent protein catabolic process;antigen processing and presentation;antigen processing and presentation of exogenous antigen;antigen processing and presentation of exogenous peptide antigen;antigen processing and presentation of exogenous peptide antigen via MHC class …	activation of immune response;activation of innate immune response;anaphase-promoting complex-dependent proteasomal ubiquitin-dependent protein catabolic process;antigen processing and presentation;antigen processing and presentation of exogenous antigen;antigen processing and presentation of exogenous peptide antigen;antigen processing and presentation of exogenous peptide antigen via MHC class …	activation of immune response;activation of innate immune response;anaphase-promoting complex-dependent proteasomal ubiquitin-dependent protein catabolic process;antigen processing and presentation;antigen processing and presentation of exogenous antigen;antigen processing and presentation of exogenous peptide antigen;antigen processing and presentation of exogenous peptide antigen via MHC class …	activation of immune response;activation of innate immune response;anaphase-promoting complex-dependent proteasomal ubiquitin-dependent protein catabolic process;antigen processing and presentation;antigen processing and presentation of exogenous antigen;antigen processing and presentation of exogenous peptide antigen;antigen processing and presentation of exogenous peptide antigen via MHC class …	JAB;MitMem_reg			12	12	1	49.4	310	34.577	0	50.254	29162000000	26	238		sp|O00487|PSDE_HUMAN 26S proteasome non-ATPase regulatory subunit 14 OS=Homo sapiens OX=9606 GN=PSMD14 PE=1 SV=1
239	O00488	Zinc finger protein 593	ZNF593	23.2336	23.2286	23.2583	23.2492	23.2403	23.1864	23.2796	23.2935	23.3178	23.2541	biological regulation;biosynthetic process;cellular biosynthetic process;cellular macromolecule biosynthetic process;cellular macromolecule metabolic process;cellular metabolic process;cellular nitrogen compound metabolic process;cellular process;macromolecule biosynthetic process;macromolecule metabolic process;metabolic process;negative regulation of biological process;negative regulation of bi…	biological regulation;biosynthetic process;cellular biosynthetic process;cellular macromolecule biosynthetic process;cellular macromolecule metabolic process;cellular metabolic process;cellular nitrogen compound metabolic process;cellular process;macromolecule biosynthetic process;macromolecule metabolic process;metabolic process;negative regulation of biological process;negative regulation of bi…	biological regulation;biosynthetic process;cellular biosynthetic process;cellular macromolecule biosynthetic process;cellular macromolecule metabolic process;cellular metabolic process;cellular nitrogen compound metabolic process;cellular process;macromolecule biosynthetic process;macromolecule metabolic process;metabolic process;negative regulation of biological process;negative regulation of bi…	biological regulation;biosynthetic process;cellular biosynthetic process;cellular macromolecule biosynthetic process;cellular macromolecule metabolic process;cellular metabolic process;cellular nitrogen compound metabolic process;cellular process;macromolecule biosynthetic process;macromolecule metabolic process;metabolic process;negative regulation of biological process;negative regulation of bi…	zf-C2H2_jaz	Nucleolus;Nucleus		5	5	1	41	134	15.199	0	13.758	3231100000	7	63;66		sp|O00488|ZN593_HUMAN Zinc finger protein 593 OS=Homo sapiens OX=9606 GN=ZNF593 PE=1 SV=2
240	O00499-9;O00499-7;O00499-4;O00499-6;O00499-3;O00499-2;O00499-5;O00499;O00499-10;O00499-8;O00499-11;Q9UBW5-2;Q9UBW5-3;Q9UBW5	Myc box-dependent-interacting protein 1	BIN1	25.4632	25.457	25.4699	25.5019	25.5071	25.4654	25.4592	25.4602	25.4889	25.4748	biological regulation;cell chemotaxis;cell differentiation;cell migration;cell motility;cell proliferation;cellular component assembly;cellular component assembly at cellular level;cellular component movement;cellular component organization;cellular component organization at cellular level;cellular component organization or biogenesis;cellular component organization or biogenesis at cellular leve…	biological regulation;cell chemotaxis;cell differentiation;cell migration;cell motility;cell proliferation;cellular component assembly;cellular component assembly at cellular level;cellular component movement;cellular component organization;cellular component organization at cellular level;cellular component organization or biogenesis;cellular component organization or biogenesis at cellular leve…	biological regulation;cell chemotaxis;cell differentiation;cell migration;cell motility;cell proliferation;cellular component assembly;cellular component assembly at cellular level;cellular component movement;cellular component organization;cellular component organization at cellular level;cellular component organization or biogenesis;cellular component organization or biogenesis at cellular leve…	biological regulation;cell chemotaxis;cell differentiation;cell migration;cell motility;cell proliferation;cellular component assembly;cellular component assembly at cellular level;cellular component movement;cellular component organization;cellular component organization at cellular level;cellular component organization or biogenesis;cellular component organization or biogenesis at cellular leve…	BAR;SH3_9	Cell cortex;Cell membrane;Cell projection;Cytoplasm;Endosome;Nucleus;Phagocytic cup;Podosome membrane;Sarcolemma;T-tubule	Peripheral membrane protein	21	20	14	62.8	409;439;475;482;506;518;550;593;424;454;497;533;539;565	45.563	0	121.17	13382000000	28	47;85		sp|O00499-9|BIN1_HUMAN Isoform BIN1-10-13 of Myc box-dependent-interacting protein 1 OS=Homo sapiens OX=9606 GN=BIN1;sp|O00499-7|BIN1_HUMAN Isoform II3 of Myc box-dependent-interacting protein 1 OS=Homo sapiens OX=9606 GN=BIN1;sp|O00499-4|BIN1_HUMAN Isofor
241	O00505	Importin subunit alpha-4	KPNA3	24.2245	24.1974	24.2215	24.2708	24.3109	24.2335	24.2854	24.2723	24.3257	24.2602	biological regulation;cell surface receptor linked signaling pathway;cellular component assembly;cellular component organization;cellular component organization or biogenesis;cellular process;cellular response to chemical stimulus;cellular response to cytokine stimulus;cellular response to organic substance;cellular response to stimulus;cytokine-mediated signaling pathway;entry into cell of other…	biological regulation;cell surface receptor linked signaling pathway;cellular component assembly;cellular component organization;cellular component organization or biogenesis;cellular process;cellular response to chemical stimulus;cellular response to cytokine stimulus;cellular response to organic substance;cellular response to stimulus;cytokine-mediated signaling pathway;entry into cell of other…	biological regulation;cell surface receptor linked signaling pathway;cellular component assembly;cellular component organization;cellular component organization or biogenesis;cellular process;cellular response to chemical stimulus;cellular response to cytokine stimulus;cellular response to organic substance;cellular response to stimulus;cytokine-mediated signaling pathway;entry into cell of other…	biological regulation;cell surface receptor linked signaling pathway;cellular component assembly;cellular component organization;cellular component organization or biogenesis;cellular process;cellular response to chemical stimulus;cellular response to cytokine stimulus;cellular response to organic substance;cellular response to stimulus;cytokine-mediated signaling pathway;entry into cell of other…	Arm;IBB	Cytoplasm;Nucleus		20	12	1	50.3	521	57.81	0	188.49	9271000000	21	174;191;325;417		sp|O00505|IMA4_HUMAN Importin subunit alpha-4 OS=Homo sapiens OX=9606 GN=KPNA3 PE=1 SV=2
242	O00506;O00506-3;O00506-2	Serine/threonine-protein kinase 25	STK25	21.7338	21.8959	21.7848	21.7488	21.7514	21.7666	21.8574	21.6928	21.7886	21.78	activation of protein kinase activity;biological regulation;cellular component assembly;cellular component assembly at cellular level;cellular component organization;cellular component organization at cellular level;cellular component organization or biogenesis;cellular component organization or biogenesis at cellular level;cellular localization;cellular macromolecule metabolic process;cellular m…	activation of protein kinase activity;biological regulation;cellular component assembly;cellular component assembly at cellular level;cellular component organization;cellular component organization at cellular level;cellular component organization or biogenesis;cellular component organization or biogenesis at cellular level;cellular localization;cellular macromolecule metabolic process;cellular m…	activation of protein kinase activity;biological regulation;cellular component assembly;cellular component assembly at cellular level;cellular component organization;cellular component organization at cellular level;cellular component organization or biogenesis;cellular component organization or biogenesis at cellular level;cellular localization;cellular macromolecule metabolic process;cellular m…	activation of protein kinase activity;biological regulation;cellular component assembly;cellular component assembly at cellular level;cellular component organization;cellular component organization at cellular level;cellular component organization or biogenesis;cellular component organization or biogenesis at cellular level;cellular localization;cellular macromolecule metabolic process;cellular m…	Pkinase	Cytoplasm;Golgi apparatus		14	8	3	28.4	426;332;349	48.111	0	17.766	2677200000	7	250		sp|O00506|STK25_HUMAN Serine/threonine-protein kinase 25 OS=Homo sapiens OX=9606 GN=STK25 PE=1 SV=1;sp|O00506-3|STK25_HUMAN Isoform 3 of Serine/threonine-protein kinase 25 OS=Homo sapiens OX=9606 GN=STK25;sp|O00506-2|STK25_HUMAN Isoform 2 of Serine/threoni
243	O00522;O00522-3;O00522-2	Krev interaction trapped protein 1	KRIT1	20.7396	20.7801	20.768	20.9043	20.8034	20.8113	20.7125	20.7729	20.777	20.7855	anatomical structure formation involved in morphogenesis;angiogenesis;biological regulation;cell redox homeostasis;cellular homeostasis;cellular process;cellular response to stimulus;developmental process;homeostatic process;intracellular signal transduction;negative regulation of angiogenesis;negative regulation of apoptosis;negative regulation of biological process;negative regulation of cell d…	anatomical structure formation involved in morphogenesis;angiogenesis;biological regulation;cell redox homeostasis;cellular homeostasis;cellular process;cellular response to stimulus;developmental process;homeostatic process;intracellular signal transduction;negative regulation of angiogenesis;negative regulation of apoptosis;negative regulation of biological process;negative regulation of cell d…	anatomical structure formation involved in morphogenesis;angiogenesis;biological regulation;cell redox homeostasis;cellular homeostasis;cellular process;cellular response to stimulus;developmental process;homeostatic process;intracellular signal transduction;negative regulation of angiogenesis;negative regulation of apoptosis;negative regulation of biological process;negative regulation of cell d…	anatomical structure formation involved in morphogenesis;angiogenesis;biological regulation;cell redox homeostasis;cellular homeostasis;cellular process;cellular response to stimulus;developmental process;homeostatic process;intracellular signal transduction;negative regulation of angiogenesis;negative regulation of apoptosis;negative regulation of biological process;negative regulation of cell d…	Ank;Ank_2;FERM_M	Cell junction;Cell membrane;Cytoplasm;Cytoskeleton	Peripheral membrane protein	6	6	3	10.5	736;688;529	84.347	0	14.298	110750000	6			sp|O00522|KRIT1_HUMAN Krev interaction trapped protein 1 OS=Homo sapiens OX=9606 GN=KRIT1 PE=1 SV=2;sp|O00522-3|KRIT1_HUMAN Isoform 3 of Krev interaction trapped protein 1 OS=Homo sapiens OX=9606 GN=KRIT1;sp|O00522-2|KRIT1_HUMAN Isoform 2 of Krev interacti
245	O00541;O00541-2;Q96T55-5;Q96T55	Pescadillo homolog	PES1	26.0232	26.0184	26.0799	26.0573	26.0668	25.9872	26.0434	26.0387	26.0567	26.0413	biological regulation;cation transport;cell communication;cell proliferation;cell-cell signaling;cellular chemical homeostasis;cellular component biogenesis;cellular component biogenesis at cellular level;cellular component organization;cellular component organization at cellular level;cellular component organization or biogenesis;cellular component organization or biogenesis at cellular level;ce…	biological regulation;cation transport;cell communication;cell proliferation;cell-cell signaling;cellular chemical homeostasis;cellular component biogenesis;cellular component biogenesis at cellular level;cellular component organization;cellular component organization at cellular level;cellular component organization or biogenesis;cellular component organization or biogenesis at cellular level;ce…	biological regulation;cation transport;cell communication;cell proliferation;cell-cell signaling;cellular chemical homeostasis;cellular component biogenesis;cellular component biogenesis at cellular level;cellular component organization;cellular component organization at cellular level;cellular component organization or biogenesis;cellular component organization or biogenesis at cellular level;ce…	biological regulation;cation transport;cell communication;cell proliferation;cell-cell signaling;cellular chemical homeostasis;cellular component biogenesis;cellular component biogenesis at cellular level;cellular component organization;cellular component organization at cellular level;cellular component organization or biogenesis;cellular component organization or biogenesis at cellular level;ce…	BRCT;Ion_trans_2;Pescadillo_N	Chromosome;Membrane;Nucleolus;Nucleoplasm;Nucleus	Multi-pass membrane protein	27	27	4	40.1	588;583;262;309	68.002	0	97.028	19030000000	37	272;361		sp|O00541|PESC_HUMAN Pescadillo homolog OS=Homo sapiens OX=9606 GN=PES1 PE=1 SV=1;sp|O00541-2|PESC_HUMAN Isoform 2 of Pescadillo homolog OS=Homo sapiens OX=9606 GN=PES1
246	O00559;O00559-2	Receptor-binding cancer antigen expressed on SiSo cells	EBAG9	17.1949	17.2168	17.092	17.3487	17.44	17.4187	17.0323	16.919	17.0651	17.1919	biological regulation;regulation of biological process;regulation of cell growth;regulation of cellular component organization;regulation of cellular process;regulation of growth	biological regulation;regulation of biological process;regulation of cell growth;regulation of cellular component organization;regulation of cellular process;regulation of growth	biological regulation;regulation of biological process;regulation of cell growth;regulation of cellular component organization;regulation of cellular process;regulation of growth	biological regulation;regulation of biological process;regulation of cell growth;regulation of cellular component organization;regulation of cellular process;regulation of growth		Golgi apparatus membrane	Single-pass type III membrane protein	1	1	2	8.9	213;258	24.377	0	5.0994	36130000	2			sp|O00559|RCAS1_HUMAN Receptor-binding cancer antigen expressed on SiSo cells OS=Homo sapiens OX=9606 GN=EBAG9 PE=1 SV=1;sp|O00559-2|RCAS1_HUMAN Isoform 2 of Receptor-binding cancer antigen expressed on SiSo cells OS=Homo sapiens OX=9606 GN=EBAG9
247	O00560;O00560-2;O00560-3	Syntenin-1	SDCBP	23.8449	23.9088	23.947	23.972	23.9063	23.8728	23.9342	23.9358	23.9312	23.917	actin cytoskeleton organization;actin filament-based process;axon guidance;biological regulation;cell communication;cell projection assembly;cell projection organization;cell surface receptor linked signaling pathway;cell-cell signaling;cellular component assembly;cellular component assembly at cellular level;cellular component organization;cellular component organization at cellular level;cellul…	actin cytoskeleton organization;actin filament-based process;axon guidance;biological regulation;cell communication;cell projection assembly;cell projection organization;cell surface receptor linked signaling pathway;cell-cell signaling;cellular component assembly;cellular component assembly at cellular level;cellular component organization;cellular component organization at cellular level;cellul…	actin cytoskeleton organization;actin filament-based process;axon guidance;biological regulation;cell communication;cell projection assembly;cell projection organization;cell surface receptor linked signaling pathway;cell-cell signaling;cellular component assembly;cellular component assembly at cellular level;cellular component organization;cellular component organization at cellular level;cellul…	actin cytoskeleton organization;actin filament-based process;axon guidance;biological regulation;cell communication;cell projection assembly;cell projection organization;cell surface receptor linked signaling pathway;cell-cell signaling;cellular component assembly;cellular component assembly at cellular level;cellular component organization;cellular component organization at cellular level;cellul…	PDZ	Adherens junction;Cell junction;Cell membrane;Cytoplasm;Cytoskeleton;Cytosol;Endoplasmic reticulum membrane;Exosome;Focal adhesion;Melanosome;Membrane raft;Nucleus;Secreted	Peripheral membrane protein	13	13	3	61.7	298;297;292	32.444	0	148.06	10444000000	17	166;239		sp|O00560|SDCB1_HUMAN Syntenin-1 OS=Homo sapiens OX=9606 GN=SDCBP PE=1 SV=1;sp|O00560-2|SDCB1_HUMAN Isoform 2 of Syntenin-1 OS=Homo sapiens OX=9606 GN=SDCBP;sp|O00560-3|SDCB1_HUMAN Isoform 3 of Syntenin-1 OS=Homo sapiens OX=9606 GN=SDCBP
248	O00562-2;O00562	Membrane-associated phosphatidylinositol transfer protein 1	PITPNM1	18.8324	18.851	18.6061	18.5483	18.6109	18.7957	18.7913	18.7102	18.7702	18.724	anatomical structure development;biological regulation;brain development;cellular process;cellular response to stimulus;detection of abiotic stimulus;detection of external stimulus;detection of light stimulus;detection of stimulus;developmental process;establishment of localization;establishment of protein localization;lipid metabolic process;lipid transport;metabolic process;organ development;or…	anatomical structure development;biological regulation;brain development;cellular process;cellular response to stimulus;detection of abiotic stimulus;detection of external stimulus;detection of light stimulus;detection of stimulus;developmental process;establishment of localization;establishment of protein localization;lipid metabolic process;lipid transport;metabolic process;organ development;or…	anatomical structure development;biological regulation;brain development;cellular process;cellular response to stimulus;detection of abiotic stimulus;detection of external stimulus;detection of light stimulus;detection of stimulus;developmental process;establishment of localization;establishment of protein localization;lipid metabolic process;lipid transport;metabolic process;organ development;or…	anatomical structure development;biological regulation;brain development;cellular process;cellular response to stimulus;detection of abiotic stimulus;detection of external stimulus;detection of light stimulus;detection of stimulus;developmental process;establishment of localization;establishment of protein localization;lipid metabolic process;lipid transport;metabolic process;organ development;or…	DDHD;IP_trans;LNS2	Cleavage furrow;Cytoplasm;Endoplasmic reticulum membrane;Golgi apparatus;Golgi stack membrane;Lipid droplet;Midbody	Peripheral membrane protein	3	3	2	2.2	1243;1244	134.77	0	5.3326	22748000	3			sp|O00562-2|PITM1_HUMAN Isoform 2 of Membrane-associated phosphatidylinositol transfer protein 1 OS=Homo sapiens OX=9606 GN=PITPNM1;sp|O00562|PITM1_HUMAN Membrane-associated phosphatidylinositol transfer protein 1 OS=Homo sapiens OX=9606 GN=PITPNM1 PE=1 SV
249	O00566	U3 small nucleolar ribonucleoprotein protein MPP10	MPHOSPH10	24.1533	24.1425	24.1372	24.1212	24.1477	24.1517	24.163	24.1473	24.1486	24.1459	biological regulation;cellular macromolecule metabolic process;cellular metabolic process;cellular nitrogen compound metabolic process;cellular process;macromolecule metabolic process;maturation of SSU-rRNA;metabolic process;ncRNA metabolic process;ncRNA processing;negative regulation of catalytic activity;negative regulation of hydrolase activity;negative regulation of molecular function;negativ…	biological regulation;cellular macromolecule metabolic process;cellular metabolic process;cellular nitrogen compound metabolic process;cellular process;macromolecule metabolic process;maturation of SSU-rRNA;metabolic process;ncRNA metabolic process;ncRNA processing;negative regulation of catalytic activity;negative regulation of hydrolase activity;negative regulation of molecular function;negativ…	biological regulation;cellular macromolecule metabolic process;cellular metabolic process;cellular nitrogen compound metabolic process;cellular process;macromolecule metabolic process;maturation of SSU-rRNA;metabolic process;ncRNA metabolic process;ncRNA processing;negative regulation of catalytic activity;negative regulation of hydrolase activity;negative regulation of molecular function;negativ…	biological regulation;cellular macromolecule metabolic process;cellular metabolic process;cellular nitrogen compound metabolic process;cellular process;macromolecule metabolic process;maturation of SSU-rRNA;metabolic process;ncRNA metabolic process;ncRNA processing;negative regulation of catalytic activity;negative regulation of hydrolase activity;negative regulation of molecular function;negativ…	Mpp10	Chromosome;Nucleolus;Nucleus		9	9	1	15.4	681	78.863	0	33.2	4153300000	11	14;27		sp|O00566|MPP10_HUMAN U3 small nucleolar ribonucleoprotein protein MPP10 OS=Homo sapiens OX=9606 GN=MPHOSPH10 PE=1 SV=2
250	O00567	Nucleolar protein 56	NOP56	26.3156	26.3585	26.367	26.4587	26.4237	26.4193	26.3576	26.3498	26.3456	26.3773	cellular macromolecule metabolic process;cellular metabolic process;cellular nitrogen compound metabolic process;cellular process;macromolecule metabolic process;macromolecule modification;metabolic process;ncRNA metabolic process;ncRNA processing;nitrogen compound metabolic process;nucleic acid metabolic process;nucleobase-containing compound metabolic process;primary metabolic process;RNA metab…	cellular macromolecule metabolic process;cellular metabolic process;cellular nitrogen compound metabolic process;cellular process;macromolecule metabolic process;macromolecule modification;metabolic process;ncRNA metabolic process;ncRNA processing;nitrogen compound metabolic process;nucleic acid metabolic process;nucleobase-containing compound metabolic process;primary metabolic process;RNA metab…	cellular macromolecule metabolic process;cellular metabolic process;cellular nitrogen compound metabolic process;cellular process;macromolecule metabolic process;macromolecule modification;metabolic process;ncRNA metabolic process;ncRNA processing;nitrogen compound metabolic process;nucleic acid metabolic process;nucleobase-containing compound metabolic process;primary metabolic process;RNA metab…	cellular macromolecule metabolic process;cellular metabolic process;cellular nitrogen compound metabolic process;cellular process;macromolecule metabolic process;macromolecule modification;metabolic process;ncRNA metabolic process;ncRNA processing;nitrogen compound metabolic process;nucleic acid metabolic process;nucleobase-containing compound metabolic process;primary metabolic process;RNA metab…	Nop;NOP5NT;NOSIC	Cytoplasm;Nucleolus;Nucleoplasm;Nucleus		27	27	1	50.3	594	66.049	0	151.41	27315000000	37	52;142;211;376;384		sp|O00567|NOP56_HUMAN Nucleolar protein 56 OS=Homo sapiens OX=9606 GN=NOP56 PE=1 SV=4
251	O00571;O00571-2;O15523-2;O15523;O15523-3;Q9NQI0-3;Q9NQI0-2;Q9NQI0-4;Q9NQI0	ATP-dependent RNA helicase DDX3X;ATP-dependent RNA helicase DDX3Y	DDX3X;DDX3Y	28.4129	28.3889	28.3594	28.4622	28.4857	28.4742	28.4204	28.4209	28.4618	28.4318	biological regulation;biosynthetic process;cell cycle phase;cell cycle process;cell motility;cellular biosynthetic process;cellular component assembly;cellular component assembly at cellular level;cellular component movement;cellular component organization;cellular component organization at cellular level;cellular component organization or biogenesis;cellular component organization or biogenesis …	biological regulation;biosynthetic process;cell cycle phase;cell cycle process;cell motility;cellular biosynthetic process;cellular component assembly;cellular component assembly at cellular level;cellular component movement;cellular component organization;cellular component organization at cellular level;cellular component organization or biogenesis;cellular component organization or biogenesis …	biological regulation;biosynthetic process;cell cycle phase;cell cycle process;cell motility;cellular biosynthetic process;cellular component assembly;cellular component assembly at cellular level;cellular component movement;cellular component organization;cellular component organization at cellular level;cellular component organization or biogenesis;cellular component organization or biogenesis …	biological regulation;biosynthetic process;cell cycle phase;cell cycle process;cell motility;cellular biosynthetic process;cellular component assembly;cellular component assembly at cellular level;cellular component movement;cellular component organization;cellular component organization at cellular level;cellular component organization or biogenesis;cellular component organization or biogenesis …	DEAD;Helicase_C	Cytoplasm;Mitochondrion outer membrane;Nucleus;Nucleus speckle;Perinuclear region		36	35	9	59.1	662;646;657;660;291;575;690;704;724	73.243	0	235.38	122490000000	90	128;223;298;317;341;468		sp|O00571|DDX3X_HUMAN ATP-dependent RNA helicase DDX3X OS=Homo sapiens OX=9606 GN=DDX3X PE=1 SV=3;sp|O00571-2|DDX3X_HUMAN Isoform 2 of ATP-dependent RNA helicase DDX3X OS=Homo sapiens OX=9606 GN=DDX3X;sp|O15523-2|DDX3Y_HUMAN Isoform 2 of ATP-dependent RNA
253	O00592-2;O00592	Podocalyxin	PODXL	22.8165	23.0413	22.7479	22.9806	22.7746	23.0852	22.8742	22.8555	22.8383	22.8905	anatomical structure development;anatomical structure formation involved in morphogenesis;biological adhesion;biological regulation;cell adhesion;cell development;cell migration;cell motility;cellular component movement;cellular developmental process;cellular process;developmental process;epithelial cell development;epithelial tube formation;glomerular epithelial cell development;glomerular visce…	anatomical structure development;anatomical structure formation involved in morphogenesis;biological adhesion;biological regulation;cell adhesion;cell development;cell migration;cell motility;cellular component movement;cellular developmental process;cellular process;developmental process;epithelial cell development;epithelial tube formation;glomerular epithelial cell development;glomerular visce…	anatomical structure development;anatomical structure formation involved in morphogenesis;biological adhesion;biological regulation;cell adhesion;cell development;cell migration;cell motility;cellular component movement;cellular developmental process;cellular process;developmental process;epithelial cell development;epithelial tube formation;glomerular epithelial cell development;glomerular visce…	anatomical structure development;anatomical structure formation involved in morphogenesis;biological adhesion;biological regulation;cell adhesion;cell development;cell migration;cell motility;cellular component movement;cellular developmental process;cellular process;developmental process;epithelial cell development;epithelial tube formation;glomerular epithelial cell development;glomerular visce…	CD34_antigen	Apical cell membrane;Cell projection;Filopodium;Lamellipodium;Membrane;Membrane raft;Microvillus;Ruffle	Single-pass type I membrane protein	5	5	2	9.1	526;558	55.385	0	8.1777	2251900000	6			sp|O00592-2|PODXL_HUMAN Isoform 2 of Podocalyxin OS=Homo sapiens OX=9606 GN=PODXL;sp|O00592|PODXL_HUMAN Podocalyxin OS=Homo sapiens OX=9606 GN=PODXL PE=1 SV=2
254	O00622;O95389;O95389-2	Protein CYR61	CYR61	26.6592	26.5636	26.7865	26.684	26.7169	26.4692	26.5255	26.5881	26.613	26.6229	anatomical structure development;anatomical structure formation involved in morphogenesis;anatomical structure morphogenesis;angiogenesis;apoptosis;apoptosis involved in heart morphogenesis;apoptosis involved in morphogenesis;atrial septum morphogenesis;atrioventricular valve morphogenesis;biological adhesion;biological regulation;blood vessel development;cardiac septum development;cardiac septum…	anatomical structure development;anatomical structure formation involved in morphogenesis;anatomical structure morphogenesis;angiogenesis;apoptosis;apoptosis involved in heart morphogenesis;apoptosis involved in morphogenesis;atrial septum morphogenesis;atrioventricular valve morphogenesis;biological adhesion;biological regulation;blood vessel development;cardiac septum development;cardiac septum…	anatomical structure development;anatomical structure formation involved in morphogenesis;anatomical structure morphogenesis;angiogenesis;apoptosis;apoptosis involved in heart morphogenesis;apoptosis involved in morphogenesis;atrial septum morphogenesis;atrioventricular valve morphogenesis;biological adhesion;biological regulation;blood vessel development;cardiac septum development;cardiac septum…	anatomical structure development;anatomical structure formation involved in morphogenesis;anatomical structure morphogenesis;angiogenesis;apoptosis;apoptosis involved in heart morphogenesis;apoptosis involved in morphogenesis;atrial septum morphogenesis;atrioventricular valve morphogenesis;biological adhesion;biological regulation;blood vessel development;cardiac septum development;cardiac septum…	Cys_knot;IGFBP;TSP_1;VWC	Mitochondrion;Secreted		29	29	3	78	381;354;372	42.026	0	138.04	83411000000	24	39;64;70;100;117;157;158;267;314;317;322;323;337;355;359	39;50;52;53;64;70;78;100;117;121;123;145;157;158;163;229;239;243;258;267;272;303;314;317;322;323;337;353;355;359	sp|O00622|CYR61_HUMAN Protein CYR61 OS=Homo sapiens OX=9606 GN=CYR61 PE=1 SV=1
255	O00625	Pirin	PIR	24.2374	24.2895	24.2789	24.4016	24.3691	24.3122	24.2859	24.2663	24.3338	24.3083	biological regulation;biosynthetic process;cell differentiation;cellular biosynthetic process;cellular developmental process;cellular macromolecule biosynthetic process;cellular macromolecule metabolic process;cellular metabolic process;cellular nitrogen compound metabolic process;cellular process;developmental process;leukocyte differentiation;macromolecule biosynthetic process;macromolecule met…	biological regulation;biosynthetic process;cell differentiation;cellular biosynthetic process;cellular developmental process;cellular macromolecule biosynthetic process;cellular macromolecule metabolic process;cellular metabolic process;cellular nitrogen compound metabolic process;cellular process;developmental process;leukocyte differentiation;macromolecule biosynthetic process;macromolecule met…	biological regulation;biosynthetic process;cell differentiation;cellular biosynthetic process;cellular developmental process;cellular macromolecule biosynthetic process;cellular macromolecule metabolic process;cellular metabolic process;cellular nitrogen compound metabolic process;cellular process;developmental process;leukocyte differentiation;macromolecule biosynthetic process;macromolecule met…	biological regulation;biosynthetic process;cell differentiation;cellular biosynthetic process;cellular developmental process;cellular macromolecule biosynthetic process;cellular macromolecule metabolic process;cellular metabolic process;cellular nitrogen compound metabolic process;cellular process;developmental process;leukocyte differentiation;macromolecule biosynthetic process;macromolecule met…	Pirin;Pirin_C	Cytoplasm;Nucleus		7	7	1	23.1	290	32.113	0	16.404	4769600000	12			sp|O00625|PIR_HUMAN Pirin OS=Homo sapiens OX=9606 GN=PIR PE=1 SV=1
256	O00629	Importin subunit alpha-3	KPNA4	23.1647	23.3483	23.1474	23.2962	23.3533	23.4944	23.3638	23.1233	23.183	23.2749	biological regulation;cell surface receptor linked signaling pathway;cellular process;cellular response to chemical stimulus;cellular response to cytokine stimulus;cellular response to organic substance;cellular response to stimulus;cytokine-mediated signaling pathway;establishment of localization;establishment of localization in cell;establishment of protein localization;intracellular protein tr…	biological regulation;cell surface receptor linked signaling pathway;cellular process;cellular response to chemical stimulus;cellular response to cytokine stimulus;cellular response to organic substance;cellular response to stimulus;cytokine-mediated signaling pathway;establishment of localization;establishment of localization in cell;establishment of protein localization;intracellular protein tr…	biological regulation;cell surface receptor linked signaling pathway;cellular process;cellular response to chemical stimulus;cellular response to cytokine stimulus;cellular response to organic substance;cellular response to stimulus;cytokine-mediated signaling pathway;establishment of localization;establishment of localization in cell;establishment of protein localization;intracellular protein tr…	biological regulation;cell surface receptor linked signaling pathway;cellular process;cellular response to chemical stimulus;cellular response to cytokine stimulus;cellular response to organic substance;cellular response to stimulus;cytokine-mediated signaling pathway;establishment of localization;establishment of localization in cell;establishment of protein localization;intracellular protein tr…	Arm;IBB	Cytoplasm;Nucleus		18	10	1	44.5	521	57.886	0	149.19	11630000000	11	57;122;174;191;325;417		sp|O00629|IMA3_HUMAN Importin subunit alpha-3 OS=Homo sapiens OX=9606 GN=KPNA4 PE=1 SV=1
257	O00635	E3 ubiquitin-protein ligase TRIM38	TRIM38	23.1923	23.2246	23.146	23.298	23.3024	23.2928	23.2482	23.2116	23.2998	23.2462	biological regulation;catabolic process;cell surface receptor linked signaling pathway;cellular catabolic process;cellular macromolecule catabolic process;cellular macromolecule metabolic process;cellular metabolic process;cellular process;cellular protein metabolic process;cellular response to chemical stimulus;cellular response to cytokine stimulus;cellular response to interferon-gamma;cellular…	biological regulation;catabolic process;cell surface receptor linked signaling pathway;cellular catabolic process;cellular macromolecule catabolic process;cellular macromolecule metabolic process;cellular metabolic process;cellular process;cellular protein metabolic process;cellular response to chemical stimulus;cellular response to cytokine stimulus;cellular response to interferon-gamma;cellular…	biological regulation;catabolic process;cell surface receptor linked signaling pathway;cellular catabolic process;cellular macromolecule catabolic process;cellular macromolecule metabolic process;cellular metabolic process;cellular process;cellular protein metabolic process;cellular response to chemical stimulus;cellular response to cytokine stimulus;cellular response to interferon-gamma;cellular…	biological regulation;catabolic process;cell surface receptor linked signaling pathway;cellular catabolic process;cellular macromolecule catabolic process;cellular macromolecule metabolic process;cellular metabolic process;cellular process;cellular protein metabolic process;cellular response to chemical stimulus;cellular response to cytokine stimulus;cellular response to interferon-gamma;cellular…	PRY;SPRY;zf-B_box			10	10	1	22.4	465	53.415	0	32.436	2058400000	8	188;237;335;339		sp|O00635|TRI38_HUMAN E3 ubiquitin-protein ligase TRIM38 OS=Homo sapiens OX=9606 GN=TRIM38 PE=1 SV=1
260	O00743;O00743-2;O00743-3	Serine/threonine-protein phosphatase 6 catalytic subunit;Serine/threonine-protein phosphatase 6 catalytic subunit, N-terminally processed	PPP6C	24.6324	24.7122	24.7257	24.6347	24.6777	24.6155	24.6595	24.5367	24.5854	24.6422	cell cycle process;cellular macromolecule metabolic process;cellular metabolic process;cellular process;cellular protein metabolic process;dephosphorylation;G1/S transition of mitotic cell cycle;macromolecule metabolic process;macromolecule modification;metabolic process;phosphate-containing compound metabolic process;phosphorus metabolic process;primary metabolic process;protein dephosphorylatio…	cell cycle process;cellular macromolecule metabolic process;cellular metabolic process;cellular process;cellular protein metabolic process;dephosphorylation;G1/S transition of mitotic cell cycle;macromolecule metabolic process;macromolecule modification;metabolic process;phosphate-containing compound metabolic process;phosphorus metabolic process;primary metabolic process;protein dephosphorylatio…	cell cycle process;cellular macromolecule metabolic process;cellular metabolic process;cellular process;cellular protein metabolic process;dephosphorylation;G1/S transition of mitotic cell cycle;macromolecule metabolic process;macromolecule modification;metabolic process;phosphate-containing compound metabolic process;phosphorus metabolic process;primary metabolic process;protein dephosphorylatio…	cell cycle process;cellular macromolecule metabolic process;cellular metabolic process;cellular process;cellular protein metabolic process;dephosphorylation;G1/S transition of mitotic cell cycle;macromolecule metabolic process;macromolecule modification;metabolic process;phosphate-containing compound metabolic process;phosphorus metabolic process;primary metabolic process;protein dephosphorylatio…	Metallophos	Cytoplasm;Mitochondrion		14	14	3	45.2	305;283;342	35.144	0	51.887	23795000000	15	129;265		sp|O00743|PPP6_HUMAN Serine/threonine-protein phosphatase 6 catalytic subunit OS=Homo sapiens OX=9606 GN=PPP6C PE=1 SV=1;sp|O00743-2|PPP6_HUMAN Isoform 2 of Serine/threonine-protein phosphatase 6 catalytic subunit OS=Homo sapiens OX=9606 GN=PPP6C;sp|O00743
261	O00746	Nucleoside diphosphate kinase, mitochondrial	NME4	21.419	21.3915	21.2832	21.5108	21.5338	21.5046	21.5136	21.5181	21.6556	21.4811	biological regulation;biosynthetic process;cellular biosynthetic process;cellular metabolic process;cellular nitrogen compound biosynthetic process;cellular nitrogen compound metabolic process;cellular process;CTP biosynthetic process;CTP metabolic process;establishment of localization;GTP biosynthetic process;GTP metabolic process;heterocycle biosynthetic process;heterocycle metabolic process;li…	biological regulation;biosynthetic process;cellular biosynthetic process;cellular metabolic process;cellular nitrogen compound biosynthetic process;cellular nitrogen compound metabolic process;cellular process;CTP biosynthetic process;CTP metabolic process;establishment of localization;GTP biosynthetic process;GTP metabolic process;heterocycle biosynthetic process;heterocycle metabolic process;li…	biological regulation;biosynthetic process;cellular biosynthetic process;cellular metabolic process;cellular nitrogen compound biosynthetic process;cellular nitrogen compound metabolic process;cellular process;CTP biosynthetic process;CTP metabolic process;establishment of localization;GTP biosynthetic process;GTP metabolic process;heterocycle biosynthetic process;heterocycle metabolic process;li…	biological regulation;biosynthetic process;cellular biosynthetic process;cellular metabolic process;cellular nitrogen compound biosynthetic process;cellular nitrogen compound metabolic process;cellular process;CTP biosynthetic process;CTP metabolic process;establishment of localization;GTP biosynthetic process;GTP metabolic process;heterocycle biosynthetic process;heterocycle metabolic process;li…	NDK	Mitochondrion intermembrane space;Mitochondrion matrix	Peripheral membrane protein	1	1	1	6.4	187	20.658	0.00065454	2.3821	345570000	1			sp|O00746|NDKM_HUMAN Nucleoside diphosphate kinase, mitochondrial OS=Homo sapiens OX=9606 GN=NME4 PE=1 SV=1
262	O00754-2;O00754	Lysosomal alpha-mannosidase;Lysosomal alpha-mannosidase A peptide;Lysosomal alpha-mannosidase B peptide;Lysosomal alpha-mannosidase C peptide;Lysosomal alpha-mannosidase D peptide;Lysosomal alpha-mannosidase E peptide	MAN2B1	24.8775	24.8298	24.9059	24.6782	24.7392	24.7079	24.8472	24.8338	24.7891	24.801	alcohol metabolic process;carbohydrate metabolic process;cellular carbohydrate metabolic process;cellular macromolecule metabolic process;cellular metabolic process;cellular process;cellular protein metabolic process;hexose metabolic process;macromolecule metabolic process;macromolecule modification;mannose metabolic process;metabolic process;monosaccharide metabolic process;primary metabolic pro…	alcohol metabolic process;carbohydrate metabolic process;cellular carbohydrate metabolic process;cellular macromolecule metabolic process;cellular metabolic process;cellular process;cellular protein metabolic process;hexose metabolic process;macromolecule metabolic process;macromolecule modification;mannose metabolic process;metabolic process;monosaccharide metabolic process;primary metabolic pro…	alcohol metabolic process;carbohydrate metabolic process;cellular carbohydrate metabolic process;cellular macromolecule metabolic process;cellular metabolic process;cellular process;cellular protein metabolic process;hexose metabolic process;macromolecule metabolic process;macromolecule modification;mannose metabolic process;metabolic process;monosaccharide metabolic process;primary metabolic pro…	alcohol metabolic process;carbohydrate metabolic process;cellular carbohydrate metabolic process;cellular macromolecule metabolic process;cellular metabolic process;cellular process;cellular protein metabolic process;hexose metabolic process;macromolecule metabolic process;macromolecule modification;mannose metabolic process;metabolic process;monosaccharide metabolic process;primary metabolic pro…	Alpha-mann_mid;Glyco_hydro_38;Glyco_hydro_38C	Lysosome		17	17	2	18.6	1010;1011	113.61	0	73.347	11448000000	24			sp|O00754-2|MA2B1_HUMAN Isoform 2 of Lysosomal alpha-mannosidase OS=Homo sapiens OX=9606 GN=MAN2B1;sp|O00754|MA2B1_HUMAN Lysosomal alpha-mannosidase OS=Homo sapiens OX=9606 GN=MAN2B1 PE=1 SV=3
263	O00762;O00762-3;O00762-4;O00762-2	Ubiquitin-conjugating enzyme E2 C	UBE2C	21.4024	21.2339	21.3338	20.3526	20.2869	20.8705	20.9679	21.2021	20.5187	20.9076	activation of anaphase-promoting complex activity;anaphase-promoting complex-dependent proteasomal ubiquitin-dependent protein catabolic process;biological regulation;catabolic process;cell cycle;cell cycle checkpoint;cell cycle process;cell division;cellular catabolic process;cellular component assembly;cellular component assembly at cellular level;cellular component organization;cellular compon…	activation of anaphase-promoting complex activity;anaphase-promoting complex-dependent proteasomal ubiquitin-dependent protein catabolic process;biological regulation;catabolic process;cell cycle;cell cycle checkpoint;cell cycle process;cell division;cellular catabolic process;cellular component assembly;cellular component assembly at cellular level;cellular component organization;cellular compon…	activation of anaphase-promoting complex activity;anaphase-promoting complex-dependent proteasomal ubiquitin-dependent protein catabolic process;biological regulation;catabolic process;cell cycle;cell cycle checkpoint;cell cycle process;cell division;cellular catabolic process;cellular component assembly;cellular component assembly at cellular level;cellular component organization;cellular compon…	activation of anaphase-promoting complex activity;anaphase-promoting complex-dependent proteasomal ubiquitin-dependent protein catabolic process;biological regulation;catabolic process;cell cycle;cell cycle checkpoint;cell cycle process;cell division;cellular catabolic process;cellular component assembly;cellular component assembly at cellular level;cellular component organization;cellular compon…	UQ_con			8	8	4	48	179;150;161;140	19.652	0	16.555	2122800000	10			sp|O00762|UBE2C_HUMAN Ubiquitin-conjugating enzyme E2 C OS=Homo sapiens OX=9606 GN=UBE2C PE=1 SV=1;sp|O00762-3|UBE2C_HUMAN Isoform 3 of Ubiquitin-conjugating enzyme E2 C OS=Homo sapiens OX=9606 GN=UBE2C;sp|O00762-4|UBE2C_HUMAN Isoform 4 of Ubiquitin-conjug
264	O00764;O00764-3;O00764-2	Pyridoxal kinase	PDXK	24.2239	24.2587	24.3044	24.3744	24.3244	24.2864	24.2592	24.2744	24.2668	24.2858	biosynthetic process;cell proliferation;cellular biosynthetic process;cellular metabolic compound salvage;cellular metabolic process;cellular process;coenzyme biosynthetic process;coenzyme metabolic process;cofactor biosynthetic process;cofactor metabolic process;heterocycle metabolic process;metabolic process;pyridoxal 5'-phosphate salvage;pyridoxal phosphate biosynthetic process;pyridoxal phosp…	biosynthetic process;cell proliferation;cellular biosynthetic process;cellular metabolic compound salvage;cellular metabolic process;cellular process;coenzyme biosynthetic process;coenzyme metabolic process;cofactor biosynthetic process;cofactor metabolic process;heterocycle metabolic process;metabolic process;pyridoxal 5'-phosphate salvage;pyridoxal phosphate biosynthetic process;pyridoxal phosp…	biosynthetic process;cell proliferation;cellular biosynthetic process;cellular metabolic compound salvage;cellular metabolic process;cellular process;coenzyme biosynthetic process;coenzyme metabolic process;cofactor biosynthetic process;cofactor metabolic process;heterocycle metabolic process;metabolic process;pyridoxal 5'-phosphate salvage;pyridoxal phosphate biosynthetic process;pyridoxal phosp…	biosynthetic process;cell proliferation;cellular biosynthetic process;cellular metabolic compound salvage;cellular metabolic process;cellular process;coenzyme biosynthetic process;coenzyme metabolic process;cofactor biosynthetic process;cofactor metabolic process;heterocycle metabolic process;metabolic process;pyridoxal 5'-phosphate salvage;pyridoxal phosphate biosynthetic process;pyridoxal phosp…	PfkB	Cytoplasm		13	13	3	34	312;239;284	35.102	0	49.766	13081000000	23	112;273		sp|O00764|PDXK_HUMAN Pyridoxal kinase OS=Homo sapiens OX=9606 GN=PDXK PE=1 SV=1;sp|O00764-3|PDXK_HUMAN Isoform 3 of Pyridoxal kinase OS=Homo sapiens OX=9606 GN=PDXK;sp|O00764-2|PDXK_HUMAN Isoform 2 of Pyridoxal kinase OS=Homo sapiens OX=9606 GN=PDXK
265	O00767	Acyl-CoA desaturase	SCD	21.2721	21.1949	21.1991	20.9878	21.1712	21.2438	21.324	21.2178	21.141	21.1946	biosynthetic process;carboxylic acid biosynthetic process;carboxylic acid metabolic process;cellular biosynthetic process;cellular ketone metabolic process;cellular lipid metabolic process;cellular metabolic process;cellular process;fatty acid biosynthetic process;fatty acid metabolic process;lipid biosynthetic process;lipid metabolic process;metabolic process;monocarboxylic acid metabolic proces…	biosynthetic process;carboxylic acid biosynthetic process;carboxylic acid metabolic process;cellular biosynthetic process;cellular ketone metabolic process;cellular lipid metabolic process;cellular metabolic process;cellular process;fatty acid biosynthetic process;fatty acid metabolic process;lipid biosynthetic process;lipid metabolic process;metabolic process;monocarboxylic acid metabolic proces…	biosynthetic process;carboxylic acid biosynthetic process;carboxylic acid metabolic process;cellular biosynthetic process;cellular ketone metabolic process;cellular lipid metabolic process;cellular metabolic process;cellular process;fatty acid biosynthetic process;fatty acid metabolic process;lipid biosynthetic process;lipid metabolic process;metabolic process;monocarboxylic acid metabolic proces…	biosynthetic process;carboxylic acid biosynthetic process;carboxylic acid metabolic process;cellular biosynthetic process;cellular ketone metabolic process;cellular lipid metabolic process;cellular metabolic process;cellular process;fatty acid biosynthetic process;fatty acid metabolic process;lipid biosynthetic process;lipid metabolic process;metabolic process;monocarboxylic acid metabolic proces…	FA_desaturase	Endoplasmic reticulum membrane	Multi-pass membrane protein	2	2	1	5.3	359	41.522	0	4.8725	379470000	2			sp|O00767|ACOD_HUMAN Acyl-CoA desaturase OS=Homo sapiens OX=9606 GN=SCD PE=1 SV=2
267	O14495	Lipid phosphate phosphohydrolase 3	PPAP2B	21.0089	21.094	20.9757	20.9456	20.804	20.9278	21.0002	21.0568	21.0513	20.9849	anatomical structure development;anatomical structure morphogenesis;astrocyte differentiation;Bergmann glial cell differentiation;biological adhesion;biological regulation;biosynthetic process;blood vessel development;canonical Wnt receptor signaling pathway;canonical Wnt receptor signaling pathway involved in positive regulation of cell-cell adhesion;canonical Wnt receptor signaling pathway invo…	anatomical structure development;anatomical structure morphogenesis;astrocyte differentiation;Bergmann glial cell differentiation;biological adhesion;biological regulation;biosynthetic process;blood vessel development;canonical Wnt receptor signaling pathway;canonical Wnt receptor signaling pathway involved in positive regulation of cell-cell adhesion;canonical Wnt receptor signaling pathway invo…	anatomical structure development;anatomical structure morphogenesis;astrocyte differentiation;Bergmann glial cell differentiation;biological adhesion;biological regulation;biosynthetic process;blood vessel development;canonical Wnt receptor signaling pathway;canonical Wnt receptor signaling pathway involved in positive regulation of cell-cell adhesion;canonical Wnt receptor signaling pathway invo…	anatomical structure development;anatomical structure morphogenesis;astrocyte differentiation;Bergmann glial cell differentiation;biological adhesion;biological regulation;biosynthetic process;blood vessel development;canonical Wnt receptor signaling pathway;canonical Wnt receptor signaling pathway involved in positive regulation of cell-cell adhesion;canonical Wnt receptor signaling pathway invo…	PAP2	Cell membrane;Golgi apparatus;trans-Golgi network membrane	Multi-pass membrane protein	3	3	1	11.9	311	35.116	0	9.4864	689150000	3			sp|O14495|PLPP3_HUMAN Phospholipid phosphatase 3 OS=Homo sapiens OX=9606 GN=PLPP3 PE=1 SV=1
268	O14497;O14497-2;O14497-3;P48736	AT-rich interactive domain-containing protein 1A	ARID1A	24.3821	24.34	24.4365	24.3671	24.3856	24.3319	24.3556	24.3792	24.3363	24.3683	adaptive immune response;anatomical structure development;anatomical structure formation involved in morphogenesis;androgen receptor signaling pathway;angiogenesis;ATP-dependent chromatin remodeling;biological adhesion;biological regulation;biosynthetic process;blood coagulation;blood vessel development;calcium ion homeostasis;cardiac chamber development;cation homeostasis;cell activation;cell ac…	adaptive immune response;anatomical structure development;anatomical structure formation involved in morphogenesis;androgen receptor signaling pathway;angiogenesis;ATP-dependent chromatin remodeling;biological adhesion;biological regulation;biosynthetic process;blood coagulation;blood vessel development;calcium ion homeostasis;cardiac chamber development;cation homeostasis;cell activation;cell ac…	adaptive immune response;anatomical structure development;anatomical structure formation involved in morphogenesis;androgen receptor signaling pathway;angiogenesis;ATP-dependent chromatin remodeling;biological adhesion;biological regulation;biosynthetic process;blood coagulation;blood vessel development;calcium ion homeostasis;cardiac chamber development;cation homeostasis;cell activation;cell ac…	adaptive immune response;anatomical structure development;anatomical structure formation involved in morphogenesis;androgen receptor signaling pathway;angiogenesis;ATP-dependent chromatin remodeling;biological adhesion;biological regulation;biosynthetic process;blood coagulation;blood vessel development;calcium ion homeostasis;cardiac chamber development;cation homeostasis;cell activation;cell ac…	ARID;DUF3518;PI3_PI4_kinase;PI3K_C2;PI3K_rbd;PI3Ka	Cell membrane;Cytoplasm;Nucleus		31	27	4	16.5	2285;2068;1902;1102	242.04	0	151.44	6290000000	31	1099;1105;1827;1874;1968;2043;2163		sp|O14497|ARI1A_HUMAN AT-rich interactive domain-containing protein 1A OS=Homo sapiens OX=9606 GN=ARID1A PE=1 SV=3;sp|O14497-2|ARI1A_HUMAN Isoform 2 of AT-rich interactive domain-containing protein 1A OS=Homo sapiens OX=9606 GN=ARID1A;sp|O14497-3|ARI1A_HUM
270	O14523;O14523-2	C2 domain-containing protein 2-like	C2CD2L	20.2816	20.2764	20.1224	20.1744	20.2635	20.263	20.2715	20.1875	20.342	20.2425	biological regulation;positive regulation of biological process;positive regulation of cellular process;positive regulation of hormone secretion;positive regulation of insulin secretion;positive regulation of insulin secretion involved in cellular response to glucose stimulus;positive regulation of peptide hormone secretion;positive regulation of peptide secretion;positive regulation of secretion…	biological regulation;positive regulation of biological process;positive regulation of cellular process;positive regulation of hormone secretion;positive regulation of insulin secretion;positive regulation of insulin secretion involved in cellular response to glucose stimulus;positive regulation of peptide hormone secretion;positive regulation of peptide secretion;positive regulation of secretion…	biological regulation;positive regulation of biological process;positive regulation of cellular process;positive regulation of hormone secretion;positive regulation of insulin secretion;positive regulation of insulin secretion involved in cellular response to glucose stimulus;positive regulation of peptide hormone secretion;positive regulation of peptide secretion;positive regulation of secretion…	biological regulation;positive regulation of biological process;positive regulation of cellular process;positive regulation of hormone secretion;positive regulation of insulin secretion;positive regulation of insulin secretion involved in cellular response to glucose stimulus;positive regulation of peptide hormone secretion;positive regulation of peptide secretion;positive regulation of secretion…		Cell membrane;Endoplasmic reticulum membrane	Peripheral membrane protein;Single-pass membrane protein	2	2	2	2.5	706;707	76.18	0	4.0836	230900000	1	115		sp|O14523|C2C2L_HUMAN Phospholipid transfer protein C2CD2L OS=Homo sapiens OX=9606 GN=C2CD2L PE=1 SV=3;sp|O14523-2|C2C2L_HUMAN Isoform 2 of Phospholipid transfer protein C2CD2L OS=Homo sapiens OX=9606 GN=C2CD2L
271	O14524-2;O14524	Transmembrane protein 194A	TMEM194A	23.1323	23.1138	23.2176	23.222	23.2478	23.2349	23.2026	23.1953	23.1044	23.1856					DUF2215	Nucleus envelope;Nucleus inner membrane	Multi-pass membrane protein	8	8	2	19.7	371;444	42.032	0	9.3974	1934300000	7	361	67	sp|O14524-2|NEMP1_HUMAN Isoform 2 of Nuclear envelope integral membrane protein 1 OS=Homo sapiens OX=9606 GN=NEMP1;sp|O14524|NEMP1_HUMAN Nuclear envelope integral membrane protein 1 OS=Homo sapiens OX=9606 GN=NEMP1 PE=1 SV=2
272	O14530-2;O14530	Thioredoxin domain-containing protein 9	TXNDC9	23.9358	23.9156	23.9846	24.0404	23.9855	23.9656	23.9332	24.0082	23.9591	23.9698	biological regulation;cell redox homeostasis;cellular homeostasis;cellular process;homeostatic process;regulation of biological process;regulation of biological quality;regulation of cellular process	biological regulation;cell redox homeostasis;cellular homeostasis;cellular process;homeostatic process;regulation of biological process;regulation of biological quality;regulation of cellular process	biological regulation;cell redox homeostasis;cellular homeostasis;cellular process;homeostatic process;regulation of biological process;regulation of biological quality;regulation of cellular process	biological regulation;cell redox homeostasis;cellular homeostasis;cellular process;homeostatic process;regulation of biological process;regulation of biological quality;regulation of cellular process	Thioredoxin	Centrosome;Cytoplasm;Cytoskeleton;Microtubule organizing center;Midbody;Nucleus		8	8	2	37.8	188;226	22.199	0	111.71	6272800000	12	94		sp|O14530-2|TXND9_HUMAN Isoform 2 of Thioredoxin domain-containing protein 9 OS=Homo sapiens OX=9606 GN=TXNDC9;sp|O14530|TXND9_HUMAN Thioredoxin domain-containing protein 9 OS=Homo sapiens OX=9606 GN=TXNDC9 PE=1 SV=2
273	O14545;O14545-2	TRAF-type zinc finger domain-containing protein 1	TRAFD1	21.4197	21.7782	21.5845	21.8963	21.5561	21.7359	21.5767	21.5583	21.5722	21.6309	biological regulation;negative regulation of biological process;negative regulation of defense response;negative regulation of immune response;negative regulation of immune system process;negative regulation of innate immune response;negative regulation of response to stimulus;regulation of biological process;regulation of defense response;regulation of immune response;regulation of immune system…	biological regulation;negative regulation of biological process;negative regulation of defense response;negative regulation of immune response;negative regulation of immune system process;negative regulation of innate immune response;negative regulation of response to stimulus;regulation of biological process;regulation of defense response;regulation of immune response;regulation of immune system…	biological regulation;negative regulation of biological process;negative regulation of defense response;negative regulation of immune response;negative regulation of immune system process;negative regulation of innate immune response;negative regulation of response to stimulus;regulation of biological process;regulation of defense response;regulation of immune response;regulation of immune system…	biological regulation;negative regulation of biological process;negative regulation of defense response;negative regulation of immune response;negative regulation of immune system process;negative regulation of innate immune response;negative regulation of response to stimulus;regulation of biological process;regulation of defense response;regulation of immune response;regulation of immune system…				11	11	2	14.8	582;164	64.84	0	27.532	1203100000	5	13;16;83;116;119;267		sp|O14545|TRAD1_HUMAN TRAF-type zinc finger domain-containing protein 1 OS=Homo sapiens OX=9606 GN=TRAFD1 PE=1 SV=1;sp|O14545-2|TRAD1_HUMAN Isoform 2 of TRAF-type zinc finger domain-containing protein 1 OS=Homo sapiens OX=9606 GN=TRAFD1
274	O14548	Cytochrome c oxidase subunit 7A-related protein, mitochondrial	COX7A2L	21.327	21.1995	21.327	20.7656	20.8221	21.1016	21.0861	21.1569	20.75	21.0595	biosynthetic process;cellular biosynthetic process;cellular macromolecule metabolic process;cellular metabolic process;cellular nitrogen compound metabolic process;cellular process;electron transport chain;gene expression;generation of precursor metabolites and energy;macromolecule metabolic process;metabolic process;nitrogen compound metabolic process;nucleic acid metabolic process;nucleobase-co…	biosynthetic process;cellular biosynthetic process;cellular macromolecule metabolic process;cellular metabolic process;cellular nitrogen compound metabolic process;cellular process;electron transport chain;gene expression;generation of precursor metabolites and energy;macromolecule metabolic process;metabolic process;nitrogen compound metabolic process;nucleic acid metabolic process;nucleobase-co…	biosynthetic process;cellular biosynthetic process;cellular macromolecule metabolic process;cellular metabolic process;cellular nitrogen compound metabolic process;cellular process;electron transport chain;gene expression;generation of precursor metabolites and energy;macromolecule metabolic process;metabolic process;nitrogen compound metabolic process;nucleic acid metabolic process;nucleobase-co…	biosynthetic process;cellular biosynthetic process;cellular macromolecule metabolic process;cellular metabolic process;cellular nitrogen compound metabolic process;cellular process;electron transport chain;gene expression;generation of precursor metabolites and energy;macromolecule metabolic process;metabolic process;nitrogen compound metabolic process;nucleic acid metabolic process;nucleobase-co…	COX7a	Mitochondrion inner membrane		4	4	1	53.5	114	12.615	0	40.761	808880000	4			sp|O14548|COX7R_HUMAN Cytochrome c oxidase subunit 7A-related protein, mitochondrial OS=Homo sapiens OX=9606 GN=COX7A2L PE=1 SV=2
275	O14558	Heat shock protein beta-6	HSPB6	22.2078	22.3177	22.2912	22.3925	22.1863	22.3072	22.1345	22.2308	22.1363	22.2449	biological regulation;regulation of biological process;regulation of multicellular organismal process;regulation of muscle contraction;regulation of muscle system process;regulation of system process	biological regulation;regulation of biological process;regulation of multicellular organismal process;regulation of muscle contraction;regulation of muscle system process;regulation of system process	biological regulation;regulation of biological process;regulation of multicellular organismal process;regulation of muscle contraction;regulation of muscle system process;regulation of system process	biological regulation;regulation of biological process;regulation of multicellular organismal process;regulation of muscle contraction;regulation of muscle system process;regulation of system process	Crystallin;HSP20	Cytoplasm;Nucleus;Secreted		6	6	1	77.5	160	17.135	0	56.068	3878500000	14	46		sp|O14558|HSPB6_HUMAN Heat shock protein beta-6 OS=Homo sapiens OX=9606 GN=HSPB6 PE=1 SV=2
276	O14561	Acyl carrier protein, mitochondrial	NDUFAB1	23.6191	23.5352	23.7802	22.8958	22.7816	22.997	23.3152	23.5134	23.0529	23.2767	biosynthetic process;carboxylic acid biosynthetic process;carboxylic acid metabolic process;cellular biosynthetic process;cellular ketone metabolic process;cellular lipid metabolic process;cellular macromolecule metabolic process;cellular metabolic process;cellular process;cellular protein metabolic process;electron transport chain;fatty acid biosynthetic process;fatty acid metabolic process;gene…	biosynthetic process;carboxylic acid biosynthetic process;carboxylic acid metabolic process;cellular biosynthetic process;cellular ketone metabolic process;cellular lipid metabolic process;cellular macromolecule metabolic process;cellular metabolic process;cellular process;cellular protein metabolic process;electron transport chain;fatty acid biosynthetic process;fatty acid metabolic process;gene…	biosynthetic process;carboxylic acid biosynthetic process;carboxylic acid metabolic process;cellular biosynthetic process;cellular ketone metabolic process;cellular lipid metabolic process;cellular macromolecule metabolic process;cellular metabolic process;cellular process;cellular protein metabolic process;electron transport chain;fatty acid biosynthetic process;fatty acid metabolic process;gene…	biosynthetic process;carboxylic acid biosynthetic process;carboxylic acid metabolic process;cellular biosynthetic process;cellular ketone metabolic process;cellular lipid metabolic process;cellular macromolecule metabolic process;cellular metabolic process;cellular process;cellular protein metabolic process;electron transport chain;fatty acid biosynthetic process;fatty acid metabolic process;gene…	PP-binding	Mitochondrion		4	4	1	25	156	17.417	0	11.268	3321500000	3	140		sp|O14561|ACPM_HUMAN Acyl carrier protein, mitochondrial OS=Homo sapiens OX=9606 GN=NDUFAB1 PE=1 SV=3
277	O14562	Ubiquitin domain-containing protein UBFD1	UBFD1	25.9476	26.0158	25.9776	26.0082	25.99	25.9975	26.0046	25.9546	25.9854	25.9868					ubiquitin			11	11	1	42.1	309	33.382	0	49.17	13682000000	19			sp|O14562|UBFD1_HUMAN Ubiquitin domain-containing protein UBFD1 OS=Homo sapiens OX=9606 GN=UBFD1 PE=1 SV=2
278	O14576-4;O14576-3;O14576-5;O14576-2;O14576	Cytoplasmic dynein 1 intermediate chain 1	DYNC1I1	17.8685	17.8935	17.5664	17.7752	17.8507	18.0923	17.6865	17.586	17.6715	17.7767	antigen processing and presentation;antigen processing and presentation of exogenous antigen;antigen processing and presentation of exogenous peptide antigen;antigen processing and presentation of exogenous peptide antigen via MHC class II;antigen processing and presentation of peptide antigen;antigen processing and presentation of peptide antigen via MHC class II;antigen processing and presentat…	antigen processing and presentation;antigen processing and presentation of exogenous antigen;antigen processing and presentation of exogenous peptide antigen;antigen processing and presentation of exogenous peptide antigen via MHC class II;antigen processing and presentation of peptide antigen;antigen processing and presentation of peptide antigen via MHC class II;antigen processing and presentat…	antigen processing and presentation;antigen processing and presentation of exogenous antigen;antigen processing and presentation of exogenous peptide antigen;antigen processing and presentation of exogenous peptide antigen via MHC class II;antigen processing and presentation of peptide antigen;antigen processing and presentation of peptide antigen via MHC class II;antigen processing and presentat…	antigen processing and presentation;antigen processing and presentation of exogenous antigen;antigen processing and presentation of exogenous peptide antigen;antigen processing and presentation of exogenous peptide antigen via MHC class II;antigen processing and presentation of peptide antigen;antigen processing and presentation of peptide antigen via MHC class II;antigen processing and presentat…	Dynein_IC2;WD40	Centromere;Chromosome;Cytoplasm;Cytoskeleton;Kinetochore;Spindle pole		2	1	5	3	602;608;625;628;645	67.801	0.00026806	2.8622	13509000	1			sp|O14576-4|DC1I1_HUMAN Isoform 4 of Cytoplasmic dynein 1 intermediate chain 1 OS=Homo sapiens OX=9606 GN=DYNC1I1;sp|O14576-3|DC1I1_HUMAN Isoform 3 of Cytoplasmic dynein 1 intermediate chain 1 OS=Homo sapiens OX=9606 GN=DYNC1I1;sp|O14576-5|DC1I1_HUMAN Isof
279	O14578-4;O14578;O14578-3;O14578-2	Citron Rho-interacting kinase	CIT	25.2015	25.2306	25.2868	25.2708	25.2553	25.2666	25.3101	25.2965	25.229	25.2608	anatomical structure development;biological regulation;cell cycle phase;cell cycle process;cell differentiation;cell projection organization;cellular component organization;cellular component organization at cellular level;cellular component organization or biogenesis;cellular component organization or biogenesis at cellular level;cellular developmental process;cellular process;cellular response …	anatomical structure development;biological regulation;cell cycle phase;cell cycle process;cell differentiation;cell projection organization;cellular component organization;cellular component organization at cellular level;cellular component organization or biogenesis;cellular component organization or biogenesis at cellular level;cellular developmental process;cellular process;cellular response …	anatomical structure development;biological regulation;cell cycle phase;cell cycle process;cell differentiation;cell projection organization;cellular component organization;cellular component organization at cellular level;cellular component organization or biogenesis;cellular component organization or biogenesis at cellular level;cellular developmental process;cellular process;cellular response …	anatomical structure development;biological regulation;cell cycle phase;cell cycle process;cell differentiation;cell projection organization;cellular component organization;cellular component organization at cellular level;cellular component organization or biogenesis;cellular component organization or biogenesis at cellular level;cellular developmental process;cellular process;cellular response …	CNH;Pkinase;Pkinase_C	Cytoplasm		46	44	4	21.5	2069;2027;1544;482	236.6	0	150.78	7861400000	44	105;355;356;514;1314;1418;1421		sp|O14578-4|CTRO_HUMAN Isoform 4 of Citron Rho-interacting kinase OS=Homo sapiens OX=9606 GN=CIT;sp|O14578|CTRO_HUMAN Citron Rho-interacting kinase OS=Homo sapiens OX=9606 GN=CIT PE=1 SV=2;sp|O14578-3|CTRO_HUMAN Isoform 3 of Citron Rho-interacting kinase O
280	O14579;O14579-3;O14579-2	Coatomer subunit epsilon	COPE	26.2648	26.3006	26.205	25.7039	25.4649	26.0194	26.1358	26.339	25.8802	26.0349	cellular component organization;cellular component organization at cellular level;cellular component organization or biogenesis;cellular component organization or biogenesis at cellular level;cellular process;COPI coating of Golgi vesicle;ER to Golgi vesicle-mediated transport;establishment of localization;establishment of localization in cell;establishment of protein localization;Golgi transport…	cellular component organization;cellular component organization at cellular level;cellular component organization or biogenesis;cellular component organization or biogenesis at cellular level;cellular process;COPI coating of Golgi vesicle;ER to Golgi vesicle-mediated transport;establishment of localization;establishment of localization in cell;establishment of protein localization;Golgi transport…	cellular component organization;cellular component organization at cellular level;cellular component organization or biogenesis;cellular component organization or biogenesis at cellular level;cellular process;COPI coating of Golgi vesicle;ER to Golgi vesicle-mediated transport;establishment of localization;establishment of localization in cell;establishment of protein localization;Golgi transport…	cellular component organization;cellular component organization at cellular level;cellular component organization or biogenesis;cellular component organization or biogenesis at cellular level;cellular process;COPI coating of Golgi vesicle;ER to Golgi vesicle-mediated transport;establishment of localization;establishment of localization in cell;establishment of protein localization;Golgi transport…	Coatomer_E	COPI-coated vesicle membrane;Cytoplasm;Cytoplasmic vesicle;Golgi apparatus membrane	Peripheral membrane protein	16	16	3	54.9	308;256;257	34.482	0	120.05	38568000000	30	34;148		sp|O14579|COPE_HUMAN Coatomer subunit epsilon OS=Homo sapiens OX=9606 GN=COPE PE=1 SV=3;sp|O14579-3|COPE_HUMAN Isoform 3 of Coatomer subunit epsilon OS=Homo sapiens OX=9606 GN=COPE;sp|O14579-2|COPE_HUMAN Isoform 2 of Coatomer subunit epsilon OS=Homo sapien
281	O14595	Carboxy-terminal domain RNA polymerase II polypeptide A small phosphatase 2	CTDSP2	19.4712	19.3941	19.3677	19.3711	19.5474	19.4539	19.5078	19.4087	19.5285	19.45	biological regulation;cellular macromolecule metabolic process;cellular metabolic process;cellular process;cellular protein metabolic process;cellular response to chemical stimulus;cellular response to organic substance;cellular response to stimulus;cellular response to stress;cellular response to topologically incorrect protein;cellular response to unfolded protein;dephosphorylation;endoplasmic …	biological regulation;cellular macromolecule metabolic process;cellular metabolic process;cellular process;cellular protein metabolic process;cellular response to chemical stimulus;cellular response to organic substance;cellular response to stimulus;cellular response to stress;cellular response to topologically incorrect protein;cellular response to unfolded protein;dephosphorylation;endoplasmic …	biological regulation;cellular macromolecule metabolic process;cellular metabolic process;cellular process;cellular protein metabolic process;cellular response to chemical stimulus;cellular response to organic substance;cellular response to stimulus;cellular response to stress;cellular response to topologically incorrect protein;cellular response to unfolded protein;dephosphorylation;endoplasmic …	biological regulation;cellular macromolecule metabolic process;cellular metabolic process;cellular process;cellular protein metabolic process;cellular response to chemical stimulus;cellular response to organic substance;cellular response to stimulus;cellular response to stress;cellular response to topologically incorrect protein;cellular response to unfolded protein;dephosphorylation;endoplasmic …	NIF	Nucleus		1	1	1	4.1	271	30.664	0	3.761	28246000	2			sp|O14595|CTDS2_HUMAN Carboxy-terminal domain RNA polymerase II polypeptide A small phosphatase 2 OS=Homo sapiens OX=9606 GN=CTDSP2 PE=1 SV=2
282	O14613	Cdc42 effector protein 2	CDC42EP2	19.8512	19.9084	19.8831	19.9444	19.921	19.8357	19.8139	19.7801	19.8907	19.8698	actin cytoskeleton organization;actin filament organization;actin filament-based process;biological regulation;cellular component organization;cellular component organization at cellular level;cellular component organization or biogenesis;cellular component organization or biogenesis at cellular level;cellular process;cytoskeleton organization;organelle organization;positive regulation of actin f…	actin cytoskeleton organization;actin filament organization;actin filament-based process;biological regulation;cellular component organization;cellular component organization at cellular level;cellular component organization or biogenesis;cellular component organization or biogenesis at cellular level;cellular process;cytoskeleton organization;organelle organization;positive regulation of actin f…	actin cytoskeleton organization;actin filament organization;actin filament-based process;biological regulation;cellular component organization;cellular component organization at cellular level;cellular component organization or biogenesis;cellular component organization or biogenesis at cellular level;cellular process;cytoskeleton organization;organelle organization;positive regulation of actin f…	actin cytoskeleton organization;actin filament organization;actin filament-based process;biological regulation;cellular component organization;cellular component organization at cellular level;cellular component organization or biogenesis;cellular component organization or biogenesis at cellular level;cellular process;cytoskeleton organization;organelle organization;positive regulation of actin f…	BORG_CEP;PBD	Cytoplasm;Cytoskeleton;Endomembrane system	Peripheral membrane protein	5	5	1	38.1	210	22.483	0	33.847	492200000	8	92		sp|O14613|BORG1_HUMAN Cdc42 effector protein 2 OS=Homo sapiens OX=9606 GN=CDC42EP2 PE=1 SV=1
283	O14617-5;O14617;O14617-4;O14617-2;O14617-3;REV__P58005-3;REV__P58005-4;REV__P58005	AP-3 complex subunit delta-1	AP3D1	27.111	27.0754	26.9919	27.13	27.1238	27.1466	27.0523	27.0941	27.1547	27.0977	anterograde axon cargo transport;anterograde synaptic vesicle transport;antigen processing and presentation;antigen processing and presentation of exogenous antigen;antigen processing and presentation of lipid antigen via MHC class Ib;antigen processing and presentation via MHC class Ib;antigen processing and presentation, exogenous lipid antigen via MHC class Ib;axon cargo transport;biological r…	anterograde axon cargo transport;anterograde synaptic vesicle transport;antigen processing and presentation;antigen processing and presentation of exogenous antigen;antigen processing and presentation of lipid antigen via MHC class Ib;antigen processing and presentation via MHC class Ib;antigen processing and presentation, exogenous lipid antigen via MHC class Ib;axon cargo transport;biological r…	anterograde axon cargo transport;anterograde synaptic vesicle transport;antigen processing and presentation;antigen processing and presentation of exogenous antigen;antigen processing and presentation of lipid antigen via MHC class Ib;antigen processing and presentation via MHC class Ib;antigen processing and presentation, exogenous lipid antigen via MHC class Ib;axon cargo transport;biological r…	anterograde axon cargo transport;anterograde synaptic vesicle transport;antigen processing and presentation;antigen processing and presentation of exogenous antigen;antigen processing and presentation of lipid antigen via MHC class Ib;antigen processing and presentation via MHC class Ib;antigen processing and presentation, exogenous lipid antigen via MHC class Ib;axon cargo transport;biological r…	Adaptin_N;BLVR	Cytoplasm;Golgi apparatus membrane	Peripheral membrane protein	43	42	8	37	1215;1153;1021;1112;984;321;353;492	136.65	0	289.96	38113000000	68	39;137;208;348;574;908;997;1195		sp|O14617-5|AP3D1_HUMAN Isoform 5 of AP-3 complex subunit delta-1 OS=Homo sapiens OX=9606 GN=AP3D1;sp|O14617|AP3D1_HUMAN AP-3 complex subunit delta-1 OS=Homo sapiens OX=9606 GN=AP3D1 PE=1 SV=1;sp|O14617-4|AP3D1_HUMAN Isoform 4 of AP-3 complex subunit delta
284	O14618	Copper chaperone for superoxide dismutase	CCS	25.2737	25.3339	25.3224	25.4309	25.3969	25.3918	25.3949	25.3687	25.3853	25.3665	biological regulation;cation transport;cellular metabolic process;cellular process;cellular response to chemical stimulus;cellular response to oxidative stress;cellular response to oxygen radical;cellular response to reactive oxygen species;cellular response to stimulus;cellular response to stress;cellular response to superoxide;copper ion transmembrane transport;copper ion transport;establishmen…	biological regulation;cation transport;cellular metabolic process;cellular process;cellular response to chemical stimulus;cellular response to oxidative stress;cellular response to oxygen radical;cellular response to reactive oxygen species;cellular response to stimulus;cellular response to stress;cellular response to superoxide;copper ion transmembrane transport;copper ion transport;establishmen…	biological regulation;cation transport;cellular metabolic process;cellular process;cellular response to chemical stimulus;cellular response to oxidative stress;cellular response to oxygen radical;cellular response to reactive oxygen species;cellular response to stimulus;cellular response to stress;cellular response to superoxide;copper ion transmembrane transport;copper ion transport;establishmen…	biological regulation;cation transport;cellular metabolic process;cellular process;cellular response to chemical stimulus;cellular response to oxidative stress;cellular response to oxygen radical;cellular response to reactive oxygen species;cellular response to stimulus;cellular response to stress;cellular response to superoxide;copper ion transmembrane transport;copper ion transport;establishmen…	HMA;Sod_Cu	Cytoplasm		9	9	1	27.4	274	29.04	0	13.078	6704200000	13			sp|O14618|CCS_HUMAN Copper chaperone for superoxide dismutase OS=Homo sapiens OX=9606 GN=CCS PE=1 SV=1
285	O14640-2;O14640;P54792-2;P54792	Segment polarity protein dishevelled homolog DVL-1;Putative segment polarity protein dishevelled homolog DVL1P1	DVL1;DVL1P1	21.8394	21.8847	21.8851	22.0102	21.9998	21.9023	22.0308	21.996	22.0931	21.9601	anatomical structure development;anatomical structure morphogenesis;axon extension;axon guidance;behavior;behavioral interaction between organisms;biological regulation;biosynthetic process;canonical Wnt receptor signaling pathway;cell growth;cell part morphogenesis;cell projection morphogenesis;cell projection organization;cell surface receptor linked signaling pathway;cellular biosynthetic proc…	anatomical structure development;anatomical structure morphogenesis;axon extension;axon guidance;behavior;behavioral interaction between organisms;biological regulation;biosynthetic process;canonical Wnt receptor signaling pathway;cell growth;cell part morphogenesis;cell projection morphogenesis;cell projection organization;cell surface receptor linked signaling pathway;cellular biosynthetic proc…	anatomical structure development;anatomical structure morphogenesis;axon extension;axon guidance;behavior;behavioral interaction between organisms;biological regulation;biosynthetic process;canonical Wnt receptor signaling pathway;cell growth;cell part morphogenesis;cell projection morphogenesis;cell projection organization;cell surface receptor linked signaling pathway;cellular biosynthetic proc…	anatomical structure development;anatomical structure morphogenesis;axon extension;axon guidance;behavior;behavioral interaction between organisms;biological regulation;biosynthetic process;canonical Wnt receptor signaling pathway;cell growth;cell part morphogenesis;cell projection morphogenesis;cell projection organization;cell surface receptor linked signaling pathway;cellular biosynthetic proc…	DEP;Dishevelled;DIX;Dsh_C;PDZ	Cell membrane;Cytoplasm;Cytoplasmic vesicle;Cytosol	Peripheral membrane protein	10	6	4	16.3	670;695;662;670	72.88	0	41.344	1458200000	8	72		sp|O14640-2|DVL1_HUMAN Isoform 2 of Segment polarity protein dishevelled homolog DVL-1 OS=Homo sapiens OX=9606 GN=DVL1;sp|O14640|DVL1_HUMAN Segment polarity protein dishevelled homolog DVL-1 OS=Homo sapiens OX=9606 GN=DVL1 PE=1 SV=2;sp|P54792-2|DVLP1_HUMAN
286	O14641	Segment polarity protein dishevelled homolog DVL-2	DVL2	22.971	23.0267	23.0432	23.1062	23.0977	23.0586	23.1043	23.0571	23.0797	23.0605	anatomical structure development;anatomical structure formation involved in morphogenesis;anatomical structure morphogenesis;biological regulation;biosynthetic process;canonical Wnt receptor signaling pathway;canonical Wnt receptor signaling pathway involved in regulation of cell proliferation;cell surface receptor linked signaling pathway;cellular biosynthetic process;cellular localization;cellu…	anatomical structure development;anatomical structure formation involved in morphogenesis;anatomical structure morphogenesis;biological regulation;biosynthetic process;canonical Wnt receptor signaling pathway;canonical Wnt receptor signaling pathway involved in regulation of cell proliferation;cell surface receptor linked signaling pathway;cellular biosynthetic process;cellular localization;cellu…	anatomical structure development;anatomical structure formation involved in morphogenesis;anatomical structure morphogenesis;biological regulation;biosynthetic process;canonical Wnt receptor signaling pathway;canonical Wnt receptor signaling pathway involved in regulation of cell proliferation;cell surface receptor linked signaling pathway;cellular biosynthetic process;cellular localization;cellu…	anatomical structure development;anatomical structure formation involved in morphogenesis;anatomical structure morphogenesis;biological regulation;biosynthetic process;canonical Wnt receptor signaling pathway;canonical Wnt receptor signaling pathway involved in regulation of cell proliferation;cell surface receptor linked signaling pathway;cellular biosynthetic process;cellular localization;cellu…	DEP;Dishevelled;DIX;Dsh_C;PDZ	Cell membrane;Cytoplasm;Cytoplasmic vesicle;Cytosol;Nucleus	Peripheral membrane protein	11	7	1	16.3	736	78.947	0	39.346	2975400000	11	80		sp|O14641|DVL2_HUMAN Segment polarity protein dishevelled homolog DVL-2 OS=Homo sapiens OX=9606 GN=DVL2 PE=1 SV=1
287	O14646-2;O14646	Chromodomain-helicase-DNA-binding protein 1	CHD1	23.8321	23.8468	23.8256	23.8376	23.8474	23.8259	23.8206	23.7961	23.8389	23.8301	biological regulation;biosynthetic process;cellular biosynthetic process;cellular component organization;cellular component organization at cellular level;cellular component organization or biogenesis;cellular component organization or biogenesis at cellular level;cellular macromolecule biosynthetic process;cellular macromolecule metabolic process;cellular metabolic process;cellular nitrogen comp…	biological regulation;biosynthetic process;cellular biosynthetic process;cellular component organization;cellular component organization at cellular level;cellular component organization or biogenesis;cellular component organization or biogenesis at cellular level;cellular macromolecule biosynthetic process;cellular macromolecule metabolic process;cellular metabolic process;cellular nitrogen comp…	biological regulation;biosynthetic process;cellular biosynthetic process;cellular component organization;cellular component organization at cellular level;cellular component organization or biogenesis;cellular component organization or biogenesis at cellular level;cellular macromolecule biosynthetic process;cellular macromolecule metabolic process;cellular metabolic process;cellular nitrogen comp…	biological regulation;biosynthetic process;cellular biosynthetic process;cellular component organization;cellular component organization at cellular level;cellular component organization or biogenesis;cellular component organization or biogenesis at cellular level;cellular macromolecule biosynthetic process;cellular macromolecule metabolic process;cellular metabolic process;cellular nitrogen comp…	Chromo;DUF4208;Helicase_C;SNF2_N	Cytoplasm;Nucleus		19	14	2	11.5	1709;1710	196.59	0	85.867	1635000000	14	376;1176		sp|O14646-2|CHD1_HUMAN Isoform 2 of Chromodomain-helicase-DNA-binding protein 1 OS=Homo sapiens OX=9606 GN=CHD1;sp|O14646|CHD1_HUMAN Chromodomain-helicase-DNA-binding protein 1 OS=Homo sapiens OX=9606 GN=CHD1 PE=1 SV=2
288	O14647-2;O14647;O14647-3;REV__Q9UQR0	Chromodomain-helicase-DNA-binding protein 2	CHD2	23.6892	23.6794	23.6506	23.7834	23.7743	23.7392	23.7328	23.7517	23.8156	23.7352	anatomical structure development;biological regulation;biosynthetic process;cell differentiation;cellular biosynthetic process;cellular component organization;cellular component organization at cellular level;cellular component organization or biogenesis;cellular component organization or biogenesis at cellular level;cellular developmental process;cellular macromolecule biosynthetic process;cellu…	anatomical structure development;biological regulation;biosynthetic process;cell differentiation;cellular biosynthetic process;cellular component organization;cellular component organization at cellular level;cellular component organization or biogenesis;cellular component organization or biogenesis at cellular level;cellular developmental process;cellular macromolecule biosynthetic process;cellu…	anatomical structure development;biological regulation;biosynthetic process;cell differentiation;cellular biosynthetic process;cellular component organization;cellular component organization at cellular level;cellular component organization or biogenesis;cellular component organization or biogenesis at cellular level;cellular developmental process;cellular macromolecule biosynthetic process;cellu…	anatomical structure development;biological regulation;biosynthetic process;cell differentiation;cellular biosynthetic process;cellular component organization;cellular component organization at cellular level;cellular component organization or biogenesis;cellular component organization or biogenesis at cellular level;cellular developmental process;cellular macromolecule biosynthetic process;cellu…	Chromo;DUF4208;Helicase_C;SNF2_N	Nucleus		19	15	4	10.8	1739;1828;501;700	200.56	0	33.672	1928700000	18	415		sp|O14647-2|CHD2_HUMAN Isoform 2 of Chromodomain-helicase-DNA-binding protein 2 OS=Homo sapiens OX=9606 GN=CHD2;sp|O14647|CHD2_HUMAN Chromodomain-helicase-DNA-binding protein 2 OS=Homo sapiens OX=9606 GN=CHD2 PE=1 SV=2
289	O14653-3;O14653;O14653-2;REV__O75157-2;REV__O75157	Golgi SNAP receptor complex member 2	GOSR2	23.5452	23.6146	23.6458	23.5552	23.5916	23.5524	23.5885	23.4827	23.4907	23.563	biological regulation;cellular component organization;cellular component organization at cellular level;cellular component organization or biogenesis;cellular component organization or biogenesis at cellular level;cellular macromolecule metabolic process;cellular membrane fusion;cellular membrane organization;cellular metabolic process;cellular process;cellular protein metabolic process;cellular …	biological regulation;cellular component organization;cellular component organization at cellular level;cellular component organization or biogenesis;cellular component organization or biogenesis at cellular level;cellular macromolecule metabolic process;cellular membrane fusion;cellular membrane organization;cellular metabolic process;cellular process;cellular protein metabolic process;cellular …	biological regulation;cellular component organization;cellular component organization at cellular level;cellular component organization or biogenesis;cellular component organization or biogenesis at cellular level;cellular macromolecule metabolic process;cellular membrane fusion;cellular membrane organization;cellular metabolic process;cellular process;cellular protein metabolic process;cellular …	biological regulation;cellular component organization;cellular component organization at cellular level;cellular component organization or biogenesis;cellular component organization or biogenesis at cellular level;cellular macromolecule metabolic process;cellular membrane fusion;cellular membrane organization;cellular metabolic process;cellular process;cellular protein metabolic process;cellular …		cis-Golgi network membrane;Endoplasmic reticulum membrane;Golgi apparatus;Golgi apparatus membrane	Single-pass type IV membrane protein	8	8	5	37.4	195;212;213;756;780	22.724	0	34.488	26979000000	12	18		sp|O14653-3|GOSR2_HUMAN Isoform 3 of Golgi SNAP receptor complex member 2 OS=Homo sapiens OX=9606 GN=GOSR2;sp|O14653|GOSR2_HUMAN Golgi SNAP receptor complex member 2 OS=Homo sapiens OX=9606 GN=GOSR2 PE=1 SV=2;sp|O14653-2|GOSR2_HUMAN Isoform B of Golgi SNAP
290	O14656;O14656-2	Torsin-1A	TOR1A	23.5097	23.4401	23.4584	23.4718	23.5558	23.502	23.4639	23.4493	23.4849	23.4818	biological adhesion;biological regulation;catabolic process;cell adhesion;cell migration;cell motility;cell projection organization;cellular catabolic process;cellular component assembly;cellular component movement;cellular component organization;cellular component organization at cellular level;cellular component organization or biogenesis;cellular component organization or biogenesis at cellula…	biological adhesion;biological regulation;catabolic process;cell adhesion;cell migration;cell motility;cell projection organization;cellular catabolic process;cellular component assembly;cellular component movement;cellular component organization;cellular component organization at cellular level;cellular component organization or biogenesis;cellular component organization or biogenesis at cellula…	biological adhesion;biological regulation;catabolic process;cell adhesion;cell migration;cell motility;cell projection organization;cellular catabolic process;cellular component assembly;cellular component movement;cellular component organization;cellular component organization at cellular level;cellular component organization or biogenesis;cellular component organization or biogenesis at cellula…	biological adhesion;biological regulation;catabolic process;cell adhesion;cell migration;cell motility;cell projection organization;cellular catabolic process;cellular component assembly;cellular component movement;cellular component organization;cellular component organization at cellular level;cellular component organization or biogenesis;cellular component organization or biogenesis at cellula…	Torsin	Cell projection;Cytoplasm;Cytoplasmic vesicle;Cytoplasmic vesicle membrane;Cytoskeleton;Endoplasmic reticulum lumen;Growth cone;Nucleus membrane;Secretory vesicle;Synaptic vesicle	Peripheral membrane protein	8	8	2	23.8	332;197	37.808	0	31.593	4663700000	14			sp|O14656|TOR1A_HUMAN Torsin-1A OS=Homo sapiens OX=9606 GN=TOR1A PE=1 SV=1
291	O14657	Torsin-1B	TOR1B	24.4059	24.4381	24.4215	24.5099	24.4364	24.4633	24.4827	24.5239	24.5138	24.4662	cellular component assembly;cellular component organization;cellular component organization at cellular level;cellular component organization or biogenesis;cellular component organization or biogenesis at cellular level;cellular macromolecule metabolic process;cellular membrane organization;cellular metabolic process;cellular process;cellular protein metabolic process;chaperone mediated protein f…	cellular component assembly;cellular component organization;cellular component organization at cellular level;cellular component organization or biogenesis;cellular component organization or biogenesis at cellular level;cellular macromolecule metabolic process;cellular membrane organization;cellular metabolic process;cellular process;cellular protein metabolic process;chaperone mediated protein f…	cellular component assembly;cellular component organization;cellular component organization at cellular level;cellular component organization or biogenesis;cellular component organization or biogenesis at cellular level;cellular macromolecule metabolic process;cellular membrane organization;cellular metabolic process;cellular process;cellular protein metabolic process;chaperone mediated protein f…	cellular component assembly;cellular component organization;cellular component organization at cellular level;cellular component organization or biogenesis;cellular component organization or biogenesis at cellular level;cellular macromolecule metabolic process;cellular membrane organization;cellular metabolic process;cellular process;cellular protein metabolic process;chaperone mediated protein f…	Torsin	Endoplasmic reticulum lumen;Nucleus membrane		8	8	1	26.2	336	37.978	0	28.426	6774300000	13			sp|O14657|TOR1B_HUMAN Torsin-1B OS=Homo sapiens OX=9606 GN=TOR1B PE=1 SV=2
292	O14662-2;O14662-4;O14662-5;O14662;O14662-6;O14662-3	Syntaxin-16	STX16	23.1827	23.1557	23.0867	23.1252	23.1524	23.1676	23.1221	23.122	23.1758	23.1433	cellular component organization;cellular component organization at cellular level;cellular component organization or biogenesis;cellular component organization or biogenesis at cellular level;cellular membrane fusion;cellular membrane organization;cellular process;endosome transport;establishment of localization;establishment of localization in cell;establishment of protein localization;Golgi org…	cellular component organization;cellular component organization at cellular level;cellular component organization or biogenesis;cellular component organization or biogenesis at cellular level;cellular membrane fusion;cellular membrane organization;cellular process;endosome transport;establishment of localization;establishment of localization in cell;establishment of protein localization;Golgi org…	cellular component organization;cellular component organization at cellular level;cellular component organization or biogenesis;cellular component organization or biogenesis at cellular level;cellular membrane fusion;cellular membrane organization;cellular process;endosome transport;establishment of localization;establishment of localization in cell;establishment of protein localization;Golgi org…	cellular component organization;cellular component organization at cellular level;cellular component organization or biogenesis;cellular component organization or biogenesis at cellular level;cellular membrane fusion;cellular membrane organization;cellular process;endosome transport;establishment of localization;establishment of localization in cell;establishment of protein localization;Golgi org…	SNARE;Syntaxin	Cytoplasm;Golgi apparatus membrane	Single-pass type IV membrane protein	8	8	6	27	304;308;321;325;272;115	34.812	0	50.964	1484700000	8	258		sp|O14662-2|STX16_HUMAN Isoform A of Syntaxin-16 OS=Homo sapiens OX=9606 GN=STX16;sp|O14662-4|STX16_HUMAN Isoform D of Syntaxin-16 OS=Homo sapiens OX=9606 GN=STX16;sp|O14662-5|STX16_HUMAN Isoform E of Syntaxin-16 OS=Homo sapiens OX=9606 GN=STX16;sp|O14662|
293	O14672;O14672-2	Disintegrin and metalloproteinase domain-containing protein 10	ADAM10	23.7478	23.7199	23.828	23.8262	23.8412	23.7427	23.8356	23.8486	23.8389	23.8032	axon guidance;biological regulation;cell activation;cell communication;cell surface receptor linked signaling pathway;cell-cell signaling;cellular component disassembly;cellular component disassembly at cellular level;cellular component organization;cellular component organization at cellular level;cellular component organization or biogenesis;cellular component organization or biogenesis at cell…	axon guidance;biological regulation;cell activation;cell communication;cell surface receptor linked signaling pathway;cell-cell signaling;cellular component disassembly;cellular component disassembly at cellular level;cellular component organization;cellular component organization at cellular level;cellular component organization or biogenesis;cellular component organization or biogenesis at cell…	axon guidance;biological regulation;cell activation;cell communication;cell surface receptor linked signaling pathway;cell-cell signaling;cellular component disassembly;cellular component disassembly at cellular level;cellular component organization;cellular component organization at cellular level;cellular component organization or biogenesis;cellular component organization or biogenesis at cell…	axon guidance;biological regulation;cell activation;cell communication;cell surface receptor linked signaling pathway;cell-cell signaling;cellular component disassembly;cellular component disassembly at cellular level;cellular component organization;cellular component organization at cellular level;cellular component organization or biogenesis;cellular component organization or biogenesis at cell…	Disintegrin;Pep_M12B_propep	Cell membrane;Golgi apparatus membrane	Single-pass type I membrane protein	14	14	2	23.9	748;447	84.141	0	63.634	2777800000	13	173	344;530;580;582	sp|O14672|ADA10_HUMAN Disintegrin and metalloproteinase domain-containing protein 10 OS=Homo sapiens OX=9606 GN=ADAM10 PE=1 SV=1
294	O14678	ATP-binding cassette sub-family D member 4	ABCD4	20.9835	20.9441	21.0059	21.0865	21.2094	21.1559	21.1439	21.0605	21.0522	21.0713	cellular metabolic process;cellular process;cobalamin metabolic process;cofactor metabolic process;establishment of localization;heterocycle metabolic process;metabolic process;nitrogen compound metabolic process;porphyrin-containing compound metabolic process;small molecule metabolic process;tetrapyrrole metabolic process;transmembrane transport;transport;vitamin metabolic process;water-soluble …	cellular metabolic process;cellular process;cobalamin metabolic process;cofactor metabolic process;establishment of localization;heterocycle metabolic process;metabolic process;nitrogen compound metabolic process;porphyrin-containing compound metabolic process;small molecule metabolic process;tetrapyrrole metabolic process;transmembrane transport;transport;vitamin metabolic process;water-soluble …	cellular metabolic process;cellular process;cobalamin metabolic process;cofactor metabolic process;establishment of localization;heterocycle metabolic process;metabolic process;nitrogen compound metabolic process;porphyrin-containing compound metabolic process;small molecule metabolic process;tetrapyrrole metabolic process;transmembrane transport;transport;vitamin metabolic process;water-soluble …	cellular metabolic process;cellular process;cobalamin metabolic process;cofactor metabolic process;establishment of localization;heterocycle metabolic process;metabolic process;nitrogen compound metabolic process;porphyrin-containing compound metabolic process;small molecule metabolic process;tetrapyrrole metabolic process;transmembrane transport;transport;vitamin metabolic process;water-soluble …	ABC_membrane_2;ABC_tran	Peroxisome membrane	Multi-pass membrane protein	1	1	1	2.3	606	68.597	0	5.242	155140000	1			sp|O14678|ABCD4_HUMAN ATP-binding cassette sub-family D member 4 OS=Homo sapiens OX=9606 GN=ABCD4 PE=1 SV=1
295	O14681-3;O14681	Etoposide-induced protein 2.4 homolog	EI24	23.311	23.2174	23.1178	22.9818	23.1357	23.1899	23.1619	23.1015	23.147	23.1516	apoptosis;autophagy;biological regulation;catabolic process;cell death;cellular catabolic process;cellular metabolic process;cellular process;cellular response to stimulus;cellular response to stress;death;DNA damage response, signal transduction resulting in induction of apoptosis;induction of apoptosis;induction of apoptosis by intracellular signals;induction of programmed cell death;intracellu…	apoptosis;autophagy;biological regulation;catabolic process;cell death;cellular catabolic process;cellular metabolic process;cellular process;cellular response to stimulus;cellular response to stress;death;DNA damage response, signal transduction resulting in induction of apoptosis;induction of apoptosis;induction of apoptosis by intracellular signals;induction of programmed cell death;intracellu…	apoptosis;autophagy;biological regulation;catabolic process;cell death;cellular catabolic process;cellular metabolic process;cellular process;cellular response to stimulus;cellular response to stress;death;DNA damage response, signal transduction resulting in induction of apoptosis;induction of apoptosis;induction of apoptosis by intracellular signals;induction of programmed cell death;intracellu…	apoptosis;autophagy;biological regulation;catabolic process;cell death;cellular catabolic process;cellular metabolic process;cellular process;cellular response to stimulus;cellular response to stress;death;DNA damage response, signal transduction resulting in induction of apoptosis;induction of apoptosis;induction of apoptosis by intracellular signals;induction of programmed cell death;intracellu…		Cytoplasm;Endoplasmic reticulum membrane;Nucleus membrane	Multi-pass membrane protein	3	3	2	7.1	326;340	37.461	0	4.681	1582600000	3			sp|O14681-3|EI24_HUMAN Isoform 2 of Etoposide-induced protein 2.4 homolog OS=Homo sapiens OX=9606 GN=EI24;sp|O14681|EI24_HUMAN Etoposide-induced protein 2.4 homolog OS=Homo sapiens OX=9606 GN=EI24 PE=1 SV=4
297	O14683	Tumor protein p53-inducible protein 11	TP53I11	19.4868	19.7323	19.2695	19.5455	19.5925	19.8087	19.5879	19.2955	19.542	19.5401	biological regulation;negative regulation of biological process;negative regulation of cell proliferation;negative regulation of cellular process;regulation of biological process;regulation of cell proliferation;regulation of cellular process;response to stimulus;response to stress	biological regulation;negative regulation of biological process;negative regulation of cell proliferation;negative regulation of cellular process;regulation of biological process;regulation of cell proliferation;regulation of cellular process;response to stimulus;response to stress	biological regulation;negative regulation of biological process;negative regulation of cell proliferation;negative regulation of cellular process;regulation of biological process;regulation of cell proliferation;regulation of cellular process;response to stimulus;response to stress	biological regulation;negative regulation of biological process;negative regulation of cell proliferation;negative regulation of cellular process;regulation of biological process;regulation of cell proliferation;regulation of cellular process;response to stimulus;response to stress	p53-inducible11	Membrane	Multi-pass membrane protein	3	3	1	13.8	189	21.054	0	14.453	239180000	3			sp|O14683|P5I11_HUMAN Tumor protein p53-inducible protein 11 OS=Homo sapiens OX=9606 GN=TP53I11 PE=1 SV=2
298	O14686;O14686-3	Histone-lysine N-methyltransferase 2D	KMT2D	19.9661	20.0562	20.1028	20.0495	20.0663	20.0282	20.085	19.9781	19.9696	20.0335	biological regulation;biosynthetic process;cell growth;cellular biosynthetic process;cellular component organization;cellular component organization at cellular level;cellular component organization or biogenesis;cellular component organization or biogenesis at cellular level;cellular macromolecule biosynthetic process;cellular macromolecule metabolic process;cellular metabolic process;cellular n…	biological regulation;biosynthetic process;cell growth;cellular biosynthetic process;cellular component organization;cellular component organization at cellular level;cellular component organization or biogenesis;cellular component organization or biogenesis at cellular level;cellular macromolecule biosynthetic process;cellular macromolecule metabolic process;cellular metabolic process;cellular n…	biological regulation;biosynthetic process;cell growth;cellular biosynthetic process;cellular component organization;cellular component organization at cellular level;cellular component organization or biogenesis;cellular component organization or biogenesis at cellular level;cellular macromolecule biosynthetic process;cellular macromolecule metabolic process;cellular metabolic process;cellular n…	biological regulation;biosynthetic process;cell growth;cellular biosynthetic process;cellular component organization;cellular component organization at cellular level;cellular component organization or biogenesis;cellular component organization or biogenesis at cellular level;cellular macromolecule biosynthetic process;cellular macromolecule metabolic process;cellular metabolic process;cellular n…	FYRC;FYRN;PHD;SET	Nucleus		5	5	2	1.4	5537;5540	593.38	0	24.148	52115000	2	2988;4583;5104		sp|O14686|KMT2D_HUMAN Histone-lysine N-methyltransferase 2D OS=Homo sapiens OX=9606 GN=KMT2D PE=1 SV=2;sp|O14686-3|KMT2D_HUMAN Isoform 3 of Histone-lysine N-methyltransferase 2D OS=Homo sapiens OX=9606 GN=KMT2D
299	O14713-2;O14713	Integrin beta-1-binding protein 1	ITGB1BP1	19.887	19.9489	20.0435	19.8896	19.8222	19.9727	19.8704	19.8759	19.6308	19.8824	activation of protein kinase activity;activation of protein kinase B activity;anatomical structure development;anatomical structure formation involved in morphogenesis;biological adhesion;biological regulation;biomineral tissue development;biosynthetic process;blood vessel endothelial cell proliferation involved in sprouting angiogenesis;cell adhesion;cell differentiation;cell migration;cell moti…	activation of protein kinase activity;activation of protein kinase B activity;anatomical structure development;anatomical structure formation involved in morphogenesis;biological adhesion;biological regulation;biomineral tissue development;biosynthetic process;blood vessel endothelial cell proliferation involved in sprouting angiogenesis;cell adhesion;cell differentiation;cell migration;cell moti…	activation of protein kinase activity;activation of protein kinase B activity;anatomical structure development;anatomical structure formation involved in morphogenesis;biological adhesion;biological regulation;biomineral tissue development;biosynthetic process;blood vessel endothelial cell proliferation involved in sprouting angiogenesis;cell adhesion;cell differentiation;cell migration;cell moti…	activation of protein kinase activity;activation of protein kinase B activity;anatomical structure development;anatomical structure formation involved in morphogenesis;biological adhesion;biological regulation;biomineral tissue development;biosynthetic process;blood vessel endothelial cell proliferation involved in sprouting angiogenesis;cell adhesion;cell differentiation;cell migration;cell moti…	ICAP-1_inte_bdg	Cell membrane;Cell projection;Cytoplasm;Cytoskeleton;Lamellipodium;Nucleus;Ruffle		1	1	2	10	150;200	16.14	0.00052743	2.5208	323360000	1			sp|O14713-2|ITBP1_HUMAN Isoform 2 of Integrin beta-1-binding protein 1 OS=Homo sapiens OX=9606 GN=ITGB1BP1;sp|O14713|ITBP1_HUMAN Integrin beta-1-binding protein 1 OS=Homo sapiens OX=9606 GN=ITGB1BP1 PE=1 SV=1
301	O14717-3;O14717-2;O14717	tRNA (cytosine(38)-C(5))-methyltransferase	TRDMT1	21.7652	21.7163	21.6774	21.5936	21.8066	21.7989	21.8181	21.654	21.7006	21.7256	biological regulation;C-5 methylation of cytosine;cellular macromolecule metabolic process;cellular metabolic process;cellular nitrogen compound metabolic process;cellular process;DNA alkylation;DNA metabolic process;DNA methylation;DNA methylation on cytosine;DNA modification;macromolecule metabolic process;macromolecule methylation;macromolecule modification;metabolic process;methylation;ncRNA …	biological regulation;C-5 methylation of cytosine;cellular macromolecule metabolic process;cellular metabolic process;cellular nitrogen compound metabolic process;cellular process;DNA alkylation;DNA metabolic process;DNA methylation;DNA methylation on cytosine;DNA modification;macromolecule metabolic process;macromolecule methylation;macromolecule modification;metabolic process;methylation;ncRNA …	biological regulation;C-5 methylation of cytosine;cellular macromolecule metabolic process;cellular metabolic process;cellular nitrogen compound metabolic process;cellular process;DNA alkylation;DNA metabolic process;DNA methylation;DNA methylation on cytosine;DNA modification;macromolecule metabolic process;macromolecule methylation;macromolecule modification;metabolic process;methylation;ncRNA …	biological regulation;C-5 methylation of cytosine;cellular macromolecule metabolic process;cellular metabolic process;cellular nitrogen compound metabolic process;cellular process;DNA alkylation;DNA metabolic process;DNA methylation;DNA methylation on cytosine;DNA modification;macromolecule metabolic process;macromolecule methylation;macromolecule modification;metabolic process;methylation;ncRNA …		Nucleus		2	2	3	6.7	345;367;391	39.313	0	4.3992	656890000	2			sp|O14717-3|TRDMT_HUMAN Isoform C of tRNA (cytosine(38)-C(5))-methyltransferase OS=Homo sapiens OX=9606 GN=TRDMT1;sp|O14717-2|TRDMT_HUMAN Isoform B of tRNA (cytosine(38)-C(5))-methyltransferase OS=Homo sapiens OX=9606 GN=TRDMT1;sp|O14717|TRDMT_HUMAN tRNA (
302	O14727-4;O14727;O14727-3;O14727-2;O14727-5;O14727-6	Apoptotic protease-activating factor 1	APAF1	23.5461	23.6108	23.5651	23.6151	23.613	23.6219	23.6544	23.5918	23.6287	23.6052	activation of caspase activity;activation of caspase activity by cytochrome c;anatomical structure development;anatomical structure formation involved in morphogenesis;apoptosis;biological regulation;cell death;cellular process;cellular response to biotic stimulus;cellular response to endogenous stimulus;cellular response to stimulus;death;developmental process;forebrain development;nervous syste…	activation of caspase activity;activation of caspase activity by cytochrome c;anatomical structure development;anatomical structure formation involved in morphogenesis;apoptosis;biological regulation;cell death;cellular process;cellular response to biotic stimulus;cellular response to endogenous stimulus;cellular response to stimulus;death;developmental process;forebrain development;nervous syste…	activation of caspase activity;activation of caspase activity by cytochrome c;anatomical structure development;anatomical structure formation involved in morphogenesis;apoptosis;biological regulation;cell death;cellular process;cellular response to biotic stimulus;cellular response to endogenous stimulus;cellular response to stimulus;death;developmental process;forebrain development;nervous syste…	activation of caspase activity;activation of caspase activity by cytochrome c;anatomical structure development;anatomical structure formation involved in morphogenesis;apoptosis;biological regulation;cell death;cellular process;cellular response to biotic stimulus;cellular response to endogenous stimulus;cellular response to stimulus;death;developmental process;forebrain development;nervous syste…	CARD;NB-ARC;WD40	Cytoplasm		18	18	6	17.5	1205;1248;1194;1237;1171;338	137.07	0	70.504	1838800000	11	8;115;203;569;662;663;675;761;1086		sp|O14727-4|APAF_HUMAN Isoform 4 of Apoptotic protease-activating factor 1 OS=Homo sapiens OX=9606 GN=APAF1;sp|O14727|APAF_HUMAN Apoptotic protease-activating factor 1 OS=Homo sapiens OX=9606 GN=APAF1 PE=1 SV=2;sp|O14727-3|APAF_HUMAN Isoform 3 of Apoptotic
303	O14730;O14730-2	Serine/threonine-protein kinase RIO3	RIOK3	23.8404	23.85	23.8614	23.8993	23.8741	23.7983	23.8031	23.8188	23.8831	23.8476	cellular process;chromosome segregation	cellular process;chromosome segregation	cellular process;chromosome segregation	cellular process;chromosome segregation	RIO1	Cytoplasm		11	11	2	18.3	519;516	59.092	0	17.744	3520300000	10	171;287;346		sp|O14730|RIOK3_HUMAN Serine/threonine-protein kinase RIO3 OS=Homo sapiens OX=9606 GN=RIOK3 PE=1 SV=2;sp|O14730-2|RIOK3_HUMAN Isoform 2 of Serine/threonine-protein kinase RIO3 OS=Homo sapiens OX=9606 GN=RIOK3
304	O14733;O14733-4;O14733-3;O14733-2	Dual specificity mitogen-activated protein kinase kinase 7	MAP2K7	19.5678	19.6111	19.4656	19.544	19.4518	19.455	19.3879	19.4368	19.5791	19.4999	activation of immune response;activation of innate immune response;activation of JUN kinase activity;activation of MAPK activity;apoptosis;biological regulation;cell death;cellular macromolecule metabolic process;cellular metabolic process;cellular process;cellular protein metabolic process;cellular response to stimulus;cellular response to stress;death;defense response;immune response;immune res…	activation of immune response;activation of innate immune response;activation of JUN kinase activity;activation of MAPK activity;apoptosis;biological regulation;cell death;cellular macromolecule metabolic process;cellular metabolic process;cellular process;cellular protein metabolic process;cellular response to stimulus;cellular response to stress;death;defense response;immune response;immune res…	activation of immune response;activation of innate immune response;activation of JUN kinase activity;activation of MAPK activity;apoptosis;biological regulation;cell death;cellular macromolecule metabolic process;cellular metabolic process;cellular process;cellular protein metabolic process;cellular response to stimulus;cellular response to stress;death;defense response;immune response;immune res…	activation of immune response;activation of innate immune response;activation of JUN kinase activity;activation of MAPK activity;apoptosis;biological regulation;cell death;cellular macromolecule metabolic process;cellular metabolic process;cellular process;cellular protein metabolic process;cellular response to stimulus;cellular response to stress;death;defense response;immune response;immune res…	Pkinase	Cytoplasm;Nucleus		3	3	4	5.5	419;426;435;462	47.484	0	5.3172	892330000	3			sp|O14733|MP2K7_HUMAN Dual specificity mitogen-activated protein kinase kinase 7 OS=Homo sapiens OX=9606 GN=MAP2K7 PE=1 SV=2;sp|O14733-4|MP2K7_HUMAN Isoform 4 of Dual specificity mitogen-activated protein kinase kinase 7 OS=Homo sapiens OX=9606 GN=MAP2K7;s
305	O14734	Acyl-coenzyme A thioesterase 8	ACOT8	22.7939	22.6565	22.6327	22.6251	22.6844	22.7033	22.6306	22.7087	22.7136	22.6832	acyl-CoA metabolic process;bile acid biosynthetic process;bile acid metabolic process;biosynthetic process;carboxylic acid biosynthetic process;carboxylic acid catabolic process;carboxylic acid metabolic process;catabolic process;cellular biosynthetic process;cellular catabolic process;cellular component organization;cellular component organization at cellular level;cellular component organizatio…	acyl-CoA metabolic process;bile acid biosynthetic process;bile acid metabolic process;biosynthetic process;carboxylic acid biosynthetic process;carboxylic acid catabolic process;carboxylic acid metabolic process;catabolic process;cellular biosynthetic process;cellular catabolic process;cellular component organization;cellular component organization at cellular level;cellular component organizatio…	acyl-CoA metabolic process;bile acid biosynthetic process;bile acid metabolic process;biosynthetic process;carboxylic acid biosynthetic process;carboxylic acid catabolic process;carboxylic acid metabolic process;catabolic process;cellular biosynthetic process;cellular catabolic process;cellular component organization;cellular component organization at cellular level;cellular component organizatio…	acyl-CoA metabolic process;bile acid biosynthetic process;bile acid metabolic process;biosynthetic process;carboxylic acid biosynthetic process;carboxylic acid catabolic process;carboxylic acid metabolic process;catabolic process;cellular biosynthetic process;cellular catabolic process;cellular component organization;cellular component organization at cellular level;cellular component organizatio…		Peroxisome matrix		7	7	1	22.9	319	35.914	0	22.981	1063300000	8	302		sp|O14734|ACOT8_HUMAN Acyl-coenzyme A thioesterase 8 OS=Homo sapiens OX=9606 GN=ACOT8 PE=1 SV=1
306	O14735;O14735-3;O14735-2	CDP-diacylglycerol--inositol 3-phosphatidyltransferase	CDIPT	22.4794	22.3091	22.2456	21.9828	21.9753	22.2425	22.2368	22.4145	22.2109	22.233	acylglycerol metabolic process;biosynthetic process;CDP-diacylglycerol metabolic process;cellular biosynthetic process;cellular lipid metabolic process;cellular metabolic process;cellular process;diacylglycerol metabolic process;glycerol ether metabolic process;glycerolipid biosynthetic process;glycerolipid metabolic process;glycerophospholipid biosynthetic process;glycerophospholipid metabolic p…	acylglycerol metabolic process;biosynthetic process;CDP-diacylglycerol metabolic process;cellular biosynthetic process;cellular lipid metabolic process;cellular metabolic process;cellular process;diacylglycerol metabolic process;glycerol ether metabolic process;glycerolipid biosynthetic process;glycerolipid metabolic process;glycerophospholipid biosynthetic process;glycerophospholipid metabolic p…	acylglycerol metabolic process;biosynthetic process;CDP-diacylglycerol metabolic process;cellular biosynthetic process;cellular lipid metabolic process;cellular metabolic process;cellular process;diacylglycerol metabolic process;glycerol ether metabolic process;glycerolipid biosynthetic process;glycerolipid metabolic process;glycerophospholipid biosynthetic process;glycerophospholipid metabolic p…	acylglycerol metabolic process;biosynthetic process;CDP-diacylglycerol metabolic process;cellular biosynthetic process;cellular lipid metabolic process;cellular metabolic process;cellular process;diacylglycerol metabolic process;glycerol ether metabolic process;glycerolipid biosynthetic process;glycerolipid metabolic process;glycerophospholipid biosynthetic process;glycerophospholipid metabolic p…	CDP-OH_P_transf	Cell membrane;Endoplasmic reticulum membrane;Golgi apparatus membrane;Membrane	Multi-pass membrane protein	2	2	3	8	213;168;182	23.539	0.00013512	3.1129	2334600000	4			sp|O14735|CDIPT_HUMAN CDP-diacylglycerol--inositol 3-phosphatidyltransferase OS=Homo sapiens OX=9606 GN=CDIPT PE=1 SV=1;sp|O14735-3|CDIPT_HUMAN Isoform 3 of CDP-diacylglycerol--inositol 3-phosphatidyltransferase OS=Homo sapiens OX=9606 GN=CDIPT;sp|O14735-2
307	O14737;O14737-2	Programmed cell death protein 5	PDCD5	26.2707	26.3226	26.264	26.1285	26.0901	26.2128	26.255	26.2415	26.1773	26.218	biological regulation;cellular process;cellular response to chemical stimulus;cellular response to endogenous stimulus;cellular response to growth factor stimulus;cellular response to organic substance;cellular response to stimulus;cellular response to transforming growth factor beta stimulus;negative regulation of biological process;negative regulation of cell proliferation;negative regulation o…	biological regulation;cellular process;cellular response to chemical stimulus;cellular response to endogenous stimulus;cellular response to growth factor stimulus;cellular response to organic substance;cellular response to stimulus;cellular response to transforming growth factor beta stimulus;negative regulation of biological process;negative regulation of cell proliferation;negative regulation o…	biological regulation;cellular process;cellular response to chemical stimulus;cellular response to endogenous stimulus;cellular response to growth factor stimulus;cellular response to organic substance;cellular response to stimulus;cellular response to transforming growth factor beta stimulus;negative regulation of biological process;negative regulation of cell proliferation;negative regulation o…	biological regulation;cellular process;cellular response to chemical stimulus;cellular response to endogenous stimulus;cellular response to growth factor stimulus;cellular response to organic substance;cellular response to stimulus;cellular response to transforming growth factor beta stimulus;negative regulation of biological process;negative regulation of cell proliferation;negative regulation o…	dsDNA_bind			11	11	2	72.8	125;129	14.285	0	28.674	17199000000	21			sp|O14737|PDCD5_HUMAN Programmed cell death protein 5 OS=Homo sapiens OX=9606 GN=PDCD5 PE=1 SV=3;sp|O14737-2|PDCD5_HUMAN Isoform 2 of Programmed cell death protein 5 OS=Homo sapiens OX=9606 GN=PDCD5
308	O14744;O14744-5;O14744-2;O14744-3;O14744-4	Protein arginine N-methyltransferase 5;Protein arginine N-methyltransferase 5, N-terminally processed	PRMT5	25.8615	25.8538	25.8437	25.9116	25.9037	25.8777	25.8559	25.8714	25.9076	25.8763	biological regulation;biosynthetic process;cell activation;cell proliferation;cellular biosynthetic process;cellular component assembly;cellular component assembly at cellular level;cellular component organization;cellular component organization at cellular level;cellular component organization or biogenesis;cellular component organization or biogenesis at cellular level;cellular macromolecular c…	biological regulation;biosynthetic process;cell activation;cell proliferation;cellular biosynthetic process;cellular component assembly;cellular component assembly at cellular level;cellular component organization;cellular component organization at cellular level;cellular component organization or biogenesis;cellular component organization or biogenesis at cellular level;cellular macromolecular c…	biological regulation;biosynthetic process;cell activation;cell proliferation;cellular biosynthetic process;cellular component assembly;cellular component assembly at cellular level;cellular component organization;cellular component organization at cellular level;cellular component organization or biogenesis;cellular component organization or biogenesis at cellular level;cellular macromolecular c…	biological regulation;biosynthetic process;cell activation;cell proliferation;cellular biosynthetic process;cellular component assembly;cellular component assembly at cellular level;cellular component organization;cellular component organization at cellular level;cellular component organization or biogenesis;cellular component organization or biogenesis at cellular level;cellular macromolecular c…	PRMT5	Cytoplasm;Golgi apparatus;Nucleus		22	22	5	40	637;593;620;576;466	72.683	0	132.05	20303000000	30	22;42;196;278;599		sp|O14744|ANM5_HUMAN Protein arginine N-methyltransferase 5 OS=Homo sapiens OX=9606 GN=PRMT5 PE=1 SV=4;sp|O14744-5|ANM5_HUMAN Isoform 5 of Protein arginine N-methyltransferase 5 OS=Homo sapiens OX=9606 GN=PRMT5;sp|O14744-2|ANM5_HUMAN Isoform 2 of Protein a
309	O14745;O14745-2	Na(+)/H(+) exchange regulatory cofactor NHE-RF1	SLC9A3R1	23.7268	23.8265	23.7838	23.8304	23.7675	23.774	23.7865	23.7495	23.7858	23.7812	acid secretion;actin cytoskeleton organization;actin filament-based process;activation of adenylate cyclase activity;activation of adenylate cyclase activity by dopamine receptor signaling pathway;activation of adenylate cyclase activity by G-protein signaling pathway;activation of phospholipase C activity;activation of phospholipase C activity by dopamine receptor signaling pathway;activation of…	acid secretion;actin cytoskeleton organization;actin filament-based process;activation of adenylate cyclase activity;activation of adenylate cyclase activity by dopamine receptor signaling pathway;activation of adenylate cyclase activity by G-protein signaling pathway;activation of phospholipase C activity;activation of phospholipase C activity by dopamine receptor signaling pathway;activation of…	acid secretion;actin cytoskeleton organization;actin filament-based process;activation of adenylate cyclase activity;activation of adenylate cyclase activity by dopamine receptor signaling pathway;activation of adenylate cyclase activity by G-protein signaling pathway;activation of phospholipase C activity;activation of phospholipase C activity by dopamine receptor signaling pathway;activation of…	acid secretion;actin cytoskeleton organization;actin filament-based process;activation of adenylate cyclase activity;activation of adenylate cyclase activity by dopamine receptor signaling pathway;activation of adenylate cyclase activity by G-protein signaling pathway;activation of phospholipase C activity;activation of phospholipase C activity by dopamine receptor signaling pathway;activation of…	EBP50_C-term;PDZ	Apical cell membrane;Cell projection;Cytoplasm;Endomembrane system;Filopodium;Microvillus;Ruffle	Peripheral membrane protein	13	13	2	39.7	358;202	38.868	0	56.616	2685400000	24	206		sp|O14745|NHRF1_HUMAN Na(+)/H(+) exchange regulatory cofactor NHE-RF1 OS=Homo sapiens OX=9606 GN=SLC9A3R1 PE=1 SV=4
310	O14746;O14746-3;O14746-2;O14746-4;REV__Q8WUH2;Q8IXF0-4;Q8IXF0-2;Q8IXF0-3;Q8IXF0	Telomerase reverse transcriptase	TERT	24.9798	24.987	24.9951	25.0226	25.0269	24.9633	25.0175	25.006	25.0615	25.0066	aging;anatomical structure homeostasis;behavior;biological regulation;biosynthetic process;cell aging;cellular biosynthetic process;cellular component organization;cellular component organization at cellular level;cellular component organization or biogenesis;cellular component organization or biogenesis at cellular level;cellular macromolecule biosynthetic process;cellular macromolecule metaboli…	aging;anatomical structure homeostasis;behavior;biological regulation;biosynthetic process;cell aging;cellular biosynthetic process;cellular component organization;cellular component organization at cellular level;cellular component organization or biogenesis;cellular component organization or biogenesis at cellular level;cellular macromolecule biosynthetic process;cellular macromolecule metaboli…	aging;anatomical structure homeostasis;behavior;biological regulation;biosynthetic process;cell aging;cellular biosynthetic process;cellular component organization;cellular component organization at cellular level;cellular component organization or biogenesis;cellular component organization or biogenesis at cellular level;cellular macromolecule biosynthetic process;cellular macromolecule metaboli…	aging;anatomical structure homeostasis;behavior;biological regulation;biosynthetic process;cell aging;cellular biosynthetic process;cellular component organization;cellular component organization at cellular level;cellular component organization or biogenesis;cellular component organization or biogenesis at cellular level;cellular macromolecule biosynthetic process;cellular macromolecule metaboli…	PAS;PAS_3;RVT_1;Telomerase_RBD	Chromosome;Cytoplasm;Nucleolus;Nucleoplasm;Nucleus;PML body;Telomere		33	33	9	32.5	1132;1069;807;795;860;901;903;920;933	127	0	170.17	13828000000	39	76;271;413;426;814;896;1074		sp|O14746|TERT_HUMAN Telomerase reverse transcriptase OS=Homo sapiens OX=9606 GN=TERT PE=1 SV=1;sp|O14746-3|TERT_HUMAN Isoform 3 of Telomerase reverse transcriptase OS=Homo sapiens OX=9606 GN=TERT;sp|O14746-2|TERT_HUMAN Isoform 2 of Telomerase reverse tran
311	O14757;O14757-3;O14757-2	Serine/threonine-protein kinase Chk1	CHEK1	22.4841	22.4505	22.5946	22.4825	22.5245	22.4655	22.6238	22.6154	22.5303	22.5301	aging;biological regulation;biosynthetic process;cell aging;cell cycle checkpoint;cell cycle process;cellular biosynthetic process;cellular component organization;cellular component organization at cellular level;cellular component organization or biogenesis;cellular component organization or biogenesis at cellular level;cellular macromolecule biosynthetic process;cellular macromolecule metabolic…	aging;biological regulation;biosynthetic process;cell aging;cell cycle checkpoint;cell cycle process;cellular biosynthetic process;cellular component organization;cellular component organization at cellular level;cellular component organization or biogenesis;cellular component organization or biogenesis at cellular level;cellular macromolecule biosynthetic process;cellular macromolecule metabolic…	aging;biological regulation;biosynthetic process;cell aging;cell cycle checkpoint;cell cycle process;cellular biosynthetic process;cellular component organization;cellular component organization at cellular level;cellular component organization or biogenesis;cellular component organization or biogenesis at cellular level;cellular macromolecule biosynthetic process;cellular macromolecule metabolic…	aging;biological regulation;biosynthetic process;cell aging;cell cycle checkpoint;cell cycle process;cellular biosynthetic process;cellular component organization;cellular component organization at cellular level;cellular component organization or biogenesis;cellular component organization or biogenesis at cellular level;cellular macromolecule biosynthetic process;cellular macromolecule metabolic…	Pkinase	Centrosome;Cytoplasm;Cytoskeleton;Microtubule organizing center;Nucleus		13	13	3	30.9	476;442;382	54.433	0	33.694	1666800000	11	48;57;87;392		sp|O14757|CHK1_HUMAN Serine/threonine-protein kinase Chk1 OS=Homo sapiens OX=9606 GN=CHEK1 PE=1 SV=2;sp|O14757-3|CHK1_HUMAN Isoform 3 of Serine/threonine-protein kinase Chk1 OS=Homo sapiens OX=9606 GN=CHEK1;sp|O14757-2|CHK1_HUMAN Isoform 2 of Serine/threon
312	O14763-2;O14763	Tumor necrosis factor receptor superfamily member 10B	TNFRSF10B	17.0612	17.4348	17.4581	17.4593	17.44	17.3399	17.6951	17.3408	17.4176	17.4052	activation of caspase activity;activation of NF-kappaB-inducing kinase activity;activation of protein kinase activity;apoptosis;apoptosis in response to endoplasmic reticulum stress;biological regulation;cell death;cell surface receptor linked signaling pathway;cellular process;cellular response to abiotic stimulus;cellular response to external stimulus;cellular response to mechanical stimulus;ce…	activation of caspase activity;activation of NF-kappaB-inducing kinase activity;activation of protein kinase activity;apoptosis;apoptosis in response to endoplasmic reticulum stress;biological regulation;cell death;cell surface receptor linked signaling pathway;cellular process;cellular response to abiotic stimulus;cellular response to external stimulus;cellular response to mechanical stimulus;ce…	activation of caspase activity;activation of NF-kappaB-inducing kinase activity;activation of protein kinase activity;apoptosis;apoptosis in response to endoplasmic reticulum stress;biological regulation;cell death;cell surface receptor linked signaling pathway;cellular process;cellular response to abiotic stimulus;cellular response to external stimulus;cellular response to mechanical stimulus;ce…	activation of caspase activity;activation of NF-kappaB-inducing kinase activity;activation of protein kinase activity;apoptosis;apoptosis in response to endoplasmic reticulum stress;biological regulation;cell death;cell surface receptor linked signaling pathway;cellular process;cellular response to abiotic stimulus;cellular response to external stimulus;cellular response to mechanical stimulus;ce…	Death;TNFR_c6	Membrane	Single-pass type I membrane protein	1	1	2	4.1	411;440	45.083	0	13.871	94889000	1			sp|O14763-2|TR10B_HUMAN Isoform Short of Tumor necrosis factor receptor superfamily member 10B OS=Homo sapiens OX=9606 GN=TNFRSF10B;sp|O14763|TR10B_HUMAN Tumor necrosis factor receptor superfamily member 10B OS=Homo sapiens OX=9606 GN=TNFRSF10B PE=1 SV=2
314	O14773;O14773-2	Tripeptidyl-peptidase 1	TPP1	23.3801	23.3799	23.3884	23.4155	23.362	23.2972	23.2584	23.3121	23.3684	23.3513	anatomical structure development;anatomical structure homeostasis;biological regulation;bone resorption;catabolic process;cell differentiation;cellular catabolic process;cellular component organization;cellular component organization at cellular level;cellular component organization or biogenesis;cellular component organization or biogenesis at cellular level;cellular developmental process;cellul…	anatomical structure development;anatomical structure homeostasis;biological regulation;bone resorption;catabolic process;cell differentiation;cellular catabolic process;cellular component organization;cellular component organization at cellular level;cellular component organization or biogenesis;cellular component organization or biogenesis at cellular level;cellular developmental process;cellul…	anatomical structure development;anatomical structure homeostasis;biological regulation;bone resorption;catabolic process;cell differentiation;cellular catabolic process;cellular component organization;cellular component organization at cellular level;cellular component organization or biogenesis;cellular component organization or biogenesis at cellular level;cellular developmental process;cellul…	anatomical structure development;anatomical structure homeostasis;biological regulation;bone resorption;catabolic process;cell differentiation;cellular catabolic process;cellular component organization;cellular component organization at cellular level;cellular component organization or biogenesis;cellular component organization or biogenesis at cellular level;cellular developmental process;cellul…	Peptidase_S8;Pro-kuma_activ	Lysosome;Melanosome		6	6	2	13.1	563;320	61.247	0	36.017	11088000000	9			sp|O14773|TPP1_HUMAN Tripeptidyl-peptidase 1 OS=Homo sapiens OX=9606 GN=TPP1 PE=1 SV=2;sp|O14773-2|TPP1_HUMAN Isoform 2 of Tripeptidyl-peptidase 1 OS=Homo sapiens OX=9606 GN=TPP1
315	O14776-2;O14776	Transcription elongation regulator 1	TCERG1	26.1221	26.1826	26.1996	26.2063	26.1822	26.1765	26.1956	26.1593	26.148	26.1747	biological regulation;biosynthetic process;cellular biosynthetic process;cellular macromolecule biosynthetic process;cellular macromolecule metabolic process;cellular metabolic process;cellular nitrogen compound metabolic process;cellular process;macromolecule biosynthetic process;macromolecule metabolic process;metabolic process;negative regulation of biological process;negative regulation of bi…	biological regulation;biosynthetic process;cellular biosynthetic process;cellular macromolecule biosynthetic process;cellular macromolecule metabolic process;cellular metabolic process;cellular nitrogen compound metabolic process;cellular process;macromolecule biosynthetic process;macromolecule metabolic process;metabolic process;negative regulation of biological process;negative regulation of bi…	biological regulation;biosynthetic process;cellular biosynthetic process;cellular macromolecule biosynthetic process;cellular macromolecule metabolic process;cellular metabolic process;cellular nitrogen compound metabolic process;cellular process;macromolecule biosynthetic process;macromolecule metabolic process;metabolic process;negative regulation of biological process;negative regulation of bi…	biological regulation;biosynthetic process;cellular biosynthetic process;cellular macromolecule biosynthetic process;cellular macromolecule metabolic process;cellular metabolic process;cellular nitrogen compound metabolic process;cellular process;macromolecule biosynthetic process;macromolecule metabolic process;metabolic process;negative regulation of biological process;negative regulation of bi…	FF;WW	Nucleus		40	37	2	31.2	1077;1098	121.69	0	111.69	23014000000	44	514;1041		sp|O14776-2|TCRG1_HUMAN Isoform 2 of Transcription elongation regulator 1 OS=Homo sapiens OX=9606 GN=TCERG1;sp|O14776|TCRG1_HUMAN Transcription elongation regulator 1 OS=Homo sapiens OX=9606 GN=TCERG1 PE=1 SV=2
316	O14777	Kinetochore protein NDC80 homolog	NDC80	25.8299	25.8405	25.8613	25.8463	25.8705	25.822	25.8743	25.8395	25.8671	25.8502	attachment of spindle microtubules to chromosome;attachment of spindle microtubules to kinetochore;attachment of spindle microtubules to kinetochore involved in mitotic sister chromatid segregation;biological regulation;cell cycle;cell cycle phase;cell cycle process;cell division;cellular component organization;cellular component organization at cellular level;cellular component organization or b…	attachment of spindle microtubules to chromosome;attachment of spindle microtubules to kinetochore;attachment of spindle microtubules to kinetochore involved in mitotic sister chromatid segregation;biological regulation;cell cycle;cell cycle phase;cell cycle process;cell division;cellular component organization;cellular component organization at cellular level;cellular component organization or b…	attachment of spindle microtubules to chromosome;attachment of spindle microtubules to kinetochore;attachment of spindle microtubules to kinetochore involved in mitotic sister chromatid segregation;biological regulation;cell cycle;cell cycle phase;cell cycle process;cell division;cellular component organization;cellular component organization at cellular level;cellular component organization or b…	attachment of spindle microtubules to chromosome;attachment of spindle microtubules to kinetochore;attachment of spindle microtubules to kinetochore involved in mitotic sister chromatid segregation;biological regulation;cell cycle;cell cycle phase;cell cycle process;cell division;cellular component organization;cellular component organization at cellular level;cellular component organization or b…	Ndc80_HEC	Centromere;Chromosome;Kinetochore;Nucleus		40	40	1	52.8	642	73.912	0	177.16	17286000000	44	95;342;449;528;614		sp|O14777|NDC80_HUMAN Kinetochore protein NDC80 homolog OS=Homo sapiens OX=9606 GN=NDC80 PE=1 SV=1
317	O14786;O14786-3;O14786-2	Neuropilin-1	NRP1	25.9024	25.9149	25.9742	25.951	25.9239	25.9087	25.9165	25.9311	25.887	25.9233	anatomical structure arrangement;anatomical structure development;anatomical structure formation involved in morphogenesis;anatomical structure morphogenesis;angiogenesis;angiogenesis involved in coronary vascular morphogenesis;artery morphogenesis;axon extension;axon extension involved in axon guidance;axon guidance;axonal fasciculation;axonogenesis;axonogenesis involved in innervation;biologica…	anatomical structure arrangement;anatomical structure development;anatomical structure formation involved in morphogenesis;anatomical structure morphogenesis;angiogenesis;angiogenesis involved in coronary vascular morphogenesis;artery morphogenesis;axon extension;axon extension involved in axon guidance;axon guidance;axonal fasciculation;axonogenesis;axonogenesis involved in innervation;biologica…	anatomical structure arrangement;anatomical structure development;anatomical structure formation involved in morphogenesis;anatomical structure morphogenesis;angiogenesis;angiogenesis involved in coronary vascular morphogenesis;artery morphogenesis;axon extension;axon extension involved in axon guidance;axon guidance;axonal fasciculation;axonogenesis;axonogenesis involved in innervation;biologica…	anatomical structure arrangement;anatomical structure development;anatomical structure formation involved in morphogenesis;anatomical structure morphogenesis;angiogenesis;angiogenesis involved in coronary vascular morphogenesis;artery morphogenesis;axon extension;axon extension involved in axon guidance;axon guidance;axonal fasciculation;axonogenesis;axonogenesis involved in innervation;biologica…	CUB;DUF3481;F5_F8_type_C;MAM	Cell membrane;Secreted	Single-pass type I membrane protein	23	23	3	32.6	923;609;644	103.13	0	170.59	28719000000	39		27;54;424;809	sp|O14786|NRP1_HUMAN Neuropilin-1 OS=Homo sapiens OX=9606 GN=NRP1 PE=1 SV=3;sp|O14786-3|NRP1_HUMAN Isoform 3 of Neuropilin-1 OS=Homo sapiens OX=9606 GN=NRP1;sp|O14786-2|NRP1_HUMAN Isoform 2 of Neuropilin-1 OS=Homo sapiens OX=9606 GN=NRP1
318	O14787-2;O14787	Transportin-2	TNPO2	23.6601	23.6563	23.619	23.565	23.5895	23.6659	23.6214	23.6006	23.5615	23.6155	establishment of localization;establishment of localization in cell;establishment of protein localization;intracellular protein transport;intracellular transport;protein transport;transport	establishment of localization;establishment of localization in cell;establishment of protein localization;intracellular protein transport;intracellular transport;protein transport;transport	establishment of localization;establishment of localization in cell;establishment of protein localization;intracellular protein transport;intracellular transport;protein transport;transport	establishment of localization;establishment of localization in cell;establishment of protein localization;intracellular protein transport;intracellular transport;protein transport;transport	HEAT;IBN_N	Cytoplasm;Nucleus		21	10	2	24.5	887;897	100.41	0	46.375	3363400000	18	375;609;779		sp|O14787-2|TNPO2_HUMAN Isoform 2 of Transportin-2 OS=Homo sapiens OX=9606 GN=TNPO2;sp|O14787|TNPO2_HUMAN Transportin-2 OS=Homo sapiens OX=9606 GN=TNPO2 PE=1 SV=3
321	O14802	DNA-directed RNA polymerase III subunit RPC1	POLR3A	22.8146	22.7935	22.7859	22.8359	22.894	22.8537	22.9239	22.8869	22.9348	22.8581	biological regulation;biosynthetic process;cellular biosynthetic process;cellular macromolecule biosynthetic process;cellular macromolecule metabolic process;cellular metabolic process;cellular nitrogen compound metabolic process;cellular process;defense response;defense response to virus;gene expression;immune effector process;immune response;immune system process;innate immune response;macromol…	biological regulation;biosynthetic process;cellular biosynthetic process;cellular macromolecule biosynthetic process;cellular macromolecule metabolic process;cellular metabolic process;cellular nitrogen compound metabolic process;cellular process;defense response;defense response to virus;gene expression;immune effector process;immune response;immune system process;innate immune response;macromol…	biological regulation;biosynthetic process;cellular biosynthetic process;cellular macromolecule biosynthetic process;cellular macromolecule metabolic process;cellular metabolic process;cellular nitrogen compound metabolic process;cellular process;defense response;defense response to virus;gene expression;immune effector process;immune response;immune system process;innate immune response;macromol…	biological regulation;biosynthetic process;cellular biosynthetic process;cellular macromolecule biosynthetic process;cellular macromolecule metabolic process;cellular metabolic process;cellular nitrogen compound metabolic process;cellular process;defense response;defense response to virus;gene expression;immune effector process;immune response;immune system process;innate immune response;macromol…	RNA_pol_Rpb1_1;RNA_pol_Rpb1_2;RNA_pol_Rpb1_3;RNA_pol_Rpb1_4;RNA_pol_Rpb1_5	Nucleus		16	15	1	12.8	1390	155.64	0	42.958	1660800000	17			sp|O14802|RPC1_HUMAN DNA-directed RNA polymerase III subunit RPC1 OS=Homo sapiens OX=9606 GN=POLR3A PE=1 SV=2
322	O14807;O14807-2	Ras-related protein M-Ras	MRAS	20.4618	20.4766	20.5942	20.6469	20.7465	20.5805	20.638	20.5236	20.5719	20.5822	actin cytoskeleton organization;actin filament-based process;anatomical structure development;biological regulation;cellular component organization;cellular component organization at cellular level;cellular component organization or biogenesis;cellular component organization or biogenesis at cellular level;cellular process;cellular response to stimulus;cytoskeleton organization;developmental proc…	actin cytoskeleton organization;actin filament-based process;anatomical structure development;biological regulation;cellular component organization;cellular component organization at cellular level;cellular component organization or biogenesis;cellular component organization or biogenesis at cellular level;cellular process;cellular response to stimulus;cytoskeleton organization;developmental proc…	actin cytoskeleton organization;actin filament-based process;anatomical structure development;biological regulation;cellular component organization;cellular component organization at cellular level;cellular component organization or biogenesis;cellular component organization or biogenesis at cellular level;cellular process;cellular response to stimulus;cytoskeleton organization;developmental proc…	actin cytoskeleton organization;actin filament-based process;anatomical structure development;biological regulation;cellular component organization;cellular component organization at cellular level;cellular component organization or biogenesis;cellular component organization or biogenesis at cellular level;cellular process;cellular response to stimulus;cytoskeleton organization;developmental proc…	Ras	Cell membrane	Lipid-anchor	5	5	2	26.9	208;132	23.846	0	16.626	496760000	7			sp|O14807|RASM_HUMAN Ras-related protein M-Ras OS=Homo sapiens OX=9606 GN=MRAS PE=1 SV=2;sp|O14807-2|RASM_HUMAN Isoform 2 of Ras-related protein M-Ras OS=Homo sapiens OX=9606 GN=MRAS
324	O14818;O14818-2;O14818-4;Q8TAA3-2;Q8TAA3-5;Q8TAA3	Proteasome subunit alpha type-7	PSMA7	27.4503	27.4754	27.4704	27.5092	27.5096	27.4956	27.4859	27.4603	27.4793	27.4818	activation of immune response;activation of innate immune response;anaphase-promoting complex-dependent proteasomal ubiquitin-dependent protein catabolic process;antigen processing and presentation;antigen processing and presentation of exogenous antigen;antigen processing and presentation of exogenous peptide antigen;antigen processing and presentation of exogenous peptide antigen via MHC class …	activation of immune response;activation of innate immune response;anaphase-promoting complex-dependent proteasomal ubiquitin-dependent protein catabolic process;antigen processing and presentation;antigen processing and presentation of exogenous antigen;antigen processing and presentation of exogenous peptide antigen;antigen processing and presentation of exogenous peptide antigen via MHC class …	activation of immune response;activation of innate immune response;anaphase-promoting complex-dependent proteasomal ubiquitin-dependent protein catabolic process;antigen processing and presentation;antigen processing and presentation of exogenous antigen;antigen processing and presentation of exogenous peptide antigen;antigen processing and presentation of exogenous peptide antigen via MHC class …	activation of immune response;activation of innate immune response;anaphase-promoting complex-dependent proteasomal ubiquitin-dependent protein catabolic process;antigen processing and presentation;antigen processing and presentation of exogenous antigen;antigen processing and presentation of exogenous peptide antigen;antigen processing and presentation of exogenous peptide antigen via MHC class …	Proteasome;Proteasome_A_N	Cytoplasm;Nucleus		21	21	6	75	248;178;149;212;250;256	27.887	0	206.96	72377000000	57	63;70;91		sp|O14818|PSA7_HUMAN Proteasome subunit alpha type-7 OS=Homo sapiens OX=9606 GN=PSMA7 PE=1 SV=1;sp|O14818-2|PSA7_HUMAN Isoform 2 of Proteasome subunit alpha type-7 OS=Homo sapiens OX=9606 GN=PSMA7
325	O14828;O14828-2	Secretory carrier-associated membrane protein 3	SCAMP3	25.2522	25.2753	25.2425	25.2122	25.2356	25.2771	25.2403	25.1937	25.185	25.2349	cellular process;establishment of localization;establishment of localization in cell;establishment of protein localization;Golgi vesicle transport;intracellular transport;post-Golgi vesicle-mediated transport;protein transport;response to chemical stimulus;response to external stimulus;response to extracellular stimulus;response to nutrient;response to nutrient levels;response to retinoic acid;re…	cellular process;establishment of localization;establishment of localization in cell;establishment of protein localization;Golgi vesicle transport;intracellular transport;post-Golgi vesicle-mediated transport;protein transport;response to chemical stimulus;response to external stimulus;response to extracellular stimulus;response to nutrient;response to nutrient levels;response to retinoic acid;re…	cellular process;establishment of localization;establishment of localization in cell;establishment of protein localization;Golgi vesicle transport;intracellular transport;post-Golgi vesicle-mediated transport;protein transport;response to chemical stimulus;response to external stimulus;response to extracellular stimulus;response to nutrient;response to nutrient levels;response to retinoic acid;re…	cellular process;establishment of localization;establishment of localization in cell;establishment of protein localization;Golgi vesicle transport;intracellular transport;post-Golgi vesicle-mediated transport;protein transport;response to chemical stimulus;response to external stimulus;response to extracellular stimulus;response to nutrient;response to nutrient levels;response to retinoic acid;re…	SCAMP	Membrane	Multi-pass membrane protein	15	15	2	39.5	347;321	38.287	0	86.664	20082000000	23			sp|O14828|SCAM3_HUMAN Secretory carrier-associated membrane protein 3 OS=Homo sapiens OX=9606 GN=SCAMP3 PE=1 SV=3;sp|O14828-2|SCAM3_HUMAN Isoform 2 of Secretory carrier-associated membrane protein 3 OS=Homo sapiens OX=9606 GN=SCAMP3
329	O14867	Transcription regulator protein BACH1	BACH1	22.7866	22.8551	22.7887	22.7145	22.7134	22.9183	22.8505	22.7832	22.6447	22.7839	biological regulation;cell cycle process;cellular macromolecule metabolic process;cellular metabolic process;cellular nitrogen compound metabolic process;cellular process;cellular response to stimulus;cellular response to stress;DNA metabolic process;DNA repair;macromolecule metabolic process;metabolic process;negative regulation of biological process;negative regulation of biosynthetic process;n…	biological regulation;cell cycle process;cellular macromolecule metabolic process;cellular metabolic process;cellular nitrogen compound metabolic process;cellular process;cellular response to stimulus;cellular response to stress;DNA metabolic process;DNA repair;macromolecule metabolic process;metabolic process;negative regulation of biological process;negative regulation of biosynthetic process;n…	biological regulation;cell cycle process;cellular macromolecule metabolic process;cellular metabolic process;cellular nitrogen compound metabolic process;cellular process;cellular response to stimulus;cellular response to stress;DNA metabolic process;DNA repair;macromolecule metabolic process;metabolic process;negative regulation of biological process;negative regulation of biosynthetic process;n…	biological regulation;cell cycle process;cellular macromolecule metabolic process;cellular metabolic process;cellular nitrogen compound metabolic process;cellular process;cellular response to stimulus;cellular response to stress;DNA metabolic process;DNA repair;macromolecule metabolic process;metabolic process;negative regulation of biological process;negative regulation of biosynthetic process;n…	BTB;bZIP_Maf	Nucleus		17	17	1	26.9	736	81.957	0	55.922	1303900000	9	34;107;140;522;557;581;621;646	522	sp|O14867|BACH1_HUMAN Transcription regulator protein BACH1 OS=Homo sapiens OX=9606 GN=BACH1 PE=1 SV=2
330	O14874-2;O14874-3;O14874	[3-methyl-2-oxobutanoate dehydrogenase [lipoamide]] kinase, mitochondrial	BCKDK	22.9381	22.9207	23.0026	23.028	23.0233	22.8859	22.909	22.9311	22.9866	22.9583	amine catabolic process;amine metabolic process;branched chain family amino acid catabolic process;branched chain family amino acid metabolic process;carboxylic acid catabolic process;carboxylic acid metabolic process;catabolic process;cellular amine metabolic process;cellular amino acid catabolic process;cellular amino acid metabolic process;cellular catabolic process;cellular ketone metabolic p…	amine catabolic process;amine metabolic process;branched chain family amino acid catabolic process;branched chain family amino acid metabolic process;carboxylic acid catabolic process;carboxylic acid metabolic process;catabolic process;cellular amine metabolic process;cellular amino acid catabolic process;cellular amino acid metabolic process;cellular catabolic process;cellular ketone metabolic p…	amine catabolic process;amine metabolic process;branched chain family amino acid catabolic process;branched chain family amino acid metabolic process;carboxylic acid catabolic process;carboxylic acid metabolic process;catabolic process;cellular amine metabolic process;cellular amino acid catabolic process;cellular amino acid metabolic process;cellular catabolic process;cellular ketone metabolic p…	amine catabolic process;amine metabolic process;branched chain family amino acid catabolic process;branched chain family amino acid metabolic process;carboxylic acid catabolic process;carboxylic acid metabolic process;catabolic process;cellular amine metabolic process;cellular amino acid catabolic process;cellular amino acid metabolic process;cellular catabolic process;cellular ketone metabolic p…	BCDHK_Adom3;HATPase_c	Mitochondrion;Mitochondrion matrix		5	5	3	14.3	335;365;412	37.767	0	15.168	1890900000	6			sp|O14874-2|BCKD_HUMAN Isoform 2 of [3-methyl-2-oxobutanoate dehydrogenase [lipoamide]] kinase, mitochondrial OS=Homo sapiens OX=9606 GN=BCKDK;sp|O14874-3|BCKD_HUMAN Isoform 3 of [3-methyl-2-oxobutanoate dehydrogenase [lipoamide]] kinase, mitochondrial OS=
331	O14879	Interferon-induced protein with tetratricopeptide repeats 3	IFIT3	24.2257	24.1448	24.214	24.1388	24.1711	24.2877	24.2179	24.2665	24.0807	24.1941	biological regulation;cell surface receptor linked signaling pathway;cellular process;cellular response to chemical stimulus;cellular response to cytokine stimulus;cellular response to interferon-alpha;cellular response to organic substance;cellular response to stimulus;cellular response to type I interferon;cytokine-mediated signaling pathway;defense response;defense response to virus;immune eff…	biological regulation;cell surface receptor linked signaling pathway;cellular process;cellular response to chemical stimulus;cellular response to cytokine stimulus;cellular response to interferon-alpha;cellular response to organic substance;cellular response to stimulus;cellular response to type I interferon;cytokine-mediated signaling pathway;defense response;defense response to virus;immune eff…	biological regulation;cell surface receptor linked signaling pathway;cellular process;cellular response to chemical stimulus;cellular response to cytokine stimulus;cellular response to interferon-alpha;cellular response to organic substance;cellular response to stimulus;cellular response to type I interferon;cytokine-mediated signaling pathway;defense response;defense response to virus;immune eff…	biological regulation;cell surface receptor linked signaling pathway;cellular process;cellular response to chemical stimulus;cellular response to cytokine stimulus;cellular response to interferon-alpha;cellular response to organic substance;cellular response to stimulus;cellular response to type I interferon;cytokine-mediated signaling pathway;defense response;defense response to virus;immune eff…	TPR_1;TPR_8	Cytoplasm;Mitochondrion		13	13	1	34.5	490	55.984	0	97.56	4342100000	12	39;73;239;365		sp|O14879|IFIT3_HUMAN Interferon-induced protein with tetratricopeptide repeats 3 OS=Homo sapiens OX=9606 GN=IFIT3 PE=1 SV=1
332	O14880	Microsomal glutathione S-transferase 3	MGST3	23.9211	23.9238	23.7928	23.7732	23.8429	23.8658	23.9598	23.8875	23.9956	23.8847	biological regulation;cellular metabolic process;cellular process;cellular response to stimulus;lipid metabolic process;metabolic process;oxidation-reduction process;primary metabolic process;regulation of biological process;regulation of cellular process;response to stimulus;signal transduction;small molecule metabolic process;xenobiotic metabolic process	biological regulation;cellular metabolic process;cellular process;cellular response to stimulus;lipid metabolic process;metabolic process;oxidation-reduction process;primary metabolic process;regulation of biological process;regulation of cellular process;response to stimulus;signal transduction;small molecule metabolic process;xenobiotic metabolic process	biological regulation;cellular metabolic process;cellular process;cellular response to stimulus;lipid metabolic process;metabolic process;oxidation-reduction process;primary metabolic process;regulation of biological process;regulation of cellular process;response to stimulus;signal transduction;small molecule metabolic process;xenobiotic metabolic process	biological regulation;cellular metabolic process;cellular process;cellular response to stimulus;lipid metabolic process;metabolic process;oxidation-reduction process;primary metabolic process;regulation of biological process;regulation of cellular process;response to stimulus;signal transduction;small molecule metabolic process;xenobiotic metabolic process	MAPEG	Endoplasmic reticulum membrane;Membrane;Microsome membrane	Lipid-anchor;Multi-pass membrane protein	3	3	1	21.1	152	16.516	0	19.934	3789500000	3	56		sp|O14880|MGST3_HUMAN Microsomal glutathione S-transferase 3 OS=Homo sapiens OX=9606 GN=MGST3 PE=1 SV=1
334	O14907	Tax1-binding protein 3	TAX1BP3	22.686	22.7562	22.7964	22.7622	22.6857	22.6633	22.7303	22.7367	22.7188	22.7262	biological regulation;cell surface receptor linked signaling pathway;cellular process;cellular response to stimulus;intracellular signal transduction;negative regulation of biological process;negative regulation of cell communication;negative regulation of cell proliferation;negative regulation of cellular process;negative regulation of protein localization at cell surface;negative regulation of …	biological regulation;cell surface receptor linked signaling pathway;cellular process;cellular response to stimulus;intracellular signal transduction;negative regulation of biological process;negative regulation of cell communication;negative regulation of cell proliferation;negative regulation of cellular process;negative regulation of protein localization at cell surface;negative regulation of …	biological regulation;cell surface receptor linked signaling pathway;cellular process;cellular response to stimulus;intracellular signal transduction;negative regulation of biological process;negative regulation of cell communication;negative regulation of cell proliferation;negative regulation of cellular process;negative regulation of protein localization at cell surface;negative regulation of …	biological regulation;cell surface receptor linked signaling pathway;cellular process;cellular response to stimulus;intracellular signal transduction;negative regulation of biological process;negative regulation of cell communication;negative regulation of cell proliferation;negative regulation of cellular process;negative regulation of protein localization at cell surface;negative regulation of …	PDZ	Cell membrane;Cytoplasm;Nucleus	Peripheral membrane protein	5	5	1	50.8	124	13.735	0	70.039	7954600000	17			sp|O14907|TX1B3_HUMAN Tax1-binding protein 3 OS=Homo sapiens OX=9606 GN=TAX1BP3 PE=1 SV=2
335	O14908;O14908-2;Q8TF64	PDZ domain-containing protein GIPC1	GIPC1	23.1068	23.1004	23.1907	23.1917	23.1814	23.078	23.0875	23.1041	23.1173	23.1287	biological regulation;cell communication;cell migration;cell motility;cell surface receptor linked signaling pathway;cell-cell signaling;cellular component movement;cellular process;cellular response to stimulus;endothelial cell migration;establishment of localization;establishment of localization in cell;establishment of protein localization;glutamate secretion;G-protein coupled receptor protein…	biological regulation;cell communication;cell migration;cell motility;cell surface receptor linked signaling pathway;cell-cell signaling;cellular component movement;cellular process;cellular response to stimulus;endothelial cell migration;establishment of localization;establishment of localization in cell;establishment of protein localization;glutamate secretion;G-protein coupled receptor protein…	biological regulation;cell communication;cell migration;cell motility;cell surface receptor linked signaling pathway;cell-cell signaling;cellular component movement;cellular process;cellular response to stimulus;endothelial cell migration;establishment of localization;establishment of localization in cell;establishment of protein localization;glutamate secretion;G-protein coupled receptor protein…	biological regulation;cell communication;cell migration;cell motility;cell surface receptor linked signaling pathway;cell-cell signaling;cellular component movement;cellular process;cellular response to stimulus;endothelial cell migration;establishment of localization;establishment of localization in cell;establishment of protein localization;glutamate secretion;G-protein coupled receptor protein…	PDZ	Cytoplasm;Membrane	Peripheral membrane protein	14	14	3	52.3	333;236;312	36.049	0	199.01	6382400000	17	100;189		sp|O14908|GIPC1_HUMAN PDZ domain-containing protein GIPC1 OS=Homo sapiens OX=9606 GN=GIPC1 PE=1 SV=2;sp|O14908-2|GIPC1_HUMAN Isoform 2 of PDZ domain-containing protein GIPC1 OS=Homo sapiens OX=9606 GN=GIPC1
336	O14910	Protein lin-7 homolog A	LIN7A	19.7147	19.6453	19.6183	19.6883	19.7635	19.6795	19.688	19.6823	19.7932	19.697	anatomical structure development;asymmetric protein localization;biological regulation;cell communication;cell-cell signaling;cellular component assembly;cellular component organization;cellular component organization or biogenesis;cellular process;developmental process;establishment of localization;establishment of localization in cell;establishment of protein localization;establishment or maint…	anatomical structure development;asymmetric protein localization;biological regulation;cell communication;cell-cell signaling;cellular component assembly;cellular component organization;cellular component organization or biogenesis;cellular process;developmental process;establishment of localization;establishment of localization in cell;establishment of protein localization;establishment or maint…	anatomical structure development;asymmetric protein localization;biological regulation;cell communication;cell-cell signaling;cellular component assembly;cellular component organization;cellular component organization or biogenesis;cellular process;developmental process;establishment of localization;establishment of localization in cell;establishment of protein localization;establishment or maint…	anatomical structure development;asymmetric protein localization;biological regulation;cell communication;cell-cell signaling;cellular component assembly;cellular component organization;cellular component organization or biogenesis;cellular process;developmental process;establishment of localization;establishment of localization in cell;establishment of protein localization;establishment or maint…	L27;PDZ	Basolateral cell membrane;Cell junction;Cell membrane;Postsynaptic cell membrane;Postsynaptic density;Synapse;Synaptosome;Tight junction	Peripheral membrane protein	6	1	1	27.5	233	25.996	0.0006572	2.4434	446230000	1			sp|O14910|LIN7A_HUMAN Protein lin-7 homolog A OS=Homo sapiens OX=9606 GN=LIN7A PE=1 SV=2
337	O14920;O14920-4;O14920-2;O14920-3	Inhibitor of nuclear factor kappa-B kinase subunit beta	IKBKB	24.4559	24.5179	24.468	24.5381	24.5578	24.6504	24.6692	24.5876	24.5448	24.5544	activation of immune response;activation of innate immune response;antigen receptor-mediated signaling pathway;B cell homeostasis;biological regulation;cell surface receptor linked signaling pathway;cellular macromolecule metabolic process;cellular metabolic process;cellular process;cellular protein metabolic process;cellular response to chemical stimulus;cellular response to cytokine stimulus;ce…	activation of immune response;activation of innate immune response;antigen receptor-mediated signaling pathway;B cell homeostasis;biological regulation;cell surface receptor linked signaling pathway;cellular macromolecule metabolic process;cellular metabolic process;cellular process;cellular protein metabolic process;cellular response to chemical stimulus;cellular response to cytokine stimulus;ce…	activation of immune response;activation of innate immune response;antigen receptor-mediated signaling pathway;B cell homeostasis;biological regulation;cell surface receptor linked signaling pathway;cellular macromolecule metabolic process;cellular metabolic process;cellular process;cellular protein metabolic process;cellular response to chemical stimulus;cellular response to cytokine stimulus;ce…	activation of immune response;activation of innate immune response;antigen receptor-mediated signaling pathway;B cell homeostasis;biological regulation;cell surface receptor linked signaling pathway;cellular macromolecule metabolic process;cellular metabolic process;cellular process;cellular protein metabolic process;cellular response to chemical stimulus;cellular response to cytokine stimulus;ce…	IKKbetaNEMObind;Pkinase	Cytoplasm;Membrane raft;Nucleus		15	14	4	19.7	756;697;754;256	86.563	0	55.019	4321500000	14	114;115;464;524		sp|O14920|IKKB_HUMAN Inhibitor of nuclear factor kappa-B kinase subunit beta OS=Homo sapiens OX=9606 GN=IKBKB PE=1 SV=1;sp|O14920-4|IKKB_HUMAN Isoform 4 of Inhibitor of nuclear factor kappa-B kinase subunit beta OS=Homo sapiens OX=9606 GN=IKBKB;sp|O14920-2
338	O14924-5;O14924-4;O14924	Regulator of G-protein signaling 12	RGS12	20.0394	20.5124	20.3522	20.6586	20.2545	20.2149	20.1723	20.1035	20.3032	20.2901	biological regulation;biosynthetic process;cellular biosynthetic process;cellular macromolecule biosynthetic process;cellular macromolecule metabolic process;cellular metabolic process;cellular nitrogen compound metabolic process;cellular process;macromolecule biosynthetic process;macromolecule metabolic process;metabolic process;negative regulation of biological process;negative regulation of ce…	biological regulation;biosynthetic process;cellular biosynthetic process;cellular macromolecule biosynthetic process;cellular macromolecule metabolic process;cellular metabolic process;cellular nitrogen compound metabolic process;cellular process;macromolecule biosynthetic process;macromolecule metabolic process;metabolic process;negative regulation of biological process;negative regulation of ce…	biological regulation;biosynthetic process;cellular biosynthetic process;cellular macromolecule biosynthetic process;cellular macromolecule metabolic process;cellular metabolic process;cellular nitrogen compound metabolic process;cellular process;macromolecule biosynthetic process;macromolecule metabolic process;metabolic process;negative regulation of biological process;negative regulation of ce…	biological regulation;biosynthetic process;cellular biosynthetic process;cellular macromolecule biosynthetic process;cellular macromolecule metabolic process;cellular metabolic process;cellular nitrogen compound metabolic process;cellular process;macromolecule biosynthetic process;macromolecule metabolic process;metabolic process;negative regulation of biological process;negative regulation of ce…	GoLoco;PDZ;RBD;RGS	Cell junction;Cell projection;Cytoplasm;Dendrite;Nucleus;Nucleus matrix;Synapse		2	2	3	1.9	1157;1376;1447	126.37	0.0022808	1.6773	150510000	2			sp|O14924-5|RGS12_HUMAN Isoform 5 of Regulator of G-protein signaling 12 OS=Homo sapiens OX=9606 GN=RGS12;sp|O14924-4|RGS12_HUMAN Isoform 4 of Regulator of G-protein signaling 12 OS=Homo sapiens OX=9606 GN=RGS12;sp|O14924|RGS12_HUMAN Regulator of G-protein
339	O14925;Q5SRD1	Mitochondrial import inner membrane translocase subunit Tim23	TIMM23	20.8777	20.9876	20.6635	20.8117	20.6835	21.0988	20.8362	20.8545	20.7632	20.8419	cellular macromolecule metabolic process;cellular metabolic process;cellular process;cellular protein metabolic process;establishment of localization;establishment of localization in cell;establishment of protein localization;establishment of protein localization in mitochondrion;establishment of protein localization to organelle;intracellular protein transport;intracellular transport;macromolecu…	cellular macromolecule metabolic process;cellular metabolic process;cellular process;cellular protein metabolic process;establishment of localization;establishment of localization in cell;establishment of protein localization;establishment of protein localization in mitochondrion;establishment of protein localization to organelle;intracellular protein transport;intracellular transport;macromolecu…	cellular macromolecule metabolic process;cellular metabolic process;cellular process;cellular protein metabolic process;establishment of localization;establishment of localization in cell;establishment of protein localization;establishment of protein localization in mitochondrion;establishment of protein localization to organelle;intracellular protein transport;intracellular transport;macromolecu…	cellular macromolecule metabolic process;cellular metabolic process;cellular process;cellular protein metabolic process;establishment of localization;establishment of localization in cell;establishment of protein localization;establishment of protein localization in mitochondrion;establishment of protein localization to organelle;intracellular protein transport;intracellular transport;macromolecu…	Tim17	Mitochondrion inner membrane	Multi-pass membrane protein	3	3	2	14.8	209;257	21.943	0	5.2291	1326900000	3	170		sp|O14925|TIM23_HUMAN Mitochondrial import inner membrane translocase subunit Tim23 OS=Homo sapiens OX=9606 GN=TIMM23 PE=1 SV=1
340	O14929;O14929-2;REV__Q7LFX5-2;REV__Q7LFX5	Histone acetyltransferase type B catalytic subunit	HAT1	24.4661	24.4561	24.4955	24.5159	24.5122	24.4503	24.4738	24.4874	24.5099	24.4852	biological regulation;cellular component assembly;cellular component assembly at cellular level;cellular component organization;cellular component organization at cellular level;cellular component organization or biogenesis;cellular component organization or biogenesis at cellular level;cellular macromolecular complex assembly;cellular macromolecular complex subunit organization;cellular macromol…	biological regulation;cellular component assembly;cellular component assembly at cellular level;cellular component organization;cellular component organization at cellular level;cellular component organization or biogenesis;cellular component organization or biogenesis at cellular level;cellular macromolecular complex assembly;cellular macromolecular complex subunit organization;cellular macromol…	biological regulation;cellular component assembly;cellular component assembly at cellular level;cellular component organization;cellular component organization at cellular level;cellular component organization or biogenesis;cellular component organization or biogenesis at cellular level;cellular macromolecular complex assembly;cellular macromolecular complex subunit organization;cellular macromol…	biological regulation;cellular component assembly;cellular component assembly at cellular level;cellular component organization;cellular component organization at cellular level;cellular component organization or biogenesis;cellular component organization or biogenesis at cellular level;cellular macromolecular complex assembly;cellular macromolecular complex subunit organization;cellular macromol…	Hat1_N	Cytoplasm;Nucleoplasm;Nucleus;Nucleus matrix		15	15	4	46.3	419;334;506;561	49.512	0	81.423	9020900000	28	27;101;120;168;294;299		sp|O14929|HAT1_HUMAN Histone acetyltransferase type B catalytic subunit OS=Homo sapiens OX=9606 GN=HAT1 PE=1 SV=1;sp|O14929-2|HAT1_HUMAN Isoform B of Histone acetyltransferase type B catalytic subunit OS=Homo sapiens OX=9606 GN=HAT1
341	O14933;O14933-2	Ubiquitin/ISG15-conjugating enzyme E2 L6	UBE2L6	22.0861	21.9191	22.1359	22.0089	22.0696	21.9697	22.052	22.1583	22.0414	22.049	biological regulation;biosynthetic process;catabolic process;cell surface receptor linked signaling pathway;cellular biosynthetic process;cellular catabolic process;cellular macromolecule biosynthetic process;cellular macromolecule catabolic process;cellular macromolecule metabolic process;cellular metabolic process;cellular nitrogen compound metabolic process;cellular process;cellular protein me…	biological regulation;biosynthetic process;catabolic process;cell surface receptor linked signaling pathway;cellular biosynthetic process;cellular catabolic process;cellular macromolecule biosynthetic process;cellular macromolecule catabolic process;cellular macromolecule metabolic process;cellular metabolic process;cellular nitrogen compound metabolic process;cellular process;cellular protein me…	biological regulation;biosynthetic process;catabolic process;cell surface receptor linked signaling pathway;cellular biosynthetic process;cellular catabolic process;cellular macromolecule biosynthetic process;cellular macromolecule catabolic process;cellular macromolecule metabolic process;cellular metabolic process;cellular nitrogen compound metabolic process;cellular process;cellular protein me…	biological regulation;biosynthetic process;catabolic process;cell surface receptor linked signaling pathway;cellular biosynthetic process;cellular catabolic process;cellular macromolecule biosynthetic process;cellular macromolecule catabolic process;cellular macromolecule metabolic process;cellular metabolic process;cellular nitrogen compound metabolic process;cellular process;cellular protein me…	UQ_con			3	3	2	19.6	153;87	17.769	0	11.137	2055400000	4			sp|O14933|UB2L6_HUMAN Ubiquitin/ISG15-conjugating enzyme E2 L6 OS=Homo sapiens OX=9606 GN=UBE2L6 PE=1 SV=4;sp|O14933-2|UB2L6_HUMAN Isoform 2 of Ubiquitin/ISG15-conjugating enzyme E2 L6 OS=Homo sapiens OX=9606 GN=UBE2L6
342	O14936;O14936-3;O14936-6;O14936-2;O14936-4;O14936-5	Peripheral plasma membrane protein CASK	CASK	24.5782	24.684	24.6955	24.6296	24.5943	24.6054	24.6631	24.5925	24.57	24.6236	biological adhesion;biological regulation;calcium ion import;calcium ion transmembrane transport;calcium ion transport;cation transport;cell adhesion;cell communication;cell-cell signaling;cellular component organization;cellular component organization at cellular level;cellular component organization or biogenesis;cellular component organization or biogenesis at cellular level;cellular metabolic…	biological adhesion;biological regulation;calcium ion import;calcium ion transmembrane transport;calcium ion transport;cation transport;cell adhesion;cell communication;cell-cell signaling;cellular component organization;cellular component organization at cellular level;cellular component organization or biogenesis;cellular component organization or biogenesis at cellular level;cellular metabolic…	biological adhesion;biological regulation;calcium ion import;calcium ion transmembrane transport;calcium ion transport;cation transport;cell adhesion;cell communication;cell-cell signaling;cellular component organization;cellular component organization at cellular level;cellular component organization or biogenesis;cellular component organization or biogenesis at cellular level;cellular metabolic…	biological adhesion;biological regulation;calcium ion import;calcium ion transmembrane transport;calcium ion transport;cation transport;cell adhesion;cell communication;cell-cell signaling;cellular component organization;cellular component organization at cellular level;cellular component organization or biogenesis;cellular component organization or biogenesis at cellular level;cellular metabolic…	Guanylate_kin;L27;PDZ;Pkinase;SH3_2	Cell membrane;Cytoplasm;Nucleus	Peripheral membrane protein	20	20	6	20.7	926;897;909;921;898;518	105.12	0	43.628	5027300000	18	146;513;578;684		sp|O14936|CSKP_HUMAN Peripheral plasma membrane protein CASK OS=Homo sapiens OX=9606 GN=CASK PE=1 SV=3;sp|O14936-3|CSKP_HUMAN Isoform 3 of Peripheral plasma membrane protein CASK OS=Homo sapiens OX=9606 GN=CASK;sp|O14936-6|CSKP_HUMAN Isoform 6 of Periphera
344	O14949	Cytochrome b-c1 complex subunit 8	UQCRQ	23.4931	22.9134	23.1811	22.2429	22.4312	22.6449	22.8107	23.2021	22.7208	22.8489	anatomical structure development;cell development;cellular developmental process;cellular metabolic process;cellular process;central nervous system neuron development;cerebellar Purkinje cell layer development;developmental process;electron transport chain;forebrain neuron development;generation of precursor metabolites and energy;hippocampus development;hypothalamus development;metabolic process…	anatomical structure development;cell development;cellular developmental process;cellular metabolic process;cellular process;central nervous system neuron development;cerebellar Purkinje cell layer development;developmental process;electron transport chain;forebrain neuron development;generation of precursor metabolites and energy;hippocampus development;hypothalamus development;metabolic process…	anatomical structure development;cell development;cellular developmental process;cellular metabolic process;cellular process;central nervous system neuron development;cerebellar Purkinje cell layer development;developmental process;electron transport chain;forebrain neuron development;generation of precursor metabolites and energy;hippocampus development;hypothalamus development;metabolic process…	anatomical structure development;cell development;cellular developmental process;cellular metabolic process;cellular process;central nervous system neuron development;cerebellar Purkinje cell layer development;developmental process;electron transport chain;forebrain neuron development;generation of precursor metabolites and energy;hippocampus development;hypothalamus development;metabolic process…	UcrQ	Mitochondrion inner membrane		3	3	1	36.6	82	9.9062	0	7.8406	1690500000	3			sp|O14949|QCR8_HUMAN Cytochrome b-c1 complex subunit 8 OS=Homo sapiens OX=9606 GN=UQCRQ PE=1 SV=4
345	P19105;O14950	Myosin regulatory light chain 12A;Myosin regulatory light chain 12B	MYL12A;MYL12B	26.8788	26.8289	26.7939	26.822	26.8699	26.8337	26.7992	26.8012	26.8723	26.8333	axon guidance;biological adhesion;biological regulation;cell adhesion;cell surface receptor linked signaling pathway;cell-cell adhesion;cellular process;cellular response to stimulus;chemotaxis;enzyme linked receptor protein signaling pathway;ephrin receptor signaling pathway;establishment of localization;establishment of localization in cell;establishment of protein localization;establishment of…	axon guidance;biological adhesion;biological regulation;cell adhesion;cell surface receptor linked signaling pathway;cell-cell adhesion;cellular process;cellular response to stimulus;chemotaxis;enzyme linked receptor protein signaling pathway;ephrin receptor signaling pathway;establishment of localization;establishment of localization in cell;establishment of protein localization;establishment of…	axon guidance;biological adhesion;biological regulation;cell adhesion;cell surface receptor linked signaling pathway;cell-cell adhesion;cellular process;cellular response to stimulus;chemotaxis;enzyme linked receptor protein signaling pathway;ephrin receptor signaling pathway;establishment of localization;establishment of localization in cell;establishment of protein localization;establishment of…	axon guidance;biological adhesion;biological regulation;cell adhesion;cell surface receptor linked signaling pathway;cell-cell adhesion;cellular process;cellular response to stimulus;chemotaxis;enzyme linked receptor protein signaling pathway;ephrin receptor signaling pathway;establishment of localization;establishment of localization in cell;establishment of protein localization;establishment of…	EF-hand_1;EF-hand_7			13	5	2	66.7	171;172	19.794	0	190.33	47651000000	32	108		sp|P19105|ML12A_HUMAN Myosin regulatory light chain 12A OS=Homo sapiens OX=9606 GN=MYL12A PE=1 SV=2;sp|O14950|ML12B_HUMAN Myosin regulatory light chain 12B OS=Homo sapiens OX=9606 GN=MYL12B PE=1 SV=2
346	O14964;O14964-2;REV__P55196-3;REV__P55196-1;REV__P55196;REV__P55196-5;Q9P203-5;Q9NZQ8-3;Q9P203;Q9NZQ8;Q9NZQ8-2	Hepatocyte growth factor-regulated tyrosine kinase substrate	HGS	26.6877	26.6664	26.7041	26.7494	26.7368	26.6776	26.6863	26.7201	26.7416	26.7078	biological regulation;calcium ion transmembrane transport;calcium ion transport;cation transport;cell surface receptor linked signaling pathway;cellular component organization;cellular component organization or biogenesis;cellular localization;cellular macromolecule localization;cellular membrane organization;cellular process;cellular protein localization;cellular response to stimulus;development…	biological regulation;calcium ion transmembrane transport;calcium ion transport;cation transport;cell surface receptor linked signaling pathway;cellular component organization;cellular component organization or biogenesis;cellular localization;cellular macromolecule localization;cellular membrane organization;cellular process;cellular protein localization;cellular response to stimulus;development…	biological regulation;calcium ion transmembrane transport;calcium ion transport;cation transport;cell surface receptor linked signaling pathway;cellular component organization;cellular component organization or biogenesis;cellular localization;cellular macromolecule localization;cellular membrane organization;cellular process;cellular protein localization;cellular response to stimulus;development…	biological regulation;calcium ion transmembrane transport;calcium ion transport;cation transport;cell surface receptor linked signaling pathway;cellular component organization;cellular component organization or biogenesis;cellular localization;cellular macromolecule localization;cellular membrane organization;cellular process;cellular protein localization;cellular response to stimulus;development…	BACK;BTB;FYVE;Hrs_helical;VHS	Cell membrane;Cytoplasm;Early endosome membrane;Endosome;Multivesicular body membrane;Nucleus	Multi-pass membrane protein;Peripheral membrane protein	26	25	11	27.9	777;690;1743;1816;1824;1834;781;872;1132;1165;1167	86.191	0	105.26	24828000000	32	75;166;185;190;212;215		sp|O14964|HGS_HUMAN Hepatocyte growth factor-regulated tyrosine kinase substrate OS=Homo sapiens OX=9606 GN=HGS PE=1 SV=1;sp|O14964-2|HGS_HUMAN Isoform 2 of Hepatocyte growth factor-regulated tyrosine kinase substrate OS=Homo sapiens OX=9606 GN=HGS
347	O14965	Aurora kinase A	AURKA	23.9893	24.0672	24.0677	24.1391	24.1118	24.1199	24.1483	24.0977	24.089	24.0922	anaphase-promoting complex-dependent proteasomal ubiquitin-dependent protein catabolic process;anterior/posterior axis specification;axis specification;biological regulation;catabolic process;cell cycle;cell cycle phase;cell cycle process;cell division;cellular catabolic process;cellular component assembly;cellular component assembly at cellular level;cellular component organization;cellular comp…	anaphase-promoting complex-dependent proteasomal ubiquitin-dependent protein catabolic process;anterior/posterior axis specification;axis specification;biological regulation;catabolic process;cell cycle;cell cycle phase;cell cycle process;cell division;cellular catabolic process;cellular component assembly;cellular component assembly at cellular level;cellular component organization;cellular comp…	anaphase-promoting complex-dependent proteasomal ubiquitin-dependent protein catabolic process;anterior/posterior axis specification;axis specification;biological regulation;catabolic process;cell cycle;cell cycle phase;cell cycle process;cell division;cellular catabolic process;cellular component assembly;cellular component assembly at cellular level;cellular component organization;cellular comp…	anaphase-promoting complex-dependent proteasomal ubiquitin-dependent protein catabolic process;anterior/posterior axis specification;axis specification;biological regulation;catabolic process;cell cycle;cell cycle phase;cell cycle process;cell division;cellular catabolic process;cellular component assembly;cellular component assembly at cellular level;cellular component organization;cellular comp…	Pkinase	Centriole;Centrosome;Cilium basal body;Cytoplasm;Cytoskeleton;Microtubule organizing center;Spindle pole		11	11	1	30.8	403	45.809	0	40.542	3177600000	14	8;49		sp|O14965|AURKA_HUMAN Aurora kinase A OS=Homo sapiens OX=9606 GN=AURKA PE=1 SV=2
348	O14966;O14966-2;O14966-3	Ras-related protein Rab-7L1	RAB29	20.669	20.7707	20.7246	20.8148	20.8282	20.7745	20.7885	20.6734	20.7732	20.7574	biological regulation;cell differentiation;cellular component organization;cellular component organization at cellular level;cellular component organization or biogenesis;cellular component organization or biogenesis at cellular level;cellular developmental process;cellular process;cellular response to stimulus;developmental process;establishment of localization;establishment of localization in c…	biological regulation;cell differentiation;cellular component organization;cellular component organization at cellular level;cellular component organization or biogenesis;cellular component organization or biogenesis at cellular level;cellular developmental process;cellular process;cellular response to stimulus;developmental process;establishment of localization;establishment of localization in c…	biological regulation;cell differentiation;cellular component organization;cellular component organization at cellular level;cellular component organization or biogenesis;cellular component organization or biogenesis at cellular level;cellular developmental process;cellular process;cellular response to stimulus;developmental process;establishment of localization;establishment of localization in c…	biological regulation;cell differentiation;cellular component organization;cellular component organization at cellular level;cellular component organization or biogenesis;cellular component organization or biogenesis at cellular level;cellular developmental process;cellular process;cellular response to stimulus;developmental process;establishment of localization;establishment of localization in c…	Ras	Cell membrane;Cytoplasm;Cytoskeleton;Golgi apparatus;Perinuclear region;trans-Golgi network;Vacuole	Lipid-anchor	5	4	3	29.1	203;179;131	23.155	0	12.668	436890000	4	120		sp|O14966|RAB7L_HUMAN Ras-related protein Rab-7L1 OS=Homo sapiens OX=9606 GN=RAB29 PE=1 SV=1;sp|O14966-2|RAB7L_HUMAN Isoform 2 of Ras-related protein Rab-7L1 OS=Homo sapiens OX=9606 GN=RAB29
349	O14972;O14972-2	Down syndrome critical region protein 3	DSCR3	22.2845	22.4133	22.2591	22.2781	22.3773	22.4218	22.4541	22.2261	22.3357	22.3389	establishment of localization;establishment of localization in cell;establishment of protein localization;intracellular protein transport;intracellular transport;protein transport;transport	establishment of localization;establishment of localization in cell;establishment of protein localization;intracellular protein transport;intracellular transport;protein transport;transport	establishment of localization;establishment of localization in cell;establishment of protein localization;intracellular protein transport;intracellular transport;protein transport;transport	establishment of localization;establishment of localization in cell;establishment of protein localization;intracellular protein transport;intracellular transport;protein transport;transport	Vps26	Endosome		5	5	2	22.6	297;270	33.01	0	66.239	2570800000	5	137;243		sp|O14972|DSCR3_HUMAN Down syndrome critical region protein 3 OS=Homo sapiens OX=9606 GN=DSCR3 PE=1 SV=1;sp|O14972-2|DSCR3_HUMAN Isoform 2 of Down syndrome critical region protein 3 OS=Homo sapiens OX=9606 GN=DSCR3
[truncated: 6,924 more rows]

## Sheet: Peptides with IAA (Light)
id	Proteins	Protein Names	Gene Names	Sequence	Modifications	Start position	End position	Position Light	Student's T-test Difference Vehicle_50µM	Student's T-test Difference Vehicle_500µM	Student's T-test Difference 50µM_500µM	-Log Student's T-test p-value Vehicle_50µM	-Log Student's T-test p-value Vehicle_500µM	-Log Student's T-test p-value 50µM_500µM	Student's T-test Significant Vehicle_50µM	Student's T-test Significant Vehicle_500µM	Student's T-test Significant 50µM_500µM	Student's T-test significant	ANOVA Significant	Vehicle 001	Vehicle 002	Vehicle 003	50µM 004	50µM 005	50µM 006	500µM 007	500µM 008	500µM 009	pool 010	Missed cleavages	Unique Groups	Unique Proteins	GOBP name	GOMF name	GOCC name	KEGG name	Pfam	Location	Topology	Pfam domains	active site	binding site	chain	disulphide bond	domain	lipid moiety binding region	metal ion binding site	modified residue	site
[truncated: 9,911 more rows]
[truncated: 29 more columns]

[truncated: 2 more sheets: Peptides with IAA (Heavy), Oxidation Percentage]
