# Supplementary material for: SICyLIA-cTMT dissects redox proteome dynamics with high accuracy and depth at microgram scale
Source: Cell Rep Methods. 2025 Oct 29;5(11):101210. doi: 10.1016/j.crmeth.2025.101210 (PMC12664891; doi:10.1016/j.crmeth.2025.101210)
Supplement: Table S3. Redox proteome and proteome measured with SICyLIA-TMT with carrier channel to boost heavy IAA signal of breast cancer-associated fibroblasts treated with H2O2, related to Figure 2 [file mmc3.xlsx]

## Sheet: Table of Contents
Table of Contents
Tab 1	Protein quantification in human mammary breast cancer associated fibroblasts
Tab 2	SICyLIA-cTMT profiling of peptides modified with light Iodoacetamide (reduced) in human mammary breast cancer associated fibroblasts
Tab 3	SICyLIA-cTMT profiling of peptides modified with heavy Iodoacetamide (oxidised) in human mammary breast cancer associated fibroblasts
Tab 4	Oxidation percentages in human mammary breast cancer associated fibroblasts

## Sheet: Proteome
id	Protein IDs	Protein names	Gene names	Student's T-test Difference Vehicle_50µM	Student's T-test Difference Vehicle_500µM	-Log Student's T-test p-value Vehicle_50µM	-Log Student's T-test p-value Vehicle_500µM	Student's T-test Significant Vehicle_50µM	Student's T-test Significant Vehicle_500µM	Student's T-test significant	Vehicle 001	Vehicle 002	Vehicle 003	50µM 004	50µM 005	50µM 006	500µM 007	500µM 008	500µM 009	pool0 010	pool1 011	pool2 012	Carrier1 013	Carrier2 014	Carrier3 015	Carrier4 016	GOBP name	GOMF name	GOCC name	KEGG name	Location	Topology	Peptides	Unique peptides	Number of proteins	Sequence coverage [%]	Sequence lengths	Mol. weight [kDa]	Q-value	Score	Intensity	MS/MS count	Student's T-test q-value Ctrl_50uM	Student's T-test q-value Ctrl_5000uM	Carbamidomethyl (C) site positions	Carbamidomethyl Heavy (C) Var. site positions	Fasta headers
1	P0DPI2;A0A0B4J2D5;P0DPI2-2;A0A0B4J2D5-2	Glutamine amidotransferase-like class 1 domain-containing protein 3, mitochondrial	GATD3	0.00159454	0.0105699	0.0214047	0.127957				18.0396	17.973	18.0491	18.0252	18.0057	18.0261	17.9735	18.0226	18.034	17.8522	17.9382	17.983	17.7259	17.7146	17.6226	17.5118			cellular anatomical entity;intracellular membrane-bounded organelle;intracellular organelle;membrane-bounded organelle;mitochondrion;organelle		Mitochondrion		8	8	4	28.7	268;268;237;237	28.17	0	41.148	3034300000	18	0.994589	0.993337	176;177	176;177	sp|P0DPI2|GAL3A_HUMAN Glutamine amidotransferase-like class 1 domain-containing protein 3, mitochondrial OS=Homo sapiens OX=9606 GN=GATD3 PE=1 SV=1;sp|A0A0B4J2D5|GAL3B_HUMAN Putative glutamine amidotransferase-like class 1 domain-containing protein 3B, mit
2	P0DPI3;A0A0U1RRI6;A0A0U1RR11	Centromere protein V-like protein 2	CENPVL2	-0.00525761	0.14545	0.032841	1.31502				14.179	14.3046	14.2829	14.2171	14.2295	14.3358	14.1222	14.1626	14.0454	14.3833	14.1865	14.2321	14.0139	14.0956	14.09	14.0674		binding;carbon-sulfur lyase activity;catalytic activity;cation binding;ion binding;lyase activity;metal ion binding					1	1	3	2.9	272;272;272	29.887	0.0031866	1.9519	22914000	4	0.989811	0.737835			sp|P0DPI3|CENL2_HUMAN Centromere protein V-like protein 2 OS=Homo sapiens OX=9606 GN=CENPVL2 PE=3 SV=1;sp|A0A0U1RRI6|CENL3_HUMAN Centromere protein V-like protein 3 OS=Homo sapiens OX=9606 GN=CENPVL3 PE=1 SV=2;sp|A0A0U1RR11|CENL1_HUMAN Centromere protein V
3	A0A0U1RRL7	Protein MMP24OS	MMP24OS	0.433059	0.100806	1.70724	0.447591				14.7535	14.5473	14.8229	14.2579	14.146	14.4206	14.7075	14.5506	14.5632	15.8209	14.8046	14.719	15.4179	15.5129	15.4901	15.3273							1	1	1	36.6	71	7.6794	0	51.975	285280000	7	0.11424	0.903318			sp|A0A0U1RRL7|MMPOS_HUMAN Protein MMP24OS OS=Homo sapiens OX=9606 GN=MMP24OS PE=1 SV=1
4	A0A3B3IU46;Q9BTL3	RNMT-activating mini protein	FAM103A1	0.229643	0.182051	0.905224	1.0204				15.7185	15.6411	15.7851	15.6278	15.267	15.5609	15.563	15.6409	15.3946	15.6174	15.6709	15.6634	15.9049	15.9008	15.9112	16.0083	7-methylguanosine mRNA capping;7-methylguanosine RNA capping;cellular aromatic compound metabolic process;cellular component assembly;cellular component organization;cellular component organization or biogenesis;cellular metabolic process;cellular nitrogen compound metabolic process;cellular process;heterocycle metabolic process;macromolecule metabolic process;macromolecule methylation;macromolec…	binding;enzyme activator activity;enzyme regulator activity;molecular function activator activity;molecular function regulator activity;nucleic acid binding;organic cyclic compound binding;RNA binding	catalytic complex;cellular anatomical entity;intracellular membrane-bounded organelle;intracellular organelle;intracellular protein-containing complex;membrane-bounded organelle;methyltransferase complex;mRNA cap binding complex;mRNA cap methyltransferase complex;nuclear protein-containing complex;nucleus;organelle;protein-containing complex;RNA cap binding complex;transferase complex		Nucleus		1	1	2	5.9	118;118	14.367	0.0050007	1.795	51582000	2	0.464429	0.735337			sp|A0A3B3IU46|RMACL_HUMAN RNA guanine-N7 methyltransferase-activating subunit-like protein OS=Homo sapiens OX=9606 GN=RAMACL PE=3 SV=1;sp|Q9BTL3|RAMAC_HUMAN RNA guanine-N7 methyltransferase activating subunit OS=Homo sapiens OX=9606 GN=RAMAC PE=1 SV=1
5	A0A494C071	PWWP domain-containing DNA repair factor 4	PWWP4	0.0274448	0.152167	0.137208	0.699935				16.5866	16.5612	16.6348	16.5541	16.4512	16.695	16.2853	16.4221	16.6186	16.8242	16.4948	16.4502	16.8662	16.9097	16.8386	16.7531							2	2	1	0.7	2061	217.77	0.0027737	2.0622	3089200000	6	0.950122	0.766562			sp|A0A494C071|PWWP4_HUMAN PWWP domain-containing DNA repair factor 4 OS=Homo sapiens OX=9606 GN=PWWP4 PE=1 SV=1
7	A0AVF1;A0AVF1-3;A0AVF1-2	Intraflagellar transport protein 56	TTC26	-0.429143	-0.229101	1.18324	0.527113				15.8885	16.092	15.5535	16.1958	16.4061	16.2196	16.0506	15.8973	16.2734	16.2539	15.5726	15.4486	16.1782	16.187	16.383	16.5102	axoneme assembly;biological regulation;cell projection assembly;cell projection organization;cell surface receptor signaling pathway;cellular component assembly;cellular component organization;cellular component organization or biogenesis;cellular localization;cellular macromolecule localization;cellular process;cellular process involved in reproduction in multicellular organism;cilium assembly;c…	binding;intraciliary transport particle B binding;protein-containing complex binding	cell projection;cellular anatomical entity;centrosome;ciliary basal body;ciliary base;ciliary tip;cilium;intraciliary transport particle B;membrane-bounded organelle;microtubule organizing center;neuron projection;organelle;plasma membrane bounded cell projection;protein-containing complex		Cell projection;Cilium		3	3	3	4	554;523;487	64.177	0	4.0528	47974000	6	0.200643	0.775448			sp|A0AVF1|IFT56_HUMAN Intraflagellar transport protein 56 OS=Homo sapiens OX=9606 GN=IFT56 PE=1 SV=1;sp|A0AVF1-3|IFT56_HUMAN Isoform 3 of Intraflagellar transport protein 56 OS=Homo sapiens OX=9606 GN=IFT56;sp|A0AVF1-2|IFT56_HUMAN Isoform 2 of Intraflagell
8	A0AVT1;A0AVT1-2;A0AVT1-3;A0AVT1-4	Ubiquitin-like modifier-activating enzyme 6	UBA6	-0.0206604	-0.0237052	0.25841	0.353951				19.3107	19.2729	19.3329	19.3585	19.3465	19.2735	19.3611	19.3387	19.2879	19.2304	19.3025	19.2804	19.4021	19.4308	19.4176	19.2763	amygdala development;anatomical structure development;behavior;catabolic process;cognition;dendritic spine development;developmental process;hippocampus development;learning;learning or memory;locomotory behavior;macromolecule catabolic process;macromolecule metabolic process;macromolecule modification;metabolic process;modification-dependent macromolecule catabolic process;modification-dependent…	adenyl nucleotide binding;adenyl ribonucleotide binding;anion binding;ATP binding;ATP-dependent activity;binding;carbohydrate derivative binding;catalytic activity;catalytic activity, acting on a protein;FAT10 activating enzyme activity;heterocyclic compound binding;ion binding;ligase activity;ligase activity, forming carbon-sulfur bonds;nucleoside phosphate binding;nucleotide binding;nucleotidyl…	cellular anatomical entity;cytoplasm;cytosol	Ubiquitin mediated proteolysis			34	34	4	36.9	1052;578;389;340	117.97	0	215.83	16345000000	66	0.95063	0.979964	156;174;178;231;347;721	581;721	sp|A0AVT1|UBA6_HUMAN Ubiquitin-like modifier-activating enzyme 6 OS=Homo sapiens OX=9606 GN=UBA6 PE=1 SV=1;sp|A0AVT1-2|UBA6_HUMAN Isoform 2 of Ubiquitin-like modifier-activating enzyme 6 OS=Homo sapiens OX=9606 GN=UBA6
9	A0FGR8-2;A0FGR8;A0FGR8-6;A0FGR8-4;A0FGR8-5;Q68CJ9-4;Q68CJ9-2;Q68CJ9	Extended synaptotagmin-2	ESYT2	-0.0543226	-0.0303656	0.896363	0.651334				18.7591	18.7712	18.7089	18.8088	18.7613	18.8321	18.7767	18.7613	18.7924	18.7286	18.7718	18.776	18.588	18.5196	18.6153	18.5705	biological regulation;cellular process;endocytosis;endoplasmic reticulum localization;endoplasmic reticulum-plasma membrane tethering;establishment of localization;import into cell;lipid transport;localization;membrane docking;organelle localization;organelle localization by membrane tethering;organic substance transport;positive regulation of acute inflammatory response;positive regulation of bi…	binding;cadherin binding;calcium ion binding;calcium-dependent phospholipid binding;cation binding;cell adhesion molecule binding;cis-regulatory region sequence-specific DNA binding;DNA binding;DNA-binding transcription activator activity;DNA-binding transcription activator activity, RNA polymerase II-specific;DNA-binding transcription factor activity;DNA-binding transcription factor activity, RN…	bounding membrane of organelle;cellular anatomical entity;chromatin;cytoplasmic side of membrane;cytoplasmic side of plasma membrane;cytosol;endoplasmic reticulum;endoplasmic reticulum membrane;endoplasmic reticulum-plasma membrane contact site;extrinsic component of cytoplasmic side of plasma membrane;extrinsic component of membrane;extrinsic component of plasma membrane;Golgi membrane;intracell…	Huntington's disease;Melanogenesis;Prostate cancer;Vasopressin-regulated water reabsorption	Cell membrane;Endoplasmic reticulum membrane;Nucleus	Multi-pass membrane protein;Peripheral membrane protein;Single-pass type II membrane protein	21	21	8	27.2	893;921;942;527;328;459;460;461	98.9	0	157.12	12126000000	47	0.849307	0.967871	583;782		sp|A0FGR8-2|ESYT2_HUMAN Isoform 2 of Extended synaptotagmin-2 OS=Homo sapiens OX=9606 GN=ESYT2;sp|A0FGR8|ESYT2_HUMAN Extended synaptotagmin-2 OS=Homo sapiens OX=9606 GN=ESYT2 PE=1 SV=1;sp|A0FGR8-6|ESYT2_HUMAN Isoform 6 of Extended synaptotagmin-2 OS=Homo s
12	A1A4S6	Rho GTPase-activating protein 10	ARHGAP10	-0.0178477	0.0368328	0.122269	0.286772				17.5738	17.4898	17.6639	17.608	17.5584	17.6147	17.5563	17.5465	17.5143	17.5168	17.459	17.5037	17.4677	17.3311	17.3342	17.329	biological regulation;cellular component organization;cellular component organization or biogenesis;cellular process;cytoskeleton organization;negative regulation of apoptotic process;negative regulation of biological process;negative regulation of cellular process;negative regulation of programmed cell death;organelle organization;regulation of apoptotic process;regulation of biological process;…	enzyme activator activity;enzyme regulator activity;GTPase activator activity;GTPase regulator activity;molecular function activator activity;molecular function regulator activity;nucleoside-triphosphatase regulator activity	cellular anatomical entity;cytosol;membrane;perinuclear region of cytoplasm;plasma membrane	Bacterial invasion of epithelial cells	Cell membrane;Cytoplasm;Perinuclear region		12	12	1	14	786	89.374	0	28.266	2474800000	18	0.960063	0.966955			sp|A1A4S6|RHG10_HUMAN Rho GTPase-activating protein 10 OS=Homo sapiens OX=9606 GN=ARHGAP10 PE=1 SV=1
13	A1L0T0	Acetolactate synthase-like protein	ILVBL	-0.0289084	-0.0196412	0.462437	0.384584				19.0328	19.0476	18.9903	19.0923	19.0434	19.0218	19.0536	19.0175	19.0586	19.0412	19.0067	19.0155	19.331	19.3146	19.2956	19.2549	alpha-amino acid biosynthetic process;alpha-amino acid metabolic process;amino acid biosynthetic process;amino acid metabolic process;biosynthetic process;branched-chain amino acid biosynthetic process;branched-chain amino acid metabolic process;carboxylic acid biosynthetic process;carboxylic acid catabolic process;carboxylic acid metabolic process;catabolic process;cellular biosynthetic process;…	acetolactate synthase activity;anion binding;binding;catalytic activity;cation binding;flavin adenine dinucleotide binding;heterocyclic compound binding;ion binding;lyase activity;magnesium ion binding;metal ion binding;nucleoside phosphate binding;nucleotide binding;organic cyclic compound binding;quaternary ammonium group binding;small molecule binding;sulfur compound binding;thiamine pyrophosp…	acetolactate synthase complex;catalytic complex;cellular anatomical entity;endoplasmic reticulum membrane;membrane;organelle membrane;protein-containing complex;transferase complex		Membrane	Single-pass membrane protein	17	17	1	32.8	632	67.867	0	215.5	8024700000	47	0.926862	0.987491	173;176;315;354;608		sp|A1L0T0|HACL2_HUMAN 2-hydroxyacyl-CoA lyase 2 OS=Homo sapiens OX=9606 GN=ILVBL PE=1 SV=2
15	A1X283;REV__Q6AHZ1;REV__Q6AHZ1-2	SH3 and PX domain-containing protein 2B	SH3PXD2B	-0.0436071	0.0589224	0.623342	0.895278				18.7495	18.7306	18.762	18.8417	18.7937	18.7375	18.6807	18.642	18.7426	18.7186	18.7177	18.748	18.258	18.2437	18.2325	18.1724	adipose tissue development;anatomical structure development;animal organ development;bone development;cell differentiation;cellular component assembly;cellular component disassembly;cellular component organization;cellular component organization or biogenesis;cellular developmental process;cellular localization;cellular macromolecule localization;cellular metabolic process;cellular process;connec…	anion binding;binding;enzyme activator activity;enzyme regulator activity;ion binding;lipid binding;molecular function activator activity;molecular function regulator activity;phosphatidylinositol binding;phosphatidylinositol bisphosphate binding;phosphatidylinositol phosphate binding;phosphatidylinositol-3,5-bisphosphate binding;phosphatidylinositol-3-phosphate binding;phosphatidylinositol-5-pho…	anchoring junction;cell junction;cell projection;cellular anatomical entity;cytoplasm;intracellular non-membrane-bounded organelle;intracellular organelle;non-membrane-bounded organelle;organelle;podosome		Cell projection;Cytoplasm;Podosome		22	21	3	24.8	911;1483;953	101.58	0	108.52	12120000000	44	0.881235	0.932769	783	783	sp|A1X283|SPD2B_HUMAN SH3 and PX domain-containing protein 2B OS=Homo sapiens OX=9606 GN=SH3PXD2B PE=1 SV=3
16	A2AJT9-3;A2AJT9-2;A2AJT9	Uncharacterized protein CXorf23	CXorf23	0.0667419	-0.0554279	0.256213	0.162884				13.5315	13.2991	13.5619	13.3311	13.34	13.5212	13.3262	13.6367	13.596	13.6362	13.144	13.2872	13.4561	13.5364	13.5546	13.4124	biological regulation;positive regulation of biological process;positive regulation of biosynthetic process;positive regulation of cellular biosynthetic process;positive regulation of cellular metabolic process;positive regulation of cellular process;positive regulation of DNA-templated transcription;positive regulation of macromolecule biosynthetic process;positive regulation of macromolecule me…	binding;DNA binding;nucleic acid binding;organic cyclic compound binding;transcription coregulator activity;transcription regulator activity	cellular anatomical entity;intracellular membrane-bounded organelle;intracellular organelle;mediator complex;membrane-bounded organelle;mitochondrion;nuclear protein-containing complex;organelle;protein-containing complex		Mitochondrion		1	1	3	1.6	625;682;711	73.186	0.0010488	2.4124	31128000	1	0.8828	0.968985			sp|A2AJT9-3|BCLA3_HUMAN Isoform 3 of BCLAF1 and THRAP3 family member 3 OS=Homo sapiens OX=9606 GN=BCLAF3;sp|A2AJT9-2|BCLA3_HUMAN Isoform 2 of BCLAF1 and THRAP3 family member 3 OS=Homo sapiens OX=9606 GN=BCLAF3;sp|A2AJT9|BCLA3_HUMAN BCLAF1 and THRAP3 family
17	A2RRP1;A2RRP1-2;REV__Q16787-4;REV__Q16787-1;REV__Q16787-3;REV__Q16787	Neuroblastoma-amplified sequence	NBAS	0.0055383	0.0174726	0.0820286	0.268166				19.2079	19.222	19.2138	19.238	19.2267	19.1625	19.2421	19.1529	19.1963	19.1324	19.1688	19.1791	19.0818	19.0554	19.0676	19.1175	aromatic compound catabolic process;biological regulation;catabolic process;cellular aromatic compound metabolic process;cellular catabolic process;cellular localization;cellular macromolecule localization;cellular metabolic process;cellular nitrogen compound catabolic process;cellular nitrogen compound metabolic process;cellular process;establishment of localization;establishment of protein loca…	binding;protein binding;SNARE binding	cellular anatomical entity;cytosol;Dsl1/NZR complex;endoplasmic reticulum;endoplasmic reticulum membrane;endoplasmic reticulum protein-containing complex;intracellular membrane-bounded organelle;intracellular organelle;membrane;membrane-bounded organelle;organelle;organelle membrane;protein-containing complex;vesicle tethering complex		Cytoplasm;Endoplasmic reticulum;Endoplasmic reticulum membrane	Peripheral membrane protein	26	25	6	11.3	2371;2251;1668;1724;3277;3333	268.57	0	185.5	6436400000	51	0.987012	0.985961	269;1589		sp|A2RRP1|NBAS_HUMAN NBAS subunit of NRZ tethering complex OS=Homo sapiens OX=9606 GN=NBAS PE=1 SV=2;sp|A2RRP1-2|NBAS_HUMAN Isoform 2 of NBAS subunit of NRZ tethering complex OS=Homo sapiens OX=9606 GN=NBAS
18	A2VDJ0-6;A2VDJ0-3;A2VDJ0;A2VDJ0-5;A2VDJ0-2	Transmembrane protein 131-like	KIAA0922	-0.15551	-0.0883827	1.75859	0.985091				15.0599	15.1776	15.0601	15.2414	15.2647	15.2581	15.2178	15.1765	15.1685	15.2356	15.1948	15.3213	14.7973	14.874	14.8541	15.0478	biological regulation;cell surface receptor signaling pathway;cellular process;negative regulation of biological process;negative regulation of canonical Wnt signaling pathway;negative regulation of cell activation;negative regulation of cell adhesion;negative regulation of cell communication;negative regulation of cell development;negative regulation of cell differentiation;negative regulation o…		cellular anatomical entity;cytoplasm;endoplasmic reticulum;intracellular membrane-bounded organelle;intracellular organelle;membrane;membrane-bounded organelle;organelle;plasma membrane		Cell membrane;Cytoplasm;Endoplasmic reticulum	Single-pass type I membrane protein	2	2	5	1.3	1462;1526;1609;1610;1239	163.52	0	3.8746	47048000	3	0.429764	0.849692			sp|A2VDJ0-6|T131L_HUMAN Isoform 5 of Transmembrane protein 131-like OS=Homo sapiens OX=9606 GN=TMEM131L;sp|A2VDJ0-3|T131L_HUMAN Isoform 3 of Transmembrane protein 131-like OS=Homo sapiens OX=9606 GN=TMEM131L;sp|A2VDJ0|T131L_HUMAN Transmembrane protein 131-
19	A3KMH1;A3KMH1-3;A3KMH1-2	von Willebrand factor A domain-containing protein 8	VWA8	0.0162347	0.0376015	0.147039	0.380707				16.2399	16.302	16.3074	16.3218	16.2022	16.2766	16.3142	16.2259	16.1964	16.118	16.3864	16.1763	16.1838	16.2773	16.2816	16.3939		adenyl nucleotide binding;adenyl ribonucleotide binding;anion binding;ATP binding;ATP hydrolysis activity;binding;carbohydrate derivative binding;catalytic activity;heterocyclic compound binding;hydrolase activity;hydrolase activity, acting on acid anhydrides;hydrolase activity, acting on acid anhydrides, in phosphorus-containing anhydrides;ion binding;nucleoside phosphate binding;nucleotide bind…	cellular anatomical entity;cytoplasm;intracellular membrane-bounded organelle;intracellular organelle;membrane-bounded organelle;microbody;mitochondrion;organelle;peroxisome		Mitochondrion;Peroxisome		10	10	3	5.5	1905;1809;1039	214.82	0	23.918	426410000	16	0.959701	0.961852		1065	sp|A3KMH1|VWA8_HUMAN von Willebrand factor A domain-containing protein 8 OS=Homo sapiens OX=9606 GN=VWA8 PE=1 SV=2;sp|A3KMH1-3|VWA8_HUMAN Isoform 3 of von Willebrand factor A domain-containing protein 8 OS=Homo sapiens OX=9606 GN=VWA8;sp|A3KMH1-2|VWA8_HUMA
20	A3KN83-3;A3KN83-2;A3KN83;A3KN83-4	Protein strawberry notch homolog 1	SBNO1	2.91228	0.641941	4.01366	0.217339	+		Vehicle_50µM	14.7997	15.4205	15.1503	12.2668	12.2501	12.1168	15.0793	12.2858	16.0795	12.4658	15.9843	12.4795	16.4728	12.2171	16.2211	12.7085	biological regulation;regulation of biological process;regulation of biosynthetic process;regulation of cellular biosynthetic process;regulation of cellular metabolic process;regulation of cellular process;regulation of DNA-templated transcription;regulation of gene expression;regulation of macromolecule biosynthetic process;regulation of macromolecule metabolic process;regulation of metabolic pr…	binding;chromatin binding;chromatin DNA binding;DNA binding;histone binding;nucleic acid binding;organic cyclic compound binding;protein binding;protein-containing complex binding	cellular anatomical entity;intracellular membrane-bounded organelle;intracellular organelle;membrane-bounded organelle;nucleus;organelle				5	3	4	3.2	1391;1392;1393;732	154.06	0	35.869	33455000	5	0	0.900045			sp|A3KN83-3|SBNO1_HUMAN Isoform 3 of Protein strawberry notch homolog 1 OS=Homo sapiens OX=9606 GN=SBNO1;sp|A3KN83-2|SBNO1_HUMAN Isoform 2 of Protein strawberry notch homolog 1 OS=Homo sapiens OX=9606 GN=SBNO1;sp|A3KN83|SBNO1_HUMAN Protein strawberry notch
22	A4D1E9;A4D1E9-2;A4D1E9-3	GTP-binding protein 10	GTPBP10	-0.142122	-0.0389891	1.18391	0.197797				15.4085	15.3782	15.3168	15.4124	15.5433	15.5742	15.2884	15.3987	15.5334	15.5396	15.3275	15.4685	15.9668	15.9858	16.1437	15.9627	cellular component biogenesis;cellular component organization or biogenesis;cellular process;ribonucleoprotein complex biogenesis;ribosome biogenesis	anion binding;binding;carbohydrate derivative binding;catalytic activity;cation binding;GTP binding;GTPase activity;guanyl nucleotide binding;guanyl ribonucleotide binding;heterocyclic compound binding;hydrolase activity;hydrolase activity, acting on acid anhydrides;hydrolase activity, acting on acid anhydrides, in phosphorus-containing anhydrides;ion binding;magnesium ion binding;metal ion bindi…	cellular anatomical entity;chromosome;intracellular membrane-bounded organelle;intracellular non-membrane-bounded organelle;intracellular organelle;membrane-bounded organelle;mitochondrion;non-membrane-bounded organelle;nucleolus;organelle		Chromosome;Nucleolus;Nucleus		5	5	3	12.7	387;308;116	42.932	0	12.691	279380000	7	0.569784	0.972722			sp|A4D1E9|GTPBA_HUMAN GTP-binding protein 10 OS=Homo sapiens OX=9606 GN=GTPBP10 PE=1 SV=1;sp|A4D1E9-2|GTPBA_HUMAN Isoform 2 of GTP-binding protein 10 OS=Homo sapiens OX=9606 GN=GTPBP10
23	A4D1P6;A4D1P6-2;A4D1P6-3	WD repeat-containing protein 91	WDR91	-0.0442479	0.0374228	0.577518	0.539766				17.603	17.6091	17.6905	17.7031	17.6916	17.6405	17.6187	17.5778	17.5938	17.6306	17.6599	17.6635	17.5394	17.5186	17.5249	17.5509	biological regulation;cellular localization;cellular process;early endosome to late endosome transport;endosomal transport;establishment of localization;establishment of localization in cell;intracellular transport;localization;regulation of biological process;regulation of catabolic process;regulation of macromolecule metabolic process;regulation of metabolic process;regulation of nitrogen compo…	enzyme regulator activity;kinase regulator activity;molecular function regulator activity;phosphatidylinositol 3-kinase regulator activity	bounding membrane of organelle;cellular anatomical entity;cytoplasmic vesicle membrane;cytosol;early endosome membrane;endosome membrane;extrinsic component of endosome membrane;extrinsic component of membrane;extrinsic component of organelle membrane;late endosome membrane;membrane;organelle membrane;vesicle membrane		Early endosome membrane;Late endosome membrane	Peripheral membrane protein	7	7	3	10.3	747;636;365	83.343	0	32.512	540740000	19	0.881331	0.966132			sp|A4D1P6|WDR91_HUMAN WD repeat-containing protein 91 OS=Homo sapiens OX=9606 GN=WDR91 PE=1 SV=2;sp|A4D1P6-2|WDR91_HUMAN Isoform 2 of WD repeat-containing protein 91 OS=Homo sapiens OX=9606 GN=WDR91;sp|A4D1P6-3|WDR91_HUMAN Isoform 3 of WD repeat-containing
24	A4D1U4	Protein LCHN	LCHN	-0.0641063	-0.029678	0.312608	0.16891				15.0176	15.2188	15.0775	15.0919	15.2843	15.1299	15.0822	15.1826	15.138	15.1336	14.9816	15.0559	15.8594	15.6733	15.5927	15.8498		enzyme regulator activity;GTPase regulator activity;guanyl-nucleotide exchange factor activity;molecular function regulator activity;nucleoside-triphosphatase regulator activity	cellular anatomical entity;cytoplasm				2	2	1	6.4	455	51.445	0	12.103	24583000	3	0.878693	0.983307	271		sp|A4D1U4|DEN11_HUMAN DENN domain-containing protein 11 OS=Homo sapiens OX=9606 GN=DENND11 PE=1 SV=1
27	A5PLL7-2;A5PLL7	Transmembrane protein 189	TMEM189	-0.105384	-0.0196505	0.168252	0.0276125				15.8674	15.9775	15.2397	15.7278	15.9091	15.7639	15.5905	15.7412	15.8119	15.982	15.8325	16.0838	16.1615	16.0862	16.0485	16.0304	biosynthetic process;carboxylic acid metabolic process;cellular biosynthetic process;cellular lipid biosynthetic process;cellular lipid metabolic process;cellular metabolic process;cellular process;ether biosynthetic process;ether lipid biosynthetic process;ether lipid metabolic process;ether metabolic process;fatty acid metabolic process;glycerol ether biosynthetic process;glycerol ether metabol…	catalytic activity;dioxygenase activity;oxidoreductase activity;oxidoreductase activity, acting on paired donors, with incorporation or reduction of molecular oxygen;oxidoreductase activity, acting on paired donors, with oxidation of a pair of donors resulting in the reduction of molecular oxygen to two molecules of water;plasmanylethanolamine desaturase activity	cellular anatomical entity;endoplasmic reticulum;endoplasmic reticulum membrane;intracellular membrane-bounded organelle;intracellular organelle;membrane;membrane-bounded organelle;organelle;organelle membrane		Endoplasmic reticulum membrane	Multi-pass membrane protein	2	2	2	7.5	267;270	30.85	0	4.3337	129180000	5	0.888994	0.993954			sp|A5PLL7-2|PDES1_HUMAN Isoform 2 of Plasmanylethanolamine desaturase 1 OS=Homo sapiens OX=9606 GN=PEDS1;sp|A5PLL7|PDES1_HUMAN Plasmanylethanolamine desaturase 1 OS=Homo sapiens OX=9606 GN=PEDS1 PE=1 SV=3
28	A5PLN9-2;A5PLN9-4;A5PLN9;A5PLN9-5;A5PLN9-7	Trafficking protein particle complex subunit 13	TRAPPC13	-0.00937525	-0.0219294	0.0850855	0.162307				16.6203	16.704	16.6222	16.6597	16.7053	16.6096	16.6063	16.6547	16.7513	16.6428	16.6958	16.7537	16.4082	16.3453	16.3475	16.2437	cellular component organization;cellular component organization or biogenesis;cellular localization;cellular process;endoplasmic reticulum to Golgi vesicle-mediated transport;establishment of localization;establishment of localization in cell;Golgi vesicle transport;intracellular transport;localization;organelle organization;transport;vesicle coating;vesicle organization;vesicle tethering;vesicle…		cellular anatomical entity;cytoplasm;cytosol;intracellular protein-containing complex;protein-containing complex;TRAPP complex;TRAPPII protein complex;TRAPPIII protein complex;vesicle tethering complex				7	7	5	14.4	411;412;417;418;309	45.934	0	25.162	1404500000	7	0.978427	0.987381	32;248		sp|A5PLN9-2|TPC13_HUMAN Isoform 2 of Trafficking protein particle complex subunit 13 OS=Homo sapiens OX=9606 GN=TRAPPC13;sp|A5PLN9-4|TPC13_HUMAN Isoform 3 of Trafficking protein particle complex subunit 13 OS=Homo sapiens OX=9606 GN=TRAPPC13;sp|A5PLN9|TPC1
29	A5YKK6;A5YKK6-2;A5YKK6-3;A5YKK6-4	CCR4-NOT transcription complex subunit 1	CNOT1	-0.0475286	-0.0157541	1.21984	0.326092				19.396	19.4389	19.4112	19.4886	19.4561	19.444	19.432	19.4573	19.404	19.3726	19.4177	19.4166	19.5218	19.5188	19.5206	19.5242	aromatic compound catabolic process;biological regulation;catabolic process;cell differentiation;cellular aromatic compound metabolic process;cellular catabolic process;cellular developmental process;cellular metabolic process;cellular nitrogen compound catabolic process;cellular nitrogen compound metabolic process;cellular process;developmental process;heterocycle catabolic process;heterocycle m…	armadillo repeat domain binding;binding;DNA-binding transcription factor binding;molecular adaptor activity;nuclear estrogen receptor binding;nuclear receptor binding;nuclear retinoic acid receptor binding;nucleic acid binding;organic cyclic compound binding;protein binding;protein domain specific binding;RNA binding;RNA polymerase II-specific DNA-binding transcription factor binding;transcriptio…	bounding membrane of organelle;CCR4-NOT complex;CCR4-NOT core complex;cellular anatomical entity;cytoplasmic ribonucleoprotein granule;cytosol;extracellular space;intracellular membrane-bounded organelle;intracellular non-membrane-bounded organelle;intracellular organelle;intracellular protein-containing complex;membrane;membrane-bounded organelle;microbody;microbody membrane;non-membrane-bounded…	RNA degradation	Cytoplasm;Nucleus;P-body		41	41	4	18.6	2376;2371;2150;1551	266.94	0	231.92	7806000000	91	0.861559	0.988759	616;890;1457	1457	sp|A5YKK6|CNOT1_HUMAN CCR4-NOT transcription complex subunit 1 OS=Homo sapiens OX=9606 GN=CNOT1 PE=1 SV=2;sp|A5YKK6-2|CNOT1_HUMAN Isoform 2 of CCR4-NOT transcription complex subunit 1 OS=Homo sapiens OX=9606 GN=CNOT1;sp|A5YKK6-3|CNOT1_HUMAN Isoform 3 of CC
30	Q9GZQ8;A6NCE7	Microtubule-associated proteins 1A/1B light chain 3B;Microtubule-associated proteins 1A/1B light chain 3 beta 2	MAP1LC3B;MAP1LC3B2	-0.0626469	0.0761909	0.429822	0.310528				16.3294	16.2017	16.4019	16.4052	16.3328	16.3829	16.087	16.3672	16.2503	16.5343	16.2799	16.3071	17.2537	17.3145	17.2875	17.267	autophagosome assembly;autophagosome maturation;autophagosome organization;autophagy;autophagy of mitochondrion;catabolic process;cell communication;cellular catabolic process;cellular component assembly;cellular component disassembly;cellular component organization;cellular component organization or biogenesis;cellular metabolic process;cellular process;cellular response to external stimulus;cel…	amide binding;binding;ceramide binding;cytoskeletal protein binding;enzyme binding;lipid binding;microtubule binding;phosphatidylethanolamine binding;phospholipid binding;protein binding;sphingolipid binding;tubulin binding;ubiquitin protein ligase binding;ubiquitin-like protein ligase binding	autophagosome;autophagosome membrane;axoneme;bounding membrane of organelle;cellular anatomical entity;cytoplasmic vesicle;cytosol;endomembrane system;intracellular membrane-bounded organelle;intracellular organelle;intracellular vesicle;membrane;membrane-bounded organelle;microtubule;mitochondrial membrane;mitochondrion;organelle;organelle membrane;polymeric cytoskeletal fiber;supramolecular com…		Autophagosome;Autophagosome membrane;Cytoplasm;Cytoplasmic vesicle;Cytoskeleton;Endomembrane system	Lipid-anchor	2	1	2	16.8	125;125	14.688	0	14.331	2213400000	6	0.865293	0.943773			sp|Q9GZQ8|MLP3B_HUMAN Microtubule-associated proteins 1A/1B light chain 3B OS=Homo sapiens OX=9606 GN=MAP1LC3B PE=1 SV=3;sp|A6NCE7|MP3B2_HUMAN Microtubule-associated proteins 1A/1B light chain 3 beta 2 OS=Homo sapiens OX=9606 GN=MAP1LC3B2 PE=1 SV=1
31	A6ND36	Protein FAM83G	FAM83G	-0.1623	-0.163003	0.65525	1.26042				14.6578	14.8542	14.7392	15.0502	14.9613	14.7266	14.9518	14.8798	14.9085	14.8724	14.955	15.2374	14.6549	14.8824	14.9025	15.3306	biological regulation;BMP signaling pathway;cell surface receptor signaling pathway;cellular process;enzyme-linked receptor protein signaling pathway;regulation of biological process;regulation of cellular process;signal transduction;transforming growth factor beta receptor superfamily signaling pathway;transmembrane receptor protein serine/threonine kinase signaling pathway	binding;enzyme binding;kinase binding;protein binding;protein kinase binding	cellular anatomical entity;cytosol;intracellular membrane-bounded organelle;intracellular organelle;membrane-bounded organelle;nucleus;organelle		Cytoplasm;Cytosol;Nucleus		2	2	1	2.1	823	90.834	0.0044483	1.8313	2217200000	4	0.675801	0.738181			sp|A6ND36|FA83G_HUMAN Protein FAM83G OS=Homo sapiens OX=9606 GN=FAM83G PE=1 SV=2
32	A6NDG6	Phosphoglycolate phosphatase	PGP	-0.0327854	0.00689157	0.609575	0.0707637				14.2732	14.2421	14.2308	14.3138	14.2434	14.2873	14.2044	14.2163	14.3047	14.0887	14.1448	14.1772	14.1115	14.2947	14.0412	14.1968	alcohol biosynthetic process;alcohol metabolic process;alditol biosynthetic process;alditol metabolic process;biological regulation;biosynthetic process;carbohydrate biosynthetic process;carbohydrate metabolic process;cellular lipid metabolic process;cellular metabolic process;cellular process;glycerol biosynthetic process;glycerol metabolic process;glycerolipid metabolic process;glycerophospholi…	ADP phosphatase activity;binding;catalytic activity;catalytic activity, acting on a protein;cation binding;glycerol-1-phosphatase activity;glycerol-3-phosphatase activity;hydrolase activity;hydrolase activity, acting on acid anhydrides;hydrolase activity, acting on acid anhydrides, in phosphorus-containing anhydrides;hydrolase activity, acting on ester bonds;ion binding;magnesium ion binding;meta…	cellular anatomical entity;cytoplasm	Glyoxylate and dicarboxylate metabolism			4	4	1	12.1	321	34.006	0	8.1203	407440000	4	0.910291	0.997434	217	217	sp|A6NDG6|PGP_HUMAN Glycerol-3-phosphate phosphatase OS=Homo sapiens OX=9606 GN=PGP PE=1 SV=1
33	A6NDU8	UPF0600 protein C5orf51	C5orf51	-0.401511	-0.166345	1.82924	0.7209				14.5625	14.833	14.5418	14.9969	15.0928	15.0521	14.8077	14.7307	14.8979	14.7365	14.6162	14.2728	14.9347	14.9227	15.0756	15.2761	autophagy;autophagy of mitochondrion;catabolic process;cellular catabolic process;cellular component disassembly;cellular component organization;cellular component organization or biogenesis;cellular metabolic process;cellular process;macroautophagy;metabolic process;mitochondrion organization;mitophagy;organelle disassembly;organelle organization;process utilizing autophagic mechanism		cellular anatomical entity;cytosol;nucleoplasm				4	4	1	14.6	294	33.62	0	48.546	86513000	7	0.113408	0.764612	268	268	sp|A6NDU8|RIMC1_HUMAN RAB7A-interacting MON1-CCZ1 complex subunit 1 OS=Homo sapiens OX=9606 GN=RIMOC1 PE=1 SV=1
36	A6NHL2-2;A6NHL2	Tubulin alpha chain-like 3	TUBAL3	-0.437732	0.0780293	1.49602	0.078361				15.8301	15.4534	15.5193	15.9005	16.123	16.0924	14.8607	15.8514	15.8565	17.0032	16.0879	15.7736	18.4384	18.4287	18.3815	18.2687	cell cycle;cellular component organization;cellular component organization or biogenesis;cellular process;cytoskeleton organization;microtubule cytoskeleton organization;microtubule-based process;mitotic cell cycle;organelle organization	anion binding;binding;carbohydrate derivative binding;catalytic activity;cation binding;GTP binding;guanyl nucleotide binding;guanyl ribonucleotide binding;heterocyclic compound binding;hydrolase activity;ion binding;metal ion binding;nucleoside phosphate binding;nucleotide binding;organic cyclic compound binding;purine nucleotide binding;purine ribonucleoside triphosphate binding;purine ribonucl…	cellular anatomical entity;cytoplasm;microtubule;polymeric cytoskeletal fiber;supramolecular complex;supramolecular fiber;supramolecular polymer	Gap junction;Pathogenic Escherichia coli infection;Phagosome	Cytoplasm;Cytoskeleton		6	1	2	11.6	406;446	45.517	0	67.562	1562300000	8	0.137576	0.983329	282;283	282;283	sp|A6NHL2-2|TBAL3_HUMAN Isoform 2 of Tubulin alpha chain-like 3 OS=Homo sapiens OX=9606 GN=TUBAL3;sp|A6NHL2|TBAL3_HUMAN Tubulin alpha chain-like 3 OS=Homo sapiens OX=9606 GN=TUBAL3 PE=1 SV=2
38	A6NHQ2	rRNA/tRNA 2-O-methyltransferase fibrillarin-like protein 1	FBLL1	0.194025	-0.0287145	0.417437	0.0939481				13.7486	13.4325	13.5277	13.4683	13.6204	13.0381	13.488	13.636	13.6709	13.4385	13.6662	13.1664	13.2876	13.2895	13.1101	13.4683	blastocyst hatching;box C/D RNA 3'-end processing;box C/D RNA metabolic process;box C/D RNA processing;cellular aromatic compound metabolic process;cellular metabolic process;cellular nitrogen compound metabolic process;cellular process;hatching;heterocycle metabolic process;macromolecule metabolic process;macromolecule methylation;macromolecule modification;metabolic process;methylation;multicel…	binding;catalytic activity;catalytic activity, acting on a nucleic acid;catalytic activity, acting on a protein;catalytic activity, acting on a rRNA;catalytic activity, acting on RNA;histone H2A methyltransferase activity;histone H2AQ104 methyltransferase activity;histone methyltransferase activity;histone modifying activity;methyltransferase activity;N-methyltransferase activity;nucleic acid bin…	box C/D RNP complex;Cajal body;cellular anatomical entity;fibrillar center;intracellular non-membrane-bounded organelle;intracellular organelle;non-membrane-bounded organelle;nuclear body;nucleolus;nucleoplasm;organelle;preribosome;protein-containing complex;ribonucleoprotein complex;small-subunit processome;sno(s)RNA-containing ribonucleoprotein complex		Nucleolus;Nucleus		3	1	1	11.1	334	34.803	0.00076535	2.7882	2318400000	1	0.753962	0.987509			sp|A6NHQ2|FBLL1_HUMAN rRNA/tRNA 2-O-methyltransferase fibrillarin-like protein 1 OS=Homo sapiens OX=9606 GN=FBLL1 PE=1 SV=2
39	A6NHR9;A6NHR9-2;A6NHR9-3;REV__P12259	Structural maintenance of chromosomes flexible hinge domain-containing protein 1	SMCHD1	-0.00352923	0.0207036	0.060159	0.341579				19.3228	19.3897	19.3739	19.3702	19.3615	19.3653	19.3706	19.3319	19.3218	19.273	19.3083	19.3662	19.0405	19.0796	19.0678	19.1109	anatomical structure development;animal organ development;biological regulation;cellular aromatic compound metabolic process;cellular component organization;cellular component organization or biogenesis;cellular metabolic process;cellular nitrogen compound metabolic process;cellular process;cellular response to stimulus;cellular response to stress;chromatin organization;chromatin remodeling;chrom…	adenyl nucleotide binding;adenyl ribonucleotide binding;anion binding;ATP binding;ATP hydrolysis activity;binding;carbohydrate derivative binding;catalytic activity;DNA binding;heterocyclic compound binding;hydrolase activity;hydrolase activity, acting on acid anhydrides;hydrolase activity, acting on acid anhydrides, in phosphorus-containing anhydrides;identical protein binding;ion binding;nuclei…	Barr body;cellular anatomical entity;chromosome;intracellular non-membrane-bounded organelle;intracellular organelle;non-membrane-bounded organelle;nuclear chromosome;organelle;sex chromosome;site of DNA damage;site of double-strand break;X chromosome		Chromosome		39	39	4	19.3	2005;1917;762;2224	226.37	0	158.72	8262800000	68	0.990682	0.985624	474;897;970;1433;1445;1710;1856		sp|A6NHR9|SMHD1_HUMAN Structural maintenance of chromosomes flexible hinge domain-containing protein 1 OS=Homo sapiens OX=9606 GN=SMCHD1 PE=1 SV=2;sp|A6NHR9-2|SMHD1_HUMAN Isoform 2 of Structural maintenance of chromosomes flexible hinge domain-containing p
40	A6NHX0	GATS-like protein 2	GATSL2	-0.0187486	0.148684	0.0799169	1.35754				14.8851	15.0438	14.9889	14.9916	15.1098	14.8726	14.8443	14.8461	14.7813	14.9947	14.9409	15.097	14.7076	14.4981	14.7245	14.8905	biological regulation;cellular process;cellular response to acid chemical;cellular response to amino acid stimulus;cellular response to chemical stimulus;cellular response to endogenous stimulus;cellular response to L-arginine;cellular response to nitrogen compound;cellular response to organic substance;cellular response to organonitrogen compound;cellular response to oxygen-containing compound;c…	binding;identical protein binding;protein binding	cellular anatomical entity;cytosol		Cytoplasm;Cytosol		2	2	1	5.8	329	36.056	0.00031898	3.5307	316450000	3	0.959285	0.732716			sp|A6NHX0|CAST2_HUMAN Cytosolic arginine sensor for mTORC1 subunit 2 OS=Homo sapiens OX=9606 GN=CASTOR2 PE=1 SV=3
41	A6NIH7;Q13432-2;Q13432	Protein unc-119 homolog B	UNC119B	-0.0544109	-0.0335617	0.512137	0.571216				16.6813	16.6393	16.7106	16.8147	16.6856	16.6941	16.7068	16.7399	16.6851	16.6579	16.6071	16.8043	16.9935	16.9299	16.9588	16.8904	anatomical structure development;anterograde trans-synaptic signaling;biological regulation;cell communication;cell cycle process;cell projection assembly;cell projection organization;cell-cell signaling;cellular component assembly;cellular component organization;cellular component organization or biogenesis;cellular localization;cellular macromolecule localization;cellular process;chemical synap…	binding;lipid binding	cell junction;cell projection;cellular anatomical entity;centrosome;ciliary transition zone;cilium;cytosol;intercellular bridge;membrane-bounded organelle;microtubule organizing center;organelle;plasma membrane bounded cell projection;spindle midzone;spindle pole;synapse		Cell projection;Centrosome;Cilium;Cytoplasm;Cytoskeleton;Microtubule organizing center;Spindle;Spindle pole		3	3	3	12.7	251;220;240	28.136	0	26.401	1120100000	8	0.871529	0.962369			sp|A6NIH7|U119B_HUMAN Protein unc-119 homolog B OS=Homo sapiens OX=9606 GN=UNC119B PE=1 SV=1
43	A6NJ78;A6NJ78-2	Probable methyltransferase-like protein 15	METTL15	0.130237	0.0969254	0.774824	1.66993				15.1942	15.2649	15.2552	15.2227	15.1318	14.969	15.137	15.1185	15.168	15.0551	15.2008	15.0943	14.8329	14.8829	14.8257	14.5956	cellular aromatic compound metabolic process;cellular metabolic process;cellular nitrogen compound metabolic process;cellular process;heterocycle metabolic process;macromolecule metabolic process;macromolecule methylation;macromolecule modification;metabolic process;methylation;ncRNA metabolic process;ncRNA processing;nitrogen compound metabolic process;nucleic acid metabolic process;nucleobase-c…	catalytic activity;catalytic activity, acting on a nucleic acid;catalytic activity, acting on a rRNA;catalytic activity, acting on RNA;methyltransferase activity;N-methyltransferase activity;RNA methyltransferase activity;rRNA (cytosine) methyltransferase activity;rRNA (cytosine-N4-)-methyltransferase activity;rRNA methyltransferase activity;S-adenosylmethionine-dependent methyltransferase activi…	cellular anatomical entity;intracellular membrane-bounded organelle;intracellular organelle;intracellular organelle lumen;membrane-bounded organelle;membrane-enclosed lumen;mitochondrial matrix;mitochondrion;organelle;organelle lumen				2	2	2	7.1	407;273	46.121	0	19.253	141870000	4	0.70422	0.770179			sp|A6NJ78|MET15_HUMAN 12S rRNA N4-methylcytidine (m4C) methyltransferase OS=Homo sapiens OX=9606 GN=METTL15 PE=1 SV=1;sp|A6NJ78-2|MET15_HUMAN Isoform 2 of 12S rRNA N4-methylcytidine (m4C) methyltransferase OS=Homo sapiens OX=9606 GN=METTL15
46	A6ZKI3;Q9BWD3;Q17RB0	Protein FAM127A;Protein FAM127B	FAM127A;FAM127B	0.16464	0.214359	0.50327	0.771751				15.4203	15.3337	15.4811	15.1576	15.0684	15.5151	14.9562	15.317	15.3188	15.6151	15.1653	15.1526	14.915	14.749	14.9316	14.9063							3	3	3	21.2	113;113;113	13.171	0	4.4394	235940000	6	0.748558	0.741796			sp|A6ZKI3|RTL8C_HUMAN Retrotransposon Gag-like protein 8C OS=Homo sapiens OX=9606 GN=RTL8C PE=1 SV=1;sp|Q9BWD3|RTL8A_HUMAN Retrotransposon Gag-like protein 8A OS=Homo sapiens OX=9606 GN=RTL8A PE=1 SV=3
47	A7E2V4-5;A7E2V4;A7E2V4-3;A7E2V4-4;A7E2V4-2	Zinc finger SWIM domain-containing protein 8	ZSWIM8	-0.0432444	-0.0892404	0.0973434	0.241667				15.2825	15.4515	14.9608	15.4103	15.2022	15.2121	15.3332	15.2772	15.3521	15.1927	15.1863	15.5216	15.1263	14.9521	15.0991	15.1426	aromatic compound catabolic process;biological regulation;catabolic process;cellular aromatic compound metabolic process;cellular catabolic process;cellular metabolic process;cellular nitrogen compound catabolic process;cellular nitrogen compound metabolic process;cellular process;heterocycle catabolic process;heterocycle metabolic process;macromolecule catabolic process;macromolecule metabolic p…	binding;cation binding;enzyme-substrate adaptor activity;ion binding;metal ion binding;molecular adaptor activity;protein-macromolecule adaptor activity;transition metal ion binding;ubiquitin ligase-substrate adaptor activity;zinc ion binding	catalytic complex;cellular anatomical entity;Cul2-RING ubiquitin ligase complex;Cul3-RING ubiquitin ligase complex;cullin-RING ubiquitin ligase complex;cytosol;intracellular protein-containing complex;protein-containing complex;transferase complex;ubiquitin ligase complex				5	5	5	3.2	1829;1837;1841;1842;1892	196.43	0	21.036	443540000	7	0.951329	0.942264	979		sp|A7E2V4-5|ZSWM8_HUMAN Isoform 5 of Zinc finger SWIM domain-containing protein 8 OS=Homo sapiens OX=9606 GN=ZSWIM8;sp|A7E2V4|ZSWM8_HUMAN Zinc finger SWIM domain-containing protein 8 OS=Homo sapiens OX=9606 GN=ZSWIM8 PE=1 SV=1;sp|A7E2V4-3|ZSWM8_HUMAN Isofo
49	A8CG34;A8CG34-2;A6NF01;Q96HA1-2;Q96HA1-3	Nuclear envelope pore membrane protein POM 121C;Putative nuclear envelope pore membrane protein POM 121B;Nuclear envelope pore membrane protein POM 121	POM121C;POM121B;POM121	-0.0746075	-0.107307	0.307622	0.557042				15.0542	15.2452	15.3191	15.2558	15.3941	15.1924	15.3423	15.3497	15.2484	14.9872	15.3092	15.2821	15.4368	15.5402	15.5011	15.5699	cellular localization;cellular macromolecule localization;cellular process;establishment of localization;establishment of localization in cell;establishment of protein localization;establishment of protein localization to organelle;establishment of RNA localization;import into nucleus;intracellular protein transport;intracellular transport;localization;macromolecule localization;mRNA transport;ni…	amide binding;binding;nuclear localization sequence binding;peptide binding;signal sequence binding;structural constituent of nuclear pore;structural molecule activity	cellular anatomical entity;endoplasmic reticulum membrane;envelope;membrane;nuclear envelope;nuclear membrane;nuclear pore;nuclear protein-containing complex;nucleoplasm;organelle envelope;organelle membrane;protein-containing complex	RNA transport	Endoplasmic reticulum membrane;Nuclear pore complex;Nucleus;Nucleus membrane	Single-pass membrane protein	7	2	5	8.4	1229;987;834;984;999	125.09	0	77.802	300910000	7	0.869948	0.889026			sp|A8CG34|P121C_HUMAN Nuclear envelope pore membrane protein POM 121C OS=Homo sapiens OX=9606 GN=POM121C PE=1 SV=3;sp|A8CG34-2|P121C_HUMAN Isoform 2 of Nuclear envelope pore membrane protein POM 121C OS=Homo sapiens OX=9606 GN=POM121C;sp|A6NF01|P121B_HUMAN
50	Q96FC9-4;Q96FC9-3;Q96FC9-2;A8MPP1;Q96FC9;Q92771	Probable ATP-dependent RNA helicase DDX11;Putative ATP-dependent RNA helicase DDX11-like protein 8;Putative ATP-dependent RNA helicase DDX12	DDX11;DDX11L8;DDX12P	-0.0873346	-0.103884	0.206225	0.238467				13.8477	14.2038	14.3976	14.1957	14.2942	14.2212	14.356	14.1512	14.2535	14.1906	14.0639	13.7678	14.0272	14.1262	13.9176	14.4904	biological regulation;cell cycle process;cellular aromatic compound metabolic process;cellular component organization;cellular component organization or biogenesis;cellular metabolic process;cellular nitrogen compound metabolic process;cellular process;cellular response to bleomycin;cellular response to chemical stimulus;cellular response to cisplatin;cellular response to endogenous stimulus;cell…	4 iron, 4 sulfur cluster binding;5'-3' DNA helicase activity;adenyl nucleotide binding;adenyl ribonucleotide binding;anion binding;ATP binding;ATP hydrolysis activity;ATP-dependent activity;ATP-dependent activity, acting on DNA;ATP-dependent activity, acting on RNA;binding;carbohydrate derivative binding;catalytic activity;catalytic activity, acting on a nucleic acid;catalytic activity, acting on…	cellular anatomical entity;centrosome;chromatin;cytoplasm;extracellular exosome;extracellular membrane-bounded organelle;extracellular organelle;extracellular vesicle;intracellular membrane-bounded organelle;intracellular non-membrane-bounded organelle;intracellular organelle;membrane-bounded organelle;microtubule organizing center;midbody;non-membrane-bounded organelle;nucleolus;nucleoplasm;nucl…		Centrosome;Chromosome;Cytoplasm;Cytoskeleton;Microtubule organizing center;Midbody;Nucleolus;Nucleus;Spindle pole		2	2	6	3.5	856;880;906;907;970;950	96.127	0	16.202	13220000	4	0.880836	0.945336			sp|Q96FC9-4|DDX11_HUMAN Isoform 4 of ATP-dependent DNA helicase DDX11 OS=Homo sapiens OX=9606 GN=DDX11;sp|Q96FC9-3|DDX11_HUMAN Isoform 3 of ATP-dependent DNA helicase DDX11 OS=Homo sapiens OX=9606 GN=DDX11;sp|Q96FC9-2|DDX11_HUMAN Isoform 2 of ATP-dependent
51	P62308;A8MWD9	Small nuclear ribonucleoprotein G;Putative small nuclear ribonucleoprotein G-like protein 15	SNRPG;SNRPGP15	0.196852	0.254303	1.40166	1.62257				16.0531	15.9154	15.8832	15.6782	15.7708	15.8122	15.6077	15.7777	15.7035	16.2674	15.8756	15.8556	16.176	16.2525	16.2284	16.3324	7-methylguanosine cap hypermethylation;cellular aromatic compound metabolic process;cellular component assembly;cellular component organization;cellular component organization or biogenesis;cellular metabolic process;cellular nitrogen compound metabolic process;cellular process;heterocycle metabolic process;macromolecule metabolic process;macromolecule methylation;macromolecule modification;metab…	binding;nucleic acid binding;organic cyclic compound binding;RNA binding	catalytic complex;catalytic step 2 spliceosome;cellular anatomical entity;cytoplasmic ribonucleoprotein granule;cytosol;intracellular membrane-bounded organelle;intracellular non-membrane-bounded organelle;intracellular organelle;membrane-bounded organelle;methylosome;methyltransferase complex;non-membrane-bounded organelle;nuclear protein-containing complex;nucleoplasm;nucleus;organelle;P granul…	Spliceosome	Cytoplasm;Cytosol;Nucleus		3	3	2	34.2	76;76	8.496	0.00031812	3.4584	7137500000	13	0.382937	0.538439			sp|P62308|RUXG_HUMAN Small nuclear ribonucleoprotein G OS=Homo sapiens OX=9606 GN=SNRPG PE=1 SV=1;sp|A8MWD9|RUXGL_HUMAN Putative small nuclear ribonucleoprotein G-like protein 15 OS=Homo sapiens OX=9606 GN=SNRPGP15 PE=5 SV=2
52	A8MXV4	Nucleoside diphosphate-linked moiety X motif 19, mitochondrial	NUDT19	0.00699361	-0.0471509	0.0735778	0.469979				16.7014	16.6203	16.6858	16.6861	16.6827	16.6177	16.7862	16.6692	16.6935	16.7449	16.6777	16.6092	16.9463	17.0424	17.0538	17.1181	acyl-CoA metabolic process;amide metabolic process;aromatic compound catabolic process;butyryl-CoA catabolic process;carbohydrate derivative catabolic process;carbohydrate derivative metabolic process;carboxylic acid catabolic process;carboxylic acid metabolic process;catabolic process;cellular aromatic compound metabolic process;cellular catabolic process;cellular lipid catabolic process;cellula…	binding;catalytic activity;cation binding;coenzyme A diphosphatase activity;hydrolase activity;hydrolase activity, acting on acid anhydrides;hydrolase activity, acting on acid anhydrides, in phosphorus-containing anhydrides;ion binding;magnesium ion binding;metal ion binding;pyrophosphatase activity	cellular anatomical entity;cytosol;intracellular organelle lumen;membrane-enclosed lumen;microbody lumen;organelle lumen;peroxisomal matrix	Peroxisome	Peroxisome		9	9	1	28.5	375	42.233	0	72.487	691110000	13	0.982903	0.948492	219;220		sp|A8MXV4|NUD19_HUMAN Acyl-coenzyme A diphosphatase NUDT19 OS=Homo sapiens OX=9606 GN=NUDT19 PE=1 SV=1
54	B0YJ81;B0YJ81-2	Very-long-chain (3R)-3-hydroxyacyl-CoA dehydratase 1	HACD1	0.280409	-0.160461	0.487454	0.331365				12.5024	12.4436	12.3718	12.1987	12.5663	11.7115	12.3301	12.9807	12.4884	12.7936	12.4723	12.5274	12.7471	12.0616	12.3996	12.2904	acyl-CoA biosynthetic process;acyl-CoA metabolic process;amide biosynthetic process;amide metabolic process;anatomical structure development;aromatic compound biosynthetic process;biological regulation;biomineral tissue development;biosynthetic process;carbohydrate derivative biosynthetic process;carbohydrate derivative metabolic process;carboxylic acid biosynthetic process;carboxylic acid metabo…	3-hydroxyacyl-CoA dehydratase activity;binding;carbon-oxygen lyase activity;catalytic activity;enoyl-CoA hydratase activity;enzyme binding;hydro-lyase activity;hydroxyapatite binding;lyase activity;protein binding	cellular anatomical entity;endoplasmic reticulum;endoplasmic reticulum membrane;intracellular membrane-bounded organelle;intracellular organelle;membrane;membrane-bounded organelle;organelle;organelle membrane	Biosynthesis of unsaturated fatty acids	Endoplasmic reticulum membrane	Multi-pass membrane protein	2	2	2	10.4	288;140	32.387	0	22.498	53820000	3	0.654438	0.900557			sp|B0YJ81|HACD1_HUMAN Very-long-chain (3R)-3-hydroxyacyl-CoA dehydratase 1 OS=Homo sapiens OX=9606 GN=HACD1 PE=1 SV=1;sp|B0YJ81-2|HACD1_HUMAN Isoform 2 of Very-long-chain (3R)-3-hydroxyacyl-CoA dehydratase 1 OS=Homo sapiens OX=9606 GN=HACD1
55	B2RTY4-2;B2RTY4;B2RTY4-4;B2RTY4-5	Unconventional myosin-IXa	MYO9A	-0.156849	-0.0920865	0.787962	0.474213				15.6483	15.8544	15.9175	15.9069	16.0474	15.9365	15.9426	15.8754	15.8784	15.8867	15.8451	15.9858	15.7589	15.6961	15.8147	15.9673	biological regulation;cell differentiation;cell junction assembly;cell junction organization;cellular component assembly;cellular component organization;cellular component organization or biogenesis;cellular developmental process;cellular process;developmental process;epithelial cell differentiation;establishment of apical/basal cell polarity;establishment of cell polarity;establishment of epithe…	actin binding;actin filament binding;adenyl nucleotide binding;adenyl ribonucleotide binding;anion binding;ATP binding;ATP-dependent activity;binding;carbohydrate derivative binding;cation binding;cytoskeletal motor activity;cytoskeletal protein binding;enzyme activator activity;enzyme regulator activity;GTPase activator activity;GTPase regulator activity;heterocyclic compound binding;ion binding…	actin filament;axonal growth cone;cell junction;cellular anatomical entity;cytosol;growth cone;membrane;myosin complex;polymeric cytoskeletal fiber;protein-containing complex;site of polarized growth;supramolecular complex;supramolecular fiber;supramolecular polymer;synapse;unconventional myosin complex		Cell junction;Cell projection;Cytoplasm;Growth cone;Membrane;Synapse	Single-pass membrane protein	10	7	4	3.9	2529;2548;2619;2312	290.38	0	33.573	118140000	10	0.641507	0.905539	1130		sp|B2RTY4-2|MYO9A_HUMAN Isoform 2 of Unconventional myosin-IXa OS=Homo sapiens OX=9606 GN=MYO9A;sp|B2RTY4|MYO9A_HUMAN Unconventional myosin-IXa OS=Homo sapiens OX=9606 GN=MYO9A PE=1 SV=2;sp|B2RTY4-4|MYO9A_HUMAN Isoform 4 of Unconventional myosin-IXa OS=Hom
56	P0DPB3;B3KU38-2;B3KU38;P0DPB3-2;P0DPB3-4;P0DPB3-3	Schwannomin-interacting protein 1	SCHIP1	-0.0225798	0.001592	0.23248	0.0262905				17.5125	17.47	17.4552	17.5578	17.5073	17.4402	17.4885	17.4559	17.4884	17.4196	17.4365	17.495	17.7736	17.8236	17.8132	17.6927	biological regulation;negative regulation of biological process;negative regulation of cellular component organization;negative regulation of cellular process;negative regulation of cytoskeleton organization;negative regulation of organelle organization;positive regulation of biological process;positive regulation of cell communication;positive regulation of cellular process;positive regulation o…	binding;identical protein binding;protein binding	axon initial segment;cell junction;cellular anatomical entity;cytoplasm;membrane;plasma membrane		Axon;Cell projection;Cytoplasm		5	4	6	8.4	487;536;563;474;244;255	53.479	0	9.9929	533000000	11	0.950886	1			sp|P0DPB3|SCHI1_HUMAN Schwannomin-interacting protein 1 OS=Homo sapiens OX=9606 GN=SCHIP1 PE=1 SV=1;sp|B3KU38-2|IQIP1_HUMAN Isoform IQCJ-SCHIP1-2 of IQCJ-SCHIP1 readthrough transcript protein OS=Homo sapiens OX=9606 GN=IQCJ-SCHIP1;sp|B3KU38|IQIP1_HUMAN IQC
57	B7ZAQ6-2;B7ZAQ6-3;P0CG08;B7ZAQ6	Golgi pH regulator A;Golgi pH regulator B	GPR89A;GPR89B	-0.0295798	-0.106812	0.0906064	0.348038				13.463	13.7896	13.5975	13.7713	13.6269	13.5406	13.8531	13.5634	13.7541	13.5221	13.9028	13.7575	13.8135	13.6456	13.4496	12.9099	biological regulation;cell activation;cell differentiation;cellular developmental process;cellular homeostasis;cellular localization;cellular macromolecule localization;cellular process;chemical homeostasis;developmental process;establishment of localization;establishment of protein localization;homeostatic process;immune system process;intracellular chemical homeostasis;intracellular monoatomic …	channel activity;gated channel activity;monoatomic anion channel activity;monoatomic anion transmembrane transporter activity;monoatomic ion channel activity;monoatomic ion transmembrane transporter activity;passive transmembrane transporter activity;transmembrane transporter activity;transporter activity;voltage-gated channel activity;voltage-gated monoatomic anion channel activity;voltage-gated…	bounding membrane of organelle;cellular anatomical entity;cytoplasmic vesicle membrane;Golgi cisterna membrane;Golgi membrane;Golgi-associated vesicle membrane;membrane;organelle membrane;vesicle membrane		Golgi apparatus membrane	Multi-pass membrane protein	1	1	4	3.9	335;430;455;455	38.484	0.00046707	3.1124	99116000	2	0.954656	0.916512			sp|B7ZAQ6-2|GPHRA_HUMAN Isoform 2 of Golgi pH regulator A OS=Homo sapiens OX=9606 GN=GPR89A;sp|B7ZAQ6-3|GPHRA_HUMAN Isoform 3 of Golgi pH regulator A OS=Homo sapiens OX=9606 GN=GPR89A;sp|P0CG08|GPHRB_HUMAN Golgi pH regulator B OS=Homo sapiens OX=9606 GN=GP
59	C4AMC7;Q6VEQ5;Q9NQA3;A8K0Z3;A8MWX3	Putative WAS protein family homolog 3;WAS protein family homolog 2;WAS protein family homolog 6;WAS protein family homolog 1	WASH3P;WASH2P;WASH6P;WASH1	-0.0272878	0.063556	0.416024	1.07133				17.211	17.1513	17.1484	17.2096	17.2228	17.1601	17.0954	17.0808	17.1438	17.121	17.1365	17.2718	17.2465	17.2455	17.2369	17.23	actin filament organization;actin nucleation;Arp2/3 complex-mediated actin nucleation;biological regulation;cellular component disassembly;cellular component organization;cellular component organization or biogenesis;cellular localization;cellular macromolecule localization;cellular process;cytosolic transport;early endosome to late endosome transport;endocytic recycling;endosomal transport;endos…	actin binding;alpha-tubulin binding;binding;cytoskeletal protein binding;enzyme binding;gamma-tubulin binding;protein binding;tubulin binding;ubiquitin protein ligase binding;ubiquitin-like protein ligase binding	actin-based cell projection;autophagosome;bounding membrane of organelle;cell projection;cellular anatomical entity;centriole;cytoplasmic vesicle;cytoplasmic vesicle membrane;cytosol;early endosome;early endosome membrane;endosome;endosome membrane;filopodium;intracellular membrane-bounded organelle;intracellular non-membrane-bounded organelle;intracellular organelle;intracellular vesicle;lamelli…		Autophagosome;Cell projection;Centriole;Centrosome;Cytoplasm;Cytoplasmic vesicle;Cytoskeleton;Early endosome;Early endosome membrane;Filopodium;Lamellipodium;Late endosome;Microtubule organizing center;Recycling endosome membrane		5	5	5	10.4	463;465;447;465;477	49.994	0	26.481	1522500000	9	0.926573	0.906255			sp|C4AMC7|WASH3_HUMAN Putative WAS protein family homolog 3 OS=Homo sapiens OX=9606 GN=WASH3P PE=1 SV=2;sp|Q6VEQ5|WASH2_HUMAN WAS protein family homolog 2 OS=Homo sapiens OX=9606 GN=WASH2P PE=2 SV=2;sp|Q9NQA3|WASH6_HUMAN WAS protein family homolog 6 OS=Hom
60	O43374-2;O43374;C9J798;O95294-2;O95294;O95294-4;O95294-3	Ras GTPase-activating protein 4;Putative Ras GTPase-activating protein 4B	RASA4;RASA4B	-0.0513465	-0.0766671	0.648014	1.20813				17.8532	17.9114	17.8935	17.9322	17.9942	17.8858	17.9697	18.0009	17.9175	17.8912	17.8418	17.7891	17.3785	17.3235	17.4295	17.5548	biological regulation;cell differentiation;cellular developmental process;cellular process;cellular response to calcium ion;cellular response to chemical stimulus;cellular response to inorganic substance;cellular response to metal ion;cellular response to oxygen-containing compound;cellular response to salt;cellular response to stimulus;developmental process;intracellular signal transduction;nega…	binding;cation binding;enzyme activator activity;enzyme regulator activity;GTPase activator activity;GTPase regulator activity;ion binding;lipid binding;metal ion binding;molecular function activator activity;molecular function regulator activity;nucleoside-triphosphatase regulator activity;phospholipid binding	cellular anatomical entity;cytosol;membrane;plasma membrane		Cell membrane;Cytoplasm;Cytosol	Peripheral membrane protein	14	14	7	19.7	757;803;803;776;804;805;806	85.408	0	105.19	2531000000	29	0.866795	0.885172	434		sp|O43374-2|RASL2_HUMAN Isoform 2 of Ras GTPase-activating protein 4 OS=Homo sapiens OX=9606 GN=RASA4;sp|O43374|RASL2_HUMAN Ras GTPase-activating protein 4 OS=Homo sapiens OX=9606 GN=RASA4 PE=1 SV=2;sp|C9J798|RAS4B_HUMAN Ras GTPase-activating protein 4B OS
61	C9J7I0	UBAP1-MVB12-associated (UMA)-domain containing protein 1	UMAD1	-0.0107524	0.00700124	0.0528807	0.0457475				16.2541	16.4065	16.3672	16.3618	16.4407	16.2576	16.3156	16.305	16.3863	16.2812	16.4029	16.3882	15.826	15.824	15.925	15.815							1	1	1	10.2	137	15.2	0	48.389	308290000	5	0.978965	0.997711			sp|C9J7I0|UMAD1_HUMAN UBAP1-MVB12-associated (UMA)-domain containing protein 1 OS=Homo sapiens OX=9606 GN=UMAD1 PE=1 SV=2
62	C9JLW8	Protein FAM195B	FAM195B	0.21175	0.108575	1.13477	0.460644				15.9682	15.9473	16.0484	15.8975	15.6195	15.8116	15.9872	15.9651	15.6858	15.8086	15.8469	15.9832	16.2384	16.3059	16.2382	16.2507	biological regulation;regulation of biological process;regulation of cell differentiation;regulation of cellular process;regulation of developmental process;regulation of epithelial to mesenchymal transition		cellular anatomical entity;cytoplasm;cytoplasmic ribonucleoprotein granule;cytoplasmic stress granule;intracellular membrane-bounded organelle;intracellular non-membrane-bounded organelle;intracellular organelle;membrane-bounded organelle;non-membrane-bounded organelle;nucleus;organelle;ribonucleoprotein granule;supramolecular complex		Cytoplasm;Nucleus;Stress granule		4	4	1	46.4	97	10.92	0	30.794	3224700000	6	0.4204	0.903162			sp|C9JLW8|MCRI1_HUMAN Mapk-regulated corepressor-interacting protein 1 OS=Homo sapiens OX=9606 GN=MCRIP1 PE=1 SV=1
152	Q13765;E9PAV3-2;E9PAV3;Q9BZK3;Q9H009	Nascent polypeptide-associated complex subunit alpha;Nascent polypeptide-associated complex subunit alpha, muscle-specific form;Putative nascent polypeptide-associated complex subunit alpha-like protein	NACA;NACAP1	-0.0367444	0.0559343	0.428723	0.71709				18.4257	18.4642	18.5295	18.4863	18.4924	18.5509	18.3897	18.4531	18.4088	18.4003	18.3353	18.284	18.4499	18.5184	18.5656	18.7779	amide biosynthetic process;amide metabolic process;anatomical structure development;anatomical structure morphogenesis;biological regulation;biosynthetic process;cardiac chamber development;cardiac ventricle development;cellular biosynthetic process;cellular localization;cellular macromolecule localization;cellular metabolic process;cellular nitrogen compound biosynthetic process;cellular nitroge…	binding;DNA binding;nucleic acid binding;organic cyclic compound binding;protein binding;transcription coactivator activity;transcription coregulator activity;transcription regulator activity;unfolded protein binding	cellular anatomical entity;cytoplasm;extracellular exosome;extracellular membrane-bounded organelle;extracellular organelle;extracellular vesicle;intracellular membrane-bounded organelle;intracellular organelle;membrane-bounded organelle;nascent polypeptide-associated complex;nucleus;organelle;protein-containing complex;vesicle		Cytoplasm;Nucleus		5	5	5	16.3	215;925;2078;213;215	23.384	0	25.291	23749000000	27	0.905616	0.945392			sp|Q13765|NACA_HUMAN Nascent polypeptide-associated complex subunit alpha OS=Homo sapiens OX=9606 GN=NACA PE=1 SV=1;sp|E9PAV3-2|NACAM_HUMAN Isoform skNAC-2 of Nascent polypeptide-associated complex subunit alpha, muscle-specific form OS=Homo sapiens OX=960
153	E9PRG8	Uncharacterized protein C11orf98	C11orf98	-0.0128736	0.0200507	0.184124	0.105849				14.7131	14.6971	14.6585	14.7076	14.7362	14.6634	14.7458	14.7253	14.5373	14.6408	14.735	14.4672	14.3158	14.6222	14.4942	14.2808							3	3	1	22.8	123	14.234	0	9.3437	515040000	8	0.960265	0.989933			sp|E9PRG8|CK098_HUMAN Uncharacterized protein C11orf98 OS=Homo sapiens OX=9606 GN=C11orf98 PE=1 SV=2
155	L0R6Q1	SLC35A4 upstream open reading frame protein	SLC35A4	0.656138	0.49325	1.31295	2.18114				13.2855	12.9904	13.0465	12.4521	12.0771	12.8248	12.6676	12.6092	12.5659	13.9275	12.9732	12.9962	14.217	14.1174	14.3654	13.9473	biological regulation;positive regulation of amide metabolic process;positive regulation of biological process;positive regulation of biosynthetic process;positive regulation of cellular biosynthetic process;positive regulation of cellular metabolic process;positive regulation of cellular process;positive regulation of gene expression;positive regulation of macromolecule biosynthetic process;posi…		cellular anatomical entity;membrane		Membrane	Single-pass membrane protein	3	3	1	24.3	103	11.133	0	3.898	131180000	4	0.115358	0.0970526			sp|L0R6Q1|S35U4_HUMAN SLC35A4 upstream open reading frame protein OS=Homo sapiens OX=9606 GN=SLC35A4 PE=1 SV=1
156	O00115-2;O00115	Deoxyribonuclease-2-alpha	DNASE2	0.0520878	0.0950807	1.39463	1.50514				16.4997	16.4977	16.5097	16.4225	16.4812	16.4472	16.4647	16.385	16.3721	16.4848	16.5442	16.3827	15.9012	15.9644	15.8779	15.8523	apoptotic DNA fragmentation;aromatic compound catabolic process;biological regulation;catabolic process;cell differentiation;cellular aromatic compound metabolic process;cellular catabolic process;cellular developmental process;cellular metabolic process;cellular nitrogen compound catabolic process;cellular nitrogen compound metabolic process;cellular process;developmental process;DNA catabolic p…	binding;catalytic activity;catalytic activity, acting on a nucleic acid;catalytic activity, acting on DNA;deoxyribonuclease II activity;DNA binding;DNA endonuclease activity;DNA endonuclease activity, producing 3'-phosphomonoesters;DNA nuclease activity;endonuclease activity;endonuclease activity, active with either ribo- or deoxyribonucleic acids and producing 3'-phosphomonoesters;hydrolase acti…	cellular anatomical entity;extracellular exosome;extracellular membrane-bounded organelle;extracellular organelle;extracellular vesicle;intracellular membrane-bounded organelle;intracellular organelle;lysosome;lytic vacuole;membrane-bounded organelle;organelle;vacuole;vesicle	Lysosome	Lysosome		4	4	2	10.5	305;360	33.615	0	4.339	1897300000	6	0.842696	0.784356	244		sp|O00115-2|DNS2A_HUMAN Isoform 2 of Deoxyribonuclease-2-alpha OS=Homo sapiens OX=9606 GN=DNASE2;sp|O00115|DNS2A_HUMAN Deoxyribonuclease-2-alpha OS=Homo sapiens OX=9606 GN=DNASE2 PE=1 SV=2
157	O00116	Alkyldihydroxyacetonephosphate synthase, peroxisomal	AGPS	-0.0374241	0.0131003	0.881947	0.19058				18.4375	18.4144	18.444	18.5005	18.4681	18.4396	18.3733	18.4584	18.4249	18.3859	18.4372	18.4447	18.9738	18.9626	18.898	18.8174	biosynthetic process;cellular biosynthetic process;cellular lipid biosynthetic process;cellular lipid metabolic process;cellular metabolic process;cellular process;ether biosynthetic process;ether lipid biosynthetic process;ether lipid metabolic process;ether metabolic process;glycerol ether biosynthetic process;glycerol ether metabolic process;lipid biosynthetic process;lipid metabolic process;m…	alkylglycerone-phosphate synthase activity;anion binding;binding;catalytic activity;FAD binding;flavin adenine dinucleotide binding;heterocyclic compound binding;ion binding;nucleoside phosphate binding;nucleotide binding;organic cyclic compound binding;small molecule binding;transferase activity;transferase activity, transferring alkyl or aryl (other than methyl) groups	bounding membrane of organelle;cellular anatomical entity;cytosol;intracellular membrane-bounded organelle;intracellular organelle;intracellular organelle lumen;membrane;membrane-bounded organelle;membrane-enclosed lumen;microbody;microbody lumen;microbody membrane;mitochondrion;organelle;organelle lumen;organelle membrane;peroxisomal matrix;peroxisomal membrane;peroxisome	Ether lipid metabolism;Peroxisome	Peroxisome membrane		16	16	1	25.8	658	72.911	0	163.21	5872900000	31	0.890454	0.992865	404;541;565	349;404	sp|O00116|ADAS_HUMAN Alkyldihydroxyacetonephosphate synthase, peroxisomal OS=Homo sapiens OX=9606 GN=AGPS PE=1 SV=1
158	O00139;O00139-4;O00139-2;O00139-1;O00139-5;Q8N4N8	Kinesin-like protein KIF2A	KIF2A	-0.0334148	-0.0279662	0.588696	0.294916				18.0622	18.0038	18.0526	18.063	18.1074	18.0483	18.0297	18.0376	18.1351	18.0436	17.9761	17.9803	17.9979	17.9576	18.0705	18.205	anatomical structure development;biological regulation;cell cycle process;cell differentiation;cell division;cellular component assembly;cellular component disassembly;cellular component organization;cellular component organization or biogenesis;cellular developmental process;cellular process;chromosome localization;cytoskeleton organization;developmental process;establishment of chromosome local…	adenyl nucleotide binding;adenyl ribonucleotide binding;anion binding;ATP binding;ATP hydrolysis activity;ATP-dependent activity;binding;carbohydrate derivative binding;catalytic activity;cytoskeletal motor activity;cytoskeletal protein binding;heterocyclic compound binding;hydrolase activity;hydrolase activity, acting on acid anhydrides;hydrolase activity, acting on acid anhydrides, in phosphoru…	cellular anatomical entity;centriolar subdistal appendage;centriole;centrosome;cytoplasm;cytoskeleton;cytosol;intercellular bridge;intracellular non-membrane-bounded organelle;intracellular organelle;intracellular protein-containing complex;kinesin complex;kinetochore;membrane;microtubule;microtubule associated complex;microtubule cytoskeleton;microtubule organizing center;mitotic spindle;non-mem…		Centromere;Centrosome;Chromosome;Cytoplasm;Cytoskeleton;Kinetochore;Microtubule organizing center;Spindle;Spindle pole		16	12	6	20.1	706;744;660;679;686;673	79.954	0	53.907	3772000000	24	0.907978	0.977276	420		sp|O00139|KIF2A_HUMAN Kinesin-like protein KIF2A OS=Homo sapiens OX=9606 GN=KIF2A PE=1 SV=3;sp|O00139-4|KIF2A_HUMAN Isoform 4 of Kinesin-like protein KIF2A OS=Homo sapiens OX=9606 GN=KIF2A;sp|O00139-2|KIF2A_HUMAN Isoform 2 of Kinesin-like protein KIF2A OS=
160	O00148;O00148-2;O00148-3	ATP-dependent RNA helicase DDX39A	DDX39A	-0.0570691	0.0596441	0.423882	0.32172				16.8667	16.9168	17.0013	16.9971	17.0513	16.9075	16.7475	16.9706	16.8878	16.9698	16.6897	16.6317	16.8652	16.9441	17.0349	17.124	cellular aromatic compound metabolic process;cellular localization;cellular metabolic process;cellular nitrogen compound metabolic process;cellular process;establishment of localization;establishment of localization in cell;establishment of RNA localization;heterocycle metabolic process;intracellular transport;localization;macromolecule metabolic process;metabolic process;mRNA export from nucleus…	adenyl nucleotide binding;adenyl ribonucleotide binding;anion binding;ATP binding;ATP hydrolysis activity;ATP-dependent activity;ATP-dependent activity, acting on RNA;binding;carbohydrate derivative binding;catalytic activity;catalytic activity, acting on a nucleic acid;catalytic activity, acting on RNA;helicase activity;heterocyclic compound binding;hydrolase activity;hydrolase activity, acting …	cellular anatomical entity;cytoplasm;intracellular membrane-bounded organelle;intracellular organelle;membrane;membrane-bounded organelle;nuclear body;nuclear speck;nucleoplasm;nucleus;organelle		Cytoplasm;Nucleus		19	6	3	52	427;322;267	49.129	0	58.81	2218300000	10	0.873191	0.945342	62;74;86;164;197;238;299	197;238;299	sp|O00148|DX39A_HUMAN ATP-dependent RNA helicase DDX39A OS=Homo sapiens OX=9606 GN=DDX39A PE=1 SV=2;sp|O00148-2|DX39A_HUMAN Isoform 2 of ATP-dependent RNA helicase DDX39A OS=Homo sapiens OX=9606 GN=DDX39A;sp|O00148-3|DX39A_HUMAN Isoform 3 of ATP-dependent
161	O00151	PDZ and LIM domain protein 1	PDLIM1	0.0938956	0.0505956	0.913836	0.994386				18.3218	18.355	18.3801	18.264	18.3333	18.178	18.3342	18.2932	18.2777	18.1331	18.2585	18.268	18.7695	18.793	18.7113	18.666	actin cytoskeleton organization;actin filament bundle assembly;actin filament bundle organization;actin filament organization;actin filament-based process;actomyosin structure organization;ameboidal-type cell migration;anatomical structure development;animal organ development;biological regulation;cell migration;cell motility;cellular component assembly;cellular component organization;cellular co…	actin binding;actinin binding;alpha-actinin binding;binding;cadherin binding;cadherin binding involved in cell-cell adhesion;cation binding;cell adhesion mediator activity;cell adhesion molecule binding;cell-cell adhesion mediator activity;cytoskeletal protein binding;ion binding;metal ion binding;muscle alpha-actinin binding;protein binding;transcription coactivator activity;transcription coregu…	actin filament bundle;actomyosin;adherens junction;anchoring junction;cell junction;cell-cell junction;cell-substrate junction;cellular anatomical entity;contractile actin filament bundle;cytoplasm;cytoskeleton;filamentous actin;focal adhesion;intracellular non-membrane-bounded organelle;intracellular organelle;non-membrane-bounded organelle;organelle;protein-containing complex;stress fiber;trans…		Cytoplasm;Cytoskeleton;Myofibril;Sarcomere;Z line		16	15	1	65.7	329	36.071	0	230.83	20527000000	47	0.762789	0.938395	73;283;286;289;307		sp|O00151|PDLI1_HUMAN PDZ and LIM domain protein 1 OS=Homo sapiens OX=9606 GN=PDLIM1 PE=1 SV=4
162	O00154-4;O00154-6;O00154-7;O00154;O00154-5;O00154-2;O00154-3;Q6ZUV0	Cytosolic acyl coenzyme A thioester hydrolase	ACOT7	-0.0512524	-0.0413208	0.449744	0.348757				18.3574	18.3011	18.467	18.4247	18.4174	18.4372	18.4151	18.4287	18.4056	18.3389	18.378	18.3863	18.4858	18.4559	18.478	18.4309	acyl-CoA metabolic process;amide metabolic process;aromatic compound biosynthetic process;aromatic compound catabolic process;biosynthetic process;carbohydrate derivative biosynthetic process;carbohydrate derivative catabolic process;carbohydrate derivative metabolic process;carboxylic acid biosynthetic process;carboxylic acid metabolic process;catabolic process;cellular aromatic compound metabol…	acyl-CoA binding;acyl-CoA hydrolase activity;adenyl nucleotide binding;adenyl ribonucleotide binding;amide binding;anion binding;binding;carbohydrate derivative binding;carboxylic ester hydrolase activity;catalytic activity;CoA hydrolase activity;fatty acid derivative binding;fatty-acyl-CoA binding;heterocyclic compound binding;hydrolase activity;hydrolase activity, acting on ester bonds;identica…	cellular anatomical entity;cytosol;extracellular exosome;extracellular membrane-bounded organelle;extracellular organelle;extracellular vesicle;intracellular membrane-bounded organelle;intracellular organelle;membrane-bounded organelle;mitochondrion;nucleoplasm;organelle;vesicle	Biosynthesis of unsaturated fatty acids	Cytoplasm;Cytosol;Mitochondrion		13	13	8	43.5	338;329;370;380;350;246;283;252	37.419	0	130.51	15958000000	36	0.877809	0.965697	15;50;246	15;50;246	sp|O00154-4|BACH_HUMAN Isoform 4 of Cytosolic acyl coenzyme A thioester hydrolase OS=Homo sapiens OX=9606 GN=ACOT7;sp|O00154-6|BACH_HUMAN Isoform 6 of Cytosolic acyl coenzyme A thioester hydrolase OS=Homo sapiens OX=9606 GN=ACOT7;sp|O00154-7|BACH_HUMAN Iso
163	O00159-3;O00159;O00159-2;REV__Q96FV2-2;REV__Q96FV2;Q9UKX2-2;Q9NQX4-2;Q8N1T3-3;Q8N1T3;Q6PIF6-2;Q13402-5;Q6PIF6	Unconventional myosin-Ic	MYO1C	-0.0258776	0.00153351	0.420278	0.0248026				20.8681	20.8179	20.8825	20.9106	20.8852	20.8503	20.8672	20.8527	20.844	20.8005	20.8159	20.8351	20.667	20.662	20.649	20.6037	actin filament organization;actin filament-based movement;actin filament-based process;actin filament-based transport;actin-mediated cell contraction;actin-myosin filament sliding;anatomical structure development;animal organ development;auditory receptor cell stereocilium organization;biological regulation;brush border assembly;cell development;cell differentiation;cell projection organization;c…	actin binding;actin filament binding;adenyl nucleotide binding;adenyl ribonucleotide binding;ADP binding;anion binding;ATP binding;ATP-dependent activity;binding;calmodulin binding;carbohydrate derivative binding;cytoskeletal motor activity;cytoskeletal protein binding;enzyme binding;GTPase binding;heterocyclic compound binding;identical protein binding;ion binding;microfilament motor activity;nu…	actin cytoskeleton;actin-based cell projection;anchoring junction;apical cytoplasm;apical plasma membrane;ATPase complex;basal plasma membrane;bounding membrane of organelle;brush border;B-WICH complex;catalytic complex;cell cortex;cell junction;cell projection;cell projection membrane;cell-cell junction;cellular anatomical entity;ciliary transition zone;cluster of actin-based cell projections;co…	Tight junction;Viral myocarditis	Cell cortex;Cell membrane;Cell projection;Cytoplasm;Cytoplasmic vesicle;Cytoskeleton;Microvillus;Myofibril;Nuclear pore complex;Nucleolus;Nucleoplasm;Nucleus;Ruffle;Stereocilium membrane	Peripheral membrane protein	45	43	12	37.9	1044;1063;1028;378;425;708;430;1022;1032;1957;2092;2116	119.63	0	248.24	72628000000	132	0.931025	1	142;556;566;660;744	556;566	sp|O00159-3|MYO1C_HUMAN Isoform 3 of Unconventional myosin-Ic OS=Homo sapiens OX=9606 GN=MYO1C;sp|O00159|MYO1C_HUMAN Unconventional myosin-Ic OS=Homo sapiens OX=9606 GN=MYO1C PE=1 SV=4;sp|O00159-2|MYO1C_HUMAN Isoform 2 of Unconventional myosin-Ic OS=Homo s
164	O00161;O00161-2	Synaptosomal-associated protein 23	SNAP23	0.00192261	-0.039011	0.0133412	0.230341				18.9	18.998	19.0502	18.9446	18.9957	19.0022	19.1179	18.9954	18.9519	18.9314	19.0092	19.0529	18.9114	18.9207	18.9014	18.8962	biological regulation;cellular component assembly;cellular component organization;cellular component organization or biogenesis;cellular localization;cellular macromolecule localization;cellular process;establishment of localization;establishment of localization in cell;establishment of protein localization;exocytic process;exocytosis;export from cell;Golgi vesicle transport;histamine secretion;h…	binding;molecular adaptor activity;protein binding;protein-macromolecule adaptor activity;SNAP receptor activity;SNARE binding;syntaxin binding;syntaxin-1 binding	adherens junction;anchoring junction;azurophil granule;bounding membrane of organelle;cell junction;cell projection;cell-cell junction;cell-substrate junction;cellular anatomical entity;cytoplasm;cytoplasmic vesicle;cytoplasmic vesicle membrane;endocytic vesicle membrane;extracellular exosome;extracellular membrane-bounded organelle;extracellular organelle;extracellular vesicle;focal adhesion;int…	SNARE interactions in vesicular transport	Cell junction;Cell membrane;Synapse;Synaptosome	Lipid-anchor;Peripheral membrane protein	6	6	2	33.2	211;158	23.354	0	53.651	8342600000	20	0.994862	0.968761	112		sp|O00161|SNP23_HUMAN Synaptosomal-associated protein 23 OS=Homo sapiens OX=9606 GN=SNAP23 PE=1 SV=1;sp|O00161-2|SNP23_HUMAN Isoform SNAP-23b of Synaptosomal-associated protein 23 OS=Homo sapiens OX=9606 GN=SNAP23
165	O00165-5;O00165;O00165-2;O00165-4;O00165-6;O00165-3	HCLS1-associated protein X-1	HAX1	-0.0474386	0.0703602	0.326251	0.753673				15.9703	16.0478	16.1057	16.0899	16.1662	16.01	15.9803	15.9952	15.9372	16.0886	15.9596	16.1104	16.0183	15.8203	16.008	16.1047	biological regulation;cellular component organization;cellular component organization or biogenesis;cellular process;cellular response to chemical stimulus;cellular response to cytokine stimulus;cellular response to organic substance;cellular response to stimulus;negative regulation of apoptotic process;negative regulation of biological process;negative regulation of cellular process;negative reg…	binding;cytokine binding;growth factor binding;interleukin-1 binding;protein binding	actin cytoskeleton;apical plasma membrane;bounding membrane of organelle;cell cortex;cell projection;cellular anatomical entity;clathrin-coated vesicle;coated vesicle;cytoplasm;cytoplasmic ribonucleoprotein granule;cytoplasmic vesicle;cytoskeleton;endoplasmic reticulum;envelope;intracellular membrane-bounded organelle;intracellular non-membrane-bounded organelle;intracellular organelle;intracellu…		Cell cortex;Cell membrane;Cytoplasm;Cytoplasmic vesicle;Endoplasmic reticulum;Mitochondrion;Nucleus;Nucleus membrane;P-body;Sarcoplasmic reticulum	Peripheral membrane protein	2	2	6	7.4	231;279;287;124;191;253	26.099	0.00016113	3.7896	312280000	5	0.888405	0.904088			sp|O00165-5|HAX1_HUMAN Isoform 5 of HCLS1-associated protein X-1 OS=Homo sapiens OX=9606 GN=HAX1;sp|O00165|HAX1_HUMAN HCLS1-associated protein X-1 OS=Homo sapiens OX=9606 GN=HAX1 PE=1 SV=2;sp|O00165-2|HAX1_HUMAN Isoform 2 of HCLS1-associated protein X-1 OS
166	O00170	AH receptor-interacting protein	AIP	0.0270265	0.00332896	0.241956	0.0370488				18.4174	18.3935	18.4939	18.4532	18.4245	18.346	18.4331	18.4365	18.4252	18.2949	18.3834	18.4451	18.1861	18.1163	18.107	18.0929	biological regulation;cellular localization;cellular macromolecule localization;cellular metabolic process;cellular process;establishment of localization;establishment of protein localization;establishment of protein localization to mitochondrion;establishment of protein localization to organelle;localization;macromolecule localization;macromolecule metabolic process;metabolic process;nitrogen co…	aryl hydrocarbon receptor binding;binding;catalytic activity;catalytic activity, acting on a protein;cis-trans isomerase activity;DNA-binding transcription factor binding;GAF domain binding;isomerase activity;peptidyl-prolyl cis-trans isomerase activity;protein binding;protein domain specific binding;RNA polymerase II-specific DNA-binding transcription factor binding;signaling receptor binding;tr…	aryl hydrocarbon receptor complex;cellular anatomical entity;cytoplasm;cytosol;intracellular protein-containing complex;membrane;nucleoplasm;protein-containing complex;receptor complex		Cytoplasm		13	13	1	40.6	330	37.664	0	90.961	10628000000	30	0.942223	0.99941	78;121;122;208	121;122	sp|O00170|AIP_HUMAN AH receptor-interacting protein OS=Homo sapiens OX=9606 GN=AIP PE=1 SV=3
167	O00178;Q9NS37;Q96JG8-3;Q96JG8-2;Q96JG8;Q96JG8-4	GTP-binding protein 1	GTPBP1	-0.0155659	0.0304483	0.124602	0.596735				17.4568	17.5088	17.4792	17.5763	17.4875	17.4277	17.4403	17.4284	17.4848	17.4223	17.419	17.5096	17.1189	17.1875	17.0809	17.1376	ATF6-mediated unfolded protein response;biological process involved in interspecies interaction between organisms;biological regulation;biosynthetic process;carbohydrate derivative metabolic process;cellular aromatic compound metabolic process;cellular biosynthetic process;cellular component organization;cellular component organization or biogenesis;cellular metabolic process;cellular nitrogen co…	anion binding;binding;carbohydrate derivative binding;catalytic activity;DNA binding;DNA-binding transcription factor activity;DNA-binding transcription factor activity, RNA polymerase II-specific;GTP binding;GTPase activity;guanyl nucleotide binding;guanyl ribonucleotide binding;heterocyclic compound binding;hydrolase activity;hydrolase activity, acting on acid anhydrides;hydrolase activity, act…	catalytic complex;cellular anatomical entity;chromatin;cytoplasmic exosome (RNase complex);cytosol;exoribonuclease complex;exosome (RNase complex);intracellular membrane-bounded organelle;intracellular organelle;membrane;membrane-bounded organelle;mitochondrion;nuclear protein-containing complex;nucleoplasm;nucleus;organelle;protein-containing complex;protein-DNA complex;RNA polymerase II transcr…		Cytoplasm;Nucleus		12	12	6	19.4	669;354;414;739;741;757	72.453	0	96.634	3587600000	24	0.958091	0.968395	662;669		sp|O00178|GTPB1_HUMAN GTP-binding protein 1 OS=Homo sapiens OX=9606 GN=GTPBP1 PE=1 SV=3
168	O00186	Syntaxin-binding protein 3	STXBP3	0.00967534	0.0163066	0.0960345	0.146615				17.5254	17.5367	17.6377	17.5474	17.5642	17.5592	17.5916	17.5348	17.5244	17.462	17.4976	17.5838	17.648	17.7539	17.6763	17.8434	amide transport;anatomical structure development;animal organ development;biological regulation;brain development;carbohydrate homeostasis;cell adhesion;cell-cell adhesion;cellular homeostasis;cellular localization;cellular macromolecule localization;cellular process;cellular response to chemical stimulus;cellular response to cytokine stimulus;cellular response to organic substance;cellular respo…	binding;protein binding;protein-containing complex binding;SNARE binding;syntaxin binding;syntaxin-1 binding	apical plasma membrane;basolateral plasma membrane;cellular anatomical entity;cytoplasmic vesicle;cytosol;endocytic vesicle;extracellular exosome;extracellular membrane-bounded organelle;extracellular organelle;extracellular vesicle;intracellular membrane-bounded organelle;intracellular organelle;intracellular vesicle;membrane;membrane-bounded organelle;organelle;phagocytic vesicle;plasma membran…		Cell membrane;Cytoplasm;Cytosol		13	13	1	21.3	592	67.764	0	46.823	2598700000	26	0.97553	0.989341	90		sp|O00186|STXB3_HUMAN Syntaxin-binding protein 3 OS=Homo sapiens OX=9606 GN=STXBP3 PE=1 SV=2
169	O00189	AP-4 complex subunit mu-1	AP4M1	0.0339355	0.0511971	0.123092	0.235342				13.7728	13.5436	13.7785	13.7859	13.5658	13.6414	13.6816	13.6855	13.5742	13.5546	13.8368	13.6649	13.3878	13.2855	13.3717	13.3871	autophagosome assembly;autophagosome organization;cellular component assembly;cellular component organization;cellular component organization or biogenesis;cellular localization;cellular macromolecule localization;cellular process;cytosolic transport;establishment of localization;establishment of localization in cell;establishment of protein localization;establishment of protein localization to o…	binding;macromolecule transmembrane transporter activity;protein binding;protein domain specific binding;protein transmembrane transporter activity;protein transporter activity;transmembrane transporter activity;transporter activity	AP-4 adaptor complex;AP-type membrane coat adaptor complex;cellular anatomical entity;clathrin adaptor complex;cytoplasmic vesicle;cytosol;early endosome;endosome;endosome lumen;extracellular exosome;extracellular membrane-bounded organelle;extracellular organelle;extracellular vesicle;Golgi apparatus subcompartment;intracellular membrane-bounded organelle;intracellular organelle;intracellular or…	Lysosome	Early endosome;Golgi apparatus;trans-Golgi network membrane	Peripheral membrane protein	5	4	1	9.7	453	49.976	0	4.3308	403320000	4	0.949967	0.964821			sp|O00189|AP4M1_HUMAN AP-4 complex subunit mu-1 OS=Homo sapiens OX=9606 GN=AP4M1 PE=1 SV=2
170	O00192-2;O00192	Armadillo repeat protein deleted in velo-cardio-facial syndrome	ARVCF	-0.0509885	-0.20528	0.137729	1.2832				14.9193	14.8498	14.83	15.1335	14.9469	14.6718	14.932	15.1342	15.1488	14.8136	14.9443	14.7067	14.9794	14.9937	15.1538	15.3484	cell adhesion;cell junction assembly;cell junction organization;cell-cell adhesion;cell-cell junction assembly;cell-cell junction organization;cellular aromatic compound metabolic process;cellular component assembly;cellular component organization;cellular component organization or biogenesis;cellular metabolic process;cellular nitrogen compound metabolic process;cellular process;heterocycle meta…	binding;cadherin binding;cell adhesion molecule binding;protein binding	adherens junction;anchoring junction;cell junction;cell-cell junction;cellular anatomical entity;cytoplasm;intracellular membrane-bounded organelle;intracellular organelle;membrane;membrane-bounded organelle;messenger ribonucleoprotein complex;nucleus;organelle;plasma membrane;protein-containing complex;ribonucleoprotein complex				3	3	2	4	899;962	97.684	0	14.947	93706000	5	0.925889	0.651053			sp|O00192-2|ARVC_HUMAN Isoform Short of Splicing regulator ARVCF OS=Homo sapiens OX=9606 GN=ARVCF;sp|O00192|ARVC_HUMAN Splicing regulator ARVCF OS=Homo sapiens OX=9606 GN=ARVCF PE=1 SV=1
171	O00193	Small acidic protein	SMAP	0.00344531	-0.0306365	0.0234977	0.475518				18.4187	18.3602	18.3611	18.4183	18.2866	18.4249	18.4278	18.4337	18.3705	18.2607	18.268	18.2864	18.9096	18.8796	18.8522	18.7191							5	5	1	23.5	183	20.332	0	136.31	12655000000	27	0.994599	0.968394			sp|O00193|SMAP_HUMAN Small acidic protein OS=Homo sapiens OX=9606 GN=SMAP PE=1 SV=1
172	O00203-3;O00203;Q13367-3;Q13367;Q13367-4	AP-3 complex subunit beta-1	AP3B1	0.0279261	0.0216859	0.37495	0.571722				19.3786	19.3873	19.429	19.4239	19.3368	19.3503	19.3892	19.3677	19.3729	19.3052	19.2828	19.3216	20.1214	20.1318	20.1438	20.0321	activation of immune response;activation of innate immune response;anatomical structure development;anatomical structure morphogenesis;animal organ morphogenesis;anterograde axonal transport;anterograde synaptic vesicle transport;antigen processing and presentation;antigen processing and presentation of exogenous antigen;antigen processing and presentation of lipid antigen via MHC class Ib;antige…	binding;enzyme binding;GTP-dependent protein binding;phosphatase binding;protein binding;protein phosphatase binding	AP-3 adaptor complex;AP-type membrane coat adaptor complex;axon cytoplasm;bounding membrane of organelle;cellular anatomical entity;clathrin adaptor complex;clathrin-coated vesicle membrane;coated vesicle membrane;cytoplasm;cytoplasmic region;cytoplasmic vesicle;cytoplasmic vesicle membrane;early endosome;endosome;Golgi apparatus;intracellular membrane-bounded organelle;intracellular organelle;in…	Lysosome	Clathrin-coated vesicle membrane;Cytoplasmic vesicle;Golgi apparatus	Peripheral membrane protein	33	33	5	29.7	1045;1094;1050;1082;1101	116.19	0	134.05	25906000000	88	0.926983	0.979909			sp|O00203-3|AP3B1_HUMAN Isoform 2 of AP-3 complex subunit beta-1 OS=Homo sapiens OX=9606 GN=AP3B1;sp|O00203|AP3B1_HUMAN AP-3 complex subunit beta-1 OS=Homo sapiens OX=9606 GN=AP3B1 PE=1 SV=3
173	O00213-4;O00213-6;O00213-3;O00213-5;O00213-2;O00213	Amyloid beta A4 precursor protein-binding family B member 1	APBB1	-0.0642891	0.0940994	0.158928	0.558391				13.7786	13.6001	13.8453	13.8395	14.017	13.5604	13.66	13.6171	13.6646	13.4415	13.8006	13.568	14.4174	14.5024	14.4856	14.6462	anatomical structure morphogenesis;apoptotic process;axonogenesis;biological regulation;cell death;cell projection morphogenesis;cell projection organization;cellular anatomical entity morphogenesis;cellular component organization;cellular component organization or biogenesis;cellular process;cellular response to stimulus;cellular response to stress;chromatin organization;developmental process;DN…	amide binding;amyloid-beta binding;binding;chromatin binding;enzyme binding;histone binding;lipoprotein particle receptor binding;low-density lipoprotein particle receptor binding;peptide binding;proline-rich region binding;protein binding;protein-containing complex binding;signaling receptor binding;transcription coactivator activity;transcription coregulator activity;transcription regulator act…	cell junction;cell projection;cellular anatomical entity;cytoplasm;endoplasmic reticulum;growth cone;intracellular membrane-bounded organelle;intracellular organelle;lamellipodium;membrane;membrane-bounded organelle;nuclear body;nuclear speck;nucleoplasm;nucleus;organelle;plasma membrane;plasma membrane bounded cell projection;site of polarized growth;synapse	Alzheimer's disease	Cell membrane;Cell projection;Cytoplasm;Growth cone;Nucleus;Nucleus speckle		5	2	6	9.8	451;475;488;490;708;710	49.856	0.0010474	2.3907	50607000	3	0.913834	0.903465	138		sp|O00213-4|APBB1_HUMAN Isoform 4 of Amyloid beta precursor protein binding family B member 1 OS=Homo sapiens OX=9606 GN=APBB1;sp|O00213-6|APBB1_HUMAN Isoform 6 of Amyloid beta precursor protein binding family B member 1 OS=Homo sapiens OX=9606 GN=APBB1;sp
174	O00214;O00214-2	Galectin-8	LGALS8	-0.0657721	-0.0284503	0.433894	0.182539				16.1458	16.1303	15.9846	16.2214	16.1528	16.0838	16.0878	16.0833	16.1749	16.1049	16.1557	16.1932	16.3735	16.2672	16.3084	16.2333	ameboidal-type cell migration;autophagy;biological process involved in interspecies interaction between organisms;catabolic process;cell migration;cell motility;cellular catabolic process;cellular metabolic process;cellular process;cellular response to virus;endothelial cell migration;epithelial cell migration;lymphatic endothelial cell migration;macroautophagy;metabolic process;process utilizing…	binding;carbohydrate binding;cell adhesion molecule binding;integrin binding;protein binding;protein-containing complex binding;signaling receptor binding	cellular anatomical entity;cytoplasm;cytoplasmic vesicle;cytosol;extracellular space;intracellular membrane-bounded organelle;intracellular organelle;intracellular vesicle;membrane;membrane-bounded organelle;organelle;vesicle		Cytoplasm;Cytoplasmic vesicle;Cytosol		5	5	2	15.1	317;359	35.808	0	17.85	923640000	8	0.862747	0.983679	75;78		sp|O00214|LEG8_HUMAN Galectin-8 OS=Homo sapiens OX=9606 GN=LGALS8 PE=1 SV=4;sp|O00214-2|LEG8_HUMAN Isoform 2 of Galectin-8 OS=Homo sapiens OX=9606 GN=LGALS8
175	O00217	NADH dehydrogenase [ubiquinone] iron-sulfur protein 8, mitochondrial	NDUFS8	0.0360355	-0.0141055	0.350725	0.210066				17.8531	17.855	17.9077	17.8788	17.7586	17.8703	17.8526	17.8875	17.918	17.9052	17.7897	17.863	18.5098	18.4541	18.4985	18.5885	aerobic electron transport chain;aerobic respiration;aromatic compound biosynthetic process;ATP biosynthetic process;ATP metabolic process;biosynthetic process;carbohydrate derivative biosynthetic process;carbohydrate derivative metabolic process;cellular aromatic compound metabolic process;cellular biosynthetic process;cellular component assembly;cellular component organization;cellular componen…	4 iron, 4 sulfur cluster binding;active transmembrane transporter activity;binding;catalytic activity;cation binding;electron transfer activity;ion binding;iron-sulfur cluster binding;metal cluster binding;metal ion binding;NAD(P)H dehydrogenase (quinone) activity;NADH dehydrogenase (quinone) activity;NADH dehydrogenase (ubiquinone) activity;NADH dehydrogenase activity;oxidoreductase activity;oxi…	catalytic complex;cellular anatomical entity;inner mitochondrial membrane protein complex;intracellular membrane-bounded organelle;intracellular organelle;intracellular organelle lumen;membrane;membrane protein complex;membrane-bounded organelle;membrane-enclosed lumen;mitochondrial inner membrane;mitochondrial matrix;mitochondrial membrane;mitochondrial protein-containing complex;mitochondrial r…	Alzheimer's disease;Huntington's disease;Oxidative phosphorylation;Parkinson's disease	Mitochondrion		7	7	1	28.6	210	23.705	0	12.248	2283300000	17	0.91607	0.988529			sp|O00217|NDUS8_HUMAN NADH dehydrogenase [ubiquinone] iron-sulfur protein 8, mitochondrial OS=Homo sapiens OX=9606 GN=NDUFS8 PE=1 SV=1
177	O00231;O00231-2;O15553-3;O15553-1;O15553	26S proteasome non-ATPase regulatory subunit 11	PSMD11	0.691208	0.155991	1.19108	0.535258				19.927	19.61	19.8382	19.0182	18.7042	19.5793	19.7008	19.7434	19.4631	19.8319	19.532	19.5778	19.7367	19.7282	19.7213	19.6537	activation of immune response;activation of innate immune response;biological process involved in interspecies interaction between organisms;biological regulation;catabolic process;cell death;cell differentiation;cellular component assembly;cellular component organization;cellular component organization or biogenesis;cellular developmental process;cellular process;defense response;defense respons…	actin binding;acyltransferase activity;aminoacyltransferase activity;binding;catalytic activity;catalytic activity, acting on a protein;cation binding;cytoskeletal protein binding;identical protein binding;ion binding;metal ion binding;protein binding;structural molecule activity;transferase activity;transition metal ion binding;ubiquitin protein ligase activity;ubiquitin-like protein ligase acti…	autophagosome;canonical inflammasome complex;catalytic complex;cell projection;cellular anatomical entity;cytoplasm;cytoplasmic vesicle;cytoplasmic vesicle lumen;cytosol;endopeptidase complex;extracellular region;ficolin-1-rich granule lumen;intracellular membrane-bounded organelle;intracellular organelle;intracellular organelle lumen;intracellular protein-containing complex;intracellular vesicle…	NOD-like receptor signaling pathway;Proteasome	Autophagosome;Cell projection;Cytoplasm;Cytoplasmic vesicle;Cytoskeleton;Cytosol;Lamellipodium;Nucleus;Ruffle		24	24	5	52.1	422;423;445;570;781	47.463	0	248.85	28764000000	62	0.136627	0.806895	202;257		sp|O00231|PSD11_HUMAN 26S proteasome non-ATPase regulatory subunit 11 OS=Homo sapiens OX=9606 GN=PSMD11 PE=1 SV=3;sp|O00231-2|PSD11_HUMAN Isoform 2 of 26S proteasome non-ATPase regulatory subunit 11 OS=Homo sapiens OX=9606 GN=PSMD11
178	O00232;O00232-2;P0C617	26S proteasome non-ATPase regulatory subunit 12	PSMD12	0.204643	0.036328	0.789839	0.346275				19.8155	19.7161	19.7805	19.5715	19.3625	19.7642	19.7364	19.7893	19.6774	19.8203	19.6767	19.6585	20.2527	20.2279	20.1881	20.1379	biological regulation;catabolic process;cellular process;G protein-coupled receptor signaling pathway;macromolecule catabolic process;macromolecule metabolic process;metabolic process;modification-dependent macromolecule catabolic process;modification-dependent protein catabolic process;multicellular organismal process;nervous system process;nitrogen compound metabolic process;organic substance c…	binding;G protein-coupled receptor activity;molecular transducer activity;odorant binding;olfactory receptor activity;signaling receptor activity;transmembrane signaling receptor activity	catalytic complex;cellular anatomical entity;cytoplasm;cytoplasmic vesicle lumen;cytosol;endopeptidase complex;extracellular exosome;extracellular membrane-bounded organelle;extracellular organelle;extracellular region;extracellular vesicle;ficolin-1-rich granule lumen;intracellular organelle lumen;intracellular protein-containing complex;membrane;membrane-bounded organelle;membrane-enclosed lume…	Proteasome	Cell membrane	Multi-pass membrane protein	20	20	3	34.9	456;436;329	52.904	0	295.82	23652000000	70	0.565702	0.969376	74;193;255	193	sp|O00232|PSD12_HUMAN 26S proteasome non-ATPase regulatory subunit 12 OS=Homo sapiens OX=9606 GN=PSMD12 PE=1 SV=3;sp|O00232-2|PSD12_HUMAN Isoform 2 of 26S proteasome non-ATPase regulatory subunit 12 OS=Homo sapiens OX=9606 GN=PSMD12
179	O00233;O00233-2;O00233-3	26S proteasome non-ATPase regulatory subunit 9	PSMD9	0.0478802	0.0387522	0.498032	0.472869				18.5864	18.6188	18.7042	18.6305	18.5841	18.5513	18.5987	18.6062	18.5883	18.4556	18.5567	18.6716	18.7355	18.7324	18.7159	18.6391	biological regulation;catabolic process;cellular component assembly;cellular component organization;cellular component organization or biogenesis;cellular process;macromolecule catabolic process;macromolecule metabolic process;metabolic process;modification-dependent macromolecule catabolic process;modification-dependent protein catabolic process;negative regulation of biological process;negative…	bHLH transcription factor binding;binding;DNA-binding transcription factor binding;protein binding;transcription coactivator activity;transcription coregulator activity;transcription factor binding;transcription regulator activity	cellular anatomical entity;cytoplasm;cytosol;intracellular membrane-bounded organelle;intracellular organelle;membrane-bounded organelle;nucleoplasm;nucleus;organelle;proteasome regulatory particle;protein-containing complex				10	10	3	41.7	223;209;118	24.682	0	45.722	12110000000	22	0.882714	0.966208	59;81;216	81;216	sp|O00233|PSMD9_HUMAN 26S proteasome non-ATPase regulatory subunit 9 OS=Homo sapiens OX=9606 GN=PSMD9 PE=1 SV=3;sp|O00233-2|PSMD9_HUMAN Isoform p27-S of 26S proteasome non-ATPase regulatory subunit 9 OS=Homo sapiens OX=9606 GN=PSMD9
180	O00244	Copper transport protein ATOX1	ATOX1	0.285281	0.173438	2.3469	1.72955				17.1745	17.1319	17.2363	16.8687	16.8454	16.9728	17.0249	17.0551	16.9424	17.2379	17.0259	17.0804	15.0996	14.8569	15.0089	14.9114	cellular homeostasis;chemical homeostasis;copper ion homeostasis;copper ion transport;establishment of localization;homeostatic process;inorganic ion homeostasis;intracellular chemical homeostasis;intracellular copper ion homeostasis;intracellular monoatomic cation homeostasis;intracellular monoatomic ion homeostasis;localization;metal ion transport;monoatomic cation homeostasis;monoatomic cation…	binding;cation binding;copper chaperone activity;copper ion binding;copper-dependent protein binding;cuprous ion binding;ion binding;metal ion binding;metallochaperone activity;molecular carrier activity;protein binding;transition metal ion binding	cellular anatomical entity;cytosol	Mineral absorption			3	3	1	63.2	68	7.4016	0	48.01	4469300000	8	0.123362	0.641573	12;15;41		sp|O00244|ATOX1_HUMAN Copper transport protein ATOX1 OS=Homo sapiens OX=9606 GN=ATOX1 PE=1 SV=1
181	O00255;O00255-3;O00255-1	Menin	MEN1	-0.132758	0.00798893	0.633968	0.0317286				15.1866	15.3887	15.1184	15.2677	15.4159	15.4084	15.1759	15.2336	15.2603	15.1709	14.977	15.0119	14.8624	14.9738	15.1445	15.3876	alpha-beta T cell activation;alpha-beta T cell activation involved in immune response;alpha-beta T cell differentiation;alpha-beta T cell differentiation involved in immune response;anatomical structure development;biological regulation;CD4-positive, alpha-beta T cell activation;CD4-positive, alpha-beta T cell differentiation;CD4-positive, alpha-beta T cell differentiation involved in immune resp…	binding;chromatin binding;DNA binding;DNA secondary structure binding;double-stranded DNA binding;four-way junction DNA binding;molecular adaptor activity;nucleic acid binding;organic cyclic compound binding;phosphoprotein binding;protein binding;protein-containing complex binding;protein-macromolecule adaptor activity;R-SMAD binding;sequence-specific DNA binding;sequence-specific double-stranded…	catalytic complex;cellular anatomical entity;chromatin;chromosomal region;chromosome, telomeric region;cleavage furrow;cytoplasm;cytosol;endoplasmic reticulum lumen;histone methyltransferase complex;intracellular membrane-bounded organelle;intracellular organelle;intracellular organelle lumen;membrane;membrane-bounded organelle;membrane-enclosed lumen;methyltransferase complex;MLL1 complex;MLL1/2…		Nucleus		4	4	3	9.7	610;574;615	67.496	0	46.663	169100000	4	0.744767	0.996527	165		sp|O00255|MEN1_HUMAN Menin OS=Homo sapiens OX=9606 GN=MEN1 PE=1 SV=5;sp|O00255-3|MEN1_HUMAN Isoform 3 of Menin OS=Homo sapiens OX=9606 GN=MEN1;sp|O00255-1|MEN1_HUMAN Isoform 2 of Menin OS=Homo sapiens OX=9606 GN=MEN1
182	O00257;O00257-3	E3 SUMO-protein ligase CBX4	CBX4	-0.0725644	-0.0516376	0.354966	0.301513				16.3085	16.4745	16.5352	16.4151	16.5902	16.5306	16.459	16.507	16.5071	16.4563	16.2972	16.3597	16.4911	16.6896	16.4909	16.4111	biological regulation;cellular component organization;cellular component organization or biogenesis;cellular process;chromatin organization;macromolecule metabolic process;macromolecule modification;metabolic process;negative regulation of apoptotic process;negative regulation of biological process;negative regulation of biosynthetic process;negative regulation of cellular biosynthetic process;ne…	acyltransferase activity;aminoacyltransferase activity;binding;catalytic activity;catalytic activity, acting on a protein;chromatin binding;DNA binding;double-stranded DNA binding;enzyme binding;histone binding;methylated histone binding;methylation-dependent protein binding;modification-dependent protein binding;nucleic acid binding;organic cyclic compound binding;phosphoprotein binding;protein …	catalytic complex;cellular anatomical entity;intracellular membrane-bounded organelle;intracellular organelle;intracellular protein-containing complex;membrane-bounded organelle;nuclear body;nuclear protein-containing complex;nuclear speck;nuclear ubiquitin ligase complex;nucleoplasm;nucleus;organelle;PcG protein complex;PRC1 complex;protein-containing complex;transferase complex;ubiquitin ligase…		Nucleus;Nucleus speckle		3	3	2	5	560;290	61.367	0	5.2852	154690000	7	0.865622	0.958769			sp|O00257|CBX4_HUMAN E3 SUMO-protein ligase CBX4 OS=Homo sapiens OX=9606 GN=CBX4 PE=1 SV=3;sp|O00257-3|CBX4_HUMAN Isoform 2 of E3 SUMO-protein ligase CBX4 OS=Homo sapiens OX=9606 GN=CBX4
183	O00258	Tail-anchored protein insertion receptor WRB	WRB	0.0699453	0.0615222	0.0786778	0.0904053				12.5108	12.2577	12.3128	11.697	12.4746	12.6999	12.754	12.1268	12.0159	12.1698	11.969	11.9111	12.6454	12.5063	13.3067	13.0138	biological regulation;cellular localization;cellular macromolecule localization;cellular process;establishment of localization;establishment of protein localization;establishment of protein localization to membrane;localization;localization within membrane;macromolecule localization;protein insertion into ER membrane;protein insertion into membrane;protein localization;protein localization to mem…	molecular adaptor activity;protein-macromolecule adaptor activity;protein-membrane adaptor activity	cellular anatomical entity;endoplasmic reticulum membrane;endoplasmic reticulum protein-containing complex;GET complex;intracellular membrane-bounded organelle;intracellular organelle;membrane;membrane-bounded organelle;nucleus;organelle;organelle membrane;protein-containing complex		Endoplasmic reticulum membrane	Multi-pass membrane protein	1	1	1	6.9	174	19.779	0.0087128	1.577	6466200	2	0.949949	0.982387			sp|O00258|GET1_HUMAN Guided entry of tail-anchored proteins factor 1 OS=Homo sapiens OX=9606 GN=GET1 PE=1 SV=2
184	O00264;O00264-2	Membrane-associated progesterone receptor component 1	PGRMC1	-0.0880445	-0.0883503	0.450087	0.437008				19.1515	19.1271	18.8906	19.1556	19.1593	19.1185	19.1746	19.163	19.0967	19.121	18.999	19.1103	19.0501	19.0911	19.092	19.1003	aromatic compound biosynthetic process;biological regulation;biosynthetic process;cellular aromatic compound metabolic process;cellular biosynthetic process;cellular metabolic process;cellular nitrogen compound biosynthetic process;cellular nitrogen compound metabolic process;cellular process;heme biosynthetic process;heme metabolic process;heterocycle biosynthetic process;heterocycle metabolic p…	amide binding;amyloid-beta binding;binding;cation binding;heme binding;identical protein binding;ion binding;lipid binding;metal ion binding;organic cyclic compound binding;peptide binding;protein binding;protein dimerization activity;protein homodimerization activity;steroid binding;tetrapyrrole binding	bounding membrane of organelle;cell body;cell junction;cell projection;cellular anatomical entity;cytoplasmic vesicle membrane;endomembrane system;endoplasmic reticulum;endoplasmic reticulum membrane;extracellular region;intracellular membrane-bounded organelle;intracellular organelle;membrane;membrane-bounded organelle;mitochondrial membrane;mitochondrial outer membrane;neuron projection;neurona…		Microsome membrane;Smooth endoplasmic reticulum membrane	Single-pass membrane protein	12	11	2	50.8	195;143	21.671	0	76.453	21573000000	44	0.830819	0.918109	129	129	sp|O00264|PGRC1_HUMAN Membrane-associated progesterone receptor component 1 OS=Homo sapiens OX=9606 GN=PGRMC1 PE=1 SV=3;sp|O00264-2|PGRC1_HUMAN Isoform 2 of Membrane-associated progesterone receptor component 1 OS=Homo sapiens OX=9606 GN=PGRMC1
185	O00267;O00267-2	Transcription elongation factor SPT5	SUPT5H	0.134361	0.0220191	2.31328	0.123567				18.3093	18.3817	18.3376	18.2105	18.1884	18.2266	18.3312	18.2093	18.4221	18.1222	18.4078	18.2383	19.2928	19.1138	19.2754	19.1197	aromatic compound biosynthetic process;biological regulation;biosynthetic process;cellular aromatic compound metabolic process;cellular biosynthetic process;cellular component organization;cellular component organization or biogenesis;cellular metabolic process;cellular nitrogen compound biosynthetic process;cellular nitrogen compound metabolic process;cellular process;chromatin organization;chro…	binding;chromatin binding;enzyme binding;mRNA binding;nucleic acid binding;organic cyclic compound binding;protein binding;protein dimerization activity;protein heterodimerization activity;protein-containing complex binding;RNA binding	cellular anatomical entity;DSIF complex;intracellular membrane-bounded organelle;intracellular organelle;membrane-bounded organelle;nuclear protein-containing complex;nucleoplasm;nucleus;organelle;protein-containing complex;transcription elongation factor complex		Nucleus		19	19	2	18.2	1087;1083	121	0	159.49	4822300000	37	0.444169	0.988064	626		sp|O00267|SPT5H_HUMAN Transcription elongation factor SPT5 OS=Homo sapiens OX=9606 GN=SUPT5H PE=1 SV=1;sp|O00267-2|SPT5H_HUMAN Isoform 2 of Transcription elongation factor SPT5 OS=Homo sapiens OX=9606 GN=SUPT5H
186	O00268	Transcription initiation factor TFIID subunit 4	TAF4	-0.0245431	0.325795	0.027535	0.466548				11.3646	10.7192	11.5074	10.9116	11.5184	11.2348	11.2104	10.5961	10.8073	11.096	11.5515	11.5136	11.3628	11.0039	11.6901	11.59	anatomical structure development;aromatic compound biosynthetic process;biological regulation;biosynthetic process;cellular aromatic compound metabolic process;cellular biosynthetic process;cellular component assembly;cellular component organization;cellular component organization or biogenesis;cellular metabolic process;cellular nitrogen compound biosynthetic process;cellular nitrogen compound m…	aryl hydrocarbon receptor binding;binding;DNA binding;DNA-binding transcription factor binding;nucleic acid binding;organic cyclic compound binding;protein binding;protein dimerization activity;protein heterodimerization activity;RNA polymerase II-specific DNA-binding transcription factor binding;signaling receptor binding;transcription factor binding	acetyltransferase complex;catalytic complex;cellular anatomical entity;chromatin;cytosol;germ cell nucleus;histone acetyltransferase complex;histone methyltransferase complex;intracellular membrane-bounded organelle;intracellular organelle;intracellular protein-containing complex;male germ cell nucleus;membrane-bounded organelle;methyltransferase complex;MLL1 complex;MLL1/2 complex;nuclear protei…	Basal transcription factors;Huntington's disease	Nucleus		4	4	1	6.2	1085	110.11	0	26.592	143070000	5	0.978804	0.765498			sp|O00268|TAF4_HUMAN Transcription initiation factor TFIID subunit 4 OS=Homo sapiens OX=9606 GN=TAF4 PE=1 SV=2
187	O00273;O00273-2	DNA fragmentation factor subunit alpha	DFFA	-0.0235437	-0.0507209	0.126166	0.359664				16.6125	16.7754	16.5955	16.6102	16.7218	16.7219	16.7252	16.686	16.7244	16.5532	16.7929	16.7563	16.5603	16.5314	16.5574	16.4484	apoptotic DNA fragmentation;apoptotic process;aromatic compound catabolic process;biological regulation;catabolic process;cell death;cellular aromatic compound metabolic process;cellular catabolic process;cellular metabolic process;cellular nitrogen compound catabolic process;cellular nitrogen compound metabolic process;cellular process;chaperone-mediated protein folding;DNA catabolic process;DNA…	binding;deoxyribonuclease inhibitor activity;enzyme inhibitor activity;enzyme regulator activity;molecular function inhibitor activity;molecular function regulator activity;nuclease inhibitor activity;protein binding;protein domain specific binding;protein folding chaperone	cellular anatomical entity;chromatin;cytosol;intracellular membrane-bounded organelle;intracellular organelle;membrane;membrane-bounded organelle;nucleoplasm;nucleus;organelle;plasma membrane;protein-containing complex;protein-DNA complex	Apoptosis	Cytoplasm		7	7	2	26.6	331;268	36.521	0	79.9	3033200000	17	0.952786	0.951177	38;47		sp|O00273|DFFA_HUMAN DNA fragmentation factor subunit alpha OS=Homo sapiens OX=9606 GN=DFFA PE=1 SV=1;sp|O00273-2|DFFA_HUMAN Isoform DFF35 of DNA fragmentation factor subunit alpha OS=Homo sapiens OX=9606 GN=DFFA
188	O00291-3;O00291-4;O00291	Huntingtin-interacting protein 1	HIP1	-0.143192	0.0644948	0.420471	0.260332				11.599	11.8589	11.5873	11.6132	11.8532	12.0084	11.5717	11.7041	11.576	11.8087	11.3077	11.6848	11.673	11.7297	11.3812	11.6756	actin filament organization;activation of cysteine-type endopeptidase activity involved in apoptotic process;apoptotic process;apoptotic signaling pathway;biological regulation;cell death;cell differentiation;cellular component assembly;cellular component organization;cellular component organization or biogenesis;cellular developmental process;cellular localization;cellular macromolecule localiza…	actin binding;actin filament binding;anion binding;AP-2 adaptor complex binding;binding;cargo adaptor activity;clathrin adaptor activity;clathrin binding;clathrin light chain binding;cytoskeletal protein binding;epidermal growth factor receptor binding;glutamate receptor binding;growth factor receptor binding;identical protein binding;ion binding;lipid binding;molecular adaptor activity;phosphati…	bounding membrane of organelle;cell junction;cellular anatomical entity;clathrin-coated vesicle;clathrin-coated vesicle membrane;coated vesicle;coated vesicle membrane;cytoplasm;cytoplasmic vesicle;cytoplasmic vesicle membrane;cytoskeleton;cytosol;glutamatergic synapse;Golgi apparatus;intracellular membrane-bounded organelle;intracellular non-membrane-bounded organelle;intracellular organelle;int…	Huntington's disease	Clathrin-coated vesicle membrane;Cytoplasm;Cytoplasmic vesicle;Endomembrane system;Nucleus		6	5	3	6.6	986;1008;1037	110.66	0	11.217	100920000	3	0.787706	0.949702	63;92		sp|O00291-3|HIP1_HUMAN Isoform 3 of Huntingtin-interacting protein 1 OS=Homo sapiens OX=9606 GN=HIP1;sp|O00291-4|HIP1_HUMAN Isoform 4 of Huntingtin-interacting protein 1 OS=Homo sapiens OX=9606 GN=HIP1;sp|O00291|HIP1_HUMAN Huntingtin-interacting protein 1
189	O00299	Chloride intracellular channel protein 1	CLIC1	0.0149091	0.0410493	0.216912	0.713264				19.4245	19.3598	19.4011	19.3893	19.3439	19.4075	19.3194	19.3813	19.3616	19.3778	19.3848	19.3378	19.578	19.5619	19.5622	19.5178	biological regulation;cell adhesion;cell-cell adhesion;cellular process;chloride transport;establishment of localization;homotypic cell-cell adhesion;inorganic anion transport;localization;monoatomic anion transport;monoatomic ion transport;platelet aggregation;positive regulation of biological process;positive regulation of cell differentiation;positive regulation of cellular process;positive re…	binding;cadherin binding;cell adhesion molecule binding;channel activity;chloride channel activity;chloride transmembrane transporter activity;gated channel activity;inorganic anion transmembrane transporter activity;inorganic molecular entity transmembrane transporter activity;monoatomic anion channel activity;monoatomic anion transmembrane transporter activity;monoatomic ion channel activity;mo…	blood microparticle;brush border;cellular anatomical entity;chloride channel complex;cluster of actin-based cell projections;cytoplasm;endoplasmic reticulum;envelope;extracellular exosome;extracellular membrane-bounded organelle;extracellular organelle;extracellular space;extracellular vesicle;intracellular membrane-bounded organelle;intracellular organelle;membrane;membrane protein complex;membr…		Cell membrane;Cytoplasm;Nucleus;Nucleus membrane	Single-pass membrane protein	14	13	1	74.3	241	26.922	0	212.97	60638000000	56	0.96056	0.949816	24;59;191;223	24;191	sp|O00299|CLIC1_HUMAN Chloride intracellular channel protein 1 OS=Homo sapiens OX=9606 GN=CLIC1 PE=1 SV=4
190	O00300;REV__Q6EIG7	Tumor necrosis factor receptor superfamily member 11B	TNFRSF11B	0.112824	0.152967	0.439873	0.702076				15.6281	15.4528	15.7936	15.6089	15.4794	15.4477	15.4613	15.4998	15.4545	15.4953	15.357	15.6738	14.7899	14.8828	14.8371	14.6274	anatomical structure development;apoptotic process;biological regulation;cell death;cellular component organization;cellular component organization or biogenesis;cellular process;developmental process;external encapsulating structure organization;extracellular matrix organization;extracellular structure organization;negative regulation of animal organ morphogenesis;negative regulation of biologic…	binding;cytokine activity;molecular function activator activity;molecular function regulator activity;molecular transducer activity;protein binding;receptor ligand activity;signaling receptor activator activity;signaling receptor activity;signaling receptor binding;signaling receptor regulator activity	cellular anatomical entity;external encapsulating structure;extracellular matrix;extracellular region;extracellular space;membrane;plasma membrane;protein-containing complex;receptor complex	Cytokine-cytokine receptor interaction;Osteoclast differentiation	Secreted		6	5	2	12.7	401;209	46.026	0	8.8334	1252500000	6	0.812557	0.771703		166;319	sp|O00300|TR11B_HUMAN Tumor necrosis factor receptor superfamily member 11B OS=Homo sapiens OX=9606 GN=TNFRSF11B PE=1 SV=3
191	O00303	Eukaryotic translation initiation factor 3 subunit F	EIF3F	-0.0200863	-0.0354818	0.195417	0.515771				19.177	19.1789	19.2206	19.2511	19.247	19.1387	19.2764	19.2217	19.1848	19.1524	19.1631	19.1759	20.0877	20.0865	20.069	20.1068	cellular component assembly;cellular component organization;cellular component organization or biogenesis;cellular metabolic process;cellular process;formation of cytoplasmic translation initiation complex;IRES-dependent viral translational initiation;macromolecule metabolic process;macromolecule modification;metabolic process;nitrogen compound metabolic process;organic substance metabolic proces…	binding;catalytic activity;catalytic activity, acting on a protein;cysteine-type deubiquitinase activity;cysteine-type peptidase activity;deubiquitinase activity;hydrolase activity;identical protein binding;metal-dependent deubiquitinase activity;metallopeptidase activity;nucleic acid binding;organic cyclic compound binding;peptidase activity;protein binding;translation factor activity, RNA bindi…	cell junction;cellular anatomical entity;cytosol;eukaryotic 43S preinitiation complex;eukaryotic 48S preinitiation complex;eukaryotic translation initiation factor 3 complex;eukaryotic translation initiation factor 3 complex, eIF3m;membrane;protein-containing complex;ribonucleoprotein complex;synapse;translation preinitiation complex	RNA transport	Cytoplasm		11	11	1	35.6	357	37.563	0	263.46	22752000000	69	0.952811	0.966788	256		sp|O00303|EIF3F_HUMAN Eukaryotic translation initiation factor 3 subunit F OS=Homo sapiens OX=9606 GN=EIF3F PE=1 SV=1
193	O00330;O00330-3;O00330-2	Pyruvate dehydrogenase protein X component, mitochondrial	PDHX	-0.0169264	0.112498	0.0528474	0.40128				14.8058	14.8088	14.5555	14.7258	14.8707	14.6244	14.5518	14.5043	14.7764	14.7492	14.8884	14.8678	14.8737	14.7873	14.7087	14.7114	acetyl-CoA biosynthetic process;acetyl-CoA biosynthetic process from pyruvate;acetyl-CoA metabolic process;acyl-CoA biosynthetic process;acyl-CoA metabolic process;amide biosynthetic process;amide metabolic process;aromatic compound biosynthetic process;biosynthetic process;carbohydrate derivative biosynthetic process;carbohydrate derivative metabolic process;carboxylic acid metabolic process;cel…	acyltransferase activity;catalytic activity;transferase activity	catalytic complex;cellular anatomical entity;intracellular membrane-bounded organelle;intracellular organelle;intracellular organelle lumen;membrane-bounded organelle;membrane-enclosed lumen;mitochondrial matrix;mitochondrial protein-containing complex;mitochondrial pyruvate dehydrogenase complex;mitochondrion;organelle;organelle lumen;oxidoreductase complex;protein-containing complex;pyruvate de…	Citrate cycle (TCA cycle);Glycolysis / Gluconeogenesis;Pyruvate metabolism	Mitochondrion matrix		3	3	3	6.2	501;486;274	54.122	0	32.375	172260000	7	0.969624	0.899421			sp|O00330|ODPX_HUMAN Pyruvate dehydrogenase protein X component, mitochondrial OS=Homo sapiens OX=9606 GN=PDHX PE=1 SV=3;sp|O00330-3|ODPX_HUMAN Isoform 3 of Pyruvate dehydrogenase protein X component, mitochondrial OS=Homo sapiens OX=9606 GN=PDHX
194	O00391-2;O00391	Sulfhydryl oxidase 1	QSOX1	0.261186	0.188828	1.44783	0.998933				17.2277	17.0881	17.3035	16.9928	16.8352	17.0078	17.0663	17.0926	16.8939	17.1853	17.0779	17.141	16.3263	16.4512	16.3548	16.3434	biological regulation;cellular component assembly;cellular component organization;cellular component organization or biogenesis;cellular process;external encapsulating structure organization;extracellular matrix assembly;extracellular matrix organization;extracellular structure organization;negative regulation of autophagy;negative regulation of biological process;negative regulation of catabolic…	anion binding;binding;catalytic activity;catalytic activity, acting on a protein;disulfide oxidoreductase activity;FAD binding;flavin adenine dinucleotide binding;flavin-dependent sulfhydryl oxidase activity;heterocyclic compound binding;intramolecular oxidoreductase activity;intramolecular oxidoreductase activity, transposing S-S bonds;ion binding;isomerase activity;nucleoside phosphate binding;…	bounding membrane of organelle;cellular anatomical entity;cytoplasmic vesicle lumen;endoplasmic reticulum lumen;extracellular exosome;extracellular membrane-bounded organelle;extracellular organelle;extracellular region;extracellular space;extracellular vesicle;Golgi apparatus;Golgi membrane;intercellular bridge;intracellular membrane-bounded organelle;intracellular organelle;intracellular organe…		Golgi apparatus membrane;Secreted	Single-pass membrane protein	6	6	2	11.3	604;747	66.86	0	28.851	6518300000	7	0.248035	0.728114	237		sp|O00391-2|QSOX1_HUMAN Isoform 2 of Sulfhydryl oxidase 1 OS=Homo sapiens OX=9606 GN=QSOX1;sp|O00391|QSOX1_HUMAN Sulfhydryl oxidase 1 OS=Homo sapiens OX=9606 GN=QSOX1 PE=1 SV=3
195	O00399	Dynactin subunit 6	DCTN6	-0.0682526	0.0388549	0.550733	0.292194				14.3547	14.4332	14.2542	14.4039	14.4511	14.3919	14.2806	14.3152	14.3299	14.3184	14.3565	14.4568	13.4184	13.3524	13.5901	13.6081	cell cycle process;cellular component organization;cellular component organization or biogenesis;cellular process;cytoskeleton organization;microtubule cytoskeleton organization;microtubule cytoskeleton organization involved in mitosis;microtubule-based process;mitotic cell cycle process;mitotic spindle organization;organelle organization;spindle organization	binding;dynein complex binding;protein-containing complex binding	cellular anatomical entity;centrosome;cytosol;dynactin complex;intracellular non-membrane-bounded organelle;intracellular organelle;kinetochore;microtubule associated complex;microtubule organizing center;non-membrane-bounded organelle;organelle;protein-containing complex;supramolecular complex	Vasopressin-regulated water reabsorption	Centromere;Chromosome;Cytoplasm;Cytoskeleton;Kinetochore		3	3	1	12.6	190	20.747	0.00046504	3.0246	443030000	5	0.844532	0.969727			sp|O00399|DCTN6_HUMAN Dynactin subunit 6 OS=Homo sapiens OX=9606 GN=DCTN6 PE=1 SV=1
196	O00400	Acetyl-coenzyme A transporter 1	SLC33A1	-0.0876659	-0.0626777	1.06183	0.215841				15.9892	16.0253	15.9167	16.0431	16.0423	16.1088	15.9131	15.9509	16.2552	16.0606	15.9873	16.0428	15.475	15.2517	15.4188	15.3359	acetyl-CoA transmembrane transport;acetyl-CoA transport;adenine nucleotide transport;adenosine 3',5'-bisphosphate transmembrane transport;amide transport;carbohydrate derivative transport;cellular process;establishment of localization;fatty-acyl-CoA transport;localization;nitrogen compound transport;nucleobase-containing compound transport;nucleotide transmembrane transport;nucleotide transport;o…	acetyl-CoA transmembrane transporter activity;adenine nucleotide transmembrane transporter activity;adenosine 3',5'-bisphosphate transmembrane transporter activity;amide transmembrane transporter activity;binding;carbohydrate derivative transmembrane transporter activity;identical protein binding;nucleobase-containing compound transmembrane transporter activity;nucleotide transmembrane transporte…	bounding membrane of organelle;cellular anatomical entity;endoplasmic reticulum membrane;Golgi membrane;membrane;organelle membrane;plasma membrane	Glycosphingolipid biosynthesis - ganglio series	Endoplasmic reticulum membrane	Multi-pass membrane protein	4	4	1	7.1	549	60.908	0	15.39	447040000	8	0.762309	0.963541			sp|O00400|ACATN_HUMAN Acetyl-coenzyme A transporter 1 OS=Homo sapiens OX=9606 GN=SLC33A1 PE=1 SV=1
197	O00401	Neural Wiskott-Aldrich syndrome protein	WASL	-0.105914	-0.0655667	0.24231	0.144433				16.2068	16.3551	15.7946	16.2302	16.2919	16.1521	16.1664	16.1682	16.2185	16.2216	16.2079	16.3388	16.5335	16.5347	16.5209	16.4516	actin filament organization;actin filament polymerization;actin filament-based movement;actin filament-based process;actin filament-based transport;actin polymerization or depolymerization;anatomical structure morphogenesis;biological process involved in interspecies interaction between organisms;biological regulation;cell cycle process;cell division;cell projection morphogenesis;cell projection …	actin binding;binding;cytoskeletal protein binding;enzyme regulator activity;GTPase regulator activity;microtubule binding;molecular function regulator activity;nucleoside-triphosphatase regulator activity;protein binding;tubulin binding	actin cap;actin cytoskeleton;bounding membrane of organelle;cell junction;cell projection;cellular anatomical entity;cytoplasm;cytoplasmic vesicle;cytoplasmic vesicle membrane;cytoskeleton;cytosol;endocytic vesicle membrane;endoplasmic reticulum membrane;extracellular exosome;extracellular membrane-bounded organelle;extracellular organelle;extracellular vesicle;glutamatergic synapse;intracellular…	Adherens junction;Bacterial invasion of epithelial cells;Chemokine signaling pathway;Fc gamma R-mediated phagocytosis;Pathogenic Escherichia coli infection;Regulation of actin cytoskeleton;Shigellosis	Cytoplasm;Cytoskeleton;Nucleus		8	8	1	15	505	54.826	0	20.581	2891400000	15	0.866742	0.968367	431	431	sp|O00401|WASL_HUMAN Actin nucleation-promoting factor WASL OS=Homo sapiens OX=9606 GN=WASL PE=1 SV=2
198	O00410;O00410-3;O00410-2	Importin-5	IPO5	-0.0484994	-0.0327962	0.625658	0.440304				20.5735	20.5652	20.6573	20.6772	20.6128	20.6515	20.6396	20.6479	20.607	20.5914	20.489	20.4766	20.5009	20.5108	20.5069	20.5874	activation of immune response;activation of innate immune response;biological regulation;cellular localization;cellular macromolecule localization;cellular process;cellular response to acid chemical;cellular response to amino acid stimulus;cellular response to chemical stimulus;cellular response to endogenous stimulus;cellular response to nitrogen compound;cellular response to organic substance;c…	amide binding;binding;enzyme binding;enzyme inhibitor activity;enzyme regulator activity;GTPase binding;GTPase inhibitor activity;GTPase regulator activity;molecular carrier activity;molecular function inhibitor activity;molecular function regulator activity;nuclear import signal receptor activity;nuclear localization sequence binding;nucleic acid binding;nucleocytoplasmic carrier activity;nucleo…	cellular anatomical entity;cytoplasm;cytosol;Golgi apparatus;intracellular membrane-bounded organelle;intracellular non-membrane-bounded organelle;intracellular organelle;membrane;membrane-bounded organelle;non-membrane-bounded organelle;nuclear membrane;nuclear pore;nuclear protein-containing complex;nucleolus;nucleoplasm;nucleus;organelle;organelle membrane;protein-containing complex		Cytoplasm;Nucleolus;Nucleus		35	33	3	40.9	1097;1115;1037	123.63	0	323.31	58947000000	118	0.875735	0.968183	110;180;266;348;420;473;560;682;687;733;915;944;972;1057	348;972	sp|O00410|IPO5_HUMAN Importin-5 OS=Homo sapiens OX=9606 GN=IPO5 PE=1 SV=4;sp|O00410-3|IPO5_HUMAN Isoform 3 of Importin-5 OS=Homo sapiens OX=9606 GN=IPO5;sp|O00410-2|IPO5_HUMAN Isoform 2 of Importin-5 OS=Homo sapiens OX=9606 GN=IPO5
199	O00411	DNA-directed RNA polymerase, mitochondrial	POLRMT	-0.0545902	0.0373001	0.568648	0.405676				16.34	16.3414	16.4257	16.485	16.3778	16.408	16.3853	16.3027	16.3072	16.4163	16.2787	16.2254	15.9903	16.0063	15.9811	15.9734	aromatic compound biosynthetic process;biosynthetic process;cellular aromatic compound metabolic process;cellular biosynthetic process;cellular metabolic process;cellular nitrogen compound biosynthetic process;cellular nitrogen compound metabolic process;cellular process;DNA-templated transcription;DNA-templated transcription initiation;heterocycle biosynthetic process;heterocycle metabolic proce…	3'-5' exonuclease activity;3'-5'-RNA exonuclease activity;5'-3' RNA polymerase activity;binding;catalytic activity;catalytic activity, acting on a nucleic acid;catalytic activity, acting on RNA;DNA binding;DNA primase activity;DNA-directed 5'-3' RNA polymerase activity;double-stranded DNA binding;exonuclease activity;exonuclease activity, active with either ribo- or deoxyribonucleic acids and pro…	catalytic complex;cellular anatomical entity;DNA-directed RNA polymerase complex;intracellular membrane-bounded organelle;intracellular non-membrane-bounded organelle;intracellular organelle;intracellular organelle lumen;intracellular protein-containing complex;membrane-bounded organelle;membrane-enclosed lumen;mitochondrial DNA-directed RNA polymerase complex;mitochondrial matrix;mitochondrial n…		Mitochondrion		5	5	1	4	1230	138.62	0	19.843	80144000	6	0.866635	0.963095			sp|O00411|RPOM_HUMAN DNA-directed RNA polymerase, mitochondrial OS=Homo sapiens OX=9606 GN=POLRMT PE=1 SV=2
200	O00418	Eukaryotic elongation factor 2 kinase	EEF2K	0.00659053	0.0637252	0.0488854	1.28214				17.444	17.4635	17.4408	17.4611	17.5113	17.3562	17.3659	17.3613	17.4301	17.2752	17.4267	17.4615	17.382	17.4418	17.4053	17.4112	actin cytoskeleton organization;actin filament-based process;biological regulation;biosynthetic process;cellular biosynthetic process;cellular component disassembly;cellular component organization;cellular component organization or biogenesis;cellular metabolic process;cellular process;cellular response to anoxia;cellular response to brain-derived neurotrophic factor stimulus;cellular response to…	adenyl nucleotide binding;adenyl ribonucleotide binding;anion binding;ATP binding;binding;calcium ion binding;calmodulin binding;calmodulin-dependent protein kinase activity;carbohydrate derivative binding;catalytic activity;catalytic activity, acting on a protein;cation binding;elongation factor-2 kinase activity;heterocyclic compound binding;ion binding;kinase activity;metal ion binding;nucleic…	cell junction;cell projection;cellular anatomical entity;cytoplasm;cytosol;dendritic spine;glutamatergic synapse;neuron projection;neuron spine;organelle;plasma membrane bounded cell projection;postsynapse;postsynaptic density;postsynaptic specialization;synapse				8	8	1	9.1	725	82.143	0	16.163	779520000	16	0.986418	0.898573			sp|O00418|EF2K_HUMAN Eukaryotic elongation factor 2 kinase OS=Homo sapiens OX=9606 GN=EEF2K PE=1 SV=2
201	O00422;O00422-2	Histone deacetylase complex subunit SAP18	SAP18	0.0192502	0.00473976	0.418696	0.0669251				18.1813	18.1841	18.2328	18.1959	18.1835	18.1611	18.2283	18.1899	18.1659	18.0381	18.118	18.1555	17.9389	17.9434	17.9613	17.8781	biological regulation;cellular aromatic compound metabolic process;cellular metabolic process;cellular nitrogen compound metabolic process;cellular process;heterocycle metabolic process;macromolecule metabolic process;metabolic process;mRNA metabolic process;mRNA processing;negative regulation of biological process;negative regulation of biosynthetic process;negative regulation of cellular biosyn…	binding;nucleic acid binding;organic cyclic compound binding;RNA binding;transcription coregulator activity;transcription corepressor activity;transcription regulator activity	ASAP complex;catalytic complex;cellular anatomical entity;cytosol;histone deacetylase complex;intracellular membrane-bounded organelle;intracellular organelle;membrane-bounded organelle;nuclear body;nuclear protein-containing complex;nuclear speck;nucleoplasm;nucleus;organelle;protein-containing complex	mRNA surveillance pathway;RNA transport	Cytoplasm;Nucleus;Nucleus speckle		7	7	2	37.3	153;172	17.561	0	12.143	9884300000	19	0.951354	0.998078	26		sp|O00422|SAP18_HUMAN Histone deacetylase complex subunit SAP18 OS=Homo sapiens OX=9606 GN=SAP18 PE=1 SV=1;sp|O00422-2|SAP18_HUMAN Isoform 2 of Histone deacetylase complex subunit SAP18 OS=Homo sapiens OX=9606 GN=SAP18
202	O00423;O00423-3	Echinoderm microtubule-associated protein-like 1	EML1	-0.0252031	0.0143617	0.22904	0.394222				18.5781	18.5582	18.5445	18.6112	18.6419	18.5034	18.5677	18.5267	18.5434	18.5365	18.6044	18.6394	18.0283	17.9521	18.0185	17.894	anatomical structure development;animal organ development;brain development;cell cycle process;cell differentiation;cell population proliferation;cellular component organization;cellular component organization or biogenesis;cellular developmental process;cellular process;cytoskeleton organization;developmental process;hematopoietic progenitor cell differentiation;microtubule cytoskeleton organiza…	binding;calcium ion binding;cation binding;cytoskeletal protein binding;ion binding;metal ion binding;microtubule binding;protein binding;tubulin binding	cellular anatomical entity;cytosol;microtubule;microtubule associated complex;mitotic spindle midzone;mitotic spindle pole;perinuclear region of cytoplasm;polymeric cytoskeletal fiber;protein-containing complex;spindle midzone;spindle pole;supramolecular complex;supramolecular fiber;supramolecular polymer		Cytoplasm;Cytoskeleton;Perinuclear region		14	14	2	18.4	815;834	89.86	0	59.101	3310200000	30	0.949377	0.989021	330;770	276	sp|O00423|EMAL1_HUMAN Echinoderm microtubule-associated protein-like 1 OS=Homo sapiens OX=9606 GN=EML1 PE=1 SV=3;sp|O00423-3|EMAL1_HUMAN Isoform 3 of Echinoderm microtubule-associated protein-like 1 OS=Homo sapiens OX=9606 GN=EML1
203	O00425;O00425-2;REV__Q8N9R8;REV__Q8N9R8-2	Insulin-like growth factor 2 mRNA-binding protein 3	IGF2BP3	-0.0258319	0.0154133	0.33222	0.248109				18.2326	18.2185	18.2861	18.267	18.3162	18.2315	18.257	18.2149	18.219	18.141	18.1849	18.272	17.6591	17.6206	17.6474	17.5528	amide biosynthetic process;amide metabolic process;anatomical structure development;anatomical structure morphogenesis;biological regulation;biosynthetic process;cellular biosynthetic process;cellular metabolic process;cellular nitrogen compound biosynthetic process;cellular nitrogen compound metabolic process;cellular process;CRD-mediated mRNA stabilization;developmental process;establishment of…	binding;molecular adaptor activity;mRNA 3'-UTR binding;mRNA 5'-UTR binding;mRNA binding;N6-methyladenosine-containing RNA reader activity;nucleic acid binding;organic cyclic compound binding;protein-macromolecule adaptor activity;protein-RNA adaptor activity;RNA binding;translation regulator activity	cellular anatomical entity;cytoplasm;cytoplasmic ribonucleoprotein granule;cytoplasmic stress granule;cytosol;intracellular membrane-bounded organelle;intracellular non-membrane-bounded organelle;intracellular organelle;membrane-bounded organelle;non-membrane-bounded organelle;nucleus;organelle;P-body;ribonucleoprotein granule;supramolecular complex		Cytoplasm;Nucleus		18	14	4	28.8	579;198;606;629	63.704	0	36.922	7960300000	28	0.936743	0.988721	546		sp|O00425|IF2B3_HUMAN Insulin-like growth factor 2 mRNA-binding protein 3 OS=Homo sapiens OX=9606 GN=IGF2BP3 PE=1 SV=2;sp|O00425-2|IF2B3_HUMAN Isoform 2 of Insulin-like growth factor 2 mRNA-binding protein 3 OS=Homo sapiens OX=9606 GN=IGF2BP3
204	O00429-2;O00429;O00429-8;O00429-6;O00429-4;O00429-5;O00429-3;O00429-9;O00429-7	Dynamin-1-like protein	DNM1L	-0.00569089	0.00339953	0.0474348	0.0280564				19.399	19.4018	19.5181	19.4652	19.4476	19.4232	19.4547	19.4367	19.4174	19.3309	19.3958	19.3542	19.6198	19.5631	19.5799	19.5434	apoptotic mitochondrial changes;biological regulation;calcium ion transport;cell death;cellular component assembly;cellular component organization;cellular component organization or biogenesis;cellular localization;cellular macromolecule localization;cellular process;circulatory system process;endocytosis;establishment of localization;establishment of mitochondrion localization;establishment of o…	anion binding;binding;carbohydrate derivative binding;catalytic activity;cytoskeletal protein binding;enzyme activator activity;enzyme binding;enzyme regulator activity;GTP binding;GTPase activator activity;GTPase activity;GTPase binding;GTPase regulator activity;GTP-dependent protein binding;guanyl nucleotide binding;guanyl ribonucleotide binding;heterocyclic compound binding;hydrolase activity;…	bounding membrane of organelle;brush border;cellular anatomical entity;clathrin-coated pit;cluster of actin-based cell projections;cytoplasm;cytoplasmic vesicle membrane;cytosol;endoplasmic reticulum;endoplasmic reticulum membrane;exocytic vesicle membrane;Golgi apparatus;intracellular membrane-bounded organelle;intracellular organelle;membrane;membrane-bounded organelle;microbody;microtubule;mit…	Bacterial invasion of epithelial cells;Endocrine and other factor-regulated calcium reabsorption;Endocytosis;Fc gamma R-mediated phagocytosis	Clathrin-coated pit;Cytoplasm;Cytoplasmic vesicle;Cytosol;Endomembrane system;Golgi apparatus;Membrane;Mitochondrion outer membrane;Peroxisome;Secretory vesicle;Synaptic vesicle membrane	Peripheral membrane protein	33	33	9	41.7	725;736;738;749;699;710;710;712;533	80.535	0	173.52	19155000000	76	0.989382	0.999375	345;361;367;446		sp|O00429-2|DNM1L_HUMAN Isoform 4 of Dynamin-1-like protein OS=Homo sapiens OX=9606 GN=DNM1L;sp|O00429|DNM1L_HUMAN Dynamin-1-like protein OS=Homo sapiens OX=9606 GN=DNM1L PE=1 SV=2;sp|O00429-8|DNM1L_HUMAN Isoform 8 of Dynamin-1-like protein OS=Homo sapiens
205	O00442;O00442-2	RNA 3-terminal phosphate cyclase	RTCA	-0.115347	0.014232	0.76774	0.069655				18.1378	17.9862	18.2078	18.2529	18.2436	18.1813	18.0648	18.1537	18.0706	18.1605	18.0793	18.191	18.0445	17.9898	18.0656	17.9119	cellular aromatic compound metabolic process;cellular metabolic process;cellular nitrogen compound metabolic process;cellular process;heterocycle metabolic process;macromolecule metabolic process;metabolic process;nitrogen compound metabolic process;nucleic acid metabolic process;nucleobase-containing compound metabolic process;organic cyclic compound metabolic process;organic substance metabolic…	adenyl nucleotide binding;adenyl ribonucleotide binding;anion binding;ATP binding;binding;carbohydrate derivative binding;catalytic activity;catalytic activity, acting on a nucleic acid;catalytic activity, acting on RNA;cyclase activity;heterocyclic compound binding;ion binding;ligase activity;ligase activity, forming phosphoric ester bonds;nucleic acid binding;nucleoside phosphate binding;nucleo…	cellular anatomical entity;intracellular membrane-bounded organelle;intracellular organelle;membrane-bounded organelle;nucleoplasm;nucleus;organelle		Nucleoplasm;Nucleus		7	7	2	23	366;379	39.336	0	49.156	3178700000	15	0.746692	0.993263			sp|O00442|RTCA_HUMAN RNA 3-terminal phosphate cyclase OS=Homo sapiens OX=9606 GN=RTCA PE=1 SV=1;sp|O00442-2|RTCA_HUMAN Isoform 2 of RNA 3-terminal phosphate cyclase OS=Homo sapiens OX=9606 GN=RTCA
206	O00443;O00443-2	Phosphatidylinositol 4-phosphate 3-kinase C2 domain-containing subunit alpha	PIK3C2A	0.0376008	-0.0346705	0.292937	0.249193				17.0077	17.1825	17.102	17.0695	17.0743	17.0357	17.12	17.1015	17.1748	17.0539	17.192	17.2448	17.0495	16.9192	17.0599	17.0103	biological regulation;biosynthetic process;blood vessel diameter maintenance;cell surface receptor signaling pathway;cellular biosynthetic process;cellular component assembly;cellular component organization;cellular component organization or biogenesis;cellular lipid metabolic process;cellular metabolic process;cellular process;circulatory system process;clathrin coat assembly;endocytosis;enzyme-…	1-phosphatidylinositol-3-kinase activity;1-phosphatidylinositol-4,5-bisphosphate 3-kinase activity;1-phosphatidylinositol-4-phosphate 3-kinase activity;adenyl nucleotide binding;adenyl ribonucleotide binding;anion binding;ATP binding;binding;carbohydrate derivative binding;catalytic activity;clathrin binding;heterocyclic compound binding;ion binding;kinase activity;lipid binding;lipid kinase acti…	catalytic complex;cellular anatomical entity;clathrin-coated vesicle;coated vesicle;cytoplasm;cytoplasmic vesicle;cytosol;extracellular exosome;extracellular membrane-bounded organelle;extracellular organelle;extracellular vesicle;Golgi apparatus subcompartment;intracellular membrane-bounded organelle;intracellular organelle;intracellular vesicle;membrane;membrane protein complex;membrane-bounded…	Inositol phosphate metabolism;Phosphatidylinositol signaling system	Cell membrane;Clathrin-coated vesicle;Cytoplasm;Cytoplasmic vesicle;Golgi apparatus;Nucleus		10	10	2	6.7	1686;483	190.68	0	33.1	1009900000	17	0.915914	0.972195	317		sp|O00443|P3C2A_HUMAN Phosphatidylinositol 4-phosphate 3-kinase C2 domain-containing subunit alpha OS=Homo sapiens OX=9606 GN=PIK3C2A PE=1 SV=2
208	O00459	Phosphatidylinositol 3-kinase regulatory subunit beta	PIK3R2	-0.105636	-0.0267121	0.604883	0.150553				15.8098	15.9304	16.0306	16.1119	16.02	15.9559	15.965	15.9157	15.9703	15.8893	15.7964	15.7971	15.6613	15.8197	15.6647	15.8176	B cell activation;B cell differentiation;biological regulation;biosynthetic process;carbohydrate homeostasis;cell activation;cell differentiation;cell surface receptor signaling pathway;cellular biosynthetic process;cellular component organization;cellular component organization or biogenesis;cellular developmental process;cellular homeostasis;cellular lipid metabolic process;cellular localizatio…	1-phosphatidylinositol-3-kinase regulator activity;binding;enzyme binding;enzyme regulator activity;kinase binding;kinase regulator activity;molecular function regulator activity;phosphatase binding;phosphatidylinositol 3-kinase binding;phosphatidylinositol 3-kinase regulatory subunit binding;phosphoprotein binding;phosphotyrosine residue binding;protein binding;protein dimerization activity;prot…	anchoring junction;catalytic complex;cell junction;cell-substrate junction;cellular anatomical entity;cytosol;focal adhesion;intracellular membrane-bounded organelle;intracellular organelle;membrane protein complex;membrane-bounded organelle;nucleus;organelle;phosphatidylinositol 3-kinase complex;phosphatidylinositol 3-kinase complex, class I;phosphatidylinositol 3-kinase complex, class IA;protei…	Acute myeloid leukemia;Aldosterone-regulated sodium reabsorption;Amoebiasis;Apoptosis;B cell receptor signaling pathway;Bacterial invasion of epithelial cells;Carbohydrate digestion and absorption;Chagas disease (American trypanosomiasis);Chemokine signaling pathway;Chronic myeloid leukemia;Colorectal cancer;Endometrial cancer;ErbB signaling pathway;Fc epsilon RI signaling pathway;Fc gamma R-medi…			4	3	1	4.8	728	81.544	0	18.587	165290000	9	0.783702	0.987247			sp|O00459|P85B_HUMAN Phosphatidylinositol 3-kinase regulatory subunit beta OS=Homo sapiens OX=9606 GN=PIK3R2 PE=1 SV=2
209	O00461	Golgi integral membrane protein 4	GOLIM4	-0.0797304	-0.0866133	1.36816	1.32886				19.0524	19.0863	19.0058	19.1226	19.1543	19.1068	19.1574	19.0957	19.1513	19.0317	19.1056	19.1603	18.815	18.7663	18.7757	18.6883			bounding membrane of organelle;cellular anatomical entity;cis-Golgi network;cytoplasmic vesicle;cytoplasmic vesicle membrane;endocytic vesicle;endosome membrane;Golgi apparatus;Golgi cisterna membrane;Golgi lumen;Golgi membrane;intracellular membrane-bounded organelle;intracellular organelle;intracellular organelle lumen;intracellular vesicle;membrane;membrane-bounded organelle;membrane-enclosed …		Endosome membrane;Golgi apparatus;Golgi stack membrane;Membrane	Lipid-anchor;Single-pass type II membrane protein	22	22	1	34.1	696	81.879	0	236.01	10033000000	67	0.765396	0.817324			sp|O00461|GOLI4_HUMAN Golgi integral membrane protein 4 OS=Homo sapiens OX=9606 GN=GOLIM4 PE=1 SV=1
210	O00462	Beta-mannosidase	MANBA	-0.0720059	-0.0325588	0.308672	0.127986				15.1032	15.3617	15.3808	15.4149	15.3054	15.3414	15.3397	15.2618	15.342	15.1398	15.1952	15.1937	14.8659	14.8497	14.9357	14.9575	carbohydrate catabolic process;carbohydrate derivative catabolic process;carbohydrate derivative metabolic process;carbohydrate metabolic process;catabolic process;glycoprotein catabolic process;glycoprotein metabolic process;macromolecule catabolic process;macromolecule metabolic process;macromolecule modification;metabolic process;nitrogen compound metabolic process;oligosaccharide catabolic pr…	beta-mannosidase activity;binding;carbohydrate binding;catalytic activity;hydrolase activity;hydrolase activity, acting on glycosyl bonds;hydrolase activity, hydrolyzing O-glycosyl compounds;mannose binding;mannosidase activity;monosaccharide binding;small molecule binding	azurophil granule membrane;bounding membrane of organelle;cellular anatomical entity;cytoplasmic vesicle membrane;intracellular organelle lumen;lysosomal lumen;lysosomal membrane;lytic vacuole membrane;membrane;membrane-enclosed lumen;organelle lumen;organelle membrane;plasma membrane;secretory granule membrane;vacuolar lumen;vacuolar membrane;vesicle membrane	Lysosome;Other glycan degradation	Lysosome		6	5	1	6.5	879	100.89	0	20.619	360010000	8	0.871009	0.985853	800		sp|O00462|MANBA_HUMAN Beta-mannosidase OS=Homo sapiens OX=9606 GN=MANBA PE=1 SV=3
211	O00463-3;O00463;O00463-2	TNF receptor-associated factor 5	TRAF5	-0.0694351	0.000368436	0.610553	0.0024455				15.7251	15.7072	15.7568	15.7247	15.8913	15.7814	15.8034	15.7425	15.6421	15.8	15.7614	15.8522	15.0615	14.9579	14.9169	14.9542	apoptotic process;biological regulation;cell death;cell surface receptor signaling pathway;cellular process;cytokine-mediated signaling pathway;interleukin-17-mediated signaling pathway;mRNA stabilization;negative regulation of biological process;negative regulation of catabolic process;negative regulation of cellular catabolic process;negative regulation of cellular metabolic process;negative re…	binding;cation binding;cytokine receptor binding;enzyme binding;identical protein binding;ion binding;metal ion binding;protein binding;signaling receptor binding;thioesterase binding;transition metal ion binding;tumor necrosis factor receptor binding;tumor necrosis factor receptor superfamily binding;ubiquitin protein ligase binding;ubiquitin-like protein ligase binding;zinc ion binding	CD40 receptor complex;cellular anatomical entity;centrosome;cytoplasmic side of membrane;cytoplasmic side of plasma membrane;cytosol;membrane protein complex;microtubule organizing center;plasma membrane protein complex;plasma membrane signaling receptor complex;protein-containing complex;receptor complex;side of membrane	Pathways in cancer;Small cell lung cancer	Cytoplasm;Cytosol		2	2	3	5.1	451;557;568	52.157	0	14.041	164890000	7	0.842547	0.999813			sp|O00463-3|TRAF5_HUMAN Isoform 3 of TNF receptor-associated factor 5 OS=Homo sapiens OX=9606 GN=TRAF5;sp|O00463|TRAF5_HUMAN TNF receptor-associated factor 5 OS=Homo sapiens OX=9606 GN=TRAF5 PE=1 SV=2;sp|O00463-2|TRAF5_HUMAN Isoform 2 of TNF receptor-assoc
212	O00468-6;O00468-3;O00468-5;O00468-4;O00468-7;O00468;O00468-2	Agrin;Agrin N-terminal 110 kDa subunit;Agrin C-terminal 110 kDa subunit;Agrin C-terminal 90 kDa fragment;Agrin C-terminal 22 kDa fragment	AGRN	-0.0252768	-0.0113258	0.208509	0.0641235				17.1766	17.2304	17.3122	17.253	17.3139	17.2281	17.2965	17.1568	17.2999	17.2338	17.279	17.2998	17.1275	17.0931	17.1368	17.1321	acetylcholine receptor signaling pathway;biological regulation;cell junction organization;cellular component organization;cellular component organization or biogenesis;cellular localization;cellular macromolecule localization;cellular process;clustering of voltage-gated sodium channels;G protein-coupled acetylcholine receptor signaling pathway;G protein-coupled receptor signaling pathway;localiza…	anion binding;binding;calcium ion binding;carbohydrate derivative binding;carboxylic acid binding;cation binding;chondroitin sulfate binding;dystroglycan binding;extracellular matrix binding;glycosaminoglycan binding;heparan sulfate proteoglycan binding;ion binding;laminin binding;metal ion binding;organic acid binding;protein binding;proteoglycan binding;sialic acid binding;small molecule bindin…	basement membrane;cell junction;cellular anatomical entity;collagen-containing extracellular matrix;external encapsulating structure;extracellular exosome;extracellular matrix;extracellular membrane-bounded organelle;extracellular organelle;extracellular region;extracellular vesicle;Golgi lumen;intracellular organelle lumen;lysosomal lumen;membrane;membrane-bounded organelle;membrane-enclosed lum…	ECM-receptor interaction	Cell junction;Cell membrane;Extracellular matrix;Extracellular space;Secreted;Synapse	Single-pass type II membrane protein	12	12	7	5.4	2045;2049;2057;2060;2064;2068;1964	214.84	0	24.357	726850000	14	0.948329	0.993292		228;405;750	sp|O00468-6|AGRIN_HUMAN Isoform 6 of Agrin OS=Homo sapiens OX=9606 GN=AGRN;sp|O00468-3|AGRIN_HUMAN Isoform 3 of Agrin OS=Homo sapiens OX=9606 GN=AGRN;sp|O00468-5|AGRIN_HUMAN Isoform 5 of Agrin OS=Homo sapiens OX=9606 GN=AGRN;sp|O00468-4|AGRIN_HUMAN Isoform
213	O00469-2;O00469;O00469-3	Procollagen-lysine,2-oxoglutarate 5-dioxygenase 2	PLOD2	-0.0487213	0.02495	0.590204	0.365773				20.4991	20.4352	20.483	20.524	20.4653	20.5742	20.4097	20.4826	20.4502	20.4322	20.3348	20.3776	20.498	20.4826	20.4562	20.4675	alpha-amino acid biosynthetic process;alpha-amino acid metabolic process;amino acid biosynthetic process;amino acid metabolic process;aspartate family amino acid biosynthetic process;aspartate family amino acid metabolic process;biosynthetic process;carboxylic acid biosynthetic process;carboxylic acid metabolic process;cellular biosynthetic process;cellular metabolic process;cellular modified ami…	2-oxoglutarate-dependent dioxygenase activity;anion binding;binding;carbohydrate binding;carboxylic acid binding;catalytic activity;catalytic activity, acting on a protein;cation binding;dioxygenase activity;heterocyclic compound binding;ion binding;iron ion binding;L-ascorbic acid binding;metal ion binding;monosaccharide binding;organic acid binding;organic cyclic compound binding;oxidoreductase…	bounding membrane of organelle;cellular anatomical entity;endoplasmic reticulum;endoplasmic reticulum membrane;extracellular exosome;extracellular membrane-bounded organelle;extracellular organelle;extracellular vesicle;intracellular membrane-bounded organelle;intracellular organelle;membrane;membrane-bounded organelle;organelle;organelle membrane;rough endoplasmic reticulum membrane;vesicle	Lysine degradation	Rough endoplasmic reticulum membrane	Peripheral membrane protein	31	31	3	36.1	758;737;418	87.097	0	149.59	61920000000	111	0.875975	0.978043	494;597	494;597	sp|O00469-2|PLOD2_HUMAN Isoform 2 of Procollagen-lysine,2-oxoglutarate 5-dioxygenase 2 OS=Homo sapiens OX=9606 GN=PLOD2;sp|O00469|PLOD2_HUMAN Procollagen-lysine,2-oxoglutarate 5-dioxygenase 2 OS=Homo sapiens OX=9606 GN=PLOD2 PE=1 SV=2;sp|O00469-3|PLOD2_HUM
214	O00471	Exocyst complex component 5	EXOC5	-0.0503349	-0.0361932	0.990681	0.927121				17.9525	18.0058	17.9909	18.0687	18.0122	18.0194	18.0294	18.0014	18.0271	17.9669	17.9644	17.9842	17.6968	17.6748	17.6479	17.6686	anatomical structure morphogenesis;apoptotic process;cell cycle process;cell death;cell projection assembly;cell projection organization;cellular component assembly;cellular component organization;cellular component organization or biogenesis;cellular localization;cellular macromolecule localization;cellular process;cilium assembly;cilium organization;cytokinesis;cytoskeleton-dependent cytokinesi…	binding;enzyme binding;GTPase binding;protein binding;small GTPase binding	cellular anatomical entity;cytoplasm;cytosol;exocyst;midbody;protein-containing complex;vesicle tethering complex		Cytoplasm;Midbody		11	11	1	14.4	708	81.852	0	36.682	2175400000	20	0.855393	0.956901	111;236;517;580		sp|O00471|EXOC5_HUMAN Exocyst complex component 5 OS=Homo sapiens OX=9606 GN=EXOC5 PE=1 SV=1
215	O00472;O00472-2	RNA polymerase II elongation factor ELL2	ELL2	-0.229511	-0.174478	1.01664	0.808978				15.5604	15.8888	15.8116	15.9898	16.0443	15.9153	15.9332	15.9445	15.9066	15.8802	15.9253	15.8355	15.2821	15.4766	15.4192	15.5933	aromatic compound biosynthetic process;biological regulation;biosynthetic process;cellular aromatic compound metabolic process;cellular biosynthetic process;cellular metabolic process;cellular nitrogen compound biosynthetic process;cellular nitrogen compound metabolic process;cellular process;DNA-templated transcription;DNA-templated transcription elongation;heterocycle biosynthetic process;heter…	binding;cis-regulatory region sequence-specific DNA binding;DNA binding;double-stranded DNA binding;nucleic acid binding;organic cyclic compound binding;sequence-specific DNA binding;sequence-specific double-stranded DNA binding;transcription cis-regulatory region binding;transcription regulatory region nucleic acid binding	cellular anatomical entity;nuclear protein-containing complex;nucleoplasm;protein-containing complex;transcription elongation factor complex		Nucleus		6	6	2	13.3	640;390	72.324	0	41.634	221170000	10	0.427926	0.745593			sp|O00472|ELL2_HUMAN RNA polymerase II elongation factor ELL2 OS=Homo sapiens OX=9606 GN=ELL2 PE=1 SV=2
216	O00479	High mobility group nucleosome-binding domain-containing protein 4	HMGN4	0.00743294	0.0146612	0.0304182	0.0750125				16.9769	16.8175	16.755	16.8909	16.7443	16.8919	16.7979	16.8567	16.8509	16.6595	16.627	16.651	16.5139	16.5803	16.5892	16.3238	cellular component organization;cellular component organization or biogenesis;cellular process;chromatin organization;protein-containing complex organization;protein-DNA complex organization	binding;chromatin binding;chromatin DNA binding;DNA binding;nucleic acid binding;nucleosomal DNA binding;nucleosome binding;organic cyclic compound binding;protein-containing complex binding	cellular anatomical entity;chromatin;intracellular membrane-bounded organelle;intracellular organelle;membrane-bounded organelle;nucleus;organelle;protein-containing complex;protein-DNA complex		Nucleus		4	4	1	36.7	90	9.5388	0	5.7638	4955600000	8	0.988912	0.994			sp|O00479|HMGN4_HUMAN High mobility group nucleosome-binding domain-containing protein 4 OS=Homo sapiens OX=9606 GN=HMGN4 PE=1 SV=3
217	O00483	Cytochrome c oxidase subunit NDUFA4	NDUFA4	0.539819	0.202171	1.13342	0.570661				17.5636	17.0562	17.3199	16.8517	16.4488	17.0198	17.1459	17.1895	16.9978	18.021	17.1562	16.983	18.3954	18.3381	18.399	18.2858	aerobic electron transport chain;aerobic respiration;biological regulation;cellular metabolic process;cellular process;cellular respiration;electron transport chain;energy derivation by oxidation of organic compounds;generation of precursor metabolites and energy;metabolic process;mitochondrial electron transport, cytochrome c to oxygen;mitochondrial electron transport, NADH to ubiquinone;positiv…	active transmembrane transporter activity;binding;catalytic activity;electron transfer activity;NAD(P)H dehydrogenase (quinone) activity;NADH dehydrogenase (quinone) activity;NADH dehydrogenase (ubiquinone) activity;NADH dehydrogenase activity;oxidoreductase activity;oxidoreductase activity, acting on NAD(P)H;oxidoreductase activity, acting on NAD(P)H, quinone or similar compound as acceptor;oxid…	catalytic complex;cellular anatomical entity;cytochrome complex;inner mitochondrial membrane protein complex;intracellular membrane-bounded organelle;intracellular organelle;membrane;membrane protein complex;membrane-bounded organelle;mitochondrial inner membrane;mitochondrial membrane;mitochondrial protein-containing complex;mitochondrial respiratory chain complex I;mitochondrial respiratory cha…	Alzheimer's disease;Huntington's disease;Oxidative phosphorylation;Parkinson's disease	Mitochondrion inner membrane	Peripheral membrane protein	4	4	1	40.7	81	9.3697	0	7.4609	3796300000	17	0.177973	0.772255			sp|O00483|NDUA4_HUMAN Cytochrome c oxidase subunit NDUFA4 OS=Homo sapiens OX=9606 GN=NDUFA4 PE=1 SV=1
218	O00487	26S proteasome non-ATPase regulatory subunit 14	PSMD14	-0.0867761	0.0424906	0.536962	0.206014				18.5575	18.3623	18.5797	18.6216	18.5731	18.5651	18.3861	18.5238	18.4621	18.5772	18.4042	18.2999	18.9587	18.9317	18.9023	18.9036	biological regulation;catabolic process;cellular aromatic compound metabolic process;cellular metabolic process;cellular nitrogen compound metabolic process;cellular process;cellular response to stimulus;cellular response to stress;DNA damage response;DNA metabolic process;DNA recombination;DNA repair;double-strand break repair;double-strand break repair via homologous recombination;double-strand…	binding;catalytic activity;catalytic activity, acting on a protein;cation binding;deubiquitinase activity;endopeptidase activator activity;endopeptidase regulator activity;enzyme activator activity;enzyme regulator activity;hydrolase activity;ion binding;K63-linked deubiquitinase activity;metal ion binding;metal-dependent deubiquitinase activity;metallopeptidase activity;molecular function activa…	catalytic complex;cellular anatomical entity;cytoplasmic vesicle lumen;cytosol;cytosolic proteasome complex;endopeptidase complex;extracellular region;ficolin-1-rich granule lumen;intracellular membrane-bounded organelle;intracellular organelle;intracellular organelle lumen;intracellular protein-containing complex;membrane-bounded organelle;membrane-enclosed lumen;nucleoplasm;nucleus;organelle;or…	Proteasome			9	9	1	25.8	310	34.577	0	79.274	9599100000	36	0.825365	0.96762			sp|O00487|PSDE_HUMAN 26S proteasome non-ATPase regulatory subunit 14 OS=Homo sapiens OX=9606 GN=PSMD14 PE=1 SV=1
219	O00488	Zinc finger protein 593	ZNF593	-0.0232747	-0.0229301	0.225329	0.350898				16.2236	16.2528	16.306	16.3359	16.2918	16.2246	16.2805	16.3067	16.2641	16.2948	16.184	16.3067	16.0706	15.9601	16.0092	15.9889	biological regulation;cellular component biogenesis;cellular component organization or biogenesis;cellular process;negative regulation of binding;negative regulation of DNA binding;negative regulation of molecular function;negative regulation of RNA polymerase II regulatory region sequence-specific DNA binding;negative regulation of transcription regulatory region DNA binding;positive regulation …	binding;cation binding;DNA binding;ion binding;metal ion binding;nucleic acid binding;organic cyclic compound binding;preribosome binding;protein-containing complex binding;ribonucleoprotein complex binding;transition metal ion binding;zinc ion binding	cellular anatomical entity;cytoplasm;intracellular non-membrane-bounded organelle;intracellular organelle;non-membrane-bounded organelle;nucleolus;nucleoplasm;organelle		Nucleolus;Nucleus		2	2	1	11.2	134	15.199	0.0044432	1.8235	338280000	3	0.950854	0.982022			sp|O00488|ZN593_HUMAN Zinc finger protein 593 OS=Homo sapiens OX=9606 GN=ZNF593 PE=1 SV=2
220	O00499-6;O00499-2;O00499;O00499-9;O00499-7;O00499-4;O00499-11;O00499-3;O00499-5;O00499-10;O00499-8	Myc box-dependent-interacting protein 1	BIN1	-0.0536499	-0.0283311	0.448971	0.213357				17.945	17.9406	17.7955	17.963	17.917	17.9622	17.9037	17.9093	17.9532	17.8505	17.9299	17.9724	17.8362	17.8178	17.879	17.7656	biological regulation;cardiac conduction;cellular component assembly;cellular component organization;cellular component organization or biogenesis;cellular localization;cellular process;cytoskeleton organization;endocytosis;endosome to lysosome transport;establishment of localization;establishment of localization in cell;import into cell;intracellular transport;lipid tube assembly;localization;ly…	actin binding;actin filament binding;aspartic-type endopeptidase inhibitor activity;binding;clathrin binding;cytoskeletal protein binding;endopeptidase inhibitor activity;endopeptidase regulator activity;enzyme binding;enzyme inhibitor activity;enzyme regulator activity;GTPase binding;identical protein binding;lipid binding;molecular function inhibitor activity;molecular function regulator activi…	actin cytoskeleton;axon;axon initial segment;axon terminus;cell junction;cell projection;cellular anatomical entity;cerebellar mossy fiber;cytoplasm;cytoplasmic vesicle;cytoskeleton;cytosol;dendrite;endosome;envelope;exocytic vesicle;extrinsic component of membrane;extrinsic component of organelle membrane;extrinsic component of synaptic vesicle membrane;glutamatergic synapse;I band;intracellular…		Cell membrane;Cytoplasm;Endosome;Nucleus;Sarcolemma;T-tubule		14	13	11	32.4	482;518;593;409;439;475;497;506;550;424;454	53.02	0	295.07	5000700000	30	0.876224	0.980642	47		sp|O00499-6|BIN1_HUMAN Isoform II2 of Myc box-dependent-interacting protein 1 OS=Homo sapiens OX=9606 GN=BIN1;sp|O00499-2|BIN1_HUMAN Isoform IIB of Myc box-dependent-interacting protein 1 OS=Homo sapiens OX=9606 GN=BIN1;sp|O00499|BIN1_HUMAN Myc box-depende
221	O00505	Importin subunit alpha-4	KPNA3	0.0443954	0.0215028	0.477028	0.193304				16.8594	16.7329	16.842	16.777	16.7513	16.7728	16.8203	16.7829	16.7666	16.6507	16.6911	16.6759	16.4483	16.3633	16.4558	16.2541	biological process involved in interaction with host;biological process involved in interspecies interaction between organisms;biological process involved in symbiotic interaction;cellular component assembly;cellular component organization;cellular component organization or biogenesis;cellular localization;cellular macromolecule localization;cellular process;entry into host;establishment of local…	amide binding;binding;molecular carrier activity;nuclear import signal receptor activity;nuclear localization sequence binding;nucleocytoplasmic carrier activity;peptide binding;signal sequence binding	cellular anatomical entity;cytosol;host cell;host cellular component;intracellular membrane-bounded organelle;intracellular organelle;membrane-bounded organelle;NLS-dependent protein nuclear import complex;nuclear pore;nuclear protein-containing complex;nucleocytoplasmic transport complex;nucleoplasm;nucleus;organelle;protein-containing complex		Cytoplasm;Nucleus		13	6	1	25.7	521	57.81	0	77.889	5554800000	10	0.886404	0.988977	174;191		sp|O00505|IMA4_HUMAN Importin subunit alpha-4 OS=Homo sapiens OX=9606 GN=KPNA3 PE=1 SV=2
222	O00506;O00506-3;O00506-2	Serine/threonine-protein kinase 25	STK25	-0.0213788	-0.0161851	0.0653816	0.0683987				16.2015	16.3684	16.3752	16.4376	16.4326	16.139	16.4449	16.3079	16.2408	16.1495	16.3044	16.3309	16.0922	16.1995	16.0733	16.1641	anatomical structure morphogenesis;apoptotic signaling pathway;axonogenesis;biological regulation;cell projection morphogenesis;cell projection organization;cellular anatomical entity morphogenesis;cellular component assembly;cellular component organization;cellular component organization or biogenesis;cellular metabolic process;cellular process;developmental process;establishment of Golgi locali…	adenyl nucleotide binding;adenyl ribonucleotide binding;anion binding;ATP binding;binding;carbohydrate derivative binding;catalytic activity;catalytic activity, acting on a protein;cation binding;heterocyclic compound binding;identical protein binding;ion binding;kinase activity;metal ion binding;nucleoside phosphate binding;nucleotide binding;organic cyclic compound binding;phosphotransferase ac…	cellular anatomical entity;cytoplasm;extracellular exosome;extracellular membrane-bounded organelle;extracellular organelle;extracellular vesicle;Golgi apparatus;intracellular membrane-bounded organelle;intracellular organelle;membrane-bounded organelle;organelle;vesicle		Cytoplasm;Golgi apparatus		8	5	3	18.5	426;332;349	48.111	0	14.016	699230000	7	0.961635	0.99653	250;357		sp|O00506|STK25_HUMAN Serine/threonine-protein kinase 25 OS=Homo sapiens OX=9606 GN=STK25 PE=1 SV=1;sp|O00506-3|STK25_HUMAN Isoform 3 of Serine/threonine-protein kinase 25 OS=Homo sapiens OX=9606 GN=STK25;sp|O00506-2|STK25_HUMAN Isoform 2 of Serine/threoni
225	O00541-2;O00541;Q96T55-5;Q96T55	Pescadillo homolog	PES1	-0.0369956	0.0167942	1.32403	0.413361				19.1788	19.1718	19.1937	19.2105	19.2408	19.2039	19.1727	19.1875	19.1337	19.1149	19.1296	19.2127	19.2129	19.2161	19.2248	19.2	biological regulation;cell population proliferation;cellular aromatic compound metabolic process;cellular component biogenesis;cellular component organization or biogenesis;cellular metabolic process;cellular nitrogen compound metabolic process;cellular process;establishment of localization;heterocycle metabolic process;inorganic cation transmembrane transport;inorganic ion transmembrane transpor…	binding;channel activity;gated channel activity;inorganic cation transmembrane transporter activity;inorganic molecular entity transmembrane transporter activity;leak channel activity;metal ion transmembrane transporter activity;monoatomic cation channel activity;monoatomic cation transmembrane transporter activity;monoatomic ion channel activity;monoatomic ion transmembrane transporter activity;…	cellular anatomical entity;chromosome;cytosol;intracellular non-membrane-bounded organelle;intracellular organelle;membrane;non-membrane-bounded organelle;nuclear protein-containing complex;nucleolus;nucleoplasm;organelle;PeBoW complex;plasma membrane;preribosome;preribosome, large subunit precursor;protein-containing complex;ribonucleoprotein complex		Chromosome;Membrane;Nucleolus;Nucleoplasm;Nucleus	Multi-pass membrane protein	20	20	4	27.6	583;588;262;309	67.455	0	60.496	10941000000	39	0.883596	0.985841			sp|O00541-2|PESC_HUMAN Isoform 2 of Pescadillo homolog OS=Homo sapiens OX=9606 GN=PES1;sp|O00541|PESC_HUMAN Pescadillo homolog OS=Homo sapiens OX=9606 GN=PES1 PE=1 SV=1
227	O00560;O00560-3	Syntenin-1	SDCBP	0.0673364	0.00954278	0.683254	0.0664995				15.7442	15.8551	15.8655	15.7278	15.7363	15.7988	15.7537	15.8204	15.8621	15.5778	15.7228	15.7705	15.3046	15.1609	15.1026	15.2219	actin cytoskeleton organization;actin filament-based process;anterograde trans-synaptic signaling;biological regulation;cell communication;cell projection assembly;cell projection organization;cell-cell signaling;cellular component assembly;cellular component organization;cellular component organization or biogenesis;cellular localization;cellular macromolecule localization;cellular process;chemi…	anion binding;binding;carbohydrate derivative binding;cell adhesion molecule binding;cytokine receptor binding;cytoskeletal anchor activity;ephrin receptor binding;frizzled binding;G protein-coupled receptor binding;glutamate receptor binding;growth factor binding;growth factor receptor binding;identical protein binding;interleukin-5 receptor binding;ion binding;ionotropic glutamate receptor bind…	adherens junction;anchoring junction;azurophil granule lumen;blood microparticle;cell junction;cell-cell junction;cell-substrate junction;cellular anatomical entity;cytoplasm;cytoplasmic vesicle;cytoplasmic vesicle lumen;cytoskeleton;cytosol;endoplasmic reticulum membrane;extracellular exosome;extracellular membrane-bounded organelle;extracellular organelle;extracellular region;extracellular spac…		Adherens junction;Cell junction;Cell membrane;Cytoplasm;Cytoskeleton;Cytosol;Endoplasmic reticulum membrane;Exosome;Focal adhesion;Melanosome;Membrane raft;Nucleus;Secreted	Peripheral membrane protein	9	1	2	39.9	298;292	32.444	0	236.88	2298300000	7	0.83809	0.993429	239		sp|O00560|SDCB1_HUMAN Syntenin-1 OS=Homo sapiens OX=9606 GN=SDCBP PE=1 SV=1;sp|O00560-3|SDCB1_HUMAN Isoform 3 of Syntenin-1 OS=Homo sapiens OX=9606 GN=SDCBP
228	O00560-2	Syntenin-1	SDCBP	-0.064703	-0.0444291	0.555783	0.319746				16.4595	16.6115	16.5954	16.6522	16.6197	16.5886	16.5454	16.6041	16.6502	16.6093	16.5736	16.5726	15.8469	15.9452	16.0984	16.0173	actin cytoskeleton organization;actin filament-based process;anterograde trans-synaptic signaling;biological regulation;cell communication;cell projection assembly;cell projection organization;cell-cell signaling;cellular component assembly;cellular component organization;cellular component organization or biogenesis;cellular localization;cellular macromolecule localization;cellular process;chemi…	anion binding;binding;carbohydrate derivative binding;cell adhesion molecule binding;cytokine receptor binding;cytoskeletal anchor activity;ephrin receptor binding;frizzled binding;G protein-coupled receptor binding;glutamate receptor binding;growth factor binding;growth factor receptor binding;identical protein binding;interleukin-5 receptor binding;ion binding;ionotropic glutamate receptor bind…	adherens junction;anchoring junction;azurophil granule lumen;blood microparticle;cell junction;cell-cell junction;cell-substrate junction;cellular anatomical entity;cytoplasm;cytoplasmic vesicle;cytoplasmic vesicle lumen;cytoskeleton;cytosol;endoplasmic reticulum membrane;extracellular exosome;extracellular membrane-bounded organelle;extracellular organelle;extracellular region;extracellular spac…		Adherens junction;Cell junction;Cell membrane;Cytoplasm;Cytoskeleton;Cytosol;Endoplasmic reticulum membrane;Exosome;Focal adhesion;Melanosome;Membrane raft;Nucleus;Secreted	Peripheral membrane protein	9	1	1	39.7	297	32.316	0	97.397	722690000	4	0.849509	0.96383	238		sp|O00560-2|SDCB1_HUMAN Isoform 2 of Syntenin-1 OS=Homo sapiens OX=9606 GN=SDCBP
229	O00562-2;O00562	Membrane-associated phosphatidylinositol transfer protein 1	PITPNM1	0.0244195	-0.0111758	0.177142	0.14127				15.8122	15.8475	15.9097	15.9145	15.7647	15.8169	15.8615	15.8601	15.8813	15.8254	15.899	15.8571	15.2537	15.1598	15.2914	15.3605	anatomical structure development;animal organ development;biological regulation;biosynthetic process;brain development;cellular biosynthetic process;cellular lipid metabolic process;cellular localization;cellular macromolecule localization;cellular metabolic process;cellular process;detection of abiotic stimulus;detection of external stimulus;detection of light stimulus;detection of stimulus;deve…	anion binding;binding;calcium ion binding;cation binding;enzyme binding;ion binding;kinase binding;lipid binding;lipid transfer activity;lipid transporter activity;metal ion binding;phosphatidic acid binding;phosphatidylcholine binding;phosphatidylcholine transporter activity;phosphatidylinositol binding;phosphatidylinositol transfer activity;phospholipid binding;phospholipid transfer activity;ph…	cell body;cellular anatomical entity;cleavage furrow;cytoplasm;cytosol;endoplasmic reticulum membrane;Golgi cisterna membrane;intracellular membrane-bounded organelle;intracellular non-membrane-bounded organelle;intracellular organelle;lipid droplet;membrane;membrane-bounded organelle;midbody;non-membrane-bounded organelle;organelle;organelle membrane;plasma membrane region		Cleavage furrow;Cytoplasm;Endoplasmic reticulum membrane;Golgi apparatus;Golgi stack membrane;Lipid droplet;Midbody	Peripheral membrane protein	4	4	2	5.7	1243;1244	134.77	0	126.6	234990000	9	0.950661	0.994228			sp|O00562-2|PITM1_HUMAN Isoform 2 of Membrane-associated phosphatidylinositol transfer protein 1 OS=Homo sapiens OX=9606 GN=PITPNM1;sp|O00562|PITM1_HUMAN Membrane-associated phosphatidylinositol transfer protein 1 OS=Homo sapiens OX=9606 GN=PITPNM1 PE=1 SV
230	O00566	U3 small nucleolar ribonucleoprotein protein MPP10	MPHOSPH10	0.0268173	0.0172774	0.191691	0.11159				17.6553	17.5984	17.7666	17.6871	17.6176	17.6352	17.6765	17.6886	17.6035	17.5455	17.6097	17.5853	17.7199	17.711	17.6925	17.5604	cellular aromatic compound metabolic process;cellular component biogenesis;cellular component organization or biogenesis;cellular metabolic process;cellular nitrogen compound metabolic process;cellular process;heterocycle metabolic process;macromolecule metabolic process;maturation of SSU-rRNA;metabolic process;ncRNA metabolic process;ncRNA processing;nitrogen compound metabolic process;nucleic a…	binding;nucleic acid binding;organic cyclic compound binding;RNA binding	cellular anatomical entity;chromosome;intracellular non-membrane-bounded organelle;intracellular organelle;Mpp10 complex;non-membrane-bounded organelle;nuclear protein-containing complex;nucleolus;nucleoplasm;organelle;preribosome;protein-containing complex;ribonucleoprotein complex;small-subunit processome;sno(s)RNA-containing ribonucleoprotein complex	Ribosome biogenesis in eukaryotes	Chromosome;Nucleolus;Nucleus		5	5	1	7	681	78.863	0	19.621	2646900000	12	0.948199	0.987937			sp|O00566|MPP10_HUMAN U3 small nucleolar ribonucleoprotein protein MPP10 OS=Homo sapiens OX=9606 GN=MPHOSPH10 PE=1 SV=2
231	O00567	Nucleolar protein 56	NOP56	-0.0806465	-0.0261504	0.812988	0.211048				19.4866	19.4289	19.3313	19.4971	19.4831	19.5084	19.4727	19.4326	19.4198	19.4119	19.4346	19.4424	19.99	19.9869	19.9817	19.8737	cellular aromatic compound metabolic process;cellular component biogenesis;cellular component organization or biogenesis;cellular metabolic process;cellular nitrogen compound metabolic process;cellular process;heterocycle metabolic process;macromolecule metabolic process;metabolic process;ncRNA metabolic process;ncRNA processing;nitrogen compound metabolic process;nucleic acid metabolic process;n…	binding;cadherin binding;cell adhesion molecule binding;enzyme binding;histone methyltransferase binding;nucleic acid binding;organic cyclic compound binding;protein binding;RNA binding;snoRNA binding	box C/D RNP complex;cellular anatomical entity;cytoplasm;fibrillar center;intracellular non-membrane-bounded organelle;intracellular organelle;membrane;non-membrane-bounded organelle;nucleolus;nucleoplasm;organelle;preribosome;pre-snoRNP complex;protein-containing complex;ribonucleoprotein complex;small-subunit processome;sno(s)RNA-containing ribonucleoprotein complex	Ribosome biogenesis in eukaryotes	Cytoplasm;Nucleolus;Nucleoplasm;Nucleus		19	19	1	33.7	594	66.049	0	152.2	16263000000	56	0.801554	0.982722	142;211		sp|O00567|NOP56_HUMAN Nucleolar protein 56 OS=Homo sapiens OX=9606 GN=NOP56 PE=1 SV=4
232	O00571;O00571-2;O15523-2;O15523;O15523-3;Q9NQI0-3;Q9NQI0-2;Q9NQI0-4;Q9NQI0	ATP-dependent RNA helicase DDX3X;ATP-dependent RNA helicase DDX3Y	DDX3X;DDX3Y	-0.0570641	-0.0887508	0.85939	1.30948				20.2142	20.2277	20.143	20.2718	20.2644	20.2198	20.2903	20.3107	20.25	20.179	20.2448	20.2274	20.4387	20.4514	20.4469	20.3899	apoptotic signaling pathway;biological process involved in interspecies interaction between organisms;biological regulation;cell cycle process;cell differentiation;cell motility;cell surface receptor signaling pathway;cellular aromatic compound metabolic process;cellular component assembly;cellular component organization;cellular component organization or biogenesis;cellular developmental process…	adenyl nucleotide binding;adenyl ribonucleotide binding;anion binding;annealing activity;ATP binding;ATP hydrolysis activity;ATP-dependent activity;ATP-dependent activity, acting on DNA;ATP-dependent activity, acting on RNA;binding;cadherin binding;carbohydrate derivative binding;catalytic activity;catalytic activity, acting on a nucleic acid;catalytic activity, acting on DNA;catalytic activity, …	canonical inflammasome complex;cell leading edge;cell projection;cellular anatomical entity;centrosome;cytoplasm;cytoplasmic ribonucleoprotein granule;cytoplasmic stress granule;cytoplasmic vesicle lumen;cytosol;extracellular exosome;extracellular membrane-bounded organelle;extracellular organelle;extracellular region;extracellular vesicle;ficolin-1-rich granule lumen;intracellular membrane-bound…	RIG-I-like receptor signaling pathway	Cytoplasm;Mitochondrion outer membrane;Nucleus;Nucleus speckle;Perinuclear region		34	33	9	45.5	662;646;657;660;291;575;690;704;724	73.243	0	252.04	48258000000	129	0.845196	0.813998	223;298;317;341	223;341	sp|O00571|DDX3X_HUMAN ATP-dependent RNA helicase DDX3X OS=Homo sapiens OX=9606 GN=DDX3X PE=1 SV=3;sp|O00571-2|DDX3X_HUMAN Isoform 2 of ATP-dependent RNA helicase DDX3X OS=Homo sapiens OX=9606 GN=DDX3X;sp|O15523-2|DDX3Y_HUMAN Isoform 2 of ATP-dependent RNA
233	O00592-2;O00592	Podocalyxin	PODXL	-0.000974973	0.194497	0.00657284	1.43133				15.9955	16.1316	16.0467	16.0234	16.1146	16.0387	15.9537	15.8524	15.7843	15.9411	16.0488	16.0849	16.4676	16.5938	16.606	16.4837	anatomical structure development;anatomical structure formation involved in morphogenesis;biological regulation;cell adhesion;cell development;cell migration;cell motility;cellular developmental process;cellular process;developmental process;epithelial cell development;epithelial tube formation;glomerular epithelial cell development;negative regulation of biological process;negative regulation of…		actin-based cell projection;anchoring junction;apical plasma membrane;cell junction;cell projection;cell projection membrane;cell-cell junction;cellular anatomical entity;centriolar satellite;cytoplasm;extracellular exosome;extracellular membrane-bounded organelle;extracellular organelle;extracellular space;extracellular vesicle;filopodium;filtration diaphragm;intracellular membrane-bounded organ…		Apical cell membrane;Cell projection;Filopodium;Lamellipodium;Membrane;Membrane raft;Microvillus;Ruffle	Single-pass type I membrane protein	6	6	2	10.5	526;558	55.385	0	31.38	1355500000	7	0.99652	0.643642		349	sp|O00592-2|PODXL_HUMAN Isoform 2 of Podocalyxin OS=Homo sapiens OX=9606 GN=PODXL;sp|O00592|PODXL_HUMAN Podocalyxin OS=Homo sapiens OX=9606 GN=PODXL PE=1 SV=2
234	O00622;O95389;O95389-2	Protein CYR61	CYR61	0.0802492	0.182051	0.300479	0.797423				18.6233	18.5401	18.8876	18.6464	18.6139	18.55	18.4812	18.4999	18.5238	18.4825	18.5942	18.5884	18.5367	18.54	18.491	18.5308	anatomical structure development;anatomical structure formation involved in morphogenesis;anatomical structure morphogenesis;angiogenesis;animal organ development;apoptotic process;apoptotic process involved in development;apoptotic process involved in heart morphogenesis;apoptotic process involved in morphogenesis;atrial septum morphogenesis;atrioventricular valve morphogenesis;biological regula…	binding;carbohydrate derivative binding;cell adhesion molecule binding;extracellular matrix binding;glycosaminoglycan binding;growth factor activity;growth factor binding;heparin binding;integrin binding;molecular function activator activity;molecular function regulator activity;protein binding;protein-containing complex binding;receptor ligand activity;signaling receptor activator activity;signa…	cellular anatomical entity;collagen-containing extracellular matrix;endoplasmic reticulum lumen;external encapsulating structure;extracellular matrix;extracellular region;extracellular space;intracellular membrane-bounded organelle;intracellular organelle;intracellular organelle lumen;membrane-bounded organelle;membrane-enclosed lumen;mitochondrion;organelle;organelle lumen		Mitochondrion;Secreted		22	22	3	58.8	381;354;372	42.026	0	137.61	27156000000	35	0.865451	0.753777	64;70;100;117;317	50;52;53;64;70;78;100;117;121;123;130;134;145;229;239;258;267;272;303;314;317;337;353	sp|O00622|CCN1_HUMAN CCN family member 1 OS=Homo sapiens OX=9606 GN=CCN1 PE=1 SV=1
235	O00623	Peroxisome assembly protein 12	PEX12	-0.0743345	0.0405986	1.04965	0.255965				14.4767	14.3965	14.3674	14.4883	14.4984	14.4768	14.4606	14.2747	14.3835	14.3259	14.5148	14.3639	13.972	14.1779	14.1503	14.1774	catabolic process;cellular component disassembly;cellular component organization;cellular component organization or biogenesis;cellular localization;cellular macromolecule localization;cellular process;cellular response to chemical stimulus;cellular response to chemical stress;cellular response to oxidative stress;cellular response to oxygen-containing compound;cellular response to reactive oxyge…	acyltransferase activity;aminoacyltransferase activity;binding;catalytic activity;catalytic activity, acting on a protein;cation binding;enzyme activator activity;enzyme regulator activity;ion binding;macromolecule transmembrane transporter activity;metal ion binding;molecular function activator activity;molecular function regulator activity;protein transmembrane transporter activity;protein tran…	bounding membrane of organelle;cellular anatomical entity;cytosol;intracellular membrane-bounded organelle;intracellular organelle;membrane;membrane-bounded organelle;microbody;microbody membrane;organelle;organelle membrane;peroxisomal importomer complex;peroxisomal membrane;peroxisome;protein-containing complex;transporter complex	Peroxisome	Peroxisome membrane	Multi-pass membrane protein	3	3	1	6.7	359	40.797	0	4.4566	69476000	2	0.799282	0.968304	304;307		sp|O00623|PEX12_HUMAN Peroxisome assembly protein 12 OS=Homo sapiens OX=9606 GN=PEX12 PE=1 SV=1
236	O00625	Pirin	PIR	0.0151126	0.00855192	0.0225385	0.0124252				17.181	17.2293	16.5404	16.9325	17.0261	16.9468	16.9326	16.9199	17.0727	17.1028	17.1322	17.1992	15.8208	15.7371	15.88	15.7864	aromatic compound biosynthetic process;biosynthetic process;cell differentiation;cellular aromatic compound metabolic process;cellular biosynthetic process;cellular developmental process;cellular metabolic process;cellular nitrogen compound biosynthetic process;cellular nitrogen compound metabolic process;cellular process;developmental process;digestion;DNA-templated transcription;heterocycle bio…	binding;catalytic activity;cation binding;dioxygenase activity;ion binding;metal ion binding;oxidoreductase activity;oxidoreductase activity, acting on single donors with incorporation of molecular oxygen;oxidoreductase activity, acting on single donors with incorporation of molecular oxygen, incorporation of two atoms of oxygen;quercetin 2,3-dioxygenase activity;transcription coregulator activit…	cellular anatomical entity;cytoplasm;cytosol;intracellular membrane-bounded organelle;intracellular organelle;membrane-bounded organelle;nuclear body;nucleoplasm;nucleus;organelle		Cytoplasm;Nucleus		5	5	1	17.6	290	32.113	0	17.665	2590900000	13	0.986076	0.999171			sp|O00625|PIR_HUMAN Pirin OS=Homo sapiens OX=9606 GN=PIR PE=1 SV=1
237	O00629	Importin subunit alpha-3	KPNA4	-0.0153726	-0.0388343	0.128885	0.39429				16.7211	16.7409	16.736	16.7365	16.8283	16.6794	16.853	16.7408	16.7207	16.6719	16.6349	16.5808	16.3701	16.3843	16.3329	16.1708	biosynthetic process;catecholamine secretion;catecholamine transport;cellular biosynthetic process;cellular localization;cellular macromolecule localization;cellular metabolic process;cellular process;dopamine secretion;dopamine transport;establishment of localization;establishment of localization in cell;establishment of protein localization;establishment of protein localization to organelle;exp…	amide binding;binding;molecular carrier activity;nuclear import signal receptor activity;nuclear localization sequence binding;nucleocytoplasmic carrier activity;peptide binding;signal sequence binding	cellular anatomical entity;cytosol;intracellular membrane-bounded organelle;intracellular organelle;membrane;membrane-bounded organelle;NLS-dependent protein nuclear import complex;nuclear membrane;nuclear pore;nuclear protein-containing complex;nucleocytoplasmic transport complex;nucleoplasm;nucleus;organelle;organelle membrane;protein-containing complex		Cytoplasm;Nucleus		15	8	1	37.2	521	57.886	0	264.21	7688700000	13	0.958333	0.96745	57;122;174;191;228;417		sp|O00629|IMA3_HUMAN Importin subunit alpha-3 OS=Homo sapiens OX=9606 GN=KPNA4 PE=1 SV=1
238	O00635	E3 ubiquitin-protein ligase TRIM38	TRIM38	-0.171661	-0.230436	0.310611	0.414995				14.249	14.3374	13.6208	14.2417	14.2398	14.2406	14.3857	14.3523	14.1605	14.2186	14.205	14.0538	13.3654	13.6233	13.7112	13.5954	biological process involved in interspecies interaction between organisms;biological regulation;catabolic process;defense response;defense response to other organism;immune response;immune system process;innate immune response;macromolecule catabolic process;macromolecule metabolic process;macromolecule modification;metabolic process;modification-dependent macromolecule catabolic process;modifica…	acyltransferase activity;aminoacyltransferase activity;binding;catalytic activity;catalytic activity, acting on a protein;cation binding;enzyme binding;identical protein binding;ion binding;kinase binding;metal ion binding;protein binding;protein dimerization activity;protein homodimerization activity;protein kinase binding;transcription coactivator activity;transcription coregulator activity;tra…	cellular anatomical entity;cytoplasm;cytosol;nucleoplasm				5	4	1	9.7	465	53.415	0	15.317	266490000	4	0.813146	0.811061	188;237		sp|O00635|TRI38_HUMAN E3 ubiquitin-protein ligase TRIM38 OS=Homo sapiens OX=9606 GN=TRIM38 PE=1 SV=1
239	O00743-2;O00743;O00743-3	Serine/threonine-protein phosphatase 6 catalytic subunit;Serine/threonine-protein phosphatase 6 catalytic subunit, N-terminally processed	PPP6C	0.00784938	0.603387	0.013837	1.47963				18.6838	18.6221	18.096	18.4784	18.4176	18.4824	17.8863	17.9024	17.8031	18.3639	18.2453	18.2993	18.3667	18.3647	18.3963	18.2811	biological process involved in interspecies interaction between organisms;biological regulation;cell cycle G1/S phase transition;cell cycle phase transition;cell cycle process;cellular component assembly;cellular component organization;cellular component organization or biogenesis;cellular metabolic process;cellular process;COPII vesicle coating;defense response;defense response to other organism…	binding;catalytic activity;catalytic activity, acting on a protein;cation binding;hydrolase activity;hydrolase activity, acting on ester bonds;ion binding;metal ion binding;myosin phosphatase activity;phosphatase activity;phosphoprotein phosphatase activity;phosphoric ester hydrolase activity;protein serine/threonine phosphatase activity	cellular anatomical entity;cytoplasm;cytosol;intracellular membrane-bounded organelle;intracellular organelle;membrane-bounded organelle;mitochondrion;nucleoplasm;organelle		Cytoplasm;Mitochondrion		8	8	3	23.3	283;305;342	32.532	0	14.782	7107400000	19	0.99356	0.157405			sp|O00743-2|PPP6_HUMAN Isoform 2 of Serine/threonine-protein phosphatase 6 catalytic subunit OS=Homo sapiens OX=9606 GN=PPP6C;sp|O00743|PPP6_HUMAN Serine/threonine-protein phosphatase 6 catalytic subunit OS=Homo sapiens OX=9606 GN=PPP6C PE=1 SV=1;sp|O00743
240	O00754-2;O00754	Lysosomal alpha-mannosidase;Lysosomal alpha-mannosidase A peptide;Lysosomal alpha-mannosidase B peptide;Lysosomal alpha-mannosidase C peptide;Lysosomal alpha-mannosidase D peptide;Lysosomal alpha-mannosidase E peptide	MAN2B1	0.0130768	-0.0264982	0.0867217	0.200085				18.0096	18.183	18.0728	18.0474	18.1069	18.0719	18.1051	18.1256	18.1142	18.0477	18.0417	17.9978	17.5154	17.4042	17.4259	17.567	behavior;carbohydrate catabolic process;carbohydrate derivative metabolic process;carbohydrate metabolic process;catabolic process;cognition;glycoprotein metabolic process;hexose metabolic process;learning or memory;macromolecule metabolic process;macromolecule modification;mannose metabolic process;metabolic process;monosaccharide metabolic process;multicellular organismal process;nervous system…	alpha-mannosidase activity;binding;carbohydrate binding;catalytic activity;cation binding;hydrolase activity;hydrolase activity, acting on glycosyl bonds;hydrolase activity, hydrolyzing O-glycosyl compounds;ion binding;mannosidase activity;metal ion binding	azurophil granule lumen;cellular anatomical entity;cytoplasmic vesicle lumen;extracellular exosome;extracellular membrane-bounded organelle;extracellular organelle;extracellular region;extracellular space;extracellular vesicle;intracellular membrane-bounded organelle;intracellular organelle;intracellular organelle lumen;lysosomal lumen;lysosome;lytic vacuole;membrane-bounded organelle;membrane-en…	Lysosome;Other glycan degradation	Lysosome		12	12	2	13.5	1010;1011	113.61	0	79.4	3352800000	28	0.96665	0.983034		471	sp|O00754-2|MA2B1_HUMAN Isoform 2 of Lysosomal alpha-mannosidase OS=Homo sapiens OX=9606 GN=MAN2B1;sp|O00754|MA2B1_HUMAN Lysosomal alpha-mannosidase OS=Homo sapiens OX=9606 GN=MAN2B1 PE=1 SV=3
241	O00762-3;O00762;O00762-2;O00762-4	Ubiquitin-conjugating enzyme E2 C	UBE2C	0.88513	0.404851	1.38221	0.796311				17.2779	16.685	17.1082	16.0829	15.7512	16.5815	16.7034	16.8351	16.3179	17.0998	16.6034	16.7705	17.3281	17.3001	17.3111	17.1892	anaphase-promoting complex-dependent catabolic process;biological regulation;catabolic process;cell cycle phase transition;cell cycle process;cell division;cellular component assembly;cellular component organization;cellular component organization or biogenesis;cellular process;exit from mitosis;free ubiquitin chain polymerization;macromolecule catabolic process;macromolecule metabolic process;ma…	acyltransferase activity;adenyl nucleotide binding;adenyl ribonucleotide binding;aminoacyltransferase activity;anion binding;ATP binding;binding;carbohydrate derivative binding;catalytic activity;catalytic activity, acting on a protein;enzyme binding;heterocyclic compound binding;ion binding;nucleoside phosphate binding;nucleotide binding;organic cyclic compound binding;protein binding;purine nuc…	anaphase-promoting complex;catalytic complex;cellular anatomical entity;cullin-RING ubiquitin ligase complex;cytosol;intracellular membrane-bounded organelle;intracellular organelle;intracellular protein-containing complex;membrane;membrane-bounded organelle;nuclear protein-containing complex;nuclear ubiquitin ligase complex;nucleoplasm;nucleus;organelle;plasma membrane;protein-containing complex…	Ubiquitin mediated proteolysis			3	3	4	24	150;179;140;161	16.676	0	27.009	711360000	9	0.0999048	0.622382			sp|O00762-3|UBE2C_HUMAN Isoform 3 of Ubiquitin-conjugating enzyme E2 C OS=Homo sapiens OX=9606 GN=UBE2C;sp|O00762|UBE2C_HUMAN Ubiquitin-conjugating enzyme E2 C OS=Homo sapiens OX=9606 GN=UBE2C PE=1 SV=1;sp|O00762-2|UBE2C_HUMAN Isoform 2 of Ubiquitin-conjug
242	O00764;O00764-2;O00764-3	Pyridoxal kinase	PDXK	-0.107532	0.00133006	0.738169	0.00972427				18.8048	18.6869	18.6648	18.897	18.8542	18.728	18.6988	18.7143	18.7394	18.7708	18.7542	18.7978	18.8113	18.8179	18.8419	18.8472	aldehyde biosynthetic process;aromatic compound biosynthetic process;biosynthetic process;cellular aldehyde metabolic process;cellular aromatic compound metabolic process;cellular biosynthetic process;cellular metabolic compound salvage;cellular metabolic process;cellular nitrogen compound biosynthetic process;cellular nitrogen compound metabolic process;cellular process;heterocycle biosynthetic …	adenyl nucleotide binding;adenyl ribonucleotide binding;alkali metal ion binding;anion binding;ATP binding;binding;carbohydrate derivative binding;catalytic activity;cation binding;heterocyclic compound binding;identical protein binding;ion binding;kinase activity;lithium ion binding;magnesium ion binding;metal ion binding;nucleoside phosphate binding;nucleotide binding;organic cyclic compound bi…	cellular anatomical entity;cytoplasmic vesicle lumen;cytosol;extracellular exosome;extracellular membrane-bounded organelle;extracellular organelle;extracellular region;extracellular vesicle;intracellular membrane-bounded organelle;intracellular organelle;intracellular organelle lumen;membrane-bounded organelle;membrane-enclosed lumen;nucleoplasm;nucleus;organelle;organelle lumen;secretory granul…	Vitamin B6 metabolism	Cytoplasm		7	7	3	18.9	312;284;239	35.102	0	54.336	6725100000	33	0.759326	1	273		sp|O00764|PDXK_HUMAN Pyridoxal kinase OS=Homo sapiens OX=9606 GN=PDXK PE=1 SV=1;sp|O00764-2|PDXK_HUMAN Isoform 2 of Pyridoxal kinase OS=Homo sapiens OX=9606 GN=PDXK;sp|O00764-3|PDXK_HUMAN Isoform 3 of Pyridoxal kinase OS=Homo sapiens OX=9606 GN=PDXK
243	O14494;O14494-2	Lipid phosphate phosphohydrolase 1	PPAP2A	0.0379502	-0.0198186	0.201054	0.0966989				14.2368	14.2515	14.1419	14.0617	14.1709	14.2838	14.2093	14.1293	14.351	14.1293	14.2468	14.3501	14.1246	14.4433	14.3273	14.1846	alcohol metabolic process;amide metabolic process;androgen receptor signaling pathway;biological regulation;biosynthetic process;cellular biosynthetic process;cellular lipid metabolic process;cellular metabolic process;cellular process;ceramide metabolic process;dephosphorylation;diol metabolic process;G protein-coupled receptor signaling pathway;hormone-mediated signaling pathway;intracellular r…	catalytic activity;ceramide-1-phosphate phosphatase activity;diacylglycerol diphosphate phosphatase activity;hydrolase activity;hydrolase activity, acting on acid anhydrides;hydrolase activity, acting on acid anhydrides, in phosphorus-containing anhydrides;hydrolase activity, acting on ester bonds;lipid phosphatase activity;phosphatase activity;phosphatidate phosphatase activity;phosphoric ester …	apical plasma membrane;caveola;cellular anatomical entity;extracellular exosome;extracellular membrane-bounded organelle;extracellular organelle;extracellular vesicle;membrane;membrane microdomain;membrane raft;membrane-bounded organelle;organelle;plasma membrane;plasma membrane raft;plasma membrane region;vesicle	Ether lipid metabolism;Fat digestion and absorption;Fc gamma R-mediated phagocytosis;Glycerolipid metabolism;Glycerophospholipid metabolism;Sphingolipid metabolism	Cell membrane	Multi-pass membrane protein	1	1	2	3.2	284;285	32.156	0.00046627	3.056	124150000	4	0.927495	0.98834			sp|O14494|PLPP1_HUMAN Phospholipid phosphatase 1 OS=Homo sapiens OX=9606 GN=PLPP1 PE=1 SV=1;sp|O14494-2|PLPP1_HUMAN Isoform 2 of Phospholipid phosphatase 1 OS=Homo sapiens OX=9606 GN=PLPP1
244	O14497;O14497-2;O14497-3	AT-rich interactive domain-containing protein 1A	ARID1A	0.0158641	-0.00743612	0.152972	0.0579643				17.3398	17.4258	17.3864	17.3907	17.4045	17.3092	17.3918	17.3276	17.4549	17.3614	17.4231	17.4375	16.9818	16.9537	17.0775	16.9207	anatomical structure development;androgen receptor signaling pathway;biological regulation;cellular component disassembly;cellular component organization;cellular component organization or biogenesis;cellular process;chromatin organization;chromatin remodeling;corticosteroid receptor signaling pathway;developmental process;glucocorticoid receptor signaling pathway;hormone-mediated signaling pathw…	binding;DNA binding;DNA-binding transcription factor binding;nuclear receptor binding;nucleic acid binding;organic cyclic compound binding;protein binding;RNA polymerase II-specific DNA-binding transcription factor binding;transcription coactivator activity;transcription coregulator activity;transcription factor binding;transcription regulator activity	ATPase complex;bBAF complex;brahma complex;catalytic complex;cellular anatomical entity;chromatin;intracellular membrane-bounded organelle;intracellular organelle;membrane-bounded organelle;nBAF complex;npBAF complex;nuclear protein-containing complex;nucleoplasm;nucleus;organelle;protein-containing complex;protein-DNA complex;SWI/SNF complex;SWI/SNF superfamily-type complex		Nucleus		17	15	3	10	2285;2068;1902	242.04	0	183.52	1137300000	23	0.961056	0.99754	1827;2163		sp|O14497|ARI1A_HUMAN AT-rich interactive domain-containing protein 1A OS=Homo sapiens OX=9606 GN=ARID1A PE=1 SV=3;sp|O14497-2|ARI1A_HUMAN Isoform 2 of AT-rich interactive domain-containing protein 1A OS=Homo sapiens OX=9606 GN=ARID1A;sp|O14497-3|ARI1A_HUM
246	O14530;O14530-2	Thioredoxin domain-containing protein 9	TXNDC9	-0.0555871	-0.00317383	0.787909	0.0404935				17.5093	17.5182	17.5846	17.6099	17.6201	17.5488	17.5355	17.5225	17.5635	17.5025	17.5227	17.6198	17.468	17.4352	17.4653	17.3936	cellular component organization;cellular component organization or biogenesis;cellular process;cytoskeleton organization;microtubule cytoskeleton organization;microtubule-based process;organelle organization	binding;cadherin binding;cell adhesion molecule binding;protein binding	cellular anatomical entity;centrosome;cytoplasm;cytosol;intracellular membrane-bounded organelle;intracellular organelle;membrane-bounded organelle;microtubule organizing center;midbody;nucleus;organelle		Centrosome;Cytoplasm;Cytoskeleton;Microtubule organizing center;Midbody;Nucleus		9	9	2	36.3	226;188	26.534	0	26.037	5003800000	22	0.852423	0.999533	94;135		sp|O14530|TXND9_HUMAN Thioredoxin domain-containing protein 9 OS=Homo sapiens OX=9606 GN=TXNDC9 PE=1 SV=2;sp|O14530-2|TXND9_HUMAN Isoform 2 of Thioredoxin domain-containing protein 9 OS=Homo sapiens OX=9606 GN=TXNDC9
248	O14545;O14545-2	TRAF-type zinc finger domain-containing protein 1	TRAFD1	0.0818968	0.0101131	0.682978	0.0889498				14.0272	14.0432	14.138	14.0614	13.986	13.9154	14.0198	14.0671	14.0911	14.1787	14.0877	14.1441	13.5502	13.3381	13.7104	13.4559	biological regulation;negative regulation of biological process;negative regulation of defense response;negative regulation of immune response;negative regulation of immune system process;negative regulation of innate immune response;negative regulation of response to biotic stimulus;negative regulation of response to external stimulus;negative regulation of response to stimulus;regulation of bio…	binding;cation binding;ion binding;metal ion binding	cellular anatomical entity;intracellular membrane-bounded organelle;intracellular organelle;membrane-bounded organelle;mitochondrion;organelle				5	5	2	8.9	582;164	64.84	0	36.368	238800000	3	0.813835	0.995059	83;135;476;482	83	sp|O14545|TRAD1_HUMAN TRAF-type zinc finger domain-containing protein 1 OS=Homo sapiens OX=9606 GN=TRAFD1 PE=1 SV=1
250	O14558	Heat shock protein beta-6	HSPB6	0.0547104	0.246607	0.34504	1.29345				15.3956	15.2113	15.3459	15.3063	15.2906	15.1918	15.0223	14.9809	15.2097	15.2217	15.225	15.1178	15.5194	15.7007	15.493	15.5656	biological regulation;cellular process;chaperone-mediated protein folding;negative regulation of apoptotic process;negative regulation of biological process;negative regulation of cellular process;negative regulation of programmed cell death;positive regulation of angiogenesis;positive regulation of biological process;positive regulation of developmental process;positive regulation of multicellul…	binding;identical protein binding;protein binding;protein dimerization activity;protein folding chaperone;protein homodimerization activity;protein-folding chaperone binding;structural constituent of eye lens;structural molecule activity;unfolded protein binding	cellular anatomical entity;cytoplasm;cytosol;extracellular region;intracellular membrane-bounded organelle;intracellular organelle;membrane-bounded organelle;mitochondrion;nuclear body;nuclear speck;nucleus;organelle		Cytoplasm;Nucleus;Secreted		3	3	1	20.6	160	17.135	0	12.577	1377600000	10	0.881471	0.614708			sp|O14558|HSPB6_HUMAN Heat shock protein beta-6 OS=Homo sapiens OX=9606 GN=HSPB6 PE=1 SV=2
251	O14562	Ubiquitin domain-containing protein UBFD1	UBFD1	-0.0150293	-0.00306447	0.133007	0.0261937				16.5499	16.5055	16.5468	16.5482	16.6172	16.4819	16.5886	16.4665	16.5563	16.5029	16.4806	16.6162	16.7839	16.756	16.8524	16.7399		binding;cadherin binding;cell adhesion molecule binding;nucleic acid binding;organic cyclic compound binding;protein binding;RNA binding					8	8	1	39.5	309	33.382	0	72.588	3780500000	18	0.957792	1			sp|O14562|UBFD1_HUMAN Ubiquitin domain-containing protein UBFD1 OS=Homo sapiens OX=9606 GN=UBFD1 PE=1 SV=2
252	O14578-4;O14578;O14578-3;O14578-2	Citron Rho-interacting kinase	CIT	-0.0455195	-0.0287533	0.409417	0.628411				17.7323	17.7782	17.7455	17.7924	17.8782	17.7219	17.7625	17.8114	17.7683	17.7259	17.8016	17.8123	17.6015	17.6751	17.6625	17.6911	apoptotic process;biological regulation;cell cycle;cell cycle process;cell death;cell differentiation;cellular developmental process;cellular metabolic process;cellular process;cytokinesis;cytoskeleton-dependent cytokinesis;developmental process;generation of neurons;metabolic process;mitotic cell cycle;mitotic cell cycle process;mitotic cytokinesis;negative regulation of biological process;negat…	adenyl nucleotide binding;adenyl ribonucleotide binding;anion binding;ATP binding;binding;carbohydrate derivative binding;catalytic activity;catalytic activity, acting on a protein;cation binding;enzyme binding;enzyme inhibitor activity;enzyme regulator activity;heterocyclic compound binding;ion binding;kinase activity;kinase binding;kinase inhibitor activity;kinase regulator activity;metal ion b…	cellular anatomical entity;cytosol;membrane		Cytoplasm		15	14	4	6.5	2069;2027;1544;482	236.6	0	51.286	1119500000	25	0.889664	0.967599	105		sp|O14578-4|CTRO_HUMAN Isoform 4 of Citron Rho-interacting kinase OS=Homo sapiens OX=9606 GN=CIT;sp|O14578|CTRO_HUMAN Citron Rho-interacting kinase OS=Homo sapiens OX=9606 GN=CIT PE=1 SV=2;sp|O14578-3|CTRO_HUMAN Isoform 3 of Citron Rho-interacting kinase O
253	O14579;O14579-3;O14579-2	Coatomer subunit epsilon	COPE	0.50404	0.108612	1.00609	0.731675				18.1147	18.0079	18.0476	17.6124	17.1226	17.923	18.0028	18.0141	17.8274	17.9793	17.9241	17.9117	18.232	18.1582	18.1883	18.2592	cellular localization;cellular macromolecule localization;cellular process;endoplasmic reticulum to Golgi vesicle-mediated transport;establishment of localization;establishment of localization in cell;establishment of protein localization;Golgi vesicle transport;intracellular transport;intra-Golgi vesicle-mediated transport;localization;macromolecule localization;nitrogen compound transport;organ…	structural molecule activity	bounding membrane of organelle;cellular anatomical entity;COPI vesicle coat;cytoplasmic vesicle;cytosol;endoplasmic reticulum membrane;Golgi apparatus;Golgi membrane;intracellular membrane-bounded organelle;intracellular organelle;intracellular vesicle;membrane;membrane coat;membrane protein complex;membrane-bounded organelle;nucleoplasm;organelle;organelle membrane;protein-containing complex;tra…		COPI-coated vesicle membrane;Cytoplasm;Cytoplasmic vesicle;Golgi apparatus membrane	Peripheral membrane protein	14	14	3	48.7	308;256;257	34.482	0	112.1	25136000000	26	0.231026	0.838116	34;148	212;225	sp|O14579|COPE_HUMAN Coatomer subunit epsilon OS=Homo sapiens OX=9606 GN=COPE PE=1 SV=3;sp|O14579-3|COPE_HUMAN Isoform 3 of Coatomer subunit epsilon OS=Homo sapiens OX=9606 GN=COPE;sp|O14579-2|COPE_HUMAN Isoform 2 of Coatomer subunit epsilon OS=Homo sapien
254	O14613	Cdc42 effector protein 2	CDC42EP2	-0.106712	0.288713	0.67354	2.14099				15.1779	15.3075	15.1433	15.3026	15.412	15.2343	14.8955	14.8908	14.9763	15.1172	15.1529	15.1763	15.4718	15.397	15.3185	15.3855	actin cytoskeleton organization;actin filament organization;actin filament-based process;biological regulation;cellular component organization;cellular component organization or biogenesis;cellular process;cellular response to chemical stimulus;cellular response to cytokine stimulus;cellular response to organic substance;cellular response to stimulus;cellular response to type II interferon;cytosk…	binding;enzyme activator activity;enzyme binding;enzyme regulator activity;GTPase activator activity;GTPase binding;GTPase regulator activity;molecular function activator activity;molecular function regulator activity;nucleoside-triphosphatase regulator activity;opioid peptide activity;protein binding;receptor ligand activity;signaling receptor activator activity;signaling receptor binding;signal…	cellular anatomical entity;cytoplasm;cytoplasmic vesicle;cytoskeleton;cytosol;endocytic vesicle;endomembrane system;intracellular membrane-bounded organelle;intracellular non-membrane-bounded organelle;intracellular organelle;intracellular vesicle;membrane;membrane-bounded organelle;microtubule cytoskeleton;non-membrane-bounded organelle;organelle;phagocytic vesicle;plasma membrane;vesicle		Cytoplasm;Cytoskeleton;Endomembrane system	Peripheral membrane protein	2	2	1	16.2	210	22.483	0	70.286	233590000	6	0.76658	0.301538	92		sp|O14613|BORG1_HUMAN Cdc42 effector protein 2 OS=Homo sapiens OX=9606 GN=CDC42EP2 PE=1 SV=1
255	O14617-4;O14617;O14617-5;O14617-3;O14617-2	AP-3 complex subunit delta-1	AP3D1	-0.0831432	0.0187079	1.12255	0.179079				19.5875	19.5116	19.5734	19.68	19.6501	19.5918	19.4803	19.5911	19.545	19.673	19.5581	19.609	19.6002	19.6004	19.6029	19.5819	anterograde axonal transport;anterograde synaptic vesicle transport;antigen processing and presentation;antigen processing and presentation of exogenous antigen;antigen processing and presentation of lipid antigen via MHC class Ib;antigen processing and presentation via MHC class Ib;antigen processing and presentation, exogenous lipid antigen via MHC class Ib;axo-dendritic transport;axonal transp…		AP-3 adaptor complex;AP-type membrane coat adaptor complex;axon cytoplasm;bounding membrane of organelle;cell junction;cellular anatomical entity;cytoplasm;cytoplasmic region;cytoplasmic vesicle;cytoplasmic vesicle membrane;early endosome;endosome;endosome membrane;glutamatergic synapse;Golgi apparatus;Golgi membrane;intracellular membrane-bounded organelle;intracellular organelle;intracellular v…	Lysosome	Cytoplasm;Golgi apparatus membrane	Peripheral membrane protein	29	29	5	27.8	1021;1153;1215;984;1112	114.71	0	303.85	13440000000	86	0.772207	0.98806	39;574;985		sp|O14617-4|AP3D1_HUMAN Isoform 4 of AP-3 complex subunit delta-1 OS=Homo sapiens OX=9606 GN=AP3D1;sp|O14617|AP3D1_HUMAN AP-3 complex subunit delta-1 OS=Homo sapiens OX=9606 GN=AP3D1 PE=1 SV=1;sp|O14617-5|AP3D1_HUMAN Isoform 5 of AP-3 complex subunit delta
256	O14618	Copper chaperone for superoxide dismutase	CCS	-0.00139046	0.014548	0.00997427	0.109277				17.2035	17.2295	17.0942	17.2104	17.1791	17.142	17.1579	17.1206	17.2051	17.0972	17.2062	17.2138	17.0971	17.0476	17.0458	16.9656	cellular detoxification;cellular metabolic process;cellular oxidant detoxification;cellular process;cellular response to chemical stimulus;cellular response to chemical stress;cellular response to oxidative stress;cellular response to stimulus;cellular response to stress;detoxification;macromolecule metabolic process;metabolic process;nitrogen compound metabolic process;organic substance metaboli…	binding;cadherin binding;catalytic activity;catalytic activity, acting on a protein;cation binding;cell adhesion molecule binding;copper chaperone activity;copper ion binding;disulfide oxidoreductase activity;ion binding;metal ion binding;metallochaperone activity;molecular carrier activity;oxidoreductase activity;oxidoreductase activity, acting on a sulfur group of donors;protein binding;protein…	cellular anatomical entity;cytoplasm;cytosol;intracellular membrane-bounded organelle;intracellular organelle;membrane-bounded organelle;nucleus;organelle	Amyotrophic lateral sclerosis (ALS)	Cytoplasm		8	8	1	31.8	274	29.04	0	80.199	2547600000	22	0.995313	0.992149	227	227	sp|O14618|CCS_HUMAN Copper chaperone for superoxide dismutase OS=Homo sapiens OX=9606 GN=CCS PE=1 SV=1
257	P54792-2;P54792;O14640-2;O14640	Putative segment polarity protein dishevelled homolog DVL1P1;Segment polarity protein dishevelled homolog DVL-1	DVL1P1;DVL1	0.0213353	-0.0474459	0.228839	0.612716				15.0451	14.9829	15.0332	14.9419	15.0062	15.0491	15.0404	15.0372	15.1259	15.0164	15.0214	15.049	14.6902	14.5433	14.6345	14.5901	anatomical structure development;anatomical structure morphogenesis;animal organ development;axon extension;axon guidance;behavior;biological process involved in intraspecies interaction between organisms;biological regulation;canonical Wnt signaling pathway;cell growth;cell junction organization;cell projection morphogenesis;cell projection organization;cell surface receptor signaling pathway;ce…	beta-catenin binding;binding;enzyme binding;frizzled binding;G protein-coupled receptor binding;GTPase binding;identical protein binding;kinase binding;protein binding;protein kinase binding;signaling receptor binding;small GTPase binding	cell body;cell junction;cell projection;cellular anatomical entity;clathrin-coated vesicle;coated vesicle;cytoplasmic vesicle;cytosol;dendritic spine;dense core granule;glutamatergic synapse;growth cone;intracellular membrane-bounded organelle;intracellular organelle;intracellular vesicle;lateral plasma membrane;membrane-bounded organelle;microtubule;neuron projection;neuron spine;neuronal cell b…	Basal cell carcinoma;Melanogenesis;Notch signaling pathway;Pathways in cancer;Wnt signaling pathway	Cell membrane;Cytoplasm;Cytoplasmic vesicle;Cytosol	Peripheral membrane protein	5	3	4	7.6	662;670;670;695	72.426	0	19.444	300990000	7	0.951156	0.947632	72		sp|P54792-2|DVLP1_HUMAN Isoform Short of Putative segment polarity protein dishevelled homolog DVL1P1 OS=Homo sapiens OX=9606 GN=DVL1P1;sp|P54792|DVLP1_HUMAN Putative segment polarity protein dishevelled homolog DVL1P1 OS=Homo sapiens OX=9606 GN=DVL1P1 PE=
258	O14641	Segment polarity protein dishevelled homolog DVL-2	DVL2	-0.251933	0.201586	0.752175	0.334881				13.0568	13.3328	12.9089	13.4788	13.3999	13.1756	12.5546	12.8452	13.294	13.0863	13.2892	13.4281	13.8127	13.7079	13.7163	13.6452	anatomical structure development;anatomical structure formation involved in morphogenesis;anatomical structure morphogenesis;animal organ development;biological regulation;canonical Wnt signaling pathway;canonical Wnt signaling pathway involved in regulation of cell proliferation;cell surface receptor signaling pathway;cellular localization;cellular macromolecule localization;cellular process;coc…	binding;enzyme binding;frizzled binding;G protein-coupled receptor binding;GTPase binding;identical protein binding;kinase binding;molecular adaptor activity;protein binding;protein domain specific binding;protein kinase binding;protein self-association;protein-macromolecule adaptor activity;signaling receptor binding;small GTPase binding	aggresome;apical part of cell;cellular anatomical entity;clathrin-coated endocytic vesicle;clathrin-coated vesicle;coated vesicle;cytoplasm;cytoplasmic vesicle;cytosol;endocytic vesicle;inclusion body;intracellular anatomical structure;intracellular membrane-bounded organelle;intracellular organelle;intracellular vesicle;lateral plasma membrane;membrane-bounded organelle;nuclear body;nucleoplasm;…	Basal cell carcinoma;Melanogenesis;Notch signaling pathway;Pathways in cancer;Wnt signaling pathway	Cell membrane;Cytoplasm;Cytoplasmic vesicle;Cytosol;Nucleus	Peripheral membrane protein	6	2	1	8.7	736	78.947	0	6.6392	12118000	4	0.507567	0.886231	80		sp|O14641|DVL2_HUMAN Segment polarity protein dishevelled homolog DVL-2 OS=Homo sapiens OX=9606 GN=DVL2 PE=1 SV=1
259	O14646-2;O14646	Chromodomain-helicase-DNA-binding protein 1	CHD1	-0.0305831	-0.130712	0.16482	1.27349				16.6145	16.7345	16.6105	16.7108	16.7657	16.5746	16.8344	16.7501	16.767	16.5408	16.7589	16.8082	16.713	16.6514	16.7523	16.7283	biological process involved in interaction with symbiont;biological process involved in interspecies interaction between organisms;biological process involved in symbiotic interaction;biological regulation;cellular component organization;cellular component organization or biogenesis;cellular process;chromatin organization;chromatin remodeling;modulation by host of symbiont process;nucleosome orga…	adenyl nucleotide binding;adenyl ribonucleotide binding;anion binding;ATP binding;ATP hydrolysis activity;ATP-dependent activity;ATP-dependent activity, acting on DNA;ATP-dependent chromatin remodeler activity;binding;carbohydrate derivative binding;catalytic activity;catalytic activity, acting on a nucleic acid;catalytic activity, acting on DNA;chromatin binding;DNA binding;helicase activity;het…	cellular anatomical entity;chromatin;chromosome;cytoplasm;intracellular membrane-bounded organelle;intracellular non-membrane-bounded organelle;intracellular organelle;membrane-bounded organelle;non-membrane-bounded organelle;nuclear chromosome;nucleoplasm;nucleus;organelle;protein-containing complex;protein-DNA complex		Cytoplasm;Nucleus		6	5	2	3.2	1709;1710	196.59	0	10.823	410020000	8	0.947323	0.747882			sp|O14646-2|CHD1_HUMAN Isoform 2 of Chromodomain-helicase-DNA-binding protein 1 OS=Homo sapiens OX=9606 GN=CHD1;sp|O14646|CHD1_HUMAN Chromodomain-helicase-DNA-binding protein 1 OS=Homo sapiens OX=9606 GN=CHD1 PE=1 SV=2
260	O14647-2;O14647	Chromodomain-helicase-DNA-binding protein 2	CHD2	0.0638851	0.17864	0.507997	1.2387				14.9746	14.8978	14.803	14.8471	14.8561	14.7806	14.7736	14.7432	14.6227	14.5652	14.7422	14.7652	14.8428	14.869	15.0272	14.9653	anatomical structure development;animal organ development;biological regulation;biosynthetic process;cell differentiation;cellular biosynthetic process;cellular component organization;cellular component organization or biogenesis;cellular developmental process;cellular metabolic process;cellular process;cellular response to stimulus;cellular response to stress;chromatin organization;chromatin rem…	adenyl nucleotide binding;adenyl ribonucleotide binding;anion binding;ATP binding;ATP hydrolysis activity;ATP-dependent activity;ATP-dependent activity, acting on DNA;ATP-dependent chromatin remodeler activity;binding;carbohydrate derivative binding;catalytic activity;catalytic activity, acting on a nucleic acid;catalytic activity, acting on DNA;chromatin binding;cis-regulatory region sequence-sp…	cellular anatomical entity;chromatin;intracellular membrane-bounded organelle;intracellular organelle;membrane-bounded organelle;nucleus;organelle;protein-containing complex;protein-DNA complex		Nucleus		5	4	2	2.5	1739;1828	200.56	0	5.3287	129010000	4	0.853441	0.689069			sp|O14647-2|CHD2_HUMAN Isoform 2 of Chromodomain-helicase-DNA-binding protein 2 OS=Homo sapiens OX=9606 GN=CHD2;sp|O14647|CHD2_HUMAN Chromodomain-helicase-DNA-binding protein 2 OS=Homo sapiens OX=9606 GN=CHD2 PE=1 SV=2
262	O14653-2;O14653;O14653-3	Golgi SNAP receptor complex member 2	GOSR2	0.271013	0.0562054	0.912483	0.141555				15.6116	15.8895	16.0871	15.5731	15.6196	15.5825	15.8488	15.866	15.7047	15.6388	15.7112	15.7571	16.3161	16.1924	16.191	16.3274	cellular component organization;cellular component organization or biogenesis;cellular localization;cellular macromolecule localization;cellular process;establishment of localization;establishment of protein localization;Golgi vesicle transport;intra-Golgi vesicle-mediated transport;localization;macromolecule localization;membrane fusion;membrane organization;nitrogen compound transport;organelle…	binding;molecular adaptor activity;protein binding;protein-macromolecule adaptor activity;SNAP receptor activity;SNARE binding	bounding membrane of organelle;cellular anatomical entity;coated vesicle membrane;cytoplasmic vesicle membrane;cytosol;endoplasmic reticulum membrane;endoplasmic reticulum-Golgi intermediate compartment membrane;endosome membrane;ER to Golgi transport vesicle membrane;Golgi apparatus;Golgi membrane;intracellular membrane-bounded organelle;intracellular organelle;late endosome membrane;membrane;me…	SNARE interactions in vesicular transport	cis-Golgi network membrane;Endoplasmic reticulum membrane;Golgi apparatus;Golgi apparatus membrane	Single-pass type IV membrane protein	4	4	3	22.5	213;212;195	24.583	0	34.461	1144700000	10	0.422278	0.969636	18		sp|O14653-2|GOSR2_HUMAN Isoform B of Golgi SNAP receptor complex member 2 OS=Homo sapiens OX=9606 GN=GOSR2;sp|O14653|GOSR2_HUMAN Golgi SNAP receptor complex member 2 OS=Homo sapiens OX=9606 GN=GOSR2 PE=1 SV=2;sp|O14653-3|GOSR2_HUMAN Isoform 3 of Golgi SNAP
263	O14656;O14656-2	Torsin-1A	TOR1A	-0.0264848	-0.0111911	0.159537	0.0600505				16.7917	16.9466	16.9971	16.9295	16.9542	16.9311	16.8924	16.9192	16.9574	16.8228	16.7292	16.6228	16.7286	16.7226	16.8373	17.1178	biological regulation;catabolic process;cell adhesion;cell migration;cell motility;cell projection organization;cellular component organization;cellular component organization or biogenesis;cellular localization;cellular macromolecule localization;cellular process;cellular response to stimulus;cellular response to stress;chaperone cofactor-dependent protein refolding;chaperone-mediated protein fo…	adenyl nucleotide binding;adenyl ribonucleotide binding;anion binding;ATP binding;ATP hydrolysis activity;ATP-dependent activity;ATP-dependent protein folding chaperone;binding;carbohydrate derivative binding;catalytic activity;cytoskeletal protein binding;heterocyclic compound binding;hydrolase activity;hydrolase activity, acting on acid anhydrides;hydrolase activity, acting on acid anhydrides, …	cellular anatomical entity;cytoplasmic vesicle;cytoplasmic vesicle membrane;cytoskeleton;cytosol;endoplasmic reticulum;endoplasmic reticulum lumen;endoplasmic reticulum membrane;envelope;exocytic vesicle;extracellular exosome;extracellular membrane-bounded organelle;extracellular organelle;extracellular vesicle;growth cone;intracellular membrane-bounded organelle;intracellular non-membrane-bounde…		Cell projection;Cytoplasm;Cytoplasmic vesicle;Cytoplasmic vesicle membrane;Cytoskeleton;Endoplasmic reticulum lumen;Growth cone;Nucleus membrane;Secretory vesicle;Synaptic vesicle	Peripheral membrane protein	5	5	2	19.9	332;197	37.808	0	37.073	2614500000	17	0.950195	0.992656			sp|O14656|TOR1A_HUMAN Torsin-1A OS=Homo sapiens OX=9606 GN=TOR1A PE=1 SV=1
264	O14657	Torsin-1B	TOR1B	-0.053407	-0.0330067	0.332676	0.229554				16.4841	16.6276	16.5754	16.5223	16.6987	16.6263	16.6687	16.5438	16.5737	16.5525	16.5088	16.6555	16.4158	16.2594	16.4748	16.3828	cellular component organization;cellular component organization or biogenesis;cellular localization;cellular macromolecule localization;cellular process;chaperone cofactor-dependent protein refolding;chaperone-mediated protein folding;'de novo' post-translational protein folding;'de novo' protein folding;endoplasmic reticulum organization;localization;macromolecule localization;membrane organizat…	adenyl nucleotide binding;adenyl ribonucleotide binding;anion binding;ATP binding;ATP hydrolysis activity;binding;carbohydrate derivative binding;catalytic activity;cytoskeletal protein binding;heterocyclic compound binding;hydrolase activity;hydrolase activity, acting on acid anhydrides;hydrolase activity, acting on acid anhydrides, in phosphorus-containing anhydrides;identical protein binding;i…	cellular anatomical entity;endoplasmic reticulum;endoplasmic reticulum lumen;envelope;extracellular exosome;extracellular membrane-bounded organelle;extracellular organelle;extracellular vesicle;intracellular membrane-bounded organelle;intracellular organelle;intracellular organelle lumen;membrane;membrane-bounded organelle;membrane-enclosed lumen;nuclear envelope;nuclear membrane;organelle;organ…		Endoplasmic reticulum lumen;Nucleus membrane		6	6	1	21.7	336	37.978	0	56.015	3562800000	15	0.88551	0.975349			sp|O14657|TOR1B_HUMAN Torsin-1B OS=Homo sapiens OX=9606 GN=TOR1B PE=1 SV=2
265	O14662-6;O14662-2;O14662-4;O14662-5;O14662;O14662-3	Syntaxin-16	STX16	0.0863606	0.00892448	0.634252	0.0468207				14.226	14.1438	14.0831	14.1269	13.9764	14.0905	14.0413	14.1959	14.1889	14.1071	13.9877	13.8317	13.9644	13.8057	13.6481	13.2495	cellular component organization;cellular component organization or biogenesis;cellular localization;cellular macromolecule localization;cellular process;cytosolic transport;endocytic recycling;endosomal transport;establishment of localization;establishment of localization in cell;establishment of protein localization;intracellular protein transport;intracellular transport;localization;localizatio…	binding;molecular adaptor activity;protein binding;protein-macromolecule adaptor activity;SNAP receptor activity;SNARE binding;syntaxin binding	anchoring junction;bounding membrane of organelle;cell junction;cell-substrate junction;cellular anatomical entity;cytoplasm;cytoplasmic vesicle membrane;cytosol;endomembrane system;exocytic vesicle membrane;focal adhesion;Golgi apparatus;Golgi apparatus subcompartment;Golgi cisterna;Golgi membrane;intracellular membrane-bounded organelle;intracellular organelle;membrane;membrane protein complex;…	SNARE interactions in vesicular transport	Cytoplasm;Golgi apparatus membrane	Single-pass type IV membrane protein	3	3	6	8.8	272;304;308;321;325;115	31.073	0	3.9338	275860000	3	0.813395	0.996624	97		sp|O14662-6|STX16_HUMAN Isoform 6 of Syntaxin-16 OS=Homo sapiens OX=9606 GN=STX16;sp|O14662-2|STX16_HUMAN Isoform A of Syntaxin-16 OS=Homo sapiens OX=9606 GN=STX16;sp|O14662-4|STX16_HUMAN Isoform D of Syntaxin-16 OS=Homo sapiens OX=9606 GN=STX16;sp|O14662-
266	O14672;O14672-2	Disintegrin and metalloproteinase domain-containing protein 10	ADAM10	-0.016353	0.0160828	0.111615	0.269115				16.364	16.3826	16.3189	16.391	16.446	16.2776	16.3218	16.3273	16.3682	16.2677	16.3191	16.4244	16.5213	16.6206	16.4755	16.5223	adherens junction organization;amide metabolic process;amyloid precursor protein catabolic process;amyloid precursor protein metabolic process;anatomical structure development;biological regulation;catabolic process;cell activation;cell communication;cell junction organization;cell surface receptor signaling pathway;cell-cell junction organization;cell-cell signaling;cellular component assembly;c…	binding;catalytic activity;catalytic activity, acting on a protein;cation binding;cell adhesion molecule binding;dipeptidase activity;endopeptidase activity;enzyme binding;exopeptidase activity;hydrolase activity;identical protein binding;integrin binding;ion binding;kinase binding;metal ion binding;metallodipeptidase activity;metalloendopeptidase activity;metalloendopeptidase activity involved i…	adherens junction;anchoring junction;axon;bounding membrane of organelle;cell junction;cell projection;cell surface;cell-cell junction;cell-substrate junction;cellular anatomical entity;clathrin-coated vesicle;coated vesicle;cytoplasm;cytoplasmic vesicle;cytoplasmic vesicle membrane;dendrite;endoplasmic reticulum lumen;extracellular exosome;extracellular membrane-bounded organelle;extracellular o…	Alzheimer's disease;Epithelial cell signaling in Helicobacter pylori infection	Cell membrane;Golgi apparatus membrane	Single-pass type I membrane protein	7	7	2	9.2	748;447	84.141	0	13.64	583570000	9	0.958279	0.989321		435;530;580;582	sp|O14672|ADA10_HUMAN Disintegrin and metalloproteinase domain-containing protein 10 OS=Homo sapiens OX=9606 GN=ADAM10 PE=1 SV=1;sp|O14672-2|ADA10_HUMAN Isoform 2 of Disintegrin and metalloproteinase domain-containing protein 10 OS=Homo sapiens OX=9606 GN=
267	O14678	ATP-binding cassette sub-family D member 4	ABCD4	-0.0949373	-0.00202052	0.794874	0.0115937				15.7301	15.8588	15.7314	15.876	15.8044	15.9248	15.8505	15.7533	15.7225	15.8024	15.7124	15.7289	15.4519	15.7225	15.5953	15.7112	carboxylic acid catabolic process;carboxylic acid metabolic process;carboxylic acid transmembrane transport;carboxylic acid transport;catabolic process;cellular aromatic compound metabolic process;cellular catabolic process;cellular component organization;cellular component organization or biogenesis;cellular lipid catabolic process;cellular lipid metabolic process;cellular localization;cellular …	ABC-type transporter activity;ABC-type vitamin B12 transporter activity;active transmembrane transporter activity;adenyl nucleotide binding;adenyl ribonucleotide binding;anion binding;ATP binding;ATP hydrolysis activity;ATPase-coupled transmembrane transporter activity;ATP-dependent activity;binding;carbohydrate derivative binding;catalytic activity;heterocyclic compound binding;hydrolase activit…	ATPase dependent transmembrane transport complex;ATP-binding cassette (ABC) transporter complex;bounding membrane of organelle;cellular anatomical entity;endoplasmic reticulum membrane;intracellular membrane-bounded organelle;intracellular organelle;lysosomal membrane;lytic vacuole membrane;membrane;membrane protein complex;membrane-bounded organelle;microbody;microbody membrane;organelle;organel…	ABC transporters;Peroxisome	Peroxisome membrane	Multi-pass membrane protein	2	2	1	3.3	606	68.597	0	8.4095	85581000	6	0.772739	1			sp|O14678|ABCD4_HUMAN Lysosomal cobalamin transporter ABCD4 OS=Homo sapiens OX=9606 GN=ABCD4 PE=1 SV=1
268	O14681-3;O14681	Etoposide-induced protein 2.4 homolog	EI24	0.0398108	-0.0404704	0.351365	0.153352				14.4074	14.3569	14.3281	14.2545	14.322	14.3964	14.5389	14.4559	14.219	14.4575	14.3419	14.495	14.3426	14.4133	14.4592	14.4308	apoptotic process;autophagy;biological regulation;catabolic process;cell death;cellular catabolic process;cellular metabolic process;cellular process;macroautophagy;metabolic process;negative regulation of biological process;negative regulation of cell growth;negative regulation of cellular process;negative regulation of growth;process utilizing autophagic mechanism;programmed cell death;regulati…	binding;importin-alpha family protein binding;protein binding	cellular anatomical entity;cytosol;endoplasmic reticulum;endoplasmic reticulum membrane;Golgi apparatus;intracellular membrane-bounded organelle;intracellular organelle;membrane;membrane-bounded organelle;nuclear membrane;organelle;organelle membrane	p53 signaling pathway	Cytoplasm;Endoplasmic reticulum membrane;Nucleus membrane	Multi-pass membrane protein	4	4	2	12	326;340	37.461	0	11.823	1681800000	6	0.904103	0.977479			sp|O14681-3|EI24_HUMAN Isoform 2 of Etoposide-induced protein 2.4 homolog OS=Homo sapiens OX=9606 GN=EI24;sp|O14681|EI24_HUMAN Etoposide-induced protein 2.4 homolog OS=Homo sapiens OX=9606 GN=EI24 PE=1 SV=4
269	O14682	Ectoderm-neural cortex protein 1	ENC1	-0.196333	-0.318297	0.356302	1.02917				11.5827	12.0609	11.7716	12.0253	12.3047	11.6742	12.1094	12.059	12.2018	12.4004	12.2869	11.6952	12.6652	12.3139	12.423	12.3299	anatomical structure development;biological regulation;catabolic process;developmental process;macromolecule catabolic process;macromolecule metabolic process;macromolecule modification;metabolic process;negative regulation of amide metabolic process;negative regulation of biological process;negative regulation of biosynthetic process;negative regulation of cellular biosynthetic process;negative …	actin binding;binding;cytoskeletal protein binding;protein binding	catalytic complex;cell body;cellular anatomical entity;chromatin;Cul3-RING ubiquitin ligase complex;cullin-RING ubiquitin ligase complex;cytoplasm;cytoskeleton;intracellular membrane-bounded organelle;intracellular non-membrane-bounded organelle;intracellular organelle;intracellular protein-containing complex;membrane-bounded organelle;neuronal cell body;non-membrane-bounded organelle;nuclear mat…		Cytoplasm;Cytoskeleton;Nucleus matrix		1	1	1	2	589	66.129	0	10.023	130680000	2	0.77904	0.618046			sp|O14682|ENC1_HUMAN Ectoderm-neural cortex protein 1 OS=Homo sapiens OX=9606 GN=ENC1 PE=1 SV=2
273	O14727-5;O14727-4;O14727;O14727-3;O14727-2;O14727-6	Apoptotic protease-activating factor 1	APAF1	-0.0535723	0.0737947	0.439576	0.827564				16.991	17.0902	16.9919	17.0156	17.0639	17.1542	16.9045	16.9567	16.9904	17.1032	17.0155	17.1287	16.4251	16.3418	16.4095	16.4868	activation of cysteine-type endopeptidase activity involved in apoptotic process;activation of cysteine-type endopeptidase activity involved in apoptotic process by cytochrome c;anatomical structure development;anatomical structure formation involved in morphogenesis;animal organ development;apoptotic process;apoptotic signaling pathway;biological regulation;cardiac muscle cell apoptotic process;…	adenyl nucleotide binding;adenyl ribonucleotide binding;ADP binding;anion binding;ATP binding;binding;carbohydrate derivative binding;cysteine-type endopeptidase activator activity involved in apoptotic process;cysteine-type endopeptidase regulator activity involved in apoptotic process;enzyme activator activity;enzyme regulator activity;heat shock protein binding;heterocyclic compound binding;id…	apoptosome;cellular anatomical entity;cytoplasmic vesicle lumen;cytosol;extracellular exosome;extracellular membrane-bounded organelle;extracellular organelle;extracellular region;extracellular vesicle;ficolin-1-rich granule lumen;intracellular membrane-bounded organelle;intracellular organelle;intracellular organelle lumen;membrane-bounded organelle;membrane-enclosed lumen;nucleus;organelle;orga…	Alzheimer's disease;Amyotrophic lateral sclerosis (ALS);Apoptosis;Huntington's disease;ko05152;p53 signaling pathway;Parkinson's disease;Small cell lung cancer	Cytoplasm		8	8	6	6.3	1171;1205;1248;1194;1237;338	133.35	0	41.848	714740000	11	0.876691	0.898608	8;115		sp|O14727-5|APAF_HUMAN Isoform 5 of Apoptotic protease-activating factor 1 OS=Homo sapiens OX=9606 GN=APAF1;sp|O14727-4|APAF_HUMAN Isoform 4 of Apoptotic protease-activating factor 1 OS=Homo sapiens OX=9606 GN=APAF1;sp|O14727|APAF_HUMAN Apoptotic protease-
274	O14730-2;O14730	Serine/threonine-protein kinase RIO3	RIOK3	0.0607382	0.191331	0.133903	0.49294				13.7868	13.9122	14.3376	13.9272	13.968	13.9591	13.7925	13.7906	13.8795	14.4781	14.0397	14.0474	13.832	13.847	13.635	13.7842	biological process involved in interspecies interaction between organisms;biological regulation;cell cycle process;cellular aromatic compound metabolic process;cellular metabolic process;cellular nitrogen compound metabolic process;cellular process;cellular response to chemical stimulus;cellular response to dsDNA;cellular response to dsRNA;cellular response to nitrogen compound;cellular response …	adenyl nucleotide binding;adenyl ribonucleotide binding;anion binding;ATP binding;binding;carbohydrate derivative binding;caspase binding;catalytic activity;catalytic activity, acting on a protein;cation binding;enzyme binding;heterocyclic compound binding;ion binding;kinase activity;metal ion binding;nucleoside phosphate binding;nucleotide binding;organic cyclic compound binding;phosphotransfera…	cellular anatomical entity;cytosol;preribosome;preribosome, small subunit precursor;protein-containing complex;ribonucleoprotein complex		Cytoplasm		5	5	2	8.9	516;519	58.67	0	7.9683	55412000	4	0.926648	0.796785	346		sp|O14730-2|RIOK3_HUMAN Isoform 2 of Serine/threonine-protein kinase RIO3 OS=Homo sapiens OX=9606 GN=RIOK3;sp|O14730|RIOK3_HUMAN Serine/threonine-protein kinase RIO3 OS=Homo sapiens OX=9606 GN=RIOK3 PE=1 SV=2
275	O14733;O14733-4;O14733-3;O14733-2	Dual specificity mitogen-activated protein kinase kinase 7	MAP2K7	-0.185564	0.0021445	0.383125	0.00652188				12.7957	12.9538	13.0766	12.7942	13.1484	13.4402	12.9727	12.804	13.043	13.0656	13.0797	12.7734	12.7925	12.6287	12.6958	12.8787	apoptotic process;biological regulation;cell death;cell surface receptor signaling pathway;cellular metabolic process;cellular process;cellular response to biotic stimulus;cellular response to chemical stimulus;cellular response to cytokine stimulus;cellular response to interleukin-1;cellular response to lipid;cellular response to lipopolysaccharide;cellular response to molecule of bacterial orig…	adenyl nucleotide binding;adenyl ribonucleotide binding;anion binding;ATP binding;binding;carbohydrate derivative binding;catalytic activity;catalytic activity, acting on a protein;cation binding;enzyme binding;heterocyclic compound binding;ion binding;JUN kinase kinase activity;kinase activity;kinase binding;magnesium ion binding;MAP kinase activity;MAP kinase kinase activity;metal ion binding;m…	cellular anatomical entity;cytoplasm;cytosol;intracellular membrane-bounded organelle;intracellular organelle;membrane-bounded organelle;nucleus;organelle	ErbB signaling pathway;Fc epsilon RI signaling pathway;GnRH signaling pathway;MAPK signaling pathway;Neurotrophin signaling pathway;Osteoclast differentiation;Protein processing in endoplasmic reticulum;T cell receptor signaling pathway;Toll-like receptor signaling pathway	Cytoplasm;Nucleus		2	2	4	5.3	419;426;435;462	47.484	0	7.4883	92716000	5	0.773676	1			sp|O14733|MP2K7_HUMAN Dual specificity mitogen-activated protein kinase kinase 7 OS=Homo sapiens OX=9606 GN=MAP2K7 PE=1 SV=2;sp|O14733-4|MP2K7_HUMAN Isoform 4 of Dual specificity mitogen-activated protein kinase kinase 7 OS=Homo sapiens OX=9606 GN=MAP2K7;s
276	O14734	Acyl-coenzyme A thioesterase 8	ACOT8	-0.0368907	0.045325	0.116095	0.130003				16.0416	16.2092	16.36	16.3608	16.242	16.1187	16.3363	16.0775	16.061	16.1221	16.0828	16.1638	16.2609	16.2552	16.3513	16.396	acyl-CoA metabolic process;alpha-linolenic acid metabolic process;amide metabolic process;bile acid biosynthetic process;bile acid metabolic process;biological regulation;biosynthetic process;carbohydrate derivative metabolic process;carboxylic acid biosynthetic process;carboxylic acid catabolic process;carboxylic acid metabolic process;catabolic process;cellular aromatic compound metabolic proce…	acetoacetyl-CoA hydrolase activity;acetyl-CoA hydrolase activity;acyl-CoA hydrolase activity;carboxylic ester hydrolase activity;catalytic activity;choloyl-CoA hydrolase activity;CoA hydrolase activity;glutaryl-CoA hydrolase activity;hydrolase activity;hydrolase activity, acting on ester bonds;hydroxymethylglutaryl-CoA hydrolase activity;medium-chain acyl-CoA hydrolase activity;myristoyl-CoA hydr…	cellular anatomical entity;cytosol;intracellular organelle lumen;membrane-enclosed lumen;microbody lumen;organelle lumen;peroxisomal matrix	Peroxisome	Peroxisome matrix		4	4	1	13.8	319	35.914	0	43.834	316280000	13	0.948642	0.977507			sp|O14734|ACOT8_HUMAN Acyl-coenzyme A thioesterase 8 OS=Homo sapiens OX=9606 GN=ACOT8 PE=1 SV=1
277	O14735;O14735-3;O14735-2	CDP-diacylglycerol--inositol 3-phosphatidyltransferase	CDIPT	0.352792	0.270178	0.912316	0.895286				15.045	14.6223	14.9356	14.598	14.2624	14.6841	14.4923	14.7046	14.5953	15.269	14.6776	14.4033	14.8098	14.9498	14.9644	15.3334	biosynthetic process;cellular biosynthetic process;cellular lipid metabolic process;cellular metabolic process;cellular process;glycerolipid biosynthetic process;glycerolipid metabolic process;glycerophospholipid biosynthetic process;glycerophospholipid metabolic process;lipid biosynthetic process;lipid metabolic process;metabolic process;organic substance biosynthetic process;organic substance m…	binding;catalytic activity;cation binding;CDP-alcohol phosphatidyltransferase activity;CDP-diacylglycerol-inositol 3-phosphatidyltransferase activity;ion binding;metal ion binding;phosphotransferase activity, for other substituted phosphate groups;transferase activity;transferase activity, transferring phosphorus-containing groups	cellular anatomical entity;endoplasmic reticulum membrane;Golgi apparatus;intracellular membrane-bounded organelle;intracellular organelle;membrane;membrane-bounded organelle;organelle;organelle membrane;plasma membrane	Glycerophospholipid metabolism;Inositol phosphate metabolism;Phosphatidylinositol signaling system	Cell membrane;Endoplasmic reticulum membrane;Golgi apparatus membrane;Membrane	Multi-pass membrane protein	3	3	3	14.1	213;168;182	23.539	0	8.5865	787020000	4	0.354469	0.655449			sp|O14735|CDIPT_HUMAN CDP-diacylglycerol--inositol 3-phosphatidyltransferase OS=Homo sapiens OX=9606 GN=CDIPT PE=1 SV=1;sp|O14735-3|CDIPT_HUMAN Isoform 3 of CDP-diacylglycerol--inositol 3-phosphatidyltransferase OS=Homo sapiens OX=9606 GN=CDIPT
278	O14737;O14737-2	Programmed cell death protein 5	PDCD5	0.139813	0.0159874	1.33215	0.158166				18.3106	18.2568	18.2804	18.1556	18.0565	18.2163	18.2571	18.3306	18.2121	18.2139	18.2453	18.2779	18.508	18.5359	18.5198	18.4543	apoptotic process;biological regulation;cell death;cellular process;cellular response to endogenous stimulus;cellular response to growth factor stimulus;cellular response to transforming growth factor beta stimulus;negative regulation of biological process;negative regulation of cell population proliferation;negative regulation of cellular process;negative regulation of chaperone-mediated protein…	acetyltransferase activator activity;beta-tubulin binding;binding;carbohydrate derivative binding;cytoskeletal protein binding;DNA binding;enzyme activator activity;enzyme regulator activity;glycosaminoglycan binding;heparin binding;molecular function activator activity;molecular function regulator activity;nucleic acid binding;organic cyclic compound binding;protein binding;sulfur compound bindi…	cellular anatomical entity;cytoplasm;cytosol;extracellular exosome;extracellular membrane-bounded organelle;extracellular organelle;extracellular vesicle;intracellular membrane-bounded organelle;intracellular organelle;membrane-bounded organelle;nucleus;organelle;vesicle				9	9	2	64	125;129	14.285	0	33.476	13157000000	26	0.559796	0.988806			sp|O14737|PDCD5_HUMAN Programmed cell death protein 5 OS=Homo sapiens OX=9606 GN=PDCD5 PE=1 SV=3;sp|O14737-2|PDCD5_HUMAN Isoform 2 of Programmed cell death protein 5 OS=Homo sapiens OX=9606 GN=PDCD5
279	O14744-2;O14744;O14744-3;O14744-5;O14744-4	Protein arginine N-methyltransferase 5;Protein arginine N-methyltransferase 5, N-terminally processed	PRMT5	-0.0122166	-0.0108808	0.166853	0.158593				19.1123	19.086	19.1708	19.1538	19.138	19.114	19.125	19.1447	19.1321	19.0158	19.1059	19.118	18.8868	18.9304	18.9352	18.8526	anatomical structure development;animal organ development;animal organ regeneration;aromatic compound biosynthetic process;biological regulation;biosynthetic process;cell activation;cellular aromatic compound metabolic process;cellular biosynthetic process;cellular component assembly;cellular component organization;cellular component organization or biogenesis;cellular metabolic process;cellular …	arginine N-methyltransferase activity;binding;catalytic activity;catalytic activity, acting on a protein;cis-regulatory region sequence-specific DNA binding;DNA binding;double-stranded DNA binding;E-box binding;heterocyclic compound binding;histone arginine N-methyltransferase activity;histone H3 methyltransferase activity;histone H4 methyltransferase activity;histone H4R3 methyltransferase activ…	catalytic complex;cellular anatomical entity;chromatin;cytoplasm;cytosol;Golgi apparatus;histone methyltransferase complex;intracellular membrane-bounded organelle;intracellular organelle;membrane-bounded organelle;methylosome;methyltransferase complex;nuclear protein-containing complex;nucleoplasm;nucleus;organelle;protein-containing complex;protein-DNA complex;transferase complex	Cell cycle - yeast;RNA transport	Cytoplasm;Golgi apparatus;Nucleus		21	21	5	33.9	620;637;576;593;466	71.319	0	137.64	15294000000	46	0.962282	0.994202	179;501;582;605	25	sp|O14744-2|ANM5_HUMAN Isoform 2 of Protein arginine N-methyltransferase 5 OS=Homo sapiens OX=9606 GN=PRMT5;sp|O14744|ANM5_HUMAN Protein arginine N-methyltransferase 5 OS=Homo sapiens OX=9606 GN=PRMT5 PE=1 SV=4;sp|O14744-3|ANM5_HUMAN Isoform 3 of Protein a
280	O14745;O14745-2	Na(+)/H(+) exchange regulatory cofactor NHE-RF1	SLC9A3R1	-0.0794783	-0.0469433	0.470724	0.239516				15.871	15.9953	15.8541	15.9092	16.1	15.9496	16.0664	15.8482	15.9466	15.9462	16.1072	16.0243	16.0685	16.0198	15.9481	15.8205	acid secretion;acidic amino acid transport;actin cytoskeleton organization;actin filament-based process;adenylate cyclase-activating dopamine receptor signaling pathway;adenylate cyclase-activating G protein-coupled receptor signaling pathway;adenylate cyclase-modulating G protein-coupled receptor signaling pathway;ameboidal-type cell migration;amino acid transport;anatomical structure morphogene…	adrenergic receptor binding;amino acid transmembrane transporter activity;beta-2 adrenergic receptor binding;beta-catenin binding;binding;carboxylic acid transmembrane transporter activity;channel activator activity;channel regulator activity;chloride channel regulator activity;cytoskeletal protein binding;dopamine receptor binding;enzyme binding;G protein-coupled glutamate receptor binding;G pro…	actin cytoskeleton;actin-based cell projection;apical plasma membrane;brush border membrane;cell periphery;cell projection;cell projection membrane;cellular anatomical entity;cytoplasm;cytoskeleton;endomembrane system;extracellular exosome;extracellular membrane-bounded organelle;extracellular organelle;extracellular vesicle;filopodium;intracellular non-membrane-bounded organelle;intracellular or…		Apical cell membrane;Cell projection;Cytoplasm;Endomembrane system;Filopodium;Microvillus;Ruffle	Peripheral membrane protein	7	7	2	18.2	358;202	38.868	0	21.609	808890000	11	0.842906	0.961444			sp|O14745|NHRF1_HUMAN Na(+)/H(+) exchange regulatory cofactor NHE-RF1 OS=Homo sapiens OX=9606 GN=NHERF1 PE=1 SV=4
281	O14746;O14746-3;O14746-2;O14746-4	Telomerase reverse transcriptase	TERT	-0.0474815	-0.017683	0.47192	0.141525				19.5231	19.4901	19.3906	19.5268	19.5389	19.4806	19.4385	19.506	19.5124	19.5117	19.478	19.5834	19.7587	19.7423	19.7627	19.7837	aromatic compound biosynthetic process;biological regulation;biosynthetic process;cellular aromatic compound metabolic process;cellular biosynthetic process;cellular component organization;cellular component organization or biogenesis;cellular localization;cellular macromolecule localization;cellular metabolic process;cellular nitrogen compound biosynthetic process;cellular nitrogen compound meta…	5'-3' RNA polymerase activity;binding;catalytic activity;catalytic activity, acting on a nucleic acid;catalytic activity, acting on DNA;catalytic activity, acting on RNA;cation binding;DNA binding;DNA polymerase activity;identical protein binding;ion binding;metal ion binding;nucleic acid binding;nucleotidyltransferase activity;organic cyclic compound binding;protein binding;protein dimerization …	catalytic complex;cellular anatomical entity;chromosomal region;chromosome, telomeric region;cytosol;intracellular membrane-bounded organelle;intracellular non-membrane-bounded organelle;intracellular organelle;intracellular protein-containing complex;membrane;membrane-bounded organelle;mitochondrial nucleoid;non-membrane-bounded organelle;nuclear body;nuclear protein-containing complex;nuclear s…		Chromosome;Cytoplasm;Nucleolus;Nucleoplasm;Nucleus;PML body;Telomere		37	37	4	35.2	1132;1069;807;795	127	0	221.07	9768400000	59	0.881307	0.990063	54;57;271;413;426;740;814		sp|O14746|TERT_HUMAN Telomerase reverse transcriptase OS=Homo sapiens OX=9606 GN=TERT PE=1 SV=1;sp|O14746-3|TERT_HUMAN Isoform 3 of Telomerase reverse transcriptase OS=Homo sapiens OX=9606 GN=TERT;sp|O14746-2|TERT_HUMAN Isoform 2 of Telomerase reverse tran
282	O14757;O14757-3;O14757-2	Serine/threonine-protein kinase Chk1	CHEK1	0.0890503	0.0121632	0.62815	0.0989823				16.8521	16.8684	16.9362	16.6806	16.8423	16.8666	16.9248	16.8908	16.8046	16.7267	16.8639	16.8685	16.5142	16.3838	16.537	16.468	apoptotic process;apoptotic process involved in development;biological regulation;cell cycle checkpoint signaling;cell cycle G2/M phase transition;cell cycle phase transition;cell cycle process;cell death;cell population proliferation;cellular aromatic compound metabolic process;cellular component organization;cellular component organization or biogenesis;cellular metabolic process;cellular nitro…	adenyl nucleotide binding;adenyl ribonucleotide binding;anion binding;ATP binding;binding;carbohydrate derivative binding;catalytic activity;catalytic activity, acting on a protein;heterocyclic compound binding;histone H3 kinase activity;histone H3T11 kinase activity;histone kinase activity;histone modifying activity;ion binding;kinase activity;nucleoside phosphate binding;nucleotide binding;orga…	cellular anatomical entity;centrosome;chromatin;chromosome;condensed chromosome;condensed nuclear chromosome;cytoplasm;cytosol;extracellular space;intracellular membrane-bounded organelle;intracellular non-membrane-bounded organelle;intracellular organelle;membrane-bounded organelle;microtubule organizing center;non-membrane-bounded organelle;nuclear chromosome;nucleoplasm;nucleus;organelle;prote…	Cell cycle;Cell cycle - yeast;Meiosis - yeast;p53 signaling pathway	Centrosome;Cytoplasm;Cytoskeleton;Microtubule organizing center;Nucleus		6	6	3	11.1	476;442;382	54.433	0	11.315	1099400000	9	0.808359	0.991875	57;392		sp|O14757|CHK1_HUMAN Serine/threonine-protein kinase Chk1 OS=Homo sapiens OX=9606 GN=CHEK1 PE=1 SV=2;sp|O14757-3|CHK1_HUMAN Isoform 3 of Serine/threonine-protein kinase Chk1 OS=Homo sapiens OX=9606 GN=CHEK1;sp|O14757-2|CHK1_HUMAN Isoform 2 of Serine/threon
284	O14772;O14772-2	Fucose-1-phosphate guanylyltransferase	FPGT	-0.288858	-0.0642401	1.52083	0.178807				16.2901	16.1976	16.0307	16.5496	16.4138	16.4216	16.0109	16.3674	16.3328	16.6217	16.1369	16.193	16.2231	16.1564	16.0418	16.277	carbohydrate metabolic process;fucose metabolic process;hexose metabolic process;metabolic process;monosaccharide metabolic process;organic substance metabolic process;primary metabolic process;small molecule metabolic process	anion binding;binding;carbohydrate derivative binding;catalytic activity;fucose-1-phosphate guanylyltransferase activity;GTP binding;guanyl nucleotide binding;guanyl ribonucleotide binding;guanylyltransferase activity;heterocyclic compound binding;ion binding;nucleoside phosphate binding;nucleotide binding;nucleotidyltransferase activity;organic cyclic compound binding;purine nucleotide binding;p…	cellular anatomical entity;cytoplasm;cytosol	Amino sugar and nucleotide sugar metabolism;Fructose and mannose metabolism	Cytoplasm		4	4	2	6.9	607;340	68.009	0	13	64818000	4	0.223978	0.966652	414;467		sp|O14772|FPGT_HUMAN Fucose-1-phosphate guanylyltransferase OS=Homo sapiens OX=9606 GN=FPGT PE=1 SV=3;sp|O14772-2|FPGT_HUMAN Isoform 5 of Fucose-1-phosphate guanylyltransferase OS=Homo sapiens OX=9606 GN=FPGT
285	O14773-2;O14773	Tripeptidyl-peptidase 1	TPP1	0.0165043	0.0492382	0.122543	0.488305				17.7434	17.6423	17.7891	17.7308	17.6619	17.7326	17.6832	17.6821	17.6618	17.5803	17.5652	17.6834	17.4931	17.492	17.5031	17.4249	amide metabolic process;anatomical structure development;anatomical structure homeostasis;bone resorption;catabolic process;cell differentiation;cellular catabolic process;cellular component organization;cellular component organization or biogenesis;cellular developmental process;cellular localization;cellular macromolecule localization;cellular metabolic process;cellular process;central nervous …	amide binding;anion binding;binding;carbohydrate derivative binding;catalytic activity;catalytic activity, acting on a protein;cation binding;endopeptidase activity;exopeptidase activity;glycolipid binding;hydrolase activity;ion binding;lipid binding;lysophosphatidic acid binding;metal ion binding;peptidase activity;peptide binding;phospholipid binding;serine hydrolase activity;serine-type endope…	cellular anatomical entity;cytoplasmic vesicle;endosome;extracellular exosome;extracellular membrane-bounded organelle;extracellular organelle;extracellular vesicle;Golgi apparatus;intracellular membrane-bounded organelle;intracellular organelle;intracellular organelle lumen;intracellular vesicle;lysosomal lumen;lysosome;lytic vacuole;melanosome;membrane;membrane microdomain;membrane raft;membran…	Lysosome	Lysosome;Melanosome		5	5	2	17.5	320;563	34.463	0	114.99	6583900000	15	0.959565	0.946997			sp|O14773-2|TPP1_HUMAN Isoform 2 of Tripeptidyl-peptidase 1 OS=Homo sapiens OX=9606 GN=TPP1;sp|O14773|TPP1_HUMAN Tripeptidyl-peptidase 1 OS=Homo sapiens OX=9606 GN=TPP1 PE=1 SV=2
286	O14776-2;O14776	Transcription elongation regulator 1	TCERG1	0.00316175	-0.0252056	0.0227498	0.228655				18.9819	18.9421	19.0202	19.0337	19.0019	18.8992	19.0628	19.0197	18.9373	18.9141	18.9526	18.9802	19.0459	19.0216	19.043	19.0087	biological regulation;cellular aromatic compound metabolic process;cellular metabolic process;cellular nitrogen compound metabolic process;cellular process;heterocycle metabolic process;macromolecule metabolic process;metabolic process;mRNA metabolic process;mRNA processing;negative regulation of biological process;negative regulation of biosynthetic process;negative regulation of cellular biosyn…	binding;DNA-binding transcription factor binding;enzyme binding;identical protein binding;nucleic acid binding;organic cyclic compound binding;protein binding;RNA binding;RNA polymerase binding;RNA polymerase II-specific DNA-binding transcription factor binding;transcription coactivator activity;transcription coregulator activity;transcription corepressor activity;transcription elongation factor …	cellular anatomical entity;intracellular membrane-bounded organelle;intracellular organelle;membrane-bounded organelle;nuclear body;nuclear speck;nucleoplasm;nucleus;organelle	Spliceosome	Nucleus		25	23	2	21.3	1077;1098	121.69	0	81.449	9928000000	43	0.995092	0.982971	514	514	sp|O14776-2|TCRG1_HUMAN Isoform 2 of Transcription elongation regulator 1 OS=Homo sapiens OX=9606 GN=TCERG1;sp|O14776|TCRG1_HUMAN Transcription elongation regulator 1 OS=Homo sapiens OX=9606 GN=TCERG1 PE=1 SV=2
287	O14777	Kinetochore protein NDC80 homolog	NDC80	-0.0173372	-0.0259171	0.202136	0.265053				18.1364	18.1824	18.2432	18.2064	18.1835	18.2242	18.2257	18.247	18.1671	18.0546	18.1478	18.1811	18.3814	18.444	18.3794	18.4346	attachment of mitotic spindle microtubules to kinetochore;attachment of spindle microtubules to kinetochore;biological regulation;cell cycle;cell cycle checkpoint signaling;cell cycle G2/M phase transition;cell cycle phase transition;cell cycle process;cell division;cell population proliferation;cellular component assembly;cellular component organization;cellular component organization or biogene…	binding;cyclin binding;identical protein binding;kinetochore adaptor activity;molecular adaptor activity;protein binding;protein-macromolecule adaptor activity	cellular anatomical entity;centrosome;chromosomal region;chromosome, centromeric region;cytosol;intracellular membrane-bounded organelle;intracellular non-membrane-bounded organelle;intracellular organelle;kinetochore;membrane;membrane-bounded organelle;microtubule organizing center;Ndc80 complex;non-membrane-bounded organelle;nucleoplasm;nucleus;organelle;outer kinetochore;protein-containing com…		Centromere;Chromosome;Kinetochore;Nucleus		17	17	1	23.5	642	73.912	0	45.141	6168500000	32	0.958269	0.981189	95		sp|O14777|NDC80_HUMAN Kinetochore protein NDC80 homolog OS=Homo sapiens OX=9606 GN=NDC80 PE=1 SV=1
288	O14786;O14786-3;O14786-2	Neuropilin-1	NRP1	-0.0530434	0.018074	1.42952	0.399864				18.4865	18.5372	18.5367	18.5685	18.5702	18.5809	18.5144	18.5076	18.4843	18.437	18.5665	18.5397	18.4305	18.4376	18.4019	18.3819	ameboidal-type cell migration;anatomical structure arrangement;anatomical structure development;anatomical structure formation involved in morphogenesis;anatomical structure morphogenesis;angiogenesis;angiogenesis involved in coronary vascular morphogenesis;animal organ morphogenesis;artery morphogenesis;axon extension;axon extension involved in axon guidance;axon guidance;axonal fasciculation;ax…	binding;carbohydrate derivative binding;catalytic activity;catalytic activity, acting on a protein;cation binding;coreceptor activity;cytokine binding;enzyme activator activity;enzyme binding;enzyme regulator activity;glycosaminoglycan binding;growth factor binding;GTPase activator activity;GTPase regulator activity;heparin binding;ion binding;kinase activity;kinase binding;metal ion binding;mole…	anchoring junction;axon;cell junction;cell projection;cell-substrate junction;cellular anatomical entity;cytoplasmic vesicle;cytosol;early endosome;endosome;extracellular space;focal adhesion;glutamatergic synapse;intermediate filament;intracellular membrane-bounded organelle;intracellular organelle;intracellular vesicle;membrane;membrane-bounded organelle;mitochondrial membrane;neurofilament;neu…	Axon guidance	Cell membrane;Secreted	Single-pass type I membrane protein	11	11	3	16	923;609;644	103.13	0	293.38	9925200000	35	0.841609	0.988645			sp|O14786|NRP1_HUMAN Neuropilin-1 OS=Homo sapiens OX=9606 GN=NRP1 PE=1 SV=3;sp|O14786-3|NRP1_HUMAN Isoform 3 of Neuropilin-1 OS=Homo sapiens OX=9606 GN=NRP1;sp|O14786-2|NRP1_HUMAN Isoform 2 of Neuropilin-1 OS=Homo sapiens OX=9606 GN=NRP1
289	O14787-2;O14787	Transportin-2	TNPO2	0.0488478	0.0190913	0.586483	0.137959				16.7232	16.8218	16.8211	16.7684	16.7078	16.7433	16.8409	16.7054	16.7625	16.657	16.7489	16.713	16.5546	16.5353	16.6648	16.4768	cellular localization;cellular macromolecule localization;cellular process;establishment of localization;establishment of localization in cell;establishment of protein localization;establishment of protein localization to organelle;import into nucleus;intracellular protein transport;intracellular transport;localization;macromolecule localization;nitrogen compound transport;nuclear transport;nucle…	amide binding;binding;enzyme binding;GTPase binding;molecular carrier activity;nuclear import signal receptor activity;nuclear localization sequence binding;nucleocytoplasmic carrier activity;peptide binding;protein binding;signal sequence binding;small GTPase binding	cellular anatomical entity;cytoplasm;intracellular membrane-bounded organelle;intracellular organelle;membrane-bounded organelle;nucleus;organelle		Cytoplasm;Nucleus		16	4	2	16.2	887;897	100.41	0	12.116	1341000000	10	0.876245	0.989494	93;456;779;795		sp|O14787-2|TNPO2_HUMAN Isoform 2 of Transportin-2 OS=Homo sapiens OX=9606 GN=TNPO2;sp|O14787|TNPO2_HUMAN Transportin-2 OS=Homo sapiens OX=9606 GN=TNPO2 PE=1 SV=3
291	O14802	DNA-directed RNA polymerase III subunit RPC1	POLR3A	0.0631466	0.0918484	0.459105	0.702378				16.5868	16.6853	16.7895	16.6163	16.6437	16.6122	16.614	16.5746	16.5975	16.5436	16.668	16.6692	16.599	16.6176	16.7878	16.7521	aromatic compound biosynthetic process;biological process involved in interspecies interaction between organisms;biological regulation;biosynthetic process;cellular aromatic compound metabolic process;cellular biosynthetic process;cellular metabolic process;cellular nitrogen compound biosynthetic process;cellular nitrogen compound metabolic process;cellular process;defense response;defense respon…	5'-3' RNA polymerase activity;binding;catalytic activity;catalytic activity, acting on a nucleic acid;catalytic activity, acting on RNA;cation binding;chromatin binding;DNA binding;DNA-directed 5'-3' RNA polymerase activity;ion binding;metal ion binding;nucleic acid binding;nucleotidyltransferase activity;organic cyclic compound binding;protein-containing complex binding;RNA polymerase activity;t…	catalytic complex;cellular anatomical entity;cytosol;DNA-directed RNA polymerase complex;intracellular membrane-bounded organelle;intracellular organelle;intracellular protein-containing complex;membrane;membrane-bounded organelle;nuclear DNA-directed RNA polymerase complex;nuclear protein-containing complex;nucleoplasm;nucleus;organelle;protein-containing complex;RNA polymerase complex;RNA polym…	Cytosolic DNA-sensing pathway;Purine metabolism;Pyrimidine metabolism;RNA polymerase	Nucleus		7	7	1	5.3	1390	155.64	0	29.32	433030000	14	0.864768	0.887156	261;1154		sp|O14802|RPC1_HUMAN DNA-directed RNA polymerase III subunit RPC1 OS=Homo sapiens OX=9606 GN=POLR3A PE=1 SV=2
292	O14807;O14807-2	Ras-related protein M-Ras	MRAS	-0.534131	-0.338773	0.830017	0.482518				14.8793	14.8318	13.964	15.0589	15.1355	15.0831	14.7777	15.0136	14.9002	14.9743	14.7272	14.7532	14.4941	14.7889	14.378	14.5111	actin cytoskeleton organization;actin filament-based process;biological regulation;cellular component organization;cellular component organization or biogenesis;cellular process;cellular response to chemical stimulus;cellular response to cytokine stimulus;cellular response to leukemia inhibitory factor;cellular response to organic substance;cellular response to stimulus;cytoskeleton organization;…	anion binding;binding;carbohydrate derivative binding;catalytic activity;G protein activity;GDP binding;GTP binding;GTPase activity;GTP-dependent protein binding;guanyl nucleotide binding;guanyl ribonucleotide binding;heterocyclic compound binding;hydrolase activity;hydrolase activity, acting on acid anhydrides;hydrolase activity, acting on acid anhydrides, in phosphorus-containing anhydrides;ion…	cellular anatomical entity;membrane;plasma membrane	MAPK signaling pathway;Regulation of actin cytoskeleton;Tight junction	Cell membrane	Lipid-anchor	5	5	2	22.1	208;132	23.846	0	15.952	114750000	9	0.302891	0.754562			sp|O14807|RASM_HUMAN Ras-related protein M-Ras OS=Homo sapiens OX=9606 GN=MRAS PE=1 SV=2;sp|O14807-2|RASM_HUMAN Isoform 2 of Ras-related protein M-Ras OS=Homo sapiens OX=9606 GN=MRAS
293	O14817	Tetraspanin-4	TSPAN4	0.0778433	0.0461686	0.651768	0.227785				13.668	13.7178	13.7416	13.538	13.7065	13.6494	13.6906	13.5191	13.7791	13.6109	13.6326	13.758	13.575	13.671	13.6705	13.7571	cellular component assembly;cellular component organization;cellular component organization or biogenesis;cellular process;protein-containing complex assembly;protein-containing complex organization	antigen binding;binding;cell adhesion molecule binding;integrin binding;protein binding;protein-containing complex binding;signaling receptor binding	anchoring junction;cell junction;cell-substrate junction;cellular anatomical entity;focal adhesion;membrane;membrane-bounded organelle;organelle;plasma membrane;vesicle		Membrane	Multi-pass membrane protein	3	3	1	16.8	238	26.118	0	74.673	979800000	3	0.827277	0.963662		190	sp|O14817|TSN4_HUMAN Tetraspanin-4 OS=Homo sapiens OX=9606 GN=TSPAN4 PE=1 SV=1
294	O14818;O14818-2;O14818-4;Q8TAA3-2;Q8TAA3-5;Q8TAA3	Proteasome subunit alpha type-7	PSMA7	-0.0146777	-0.00680161	0.128778	0.0504609				18.8507	18.8995	18.9804	18.9423	18.9432	18.8891	18.9667	18.9091	18.8752	18.8262	18.8735	18.8758	19.2944	19.334	19.2619	19.2245	biological regulation;catabolic process;cell cycle;cell differentiation;cellular developmental process;cellular process;developmental process;developmental process involved in reproduction;gamete generation;macromolecule catabolic process;macromolecule metabolic process;male gamete generation;meiotic cell cycle;metabolic process;modification-dependent macromolecule catabolic process;modification-…	binding;identical protein binding;protein binding	catalytic complex;cellular anatomical entity;cytoplasm;cytosol;endopeptidase complex;extracellular exosome;extracellular membrane-bounded organelle;extracellular organelle;extracellular vesicle;intracellular membrane-bounded organelle;intracellular organelle;intracellular protein-containing complex;membrane-bounded organelle;nucleoplasm;nucleus;organelle;peptidase complex;postsynapse;proteasome c…	Proteasome	Cytoplasm;Nucleus		12	12	6	48	248;178;149;212;250;256	27.887	0	97.594	25862000000	38	0.959464	0.997367	91	91	sp|O14818|PSA7_HUMAN Proteasome subunit alpha type-7 OS=Homo sapiens OX=9606 GN=PSMA7 PE=1 SV=1;sp|O14818-2|PSA7_HUMAN Isoform 2 of Proteasome subunit alpha type-7 OS=Homo sapiens OX=9606 GN=PSMA7
295	O14828-2;O14828	Secretory carrier-associated membrane protein 3	SCAMP3	0.00139745	-0.063743	0.00856736	0.507519				17.5897	17.5493	17.4259	17.5497	17.479	17.5321	17.609	17.6106	17.5366	17.4841	17.5166	17.5899	17.4321	17.4383	17.48	17.3492	cellular localization;cellular macromolecule localization;cellular process;establishment of localization;establishment of protein localization;Golgi vesicle transport;localization;macromolecule localization;nitrogen compound transport;organic substance transport;post-Golgi vesicle-mediated transport;protein localization;protein transport;transport;vesicle-mediated transport	binding;enzyme binding;protein binding;ubiquitin protein ligase binding;ubiquitin-like protein ligase binding	bounding membrane of organelle;cellular anatomical entity;cytoplasmic vesicle membrane;endosome membrane;extracellular exosome;extracellular membrane-bounded organelle;extracellular organelle;extracellular vesicle;intracellular membrane-bounded organelle;intracellular organelle;membrane;membrane-bounded organelle;organelle;organelle membrane;recycling endosome membrane;trans-Golgi network membran…		Membrane	Multi-pass membrane protein	6	6	2	24.6	321;347	35.201	0	124.88	7785500000	19	0.994493	0.94431			sp|O14828-2|SCAM3_HUMAN Isoform 2 of Secretory carrier-associated membrane protein 3 OS=Homo sapiens OX=9606 GN=SCAMP3;sp|O14828|SCAM3_HUMAN Secretory carrier-associated membrane protein 3 OS=Homo sapiens OX=9606 GN=SCAMP3 PE=1 SV=3
296	O14867	Transcription regulator protein BACH1	BACH1	0.356722	0.442459	0.583356	0.900386				16.651	15.9831	15.9579	16.1102	15.8248	15.5869	15.8184	15.7135	15.7327	15.5074	15.953	15.8939	15.29	15.2308	15.1559	15.2482	biological regulation;cellular aromatic compound metabolic process;cellular metabolic process;cellular nitrogen compound metabolic process;cellular process;cellular response to stimulus;cellular response to stress;DNA damage response;DNA metabolic process;DNA repair;heterocycle metabolic process;macromolecule metabolic process;metabolic process;negative regulation of biological process;negative r…	binding;cis-regulatory region sequence-specific DNA binding;DNA binding;DNA-binding transcription activator activity;DNA-binding transcription activator activity, RNA polymerase II-specific;DNA-binding transcription factor activity;DNA-binding transcription factor activity, RNA polymerase II-specific;DNA-binding transcription repressor activity;DNA-binding transcription repressor activity, RNA po…	cellular anatomical entity;chromatin;cytoplasm;cytosol;intracellular membrane-bounded organelle;intracellular organelle;membrane-bounded organelle;nuclear protein-containing complex;nucleoplasm;nucleus;organelle;protein-containing complex;protein-DNA complex;RNA polymerase II transcription regulator complex;transcription regulator complex		Nucleus		5	5	1	6.1	736	81.957	0	6.9464	510960000	8	0.54231	0.603965			sp|O14867|BACH1_HUMAN Transcription regulator protein BACH1 OS=Homo sapiens OX=9606 GN=BACH1 PE=1 SV=2
297	O14874-2;O14874-3;O14874	[3-methyl-2-oxobutanoate dehydrogenase [lipoamide]] kinase, mitochondrial	BCKDK	-0.00240103	-0.135302	0.00481428	0.456542				15.2363	15.258	14.8708	15.205	15.2505	14.9169	15.2256	15.242	15.3036	14.8945	15.118	15.284	15.563	15.443	15.402	15.8862	amino acid catabolic process;amino acid metabolic process;biological regulation;branched-chain amino acid catabolic process;branched-chain amino acid metabolic process;carboxylic acid catabolic process;carboxylic acid metabolic process;catabolic process;cellular catabolic process;cellular metabolic process;cellular process;metabolic process;negative regulation of amine metabolic process;negative …	[3-methyl-2-oxobutanoate dehydrogenase (acetyl-transferring)] kinase activity;adenyl nucleotide binding;adenyl ribonucleotide binding;anion binding;ATP binding;binding;carbohydrate derivative binding;catalytic activity;catalytic activity, acting on a protein;heterocyclic compound binding;ion binding;kinase activity;nucleoside phosphate binding;nucleotide binding;organic cyclic compound binding;ph…	catalytic complex;cellular anatomical entity;dihydrolipoyl dehydrogenase complex;intracellular membrane-bounded organelle;intracellular organelle;intracellular organelle lumen;membrane-bounded organelle;membrane-enclosed lumen;mitochondrial alpha-ketoglutarate dehydrogenase complex;mitochondrial matrix;mitochondrial protein-containing complex;mitochondrial tricarboxylic acid cycle enzyme complex;…		Mitochondrion;Mitochondrion matrix		2	2	3	4.5	335;365;412	37.767	0.00031621	3.37	16553000	3	0.994978	0.885603			sp|O14874-2|BCKD_HUMAN Isoform 2 of Branched-chain alpha-ketoacid dehydrogenase kinase OS=Homo sapiens OX=9606 GN=BCKDK;sp|O14874-3|BCKD_HUMAN Isoform 3 of Branched-chain alpha-ketoacid dehydrogenase kinase OS=Homo sapiens OX=9606 GN=BCKDK;sp|O14874|BCKD_H
298	O14879	Interferon-induced protein with tetratricopeptide repeats 3	IFIT3	-0.0222162	0.0460666	0.0728803	0.155501				16.1959	16.0538	16.2809	16.0932	16.3648	16.1394	16.094	16.2998	15.9986	16.0134	16.1241	16.0831	14.5571	14.311	14.6071	14.8419	antiviral innate immune response;biological process involved in interspecies interaction between organisms;biological regulation;defense response;defense response to other organism;defense response to symbiont;defense response to virus;immune response;immune system process;innate immune response;negative regulation of apoptotic process;negative regulation of biological process;negative regulation…	binding;identical protein binding;protein binding	cellular anatomical entity;cytoplasm;cytosol;intracellular membrane-bounded organelle;intracellular organelle;membrane-bounded organelle;mitochondrion;organelle		Cytoplasm;Mitochondrion		7	6	1	14.5	490	55.984	0	18.18	600700000	8	0.958718	0.974565	73;365		sp|O14879|IFIT3_HUMAN Interferon-induced protein with tetratricopeptide repeats 3 OS=Homo sapiens OX=9606 GN=IFIT3 PE=1 SV=1
299	O14880	Microsomal glutathione S-transferase 3	MGST3	-0.0661449	-0.111563	0.122186	0.250099				16.653	16.5503	16.0906	16.4628	16.3514	16.6781	16.4722	16.5957	16.5607	16.6904	16.4449	16.3878	16.7514	16.7144	16.751	16.5585	arachidonic acid metabolic process;biosynthetic process;carboxylic acid biosynthetic process;carboxylic acid metabolic process;cellular biosynthetic process;cellular lipid metabolic process;cellular metabolic process;cellular process;fatty acid metabolic process;icosanoid biosynthetic process;icosanoid metabolic process;leukotriene biosynthetic process;leukotriene metabolic process;lipid metaboli…	antioxidant activity;binding;carbon-sulfur lyase activity;catalytic activity;glutathione peroxidase activity;glutathione transferase activity;identical protein binding;leukotriene-C4 synthase activity;lyase activity;oxidoreductase activity;oxidoreductase activity, acting on peroxide as acceptor;peroxidase activity;protein binding;transferase activity;transferase activity, transferring alkyl or ar…	bounding membrane of organelle;cellular anatomical entity;endoplasmic reticulum;endoplasmic reticulum membrane;envelope;intracellular membrane-bounded organelle;intracellular organelle;membrane;membrane-bounded organelle;mitochondrial membrane;mitochondrial outer membrane;nuclear envelope;organelle;organelle envelope;organelle membrane;organelle outer membrane;outer membrane	Drug metabolism - cytochrome P450;Glutathione metabolism;Metabolism of xenobiotics by cytochrome P450	Endoplasmic reticulum membrane;Membrane;Microsome membrane	Lipid-anchor;Multi-pass membrane protein	3	3	1	15.1	152	16.516	0	24.167	4533100000	10	0.927275	0.940212			sp|O14880|MGST3_HUMAN Glutathione S-transferase 3, mitochondrial OS=Homo sapiens OX=9606 GN=MGST3 PE=1 SV=1
301	O14907	Tax1-binding protein 3	TAX1BP3	0.0377757	0.0435654	0.264351	0.233102				15.3654	15.1872	15.3469	15.2593	15.276	15.2509	15.3073	15.2986	15.163	15.3822	15.3002	15.2799	15.3471	15.376	15.4879	15.4622	activation of GTPase activity;biological regulation;cell surface receptor signaling pathway;cellular process;intracellular signal transduction;macromolecule metabolic process;metabolic process;negative regulation of biological process;negative regulation of cell communication;negative regulation of cell population proliferation;negative regulation of cellular process;negative regulation of protei…	beta-catenin binding;binding;protein binding	actin cytoskeleton;cellular anatomical entity;cytoplasm;cytoskeleton;cytosol;extracellular exosome;extracellular membrane-bounded organelle;extracellular organelle;extracellular vesicle;fibrillar center;intracellular membrane-bounded organelle;intracellular non-membrane-bounded organelle;intracellular organelle;membrane;membrane-bounded organelle;non-membrane-bounded organelle;organelle;plasma me…		Cell membrane;Cytoplasm;Nucleus	Peripheral membrane protein	4	4	1	37.1	124	13.735	0	20.451	1877800000	7	0.919853	0.968069			sp|O14907|TX1B3_HUMAN Tax1-binding protein 3 OS=Homo sapiens OX=9606 GN=TAX1BP3 PE=1 SV=2
302	O14908;O14908-2	PDZ domain-containing protein GIPC1	GIPC1	-0.0119464	0.0313307	0.139404	0.443914				18.0469	18.1196	18.0994	18.1065	18.1374	18.0578	18.0967	18.0239	18.0513	18.0728	18.0702	18.1449	17.5857	17.5368	17.5009	17.5945	acidic amino acid transport;ameboidal-type cell migration;amide transport;amino acid transport;anterograde trans-synaptic signaling;biological regulation;carboxylic acid transport;cell communication;cell migration;cell motility;cell-cell signaling;cellular localization;cellular macromolecule localization;cellular process;cellular response to chemical stimulus;cellular response to cytokine stimulu…	actin binding;binding;cadherin binding;cell adhesion molecule binding;cytoskeletal protein binding;identical protein binding;myosin binding;protein binding;signaling receptor binding	cell cortex;cell junction;cell projection;cellular anatomical entity;cytoplasm;cytoplasmic vesicle;cytosol;dendritic shaft;dendritic spine;exocytic vesicle;extracellular exosome;extracellular membrane-bounded organelle;extracellular organelle;extracellular vesicle;glutamatergic synapse;intracellular membrane-bounded organelle;intracellular organelle;intracellular vesicle;membrane;membrane-bounded…		Cytoplasm;Membrane	Peripheral membrane protein	10	10	2	39	333;236	36.049	0	131.05	3701800000	24	0.963614	0.967041	100		sp|O14908|GIPC1_HUMAN PDZ domain-containing protein GIPC1 OS=Homo sapiens OX=9606 GN=GIPC1 PE=1 SV=2
303	O14920;O14920-4;O14920-2;O14920-3	Inhibitor of nuclear factor kappa-B kinase subunit beta	IKBKB	-0.0683956	0.0377356	0.888372	0.234781				17.2416	17.2419	17.184	17.2941	17.3416	17.2369	17.0671	17.2656	17.2215	17.331	17.2352	17.19	17.0203	17.0417	17.1093	17.1513	actin cytoskeleton organization;actin filament-based process;activation of immune response;activation of innate immune response;antigen processing and presentation;antigen processing and presentation of exogenous antigen;antigen processing and presentation of exogenous peptide antigen;antigen processing and presentation of exogenous peptide antigen via MHC class I;antigen processing and presentat…	adenyl nucleotide binding;adenyl ribonucleotide binding;anion binding;ATP binding;binding;carbohydrate derivative binding;catalytic activity;catalytic activity, acting on a protein;enzyme binding;heterocyclic compound binding;identical protein binding;IkappaB kinase activity;ion binding;kinase activity;kinase binding;nucleoside phosphate binding;nucleotide binding;organic cyclic compound binding;…	catalytic complex;CD40 receptor complex;cellular anatomical entity;cytoplasm;cytoplasmic side of membrane;cytoplasmic side of plasma membrane;cytosol;IkappaB kinase complex;intracellular membrane-bounded organelle;intracellular organelle;membrane;membrane microdomain;membrane protein complex;membrane raft;membrane-bounded organelle;nucleus;organelle;plasma membrane protein complex;plasma membrane…	Acute myeloid leukemia;Adipocytokine signaling pathway;Apoptosis;B cell receptor signaling pathway;Chagas disease (American trypanosomiasis);Chemokine signaling pathway;Chronic myeloid leukemia;Cytosolic DNA-sensing pathway;Epithelial cell signaling in Helicobacter pylori infection;Hepatitis C;Insulin signaling pathway;MAPK signaling pathway;Neurotrophin signaling pathway;NOD-like receptor signal…	Cytoplasm;Membrane raft;Nucleus		6	6	4	6.7	756;697;754;256	86.563	0	12.643	791580000	9	0.828102	0.970286			sp|O14920|IKKB_HUMAN Inhibitor of nuclear factor kappa-B kinase subunit beta OS=Homo sapiens OX=9606 GN=IKBKB PE=1 SV=1;sp|O14920-4|IKKB_HUMAN Isoform 4 of Inhibitor of nuclear factor kappa-B kinase subunit beta OS=Homo sapiens OX=9606 GN=IKBKB;sp|O14920-2
305	O14925	Mitochondrial import inner membrane translocase subunit Tim23	TIMM23	-0.0174596	0.0150283	0.0759759	0.10598				14.2562	14.1392	14.3007	14.3665	14.1424	14.2395	14.2515	14.2002	14.1993	14.3023	14.1894	13.9039	14.818	14.8396	14.776	14.7979	cellular localization;cellular macromolecule localization;cellular process;establishment of localization;establishment of localization in cell;establishment of protein localization;establishment of protein localization to mitochondrion;establishment of protein localization to organelle;intracellular protein transport;intracellular transport;localization;macromolecule localization;mitochondrial tr…	macromolecule transmembrane transporter activity;protein transmembrane transporter activity;protein transporter activity;transmembrane transporter activity;transporter activity	cellular anatomical entity;inner mitochondrial membrane protein complex;intracellular membrane-bounded organelle;intracellular organelle;intracellular organelle lumen;membrane;membrane protein complex;membrane-bounded organelle;membrane-enclosed lumen;mitochondrial inner membrane;mitochondrial intermembrane space;mitochondrial membrane;mitochondrial protein-containing complex;mitochondrion;organe…		Mitochondrion inner membrane	Multi-pass membrane protein	1	1	1	4.8	209	21.943	0.00016072	3.739	209800000	3	0.962239	0.991605			sp|O14925|TIM23_HUMAN Mitochondrial import inner membrane translocase subunit Tim23 OS=Homo sapiens OX=9606 GN=TIMM23 PE=1 SV=1
306	O14929;O14929-2	Histone acetyltransferase type B catalytic subunit	HAT1	0.0261847	-0.0356588	0.155655	0.184577				15.98	16.0578	15.9843	16.0468	16.0304	15.8662	16.1466	16.0707	15.9116	15.7992	15.9464	15.9603	15.7879	16.0176	15.994	16.1079	biological regulation;cellular component assembly;cellular component organization;cellular component organization or biogenesis;cellular process;chromatin organization;chromatin remodeling;chromosome organization;constitutive heterochromatin formation;epigenetic regulation of gene expression;heterochromatin formation;heterochromatin organization;internal protein amino acid acetylation;macromolecu…	acetyltransferase activity;acyltransferase activity;acyltransferase activity, transferring groups other than amino-acyl groups;binding;catalytic activity;catalytic activity, acting on a protein;histone acetyltransferase activity;histone binding;histone H4 acetyltransferase activity;histone H4K12 acetyltransferase activity;histone modifying activity;N-acetyltransferase activity;N-acyltransferase a…	cellular anatomical entity;chromatin;chromosomal region;chromosome, telomeric region;intracellular membrane-bounded organelle;intracellular organelle;membrane-bounded organelle;mitochondrion;nuclear matrix;nucleoplasm;nucleus;organelle;protein-containing complex;protein-DNA complex		Cytoplasm;Nucleoplasm;Nucleus;Nucleus matrix		7	7	2	18.4	419;334	49.54	0	127.59	4979300000	12	0.951672	0.97747	101;168;294;299		sp|O14929|HAT1_HUMAN Histone acetyltransferase type B catalytic subunit OS=Homo sapiens OX=9606 GN=HAT1 PE=1 SV=2;sp|O14929-2|HAT1_HUMAN Isoform B of Histone acetyltransferase type B catalytic subunit OS=Homo sapiens OX=9606 GN=HAT1
307	O14933;O14933-2	Ubiquitin/ISG15-conjugating enzyme E2 L6	UBE2L6	0.131263	0.071303	1.46435	0.865672				17.0858	17.0417	17.1154	16.8953	16.937	17.0168	17.0486	17.0337	16.9467	16.9256	16.9698	17.0173	16.5077	16.4847	16.5594	16.3765	biological process involved in interspecies interaction between organisms;catabolic process;defense response;defense response to other organism;immune response;immune system process;innate immune response;ISG15-protein conjugation;macromolecule catabolic process;macromolecule metabolic process;macromolecule modification;metabolic process;modification-dependent macromolecule catabolic process;modi…	acyltransferase activity;aminoacyltransferase activity;binding;catalytic activity;catalytic activity, acting on a protein;enzyme binding;ISG15 transferase activity;protein binding;transferase activity;ubiquitin binding;ubiquitin conjugating enzyme activity;ubiquitin protein ligase binding;ubiquitin-like protein binding;ubiquitin-like protein conjugating enzyme activity;ubiquitin-like protein liga…	catalytic complex;cellular anatomical entity;cytoplasm;cytosol;intracellular membrane-bounded organelle;intracellular organelle;intracellular protein-containing complex;membrane-bounded organelle;nucleoplasm;nucleus;organelle;protein-containing complex;transferase complex;ubiquitin ligase complex	Parkinson's disease;Ubiquitin mediated proteolysis			4	4	2	21.6	153;87	17.769	0	45.429	2551200000	8	0.561996	0.899572	102		sp|O14933|UB2L6_HUMAN Ubiquitin/ISG15-conjugating enzyme E2 L6 OS=Homo sapiens OX=9606 GN=UBE2L6 PE=1 SV=4;sp|O14933-2|UB2L6_HUMAN Isoform 2 of Ubiquitin/ISG15-conjugating enzyme E2 L6 OS=Homo sapiens OX=9606 GN=UBE2L6
308	O14936-6;O14936-2;O14936;O14936-3;O14936-4;O14936-5	Peripheral plasma membrane protein CASK	CASK	0.00838852	-0.0264708	0.0511929	0.428969				17.2724	17.2294	17.3132	17.3645	17.2217	17.2037	17.2968	17.317	17.2806	17.1976	17.222	17.1463	17.0139	16.9508	17.1056	17.0368	biological regulation;calcium ion import;calcium ion transport;cell adhesion;cellular metabolic process;cellular process;establishment of localization;establishment of localization in cell;localization;metabolic process;metal ion transport;modulation of chemical synaptic transmission;monoatomic cation transport;monoatomic ion transport;negative regulation of biological process;negative regulation…	adenyl nucleotide binding;adenyl ribonucleotide binding;anion binding;ATP binding;binding;calmodulin binding;carbohydrate derivative binding;catalytic activity;catalytic activity, acting on a protein;guanylate kinase activity;heterocyclic compound binding;ion binding;kinase activity;neurexin family protein binding;nucleobase-containing compound kinase activity;nucleoside monophosphate kinase acti…	actin cytoskeleton;anchoring junction;basement membrane;basolateral plasma membrane;bounding membrane of organelle;cell junction;cell projection membrane;cell-cell junction;cell-substrate junction;cellular anatomical entity;ciliary membrane;collagen-containing extracellular matrix;cytoplasm;cytoskeleton;cytosol;external encapsulating structure;extracellular matrix;focal adhesion;intracellular non…	Tight junction	Cell membrane;Cytoplasm;Nucleus	Peripheral membrane protein	11	11	6	13.6	909;921;926;897;898;518	103.21	0	91.678	2205200000	17	0.982454	0.974796	132;578		sp|O14936-6|CSKP_HUMAN Isoform 6 of Peripheral plasma membrane protein CASK OS=Homo sapiens OX=9606 GN=CASK;sp|O14936-2|CSKP_HUMAN Isoform 2 of Peripheral plasma membrane protein CASK OS=Homo sapiens OX=9606 GN=CASK;sp|O14936|CSKP_HUMAN Peripheral plasma m
309	O14939;O14939-4;O14939-3	Phospholipase D2	PLD2	0.203338	0.153571	0.399627	0.374868				12.2243	12.3817	12.3611	12.0888	11.7721	12.4962	11.9542	12.0602	12.4921	12.2799	12.0651	12.0249	12.7127	12.8632	12.4128	12.6331	activation of immune response;biological regulation;biosynthetic process;catabolic process;cell surface receptor signaling pathway;cellular biosynthetic process;cellular catabolic process;cellular component organization;cellular component organization or biogenesis;cellular lipid catabolic process;cellular lipid metabolic process;cellular metabolic process;cellular process;cytoskeleton organizati…	binding;catalytic activity;hydrolase activity;hydrolase activity, acting on ester bonds;lipase activity;lipid binding;N-acylphosphatidylethanolamine-specific phospholipase D activity;phosphatidylinositol binding;phospholipase activity;phospholipase D activity;phospholipid binding;phosphoric diester hydrolase activity;phosphoric ester hydrolase activity	cellular anatomical entity;endoplasmic reticulum membrane;intracellular membrane-bounded organelle;intracellular organelle;membrane;membrane-bounded organelle;organelle;organelle membrane;plasma membrane;presynapse	Endocytosis;Ether lipid metabolism;Fc gamma R-mediated phagocytosis;Glycerophospholipid metabolism;GnRH signaling pathway	Membrane	Peripheral membrane protein	3	3	3	3.3	933;922;336	105.99	0	7.4286	4269400	3	0.760247	0.886598			sp|O14939|PLD2_HUMAN Phospholipase D2 OS=Homo sapiens OX=9606 GN=PLD2 PE=1 SV=2;sp|O14939-4|PLD2_HUMAN Isoform PLD2B of Phospholipase D2 OS=Homo sapiens OX=9606 GN=PLD2;sp|O14939-3|PLD2_HUMAN Isoform PLD2C of Phospholipase D2 OS=Homo sapiens OX=9606 GN=PLD
310	O14949	Cytochrome b-c1 complex subunit 8	UQCRQ	0.476266	0.233747	0.767829	0.323416				14.8211	13.835	14.3419	13.8138	13.8658	13.8896	14.0279	14.2656	14.0033	15.6259	14.6029	14.4282	15.7969	15.5156	15.7481	15.6397	aerobic electron transport chain;aerobic respiration;anatomical structure development;cell development;cellular developmental process;cellular metabolic process;cellular process;cellular respiration;central nervous system neuron development;cerebellar Purkinje cell layer development;developmental process;electron transport chain;energy derivation by oxidation of organic compounds;forebrain neuron…		catalytic complex;cellular anatomical entity;cytochrome complex;inner mitochondrial membrane protein complex;intracellular membrane-bounded organelle;intracellular organelle;membrane;membrane protein complex;membrane-bounded organelle;mitochondrial inner membrane;mitochondrial membrane;mitochondrial protein-containing complex;mitochondrial respiratory chain complex III;mitochondrion;organelle;org…	Alzheimer's disease;Cardiac muscle contraction;Huntington's disease;Oxidative phosphorylation;Parkinson's disease	Mitochondrion inner membrane		3	3	1	34.1	82	9.9062	0	16.3	1060400000	6	0.373505	0.884171			sp|O14949|QCR8_HUMAN Cytochrome b-c1 complex subunit 8 OS=Homo sapiens OX=9606 GN=UQCRQ PE=1 SV=4
311	P19105;O14950	Myosin regulatory light chain 12A;Myosin regulatory light chain 12B	MYL12A;MYL12B	0.0157394	0.0207812	0.146463	0.257453				17.2597	17.3185	17.3235	17.2897	17.3416	17.2231	17.3114	17.2311	17.2969	17.2079	17.3509	17.3511	17.7851	17.7559	17.6775	17.8307	biological regulation;cell adhesion;cell-cell adhesion;cellular localization;cellular macromolecule localization;cellular process;homotypic cell-cell adhesion;localization;localization within membrane;macromolecule localization;platelet aggregation;protein localization;protein localization to cell periphery;protein localization to membrane;protein localization to plasma membrane;regulation of ana…	binding;calcium ion binding;cation binding;cytoskeletal protein binding;glutamate receptor binding;ion binding;metal ion binding;myosin binding;myosin heavy chain binding;protein binding;signaling receptor binding	actin filament bundle;actomyosin;apical part of cell;brush border;cell cortex;cellular anatomical entity;cluster of actin-based cell projections;contractile actin filament bundle;contractile fiber;cytoplasm;cytosol;extracellular exosome;extracellular membrane-bounded organelle;extracellular organelle;extracellular vesicle;intracellular non-membrane-bounded organelle;intracellular organelle;membra…	Focal adhesion;Leukocyte transendothelial migration;Regulation of actin cytoskeleton;Tight junction			12	4	2	70.8	171;172	19.794	0	143.57	45594000000	17	0.960169	0.986555	108	108	sp|P19105|ML12A_HUMAN Myosin regulatory light chain 12A OS=Homo sapiens OX=9606 GN=MYL12A PE=1 SV=2;sp|O14950|ML12B_HUMAN Myosin regulatory light chain 12B OS=Homo sapiens OX=9606 GN=MYL12B PE=1 SV=2
312	O14964;O14964-2;REV__Q9ULH7-4;REV__Q9ULH7;REV__Q9ULH7-5;Q8N5R6-4;Q8N5R6-5;Q8N5R6-6;Q8N5R6;Q8N5R6-2;Q96MT7	Hepatocyte growth factor-regulated tyrosine kinase substrate	HGS	-0.00849787	0.00242551	0.104271	0.029252				19.0295	18.9616	19.0487	19.0212	19.0442	19	19.0273	19.0087	18.9966	18.9059	18.9691	18.9949	19.0083	19.0281	19.0261	18.971	autophagy;axoneme assembly;biological regulation;catabolic process;cellular catabolic process;cellular component assembly;cellular component organization;cellular component organization or biogenesis;cellular localization;cellular macromolecule localization;cellular metabolic process;cellular process;cellular process involved in reproduction in multicellular organism;cytoskeleton organization;dev…	binding;catalytic activity;catalytic activity, acting on a protein;cation binding;enzyme binding;hydrolase activity;ion binding;lipid binding;metal ion binding;peptidase activity;phosphatidylinositol binding;phospholipid binding;protein binding;protein domain specific binding;ubiquitin binding;ubiquitin-like protein binding;ubiquitin-like protein ligase binding	bounding membrane of organelle;cell projection;cellular anatomical entity;cilium;cytoplasm;cytoplasmic vesicle;cytoplasmic vesicle membrane;cytoskeleton;cytosol;early endosome;early endosome membrane;endocytic vesicle lumen;endosome;endosome membrane;ESCRT complex;ESCRT-0 complex;extracellular exosome;extracellular membrane-bounded organelle;extracellular organelle;extracellular vesicle;intracell…	Endocytosis;Phagosome	Cell projection;Cilium;Cytoplasm;Cytoskeleton;Early endosome membrane;Endosome;Flagellum;Flagellum axoneme;Multivesicular body membrane	Peripheral membrane protein	17	16	11	18.7	777;690;1049;1088;1099;333;367;755;958;1023;1854	86.191	0	64.076	13616000000	41	0.977858	0.999563	75;185;190;212;215	185;190	sp|O14964|HGS_HUMAN Hepatocyte growth factor-regulated tyrosine kinase substrate OS=Homo sapiens OX=9606 GN=HGS PE=1 SV=1;sp|O14964-2|HGS_HUMAN Isoform 2 of Hepatocyte growth factor-regulated tyrosine kinase substrate OS=Homo sapiens OX=9606 GN=HGS
313	O14965	Aurora kinase A	AURKA	-0.0804116	0.0173531	0.253459	0.0486625				15.9539	15.7784	15.5692	15.9582	15.8283	15.7562	15.7723	15.8244	15.6527	15.8094	16.0663	15.9642	15.9009	15.9142	15.7726	15.7893	anatomical structure development;animal organ development;animal organ regeneration;anterior/posterior axis specification;apoptotic process;axis specification;biological regulation;catabolic process;cell cycle;cell cycle G2/M phase transition;cell cycle phase transition;cell cycle process;cell death;cell division;cell growth;cell projection organization;cellular component assembly;cellular compon…	adenyl nucleotide binding;adenyl ribonucleotide binding;anion binding;ATP binding;binding;carbohydrate derivative binding;catalytic activity;catalytic activity, acting on a protein;enzyme binding;heterocyclic compound binding;histone H3 kinase activity;histone H3S10 kinase activity;histone kinase activity;histone modifying activity;ion binding;kinase activity;kinase binding;molecular function act…	axon hillock;basolateral plasma membrane;cell junction;cellular anatomical entity;centriole;centrosome;chromosome passenger complex;ciliary basal body;cytoskeleton;cytosol;female germ cell nucleus;germ cell nucleus;germinal vesicle;glutamatergic synapse;intracellular membrane-bounded organelle;intracellular non-membrane-bounded organelle;intracellular organelle;kinetochore;meiotic spindle;membran…	Oocyte meiosis	Centriole;Centrosome;Cilium basal body;Cytoplasm;Cytoskeleton;Microtubule organizing center;Spindle pole		5	5	1	14.6	403	45.823	0	36.699	212650000	6	0.875773	0.996129	33;49		sp|O14965|AURKA_HUMAN Aurora kinase A OS=Homo sapiens OX=9606 GN=AURKA PE=1 SV=3
314	O14972-2;O14972	Down syndrome critical region protein 3	DSCR3	-0.116216	-0.0589142	0.792015	0.783129				15.8001	15.7718	15.8146	15.8443	16.0448	15.846	15.7931	15.8671	15.903	15.8057	15.878	15.8675	16.0275	16.0099	16.1874	16.4666	cellular localization;cellular macromolecule localization;cellular process;endocytic recycling;endosomal transport;establishment of localization;establishment of localization in cell;establishment of protein localization;intracellular protein transport;intracellular transport;localization;localization within membrane;macromolecule localization;nitrogen compound transport;organic substance transpo…		cellular anatomical entity;cytoplasmic vesicle;endosome;intracellular membrane-bounded organelle;intracellular organelle;intracellular vesicle;membrane-bounded organelle;nucleus;organelle;vesicle		Endosome		3	2	2	13.3	270;297	29.884	0	18.942	46327000	7	0.740677	0.935385	216		sp|O14972-2|VP26C_HUMAN Isoform 2 of Vacuolar protein sorting-associated protein 26C OS=Homo sapiens OX=9606 GN=VPS26C;sp|O14972|VP26C_HUMAN Vacuolar protein sorting-associated protein 26C OS=Homo sapiens OX=9606 GN=VPS26C PE=1 SV=1
315	O14974-5;O14974;O14974-2;O14974-4;O14974-3;O60237;O60237-6;O60237-4	Protein phosphatase 1 regulatory subunit 12A	PPP1R12A	0.0406475	0.0555585	0.509747	1.46048				19.9204	19.881	19.9348	19.9325	19.8502	19.8316	19.8706	19.8528	19.8461	19.7326	19.8172	19.8306	19.8257	19.7814	19.7896	19.6882	biological regulation;cell cycle;cell cycle process;cellular component organization;cellular component organization or biogenesis;cellular metabolic process;cellular process;cellular response to chemical stimulus;cellular response to stimulus;cellular response to xenobiotic stimulus;centrosome cycle;dephosphorylation;macromolecule metabolic process;macromolecule modification;metabolic process;mic…	14-3-3 protein binding;binding;enzyme activator activity;enzyme binding;enzyme inhibitor activity;enzyme regulator activity;kinase binding;molecular function activator activity;molecular function inhibitor activity;molecular function regulator activity;phosphatase regulator activity;protein binding;protein kinase binding	A band;actin cytoskeleton;anchoring junction;catalytic complex;cell junction;cell-substrate junction;cellular anatomical entity;centrosome;contractile fiber;cytoplasm;cytoskeleton;cytosol;focal adhesion;intracellular non-membrane-bounded organelle;intracellular organelle;kinetochore;membrane;microtubule organizing center;non-membrane-bounded organelle;nucleolus;nucleoplasm;organelle;phosphatase c…	Focal adhesion;Long-term potentiation;Regulation of actin cytoskeleton;Vascular smooth muscle contraction	Cytoplasm;Cytoskeleton;Stress fiber		38	36	8	35.7	943;1030;995;971;974;982;1043;208	105.64	0	282.71	26577000000	87	0.887678	0.917288	466		sp|O14974-5|MYPT1_HUMAN Isoform 5 of Protein phosphatase 1 regulatory subunit 12A OS=Homo sapiens OX=9606 GN=PPP1R12A;sp|O14974|MYPT1_HUMAN Protein phosphatase 1 regulatory subunit 12A OS=Homo sapiens OX=9606 GN=PPP1R12A PE=1 SV=1;sp|O14974-2|MYPT1_HUMAN I
316	O14976;O14976-2	Cyclin-G-associated kinase	GAK	-0.0421607	-0.0225474	0.796473	0.402814				18.3105	18.3718	18.3173	18.3616	18.4051	18.3594	18.3625	18.3295	18.3753	18.3012	18.3641	18.4728	18.1332	18.1418	18.0943	18.1218	biological regulation;cell cycle;cellular component assembly;cellular component disassembly;cellular component organization;cellular component organization or biogenesis;cellular localization;cellular macromolecule localization;cellular metabolic process;cellular process;chaperone cofactor-dependent protein refolding;chaperone-mediated protein folding;clathrin coat assembly;clathrin coat disassem…	adenyl nucleotide binding;adenyl ribonucleotide binding;anion binding;ATP binding;binding;carbohydrate derivative binding;catalytic activity;catalytic activity, acting on a protein;clathrin binding;cyclin binding;heterocyclic compound binding;ion binding;kinase activity;nucleoside phosphate binding;nucleotide binding;organic cyclic compound binding;phosphotransferase activity, alcohol group as ac…	anchoring junction;cell junction;cell-substrate junction;cellular anatomical entity;cytoplasm;cytosol;focal adhesion;Golgi apparatus;intracellular membrane-bounded organelle;intracellular organelle;membrane;membrane-bounded organelle;organelle;perinuclear region of cytoplasm;presynapse;vesicle		Cell junction;Cytoplasm;Focal adhesion;Golgi apparatus;Perinuclear region;trans-Golgi network		20	20	2	14.9	1311;1232	143.19	0	102.16	4033700000	41	0.881354	0.981121	691		sp|O14976|GAK_HUMAN Cyclin-G-associated kinase OS=Homo sapiens OX=9606 GN=GAK PE=1 SV=2;sp|O14976-2|GAK_HUMAN Isoform 2 of Cyclin-G-associated kinase OS=Homo sapiens OX=9606 GN=GAK
317	O14979;O14979-2;REV__Q8N0S2-3;REV__Q8N0S2-2;REV__Q8N0S2	Heterogeneous nuclear ribonucleoprotein D-like	HNRNPDL	-0.00218328	0.0288356	0.0219184	0.36983				15.9277	15.9649	15.9853	16.0008	15.9779	15.9057	15.9852	15.9125	15.8936	15.9387	15.9689	16.0181	15.7544	15.8501	15.7726	16.0065	biological regulation;cellular aromatic compound metabolic process;cellular metabolic process;cellular nitrogen compound metabolic process;cellular process;heterocycle metabolic process;macromolecule metabolic process;metabolic process;nitrogen compound metabolic process;nucleic acid metabolic process;nucleobase-containing compound metabolic process;organic cyclic compound metabolic process;organ…	binding;DNA binding;double-stranded DNA binding;nucleic acid binding;organic cyclic compound binding;poly(A) binding;poly(G) binding;poly-purine tract binding;RNA binding;single-stranded DNA binding;single-stranded RNA binding	cellular anatomical entity;cytosol;intracellular membrane-bounded organelle;intracellular organelle;membrane-bounded organelle;nuclear protein-containing complex;nucleoplasm;nucleus;organelle;protein-containing complex;ribonucleoprotein complex;spliceosomal complex		Cytoplasm;Nucleus		13	5	5	29.5	420;301;190;282;351	46.437	0	42.078	1497300000	13	0.99611	0.974037			sp|O14979|HNRDL_HUMAN Heterogeneous nuclear ribonucleoprotein D-like OS=Homo sapiens OX=9606 GN=HNRNPDL PE=1 SV=3;sp|O14979-2|HNRDL_HUMAN Isoform 2 of Heterogeneous nuclear ribonucleoprotein D-like OS=Homo sapiens OX=9606 GN=HNRNPDL
319	O14980	Exportin-1	XPO1	-0.0761127	-0.0357323	1.38113	0.726566				19.8656	19.8589	19.9092	19.9744	19.9134	19.9742	19.8929	19.9452	19.9027	19.9505	19.8403	19.8702	20.268	20.3088	20.2753	20.3033	biological regulation;cellular component biogenesis;cellular component organization or biogenesis;cellular localization;cellular macromolecule localization;cellular process;establishment of localization;establishment of localization in cell;establishment of organelle localization;establishment of protein localization;establishment of RNA localization;intracellular protein transport;intracellular …	binding;enzyme binding;GTPase binding;molecular carrier activity;nuclear export signal receptor activity;nucleic acid binding;nucleocytoplasmic carrier activity;organic cyclic compound binding;protein binding;RNA binding;small GTPase binding	annulate lamellae;Cajal body;cellular anatomical entity;cytoplasm;cytosol;envelope;intracellular membrane-bounded organelle;intracellular non-membrane-bounded organelle;intracellular organelle;kinetochore;membrane;membrane-bounded organelle;non-membrane-bounded organelle;nuclear body;nuclear envelope;nuclear membrane;nucleolus;nucleoplasm;nucleus;organelle;organelle envelope;organelle membrane;pr…	Ribosome biogenesis in eukaryotes;RNA transport	Cajal body;Cytoplasm;Nucleolus;Nucleoplasm;Nucleus		31	31	1	28.5	1071	123.38	0	174.96	21315000000	107	0.773488	0.964478	99;119;528	99;119	sp|O14980|XPO1_HUMAN Exportin-1 OS=Homo sapiens OX=9606 GN=XPO1 PE=1 SV=1
320	O14981;O14981-2	TATA-binding protein-associated factor 172	BTAF1	-0.141141	-0.112759	0.610391	0.473971				17.4403	17.4632	17.143	17.4701	17.5092	17.4906	17.4594	17.4583	17.4671	17.4467	17.5055	17.3187	17.72	17.6328	17.6849	17.8548	biological regulation;negative regulation of binding;negative regulation of biological process;negative regulation of biosynthetic process;negative regulation of cellular biosynthetic process;negative regulation of cellular metabolic process;negative regulation of cellular process;negative regulation of chromatin binding;negative regulation of DNA-templated transcription;negative regulation of ma…	adenyl nucleotide binding;adenyl ribonucleotide binding;anion binding;ATP binding;ATP hydrolysis activity;ATP-dependent activity;ATP-dependent activity, acting on DNA;ATP-dependent chromatin remodeler activity;binding;carbohydrate derivative binding;catalytic activity;catalytic activity, acting on a nucleic acid;catalytic activity, acting on DNA;DNA binding;general transcription initiation factor…	cellular anatomical entity;intracellular membrane-bounded organelle;intracellular organelle;membrane-bounded organelle;nucleoplasm;organelle		Nucleus		11	11	2	5.9	1849;677	206.89	0	40.823	626840000	19	0.740036	0.889881	1209;1651		sp|O14981|BTAF1_HUMAN TATA-binding protein-associated factor 172 OS=Homo sapiens OX=9606 GN=BTAF1 PE=1 SV=2
321	O15013-4;O15013-5;O15013-6;O15013;O15013-7	Rho guanine nucleotide exchange factor 10	ARHGEF10	-0.00773303	0.0957273	0.048809	0.782598				18.1925	18.2553	18.0767	18.2012	18.193	18.1535	18.0567	18.0591	18.1214	18.027	18.04	18.0577	18.1885	18.1909	18.2916	18.351	actin cytoskeleton organization;actin filament-based process;activation of GTPase activity;axon ensheathment;biological regulation;cell cycle process;cellular component assembly;cellular component organization;cellular component organization or biogenesis;cellular process;centrosome duplication;cytoskeleton organization;ensheathment of neurons;microtubule cytoskeleton organization;microtubule cyt…	binding;cytoskeletal protein binding;enzyme regulator activity;GTPase regulator activity;guanyl-nucleotide exchange factor activity;kinesin binding;molecular function regulator activity;nucleoside-triphosphatase regulator activity;protein binding	cellular anatomical entity;centrosome;cytosol;microtubule organizing center				17	17	5	13.2	1340;1344;1368;1369;1306	148.33	0	119.36	3605700000	26	0.98489	0.857712	477;808;809;1306	1306	sp|O15013-4|ARHGA_HUMAN Isoform 4 of Rho guanine nucleotide exchange factor 10 OS=Homo sapiens OX=9606 GN=ARHGEF10;sp|O15013-5|ARHGA_HUMAN Isoform 5 of Rho guanine nucleotide exchange factor 10 OS=Homo sapiens OX=9606 GN=ARHGEF10;sp|O15013-6|ARHGA_HUMAN Is
322	O15027-3;O15027;O15027-5;O15027-2;O15027-4	Protein transport protein Sec16A	SEC16A	-0.0526352	-0.00993347	0.549215	0.0855143				19.5217	19.5647	19.4342	19.5939	19.5516	19.5331	19.5446	19.4937	19.5122	19.467	19.5194	19.5907	19.147	19.171	19.1811	19.1162	anatomical structure development;autophagy;biological regulation;catabolic process;cellular catabolic process;cellular component assembly;cellular component organization;cellular component organization or biogenesis;cellular localization;cellular macromolecule localization;cellular metabolic process;cellular process;cellular response to stimulus;cellular response to stress;COPII vesicle coating;d…		bounding membrane of organelle;cellular anatomical entity;coated vesicle membrane;cytoplasmic vesicle membrane;cytosol;endoplasmic reticulum exit site;endoplasmic reticulum membrane;ER to Golgi transport vesicle membrane;Golgi membrane;membrane;organelle membrane;perinuclear region of cytoplasm;transport vesicle membrane;vesicle membrane		Cytoplasm;Cytosol;Endoplasmic reticulum membrane;Golgi apparatus membrane;Microsome membrane;Perinuclear region	Peripheral membrane protein	37	37	5	18.2	2337;2357;2379;2312;2332	249.63	0	256.21	9731500000	60	0.870703	0.993624	46;107;1451;1811;1826		sp|O15027-3|SC16A_HUMAN Isoform 3 of Protein transport protein Sec16A OS=Homo sapiens OX=9606 GN=SEC16A;sp|O15027|SC16A_HUMAN Protein transport protein Sec16A OS=Homo sapiens OX=9606 GN=SEC16A PE=1 SV=4;sp|O15027-5|SC16A_HUMAN Isoform 5 of Protein transpor
323	O15031;REV__Q9NRR4-3;REV__Q9NRR4-2;REV__Q9NRR4-4;REV__Q9NRR4	Plexin-B2	PLXNB2	-0.0726255	-0.058527	1.17693	1.22324				19.0477	19.1096	19.0512	19.1353	19.1814	19.1097	19.1463	19.1266	19.1112	19.0373	19.063	19.1167	19.1042	19.0614	19.1219	19.1637	anatomical structure development;anatomical structure formation involved in morphogenesis;animal organ development;biological regulation;brain development;cell adhesion;cell junction assembly;cell junction organization;cell population proliferation;cell surface receptor signaling pathway;cell-cell adhesion;cell-cell adhesion via plasma-membrane adhesion molecules;cellular component assembly;cellu…	molecular transducer activity;semaphorin receptor activity;signaling receptor activity;transmembrane signaling receptor activity	cell surface;cellular anatomical entity;extracellular exosome;extracellular membrane-bounded organelle;extracellular organelle;extracellular vesicle;membrane;membrane-bounded organelle;organelle;plasma membrane;protein-containing complex;receptor complex;semaphorin receptor complex;vesicle	Axon guidance	Cell membrane	Single-pass type I membrane protein	28	27	5	16.2	1838;1192;1306;1337;1374	205.12	0	283.69	5740500000	56	0.794818	0.912814		767;770;948	sp|O15031|PLXB2_HUMAN Plexin-B2 OS=Homo sapiens OX=9606 GN=PLXNB2 PE=1 SV=3
324	O15033-2;O15033	Apoptosis-resistant E3 ubiquitin protein ligase 1	AREL1	-0.0293446	0.0632915	0.0637058	0.100821				12.9901	13.2015	13.4859	13.1711	13.3961	13.1983	12.8235	13.2659	13.3982	13.2141	12.797	12.457	13.2728	12.515	13.1931	13.6248	apoptotic process;biological regulation;catabolic process;cell death;cellular process;macromolecule catabolic process;macromolecule metabolic process;macromolecule modification;metabolic process;modification-dependent macromolecule catabolic process;modification-dependent protein catabolic process;negative regulation of apoptotic process;negative regulation of biological process;negative regulati…	acyltransferase activity;aminoacyltransferase activity;catalytic activity;catalytic activity, acting on a protein;transferase activity;ubiquitin protein ligase activity;ubiquitin-like protein ligase activity;ubiquitin-like protein transferase activity;ubiquitin-protein transferase activity	cellular anatomical entity;cytoplasm;cytosol		Cytoplasm;Cytosol		1	1	2	1.3	789;823	90.341	0.007625	1.6471	3734500	1	0.960105	0.977724			sp|O15033-2|AREL1_HUMAN Isoform 2 of Apoptosis-resistant E3 ubiquitin protein ligase 1 OS=Homo sapiens OX=9606 GN=AREL1;sp|O15033|AREL1_HUMAN Apoptosis-resistant E3 ubiquitin protein ligase 1 OS=Homo sapiens OX=9606 GN=AREL1 PE=1 SV=3
326	O15037	Protein KHNYN	KHNYN	0.0125678	0.0993834	0.0706699	1.31201				14.7344	14.6486	14.6978	14.5851	14.6755	14.7825	14.6228	14.5437	14.6162	14.6575	14.7294	14.8189	14.0773	14.2153	14.2826	13.9788		binding;catalytic activity;catalytic activity, acting on a nucleic acid;catalytic activity, acting on RNA;endonuclease activity;hydrolase activity;hydrolase activity, acting on ester bonds;mRNA binding;nuclease activity;nucleic acid binding;organic cyclic compound binding;RNA binding;RNA endonuclease activity;RNA nuclease activity	cellular anatomical entity;cytoplasmic ribonucleoprotein granule;intracellular membrane-bounded organelle;intracellular non-membrane-bounded organelle;intracellular organelle;membrane-bounded organelle;non-membrane-bounded organelle;nucleus;organelle;ribonucleoprotein granule;supramolecular complex				5	5	1	7.1	678	74.533	0	12.927	27907000	7	0.971133	0.786428			sp|O15037|KHNYN_HUMAN Protein KHNYN OS=Homo sapiens OX=9606 GN=KHNYN PE=1 SV=3
327	O15040-2;O15040	Tectonin beta-propeller repeat-containing protein 2	TECPR2	-0.00924555	0.0621309	0.0300226	0.239202				15.5273	15.4086	15.6929	15.4736	15.6764	15.5066	15.4528	15.3927	15.597	15.4155	15.4229	15.4042	15.0261	15.2731	15.2773	15.4626	autophagy;catabolic process;cellular catabolic process;cellular localization;cellular macromolecule localization;cellular metabolic process;cellular process;establishment of localization;establishment of localization in cell;establishment of protein localization;intracellular protein transport;intracellular transport;localization;macromolecule localization;metabolic process;nitrogen compound tran…		cellular anatomical entity;cytoplasm				4	4	2	5.1	1267;1411	137.94	0	90.388	90748000	7	0.986366	0.957111	834		sp|O15040-2|TCPR2_HUMAN Isoform 2 of Tectonin beta-propeller repeat-containing protein 2 OS=Homo sapiens OX=9606 GN=TECPR2;sp|O15040|TCPR2_HUMAN Tectonin beta-propeller repeat-containing protein 2 OS=Homo sapiens OX=9606 GN=TECPR2 PE=1 SV=4
328	O15042;O15042-2;O15042-3	U2 snRNP-associated SURP motif-containing protein	U2SURP	0.00318972	0.00944901	0.0176962	0.0539063				18.1632	18.0555	18.2188	18.2028	18.1465	18.0786	18.1738	18.1724	18.0628	18.1479	18.1202	18.0682	18.1843	18.1516	18.1904	18.2023	cellular aromatic compound metabolic process;cellular metabolic process;cellular nitrogen compound metabolic process;cellular process;heterocycle metabolic process;macromolecule metabolic process;metabolic process;nitrogen compound metabolic process;nucleic acid metabolic process;nucleobase-containing compound metabolic process;organic cyclic compound metabolic process;organic substance metabolic…	binding;nucleic acid binding;organic cyclic compound binding;RNA binding	cellular anatomical entity;intracellular membrane-bounded organelle;intracellular organelle;membrane-bounded organelle;nucleoplasm;nucleus;organelle	Spliceosome	Nucleus		12	12	3	10.4	1029;1028;620	118.29	0	47.235	5242600000	25	0.996537	0.994147	65;653	65	sp|O15042|SR140_HUMAN U2 snRNP-associated SURP motif-containing protein OS=Homo sapiens OX=9606 GN=U2SURP PE=1 SV=2;sp|O15042-2|SR140_HUMAN Isoform 2 of U2 snRNP-associated SURP motif-containing protein OS=Homo sapiens OX=9606 GN=U2SURP;sp|O15042-3|SR140_H
329	O15047;Q9UPS6-2;Q9UPS6	Histone-lysine N-methyltransferase SETD1A	SETD1A	0.113677	0.0143916	0.202239	0.112999				13.8535	13.7274	13.846	13.9023	13.914	13.2696	13.7559	13.7975	13.8303	13.8372	13.7475	14.0072	13.4368	13.5592	13.5717	13.3285	anatomical structure development;animal organ development;biological regulation;brain development;cellular process;cellular response to stimulus;cellular response to stress;developmental process;DNA damage response;metabolic process;methylation;regulation of biological process;regulation of cell differentiation;regulation of cellular component organization;regulation of cellular process;regulatio…	beta-catenin binding;binding;catalytic activity;catalytic activity, acting on a protein;DNA-binding transcription factor binding;histone H3 methyltransferase activity;histone H3K4 methyltransferase activity;histone H3K4 monomethyltransferase activity;histone H3K4 trimethyltransferase activity;histone methyltransferase activity;histone modifying activity;lysine N-methyltransferase activity;methylt…	catalytic complex;cellular anatomical entity;chromatin;chromosome;histone methyltransferase complex;intracellular membrane-bounded organelle;intracellular non-membrane-bounded organelle;intracellular organelle;membrane-bounded organelle;methyltransferase complex;non-membrane-bounded organelle;nuclear body;nuclear protein-containing complex;nuclear speck;nucleoplasm;nucleus;organelle;protein-conta…	Lysine degradation	Chromosome;Nucleus speckle		3	3	3	1.8	1707;1923;1966	186.03	0	7.6762	165780000	5	0.875423	0.991823			sp|O15047|SET1A_HUMAN Histone-lysine N-methyltransferase SETD1A OS=Homo sapiens OX=9606 GN=SETD1A PE=1 SV=3
330	O15050	TPR and ankyrin repeat-containing protein 1	TRANK1	-0.275234	-0.0798963	1.17266	0.303692				14.4286	14.4289	14.1319	14.536	14.6994	14.5797	14.4643	14.3298	14.4351	14.5959	14.7523	14.7115	14.4656	14.5643	14.4255	14.3004							2	2	1	0.8	2925	336.22	0.0020637	2.1859	124490000	3	0.32121	0.946494			sp|O15050|TRNK1_HUMAN TPR and ankyrin repeat-containing protein 1 OS=Homo sapiens OX=9606 GN=TRANK1 PE=1 SV=4
331	O15056;O15056-2;O15056-3	Synaptojanin-2	SYNJ2	-0.0244503	-0.0113544	0.319879	0.213266				17.7265	17.7437	17.6823	17.7183	17.7928	17.7146	17.7463	17.7271	17.713	17.6315	17.7162	17.8148	17.5195	17.4169	17.5489	17.508	biosynthetic process;cellular biosynthetic process;cellular component organization;cellular component organization or biogenesis;cellular lipid metabolic process;cellular metabolic process;cellular process;dephosphorylation;endocytosis;establishment of localization;establishment of localization in cell;glycerolipid biosynthetic process;glycerolipid metabolic process;glycerophospholipid biosynthet…	binding;catalytic activity;hydrolase activity;hydrolase activity, acting on ester bonds;nucleic acid binding;organic cyclic compound binding;phosphatase activity;phosphatidylinositol bisphosphate phosphatase activity;phosphatidylinositol monophosphate phosphatase activity;phosphatidylinositol phosphate 4-phosphatase activity;phosphatidylinositol phosphate 5-phosphatase activity;phosphatidylinosit…	cell projection;cellular anatomical entity;cytoskeleton;cytosol;intracellular non-membrane-bounded organelle;intracellular organelle;membrane;membrane microdomain;membrane raft;non-membrane-bounded organelle;organelle;perinuclear region of cytoplasm;plasma membrane;presynapse	Inositol phosphate metabolism;Phosphatidylinositol signaling system	Axon;Cell membrane;Cell projection;Cytoplasm;Cytoskeleton;Membrane raft		18	18	3	13.2	1496;1451;1288	165.54	0	89.554	5915400000	34	0.944049	0.993795	186		sp|O15056|SYNJ2_HUMAN Synaptojanin-2 OS=Homo sapiens OX=9606 GN=SYNJ2 PE=1 SV=3;sp|O15056-2|SYNJ2_HUMAN Isoform 2B1 of Synaptojanin-2 OS=Homo sapiens OX=9606 GN=SYNJ2;sp|O15056-3|SYNJ2_HUMAN Isoform 2A of Synaptojanin-2 OS=Homo sapiens OX=9606 GN=SYNJ2
332	O15061;O15061-2;O15061-3	Synemin	SYNM	-0.0335846	-0.0399036	0.400207	0.520865				17.4525	17.5307	17.5123	17.4927	17.5826	17.521	17.4924	17.5497	17.5732	17.4218	17.5817	17.5926	17.4907	17.5066	17.4847	17.5192	cellular component organization;cellular component organization or biogenesis;cellular process;cytoskeleton organization;fast-twitch skeletal muscle fiber contraction;intermediate filament cytoskeleton organization;intermediate filament-based process;multicellular organismal process;muscle contraction;muscle system process;organelle organization;skeletal muscle contraction;striated muscle contrac…	binding;cytoskeletal protein binding;intermediate filament binding;protein binding;structural constituent of cytoskeleton;structural constituent of muscle;structural molecule activity;vinculin binding	adherens junction;anchoring junction;cell junction;cell-cell junction;cellular anatomical entity;costamere;cytoskeleton;intermediate filament;intermediate filament cytoskeleton;intracellular non-membrane-bounded organelle;intracellular organelle;membrane;neurofilament cytoskeleton;non-membrane-bounded organelle;organelle;plasma membrane;polymeric cytoskeletal fiber;sarcolemma;supramolecular compl…		Adherens junction;Cell junction;Cytoplasm;Cytoskeleton		15	15	3	9.9	1565;1253;339	172.87	0	112.38	871400000	27	0.915788	0.961091			sp|O15061|SYNEM_HUMAN Synemin OS=Homo sapiens OX=9606 GN=SYNM PE=1 SV=3;sp|O15061-2|SYNEM_HUMAN Isoform 2 of Synemin OS=Homo sapiens OX=9606 GN=SYNM
333	O15063	Uncharacterized protein KIAA0355	KIAA0355	-0.0192458	0.00379181	0.105399	0.0217874				16.3896	16.529	16.5267	16.4524	16.595	16.4557	16.4998	16.4089	16.5254	16.3875	16.4929	16.6778	16.3617	16.3368	16.461	16.382	biological regulation;cellular process;intracellular signal transduction;Rac protein signal transduction;Ras protein signal transduction;regulation of biological process;regulation of cellular process;signal transduction;small GTPase mediated signal transduction	binding;CCR4-NOT complex binding;enzyme binding;GTPase binding;protein binding;protein-containing complex binding;small GTPase binding	cellular anatomical entity;cytoplasmic ribonucleoprotein granule;cytosol;intracellular non-membrane-bounded organelle;intracellular organelle;non-membrane-bounded organelle;organelle;P-body;ribonucleoprotein granule;supramolecular complex				3	3	1	3.1	1070	116.02	0	13.651	283100000	8	0.960306	0.999364	91		sp|O15063|GRRE1_HUMAN Granule associated Rac and RHOG effector protein 1 OS=Homo sapiens OX=9606 GN=GARRE1 PE=1 SV=2
334	O15066;O15066-2	Kinesin-like protein KIF3B;Kinesin-like protein KIF3B, N-terminally processed	KIF3B	-0.000436465	0.107896	0.00145429	0.802191				14.1848	14.365	14.2558	14.3325	14.3695	14.1049	14.2275	14.1248	14.1296	14.105	14.0885	14.2516	14.4548	14.5305	14.5047	14.2127	anterograde axonal transport;anterograde dendritic transport;anterograde dendritic transport of neurotransmitter receptor complex;axo-dendritic transport;axonal transport;biological regulation;cell cycle process;cell projection assembly;cell projection organization;cellular component assembly;cellular component organization;cellular component organization or biogenesis;cellular localization;cellu…	adenyl nucleotide binding;adenyl ribonucleotide binding;anion binding;ATP binding;ATP hydrolysis activity;ATP-dependent activity;binding;carbohydrate derivative binding;catalytic activity;cytoskeletal motor activity;cytoskeletal protein binding;enzyme binding;GTPase binding;heterocyclic compound binding;hydrolase activity;hydrolase activity, acting on acid anhydrides;hydrolase activity, acting on…	axon cytoplasm;cell projection;cellular anatomical entity;centrosome;ciliary tip;cilium;cytoplasm;cytoplasmic region;cytoskeleton;cytosol;dendrite;dendrite cytoplasm;dendritic spine;extracellular exosome;extracellular membrane-bounded organelle;extracellular organelle;extracellular vesicle;intracellular non-membrane-bounded organelle;intracellular organelle;kinesin complex;kinesin II complex;memb…		Cell projection;Cilium;Cytoplasm;Cytoskeleton		4	3	2	5	747;373	85.124	0	10.751	171720000	4	0.999461	0.81911			sp|O15066|KIF3B_HUMAN Kinesin-like protein KIF3B OS=Homo sapiens OX=9606 GN=KIF3B PE=1 SV=1;sp|O15066-2|KIF3B_HUMAN Isoform 2 of Kinesin-like protein KIF3B OS=Homo sapiens OX=9606 GN=KIF3B
335	O15067	Phosphoribosylformylglycinamidine synthase	PFAS	-0.0215969	0.00954119	0.111553	0.0619093				18.7177	18.5979	18.5437	18.7348	18.6115	18.5779	18.5846	18.6101	18.636	18.5752	18.6395	18.6064	19.2523	19.2162	19.2124	19.1817	alpha-amino acid metabolic process;amino acid metabolic process;AMP biosynthetic process;AMP metabolic process;anatomical structure development;anterior head development;aromatic compound biosynthetic process;biosynthetic process;carbohydrate derivative biosynthetic process;carbohydrate derivative metabolic process;carboxylic acid metabolic process;cellular aromatic compound metabolic process;cel…	adenyl nucleotide binding;adenyl ribonucleotide binding;anion binding;ATP binding;binding;carbohydrate derivative binding;carbon-nitrogen ligase activity, with glutamine as amido-N-donor;catalytic activity;cation binding;heterocyclic compound binding;ion binding;ligase activity;ligase activity, forming carbon-nitrogen bonds;metal ion binding;nucleoside phosphate binding;nucleotide binding;organic…	cellular anatomical entity;cytoplasm;cytosol;extracellular exosome;extracellular membrane-bounded organelle;extracellular organelle;extracellular vesicle;membrane-bounded organelle;organelle;vesicle	Purine metabolism	Cytoplasm		26	26	1	20	1338	144.73	0	206.42	11784000000	60	0.960336	0.993746	108;270;336;502;1338		sp|O15067|PUR4_HUMAN Phosphoribosylformylglycinamidine synthase OS=Homo sapiens OX=9606 GN=PFAS PE=1 SV=4
336	O15069	NAC-alpha domain-containing protein 1	NACAD	-0.140796	0.197773	0.355059	0.528233				12.1668	11.9266	11.8166	12.2848	11.8599	12.1878	11.8673	11.9312	11.5182	12.1302	11.4822	11.8056	12.5111	12.6011	12.434	12.9273	cellular localization;cellular macromolecule localization;cellular process;establishment of localization;establishment of protein localization;establishment of protein localization to membrane;localization;localization within membrane;macromolecule localization;protein localization;protein localization to membrane;protein targeting;protein targeting to membrane	binding;protein binding;unfolded protein binding	cellular anatomical entity;cytoplasm;intracellular membrane-bounded organelle;intracellular organelle;membrane-bounded organelle;nascent polypeptide-associated complex;nucleus;organelle;protein-containing complex		Cytoplasm;Nucleus		3	2	1	2.4	1562	161.1	0.00016041	3.7102	9155100	2	0.813363	0.77641			sp|O15069|NACAD_HUMAN NAC-alpha domain-containing protein 1 OS=Homo sapiens OX=9606 GN=NACAD PE=1 SV=3
337	O15084;O15084-4;O15084-1;O15084-2	Serine/threonine-protein phosphatase 6 regulatory ankyrin repeat subunit A	ANKRD28	-0.083643	-0.0311581	0.386218	0.0932601				15.1963	15.4434	15.237	15.3206	15.475	15.332	15.2298	15.2341	15.5063	15.3944	15.2603	15.4653	15.0543	15.0574	14.9216	15.2779			cellular anatomical entity;cytosol;nucleoplasm		Nucleoplasm;Nucleus		9	6	4	11.6	1053;1083;1086;899	112.96	0	100.33	708240000	8	0.845427	0.985667	334;598;632		sp|O15084|ANR28_HUMAN Serine/threonine-protein phosphatase 6 regulatory ankyrin repeat subunit A OS=Homo sapiens OX=9606 GN=ANKRD28 PE=1 SV=5;sp|O15084-4|ANR28_HUMAN Isoform 4 of Serine/threonine-protein phosphatase 6 regulatory ankyrin repeat subunit A OS
338	O15085;O15085-2	Rho guanine nucleotide exchange factor 11	ARHGEF11	-0.0857862	-0.00210762	0.505396	0.0112179				16.2516	16.4098	16.3816	16.5228	16.4474	16.3302	16.3831	16.2735	16.3928	16.3432	16.2371	16.361	16.2458	16.0503	16.1932	16.2656	actin cytoskeleton organization;actin filament-based process;biological regulation;cellular component organization;cellular component organization or biogenesis;cellular process;cytoskeleton organization;establishment of cell polarity;establishment or maintenance of cell polarity;G protein-coupled receptor signaling pathway;intracellular signal transduction;multicellular organismal process;muscle…	binding;enzyme activator activity;enzyme regulator activity;G protein-coupled receptor binding;GTPase activator activity;GTPase regulator activity;guanyl-nucleotide exchange factor activity;molecular function activator activity;molecular function regulator activity;nucleoside-triphosphatase regulator activity;protein binding;signaling receptor binding	cellular anatomical entity;cytoplasm;cytosol;membrane;nucleoplasm;plasma membrane	ko05152;Vascular smooth muscle contraction	Cytoplasm;Membrane		10	10	2	8.6	1522;1562	167.7	0	28.653	279880000	15	0.831575	1			sp|O15085|ARHGB_HUMAN Rho guanine nucleotide exchange factor 11 OS=Homo sapiens OX=9606 GN=ARHGEF11 PE=1 SV=1;sp|O15085-2|ARHGB_HUMAN Isoform 2 of Rho guanine nucleotide exchange factor 11 OS=Homo sapiens OX=9606 GN=ARHGEF11
340	O15111	Inhibitor of nuclear factor kappa-B kinase subunit alpha	CHUK	-0.0964858	-0.0494773	0.899246	0.500628				17.2716	17.358	17.4018	17.4639	17.4805	17.3765	17.3714	17.4333	17.3752	17.3624	17.3347	17.3104	17.757	17.7387	17.8253	17.7645	activation of immune response;activation of innate immune response;anatomical structure morphogenesis;biological process involved in interspecies interaction between organisms;biological regulation;canonical NF-kappaB signal transduction;cell differentiation;cell surface pattern recognition receptor signaling pathway;cell surface receptor signaling pathway;cell surface toll-like receptor signalin…	adenyl nucleotide binding;adenyl ribonucleotide binding;anion binding;ATP binding;binding;carbohydrate derivative binding;catalytic activity;catalytic activity, acting on a protein;heterocyclic compound binding;identical protein binding;IkappaB kinase activity;ion binding;kinase activity;nucleoside phosphate binding;nucleotide binding;organic cyclic compound binding;phosphotransferase activity, a…	catalytic complex;CD40 receptor complex;cellular anatomical entity;cytoplasm;cytoplasmic side of membrane;cytoplasmic side of plasma membrane;cytosol;IkappaB kinase complex;membrane protein complex;nucleoplasm;plasma membrane protein complex;plasma membrane signaling receptor complex;protein kinase complex;protein-containing complex;receptor complex;serine/threonine protein kinase complex;side of…	Acute myeloid leukemia;Adipocytokine signaling pathway;Apoptosis;B cell receptor signaling pathway;Chagas disease (American trypanosomiasis);Chemokine signaling pathway;Chronic myeloid leukemia;Cytosolic DNA-sensing pathway;Epithelial cell signaling in Helicobacter pylori infection;Hepatitis C;MAPK signaling pathway;Measles;NOD-like receptor signaling pathway;Osteoclast differentiation;Pancreatic…	Cytoplasm;Nucleus		10	10	1	12.8	745	84.639	0	28.503	1642400000	18	0.759786	0.949518	113;114;658		sp|O15111|IKKA_HUMAN Inhibitor of nuclear factor kappa-B kinase subunit alpha OS=Homo sapiens OX=9606 GN=CHUK PE=1 SV=2
341	O15116	U6 snRNA-associated Sm-like protein LSm1	LSM1	0.684127	0.509552	0.798227	0.712849				15.7099	14.6311	15.2516	14.5921	14.0585	14.8895	14.6226	14.8742	14.5672	15.7203	14.836	14.5233	15.4491	15.7054	15.553	15.6597	aromatic compound catabolic process;biological regulation;catabolic process;cell differentiation;cellular aromatic compound metabolic process;cellular catabolic process;cellular developmental process;cellular metabolic process;cellular nitrogen compound catabolic process;cellular nitrogen compound metabolic process;cellular process;deadenylation-dependent decapping of nuclear-transcribed mRNA;dev…	binding;mRNA binding;nucleic acid binding;organic cyclic compound binding;pre-mRNA binding;RNA binding;RNA cap binding	axon;cell body;cell projection;cellular anatomical entity;cytoplasm;cytoplasmic ribonucleoprotein granule;cytosol;dendrite;intracellular membrane-bounded organelle;intracellular non-membrane-bounded organelle;intracellular organelle;Lsm1-7-Pat1 complex;membrane-bounded organelle;messenger ribonucleoprotein complex;neuron projection;neuronal cell body;non-membrane-bounded organelle;nucleus;organel…	RNA degradation	Cytoplasm;P-body		3	3	1	14.3	133	15.179	0.0055611	1.77	717820000	5	0.271556	0.644588			sp|O15116|LSM1_HUMAN U6 snRNA-associated Sm-like protein LSm1 OS=Homo sapiens OX=9606 GN=LSM1 PE=1 SV=1
342	O15118;O15118-2	Niemann-Pick C1 protein	NPC1	0.0283546	0.103618	0.0640638	0.16078				14.085	14.6018	14.3626	14.2471	14.349	14.3681	14.6111	13.9691	14.1583	14.0528	14.5589	14.1898	14.6345	14.3165	14.5411	14.5486	adult behavior;adult locomotory behavior;adult walking behavior;alcohol metabolic process;anatomical structure development;animal organ development;autophagy;behavior;bile acid metabolic process;biological process involved in interaction with host;biological process involved in interspecies interaction between organisms;biological process involved in symbiotic interaction;biological regulation;bi…	alcohol binding;binding;cholesterol binding;exogenous protein binding;lipid binding;lipid transporter activity;molecular transducer activity;organic cyclic compound binding;protein binding;signaling receptor activity;small molecule binding;steroid binding;sterol binding;sterol transporter activity;transmembrane signaling receptor activity;transporter activity;virus receptor activity	bounding membrane of organelle;cellular anatomical entity;cytoplasmic vesicle membrane;endoplasmic reticulum;endosome membrane;envelope;extracellular exosome;extracellular membrane-bounded organelle;extracellular organelle;extracellular region;extracellular vesicle;Golgi apparatus;intracellular membrane-bounded organelle;intracellular organelle;late endosome membrane;lysosomal membrane;lysosome;l…	Lysosome	Late endosome membrane;Lysosome membrane	Multi-pass membrane protein	5	5	2	3.1	1278;960	142.17	0	6.5478	2075600000	3	0.959535	0.959654	1261	177	sp|O15118|NPC1_HUMAN NPC intracellular cholesterol transporter 1 OS=Homo sapiens OX=9606 GN=NPC1 PE=1 SV=2
343	O15121	Sphingolipid delta(4)-desaturase DES1	DEGS1	0.085467	0.0726318	1.40145	0.7527				17.1968	17.2351	17.2761	17.1292	17.1838	17.1386	17.2382	17.1373	17.1146	17.0788	17.2189	17.1671	16.5629	16.6371	16.6896	16.6213	amide biosynthetic process;amide metabolic process;biosynthetic process;carboxylic acid biosynthetic process;carboxylic acid metabolic process;cellular biosynthetic process;cellular component organization;cellular component organization or biogenesis;cellular lipid metabolic process;cellular metabolic process;cellular nitrogen compound biosynthetic process;cellular nitrogen compound metabolic pro…	catalytic activity;cis-trans isomerase activity;electron transfer activity;isomerase activity;oxidoreductase activity;oxidoreductase activity, acting on paired donors, with incorporation or reduction of molecular oxygen;oxidoreductase activity, acting on paired donors, with oxidation of a pair of donors resulting in the reduction of molecular oxygen to two molecules of water;retinol isomerase act…	bounding membrane of organelle;cellular anatomical entity;cytoplasmic vesicle membrane;endoplasmic reticulum;endoplasmic reticulum membrane;intracellular membrane-bounded organelle;intracellular organelle;membrane;membrane-bounded organelle;mitochondrial membrane;mitochondrion;organelle;organelle membrane;plasma membrane;secretory granule membrane;specific granule membrane;vesicle membrane	Sphingolipid metabolism	Endoplasmic reticulum membrane;Membrane;Mitochondrion	Lipid-anchor;Multi-pass membrane protein	3	3	1	11.8	323	37.866	0	33.487	2972600000	11	0.750591	0.902803			sp|O15121|DEGS1_HUMAN Sphingolipid delta(4)-desaturase DES1 OS=Homo sapiens OX=9606 GN=DEGS1 PE=1 SV=1
344	O15126;O15126-2;REV__Q96QE3-2	Secretory carrier-associated membrane protein 1	SCAMP1	-0.00262197	-0.0530179	0.0198092	0.509082				16.3823	16.4096	16.2669	16.3462	16.365	16.3554	16.3849	16.4033	16.4295	16.2279	16.3377	16.4026	16.3796	16.438	16.3692	16.2368	cellular localization;cellular macromolecule localization;cellular process;endocytosis;establishment of localization;establishment of localization in cell;establishment of protein localization;exocytosis;export from cell;Golgi vesicle transport;import into cell;localization;macromolecule localization;nitrogen compound transport;organic substance transport;post-Golgi vesicle-mediated transport;pro…	binding;protein binding;protein domain specific binding	bounding membrane of organelle;cellular anatomical entity;clathrin-coated vesicle;coated vesicle;cytoplasmic vesicle;cytoplasmic vesicle membrane;endosome membrane;exocytic vesicle membrane;Golgi apparatus subcompartment;intracellular membrane-bounded organelle;intracellular organelle;intracellular vesicle;membrane;membrane-bounded organelle;organelle;organelle membrane;organelle subcompartment;p…		Golgi apparatus;Recycling endosome membrane;trans-Golgi network membrane	Multi-pass membrane protein	4	3	3	11.8	338;157;1204	37.92	0	7.5883	1562400000	8	0.996499	0.943022			sp|O15126|SCAM1_HUMAN Secretory carrier-associated membrane protein 1 OS=Homo sapiens OX=9606 GN=SCAMP1 PE=1 SV=2;sp|O15126-2|SCAM1_HUMAN Isoform 2 of Secretory carrier-associated membrane protein 1 OS=Homo sapiens OX=9606 GN=SCAMP1
345	O15127	Secretory carrier-associated membrane protein 2	SCAMP2	0.0168018	-0.063646	0.108117	0.336735				15.846	15.8803	16.0081	15.8421	15.9299	15.9121	16.0753	15.9838	15.8663	15.8636	15.8906	16.0722	16.0764	15.9497	15.8773	15.9211	cellular localization;cellular macromolecule localization;cellular process;establishment of localization;establishment of protein localization;Golgi vesicle transport;localization;macromolecule localization;nitrogen compound transport;organic substance transport;post-Golgi vesicle-mediated transport;protein localization;protein transport;transport;vesicle-mediated transport		bounding membrane of organelle;cellular anatomical entity;cytoplasmic vesicle membrane;endosome membrane;extracellular exosome;extracellular membrane-bounded organelle;extracellular organelle;extracellular vesicle;Golgi apparatus;intracellular membrane-bounded organelle;intracellular organelle;membrane;membrane-bounded organelle;organelle;organelle membrane;recycling endosome membrane;trans-Golgi…		Golgi apparatus;Recycling endosome membrane;trans-Golgi network membrane	Multi-pass membrane protein	3	3	1	11.9	329	36.648	0	44.524	4888900000	10	0.958809	0.945468			sp|O15127|SCAM2_HUMAN Secretory carrier-associated membrane protein 2 OS=Homo sapiens OX=9606 GN=SCAMP2 PE=1 SV=2
346	O15143	Actin-related protein 2/3 complex subunit 1B	ARPC1B	0.0257314	0.0417957	0.173091	0.810371				18.8473	18.8121	18.87	18.8438	18.714	18.8944	18.829	18.7706	18.8043	18.6419	18.7539	18.7602	18.6876	18.5334	18.5541	18.6368	actin filament organization;actin nucleation;Arp2/3 complex-mediated actin nucleation;cellular component organization;cellular component organization or biogenesis;cellular process;response to chemical;response to endogenous stimulus;response to estradiol;response to estrogen;response to hormone;response to lipid;response to organic cyclic compound;response to organic substance;response to oxygen…	actin binding;binding;cytoskeletal protein binding;protein binding;protein-containing complex binding;structural constituent of cytoskeleton;structural molecule activity	actin cytoskeleton;anchoring junction;Arp2/3 protein complex;cell junction;cell-substrate junction;cellular anatomical entity;cytoskeleton;cytosol;extracellular exosome;extracellular membrane-bounded organelle;extracellular organelle;extracellular vesicle;focal adhesion;intracellular membrane-bounded organelle;intracellular non-membrane-bounded organelle;intracellular organelle;membrane-bounded o…	Bacterial invasion of epithelial cells;Fc gamma R-mediated phagocytosis;Pathogenic Escherichia coli infection;Regulation of actin cytoskeleton;Shigellosis	Cytoplasm;Cytoskeleton;Nucleus		18	16	1	51.6	372	40.949	0	314.28	53023000000	46	0.951379	0.946287	13;26;70;162;227	70	sp|O15143|ARC1B_HUMAN Actin-related protein 2/3 complex subunit 1B OS=Homo sapiens OX=9606 GN=ARPC1B PE=1 SV=3
347	O15144	Actin-related protein 2/3 complex subunit 2	ARPC2	-0.127394	-0.0507685	1.17672	0.303334				20.8039	20.8371	20.6816	20.8893	20.8769	20.9386	20.7514	20.8057	20.9178	20.8459	20.8314	20.8372	20.8836	20.8316	20.8704	20.8995	actin filament organization;actin filament polymerization;actin nucleation;actin polymerization or depolymerization;actin polymerization-dependent cell motility;Arp2/3 complex-mediated actin nucleation;biological regulation;cell motility;cellular component assembly;cellular component organization;cellular component organization or biogenesis;cellular process;positive regulation of actin filament …	actin binding;binding;cytoskeletal protein binding;protein binding;structural constituent of cytoskeleton;structural molecule activity	actin cytoskeleton;anchoring junction;Arp2/3 protein complex;cell junction;cell projection;cell projection membrane;cell-substrate junction;cellular anatomical entity;cytoplasmic vesicle;cytoskeleton;cytosol;endosome;extracellular exosome;extracellular membrane-bounded organelle;extracellular organelle;extracellular vesicle;focal adhesion;glutamatergic synapse;intracellular membrane-bounded organ…	Bacterial invasion of epithelial cells;Fc gamma R-mediated phagocytosis;Pathogenic Escherichia coli infection;Regulation of actin cytoskeleton;Shigellosis	Cell junction;Cell projection;Cytoplasm;Cytoskeleton;Nucleus;Synapse;Synaptosome		20	20	1	56	300	34.333	0	69.039	84681000000	140	0.623765	0.959589	120	120	sp|O15144|ARPC2_HUMAN Actin-related protein 2/3 complex subunit 2 OS=Homo sapiens OX=9606 GN=ARPC2 PE=1 SV=1
348	O15145	Actin-related protein 2/3 complex subunit 3	ARPC3	0.906483	0.367606	1.50396	0.53088				19.4076	18.6627	19.3702	18.3207	17.9717	18.4287	18.9489	18.9796	18.4092	19.4597	18.8425	18.7324	19.9882	20.0093	19.9611	20.2363	actin filament organization;actin nucleation;actin polymerization-dependent cell motility;Arp2/3 complex-mediated actin nucleation;biological regulation;cell motility;cellular component organization;cellular component organization or biogenesis;cellular process;cellular response to endogenous stimulus;cellular response to growth factor stimulus;cellular response to nerve growth factor stimulus;re…	actin binding;binding;cytoskeletal protein binding;protein binding;structural constituent of cytoskeleton;structural molecule activity	actin cytoskeleton;anchoring junction;Arp2/3 protein complex;cell junction;cell leading edge;cell projection;cell-substrate junction;cellular anatomical entity;cytoskeleton;cytosol;extracellular exosome;extracellular membrane-bounded organelle;extracellular organelle;extracellular vesicle;filamentous actin;focal adhesion;growth cone leading edge;intracellular membrane-bounded organelle;intracellu…	Bacterial invasion of epithelial cells;Fc gamma R-mediated phagocytosis;Pathogenic Escherichia coli infection;Regulation of actin cytoskeleton;Shigellosis	Cell projection;Cytoplasm;Cytoskeleton;Nucleus		9	9	1	38.8	178	20.546	0	20.287	15340000000	34	0.134824	0.757813	162	162	sp|O15145|ARPC3_HUMAN Actin-related protein 2/3 complex subunit 3 OS=Homo sapiens OX=9606 GN=ARPC3 PE=1 SV=3
349	O15155-2;O15155	BET1 homolog	BET1	0.78795	-0.0722961	1.11895	0.108839				13.2421	12.5398	12.8994	11.7729	11.9222	12.6223	12.7288	12.9989	13.1705	14.1148	13.1872	12.5053	13.9508	14.1697	14.0405	13.967	cellular component organization;cellular component organization or biogenesis;cellular localization;cellular macromolecule localization;cellular process;endoplasmic reticulum to Golgi vesicle-mediated transport;establishment of localization;establishment of localization in cell;establishment of protein localization;Golgi organization;Golgi vesicle transport;intracellular transport;localization;ma…	molecular adaptor activity;protein-macromolecule adaptor activity;SNAP receptor activity	bounding membrane of organelle;cellular anatomical entity;cytoplasmic vesicle;endoplasmic reticulum membrane;endoplasmic reticulum-Golgi intermediate compartment membrane;Golgi membrane;intracellular membrane-bounded organelle;intracellular organelle;intracellular vesicle;membrane;membrane protein complex;membrane-bounded organelle;organelle;organelle membrane;protein-containing complex;SNARE com…	SNARE interactions in vesicular transport	cis-Golgi network membrane;Endoplasmic reticulum membrane;Golgi apparatus;Golgi apparatus membrane	Single-pass type IV membrane protein	1	1	2	13.3	83;118	9.02	0	4.7467	1046000000	2	0.143626	0.975128			sp|O15155-2|BET1_HUMAN Isoform 2 of BET1 homolog OS=Homo sapiens OX=9606 GN=BET1;sp|O15155|BET1_HUMAN BET1 homolog OS=Homo sapiens OX=9606 GN=BET1 PE=1 SV=1
350	O15160-2;O15160	DNA-directed RNA polymerases I and III subunit RPAC1	POLR1C	0.122653	-0.00131098	0.960816	0.00810512				16.8472	16.8068	16.7886	16.5884	16.7002	16.7861	16.9123	16.7909	16.7434	16.8731	16.7413	16.7547	16.5239	16.4431	16.5146	16.3295	aromatic compound biosynthetic process;biosynthetic process;cellular aromatic compound metabolic process;cellular biosynthetic process;cellular metabolic process;cellular nitrogen compound biosynthetic process;cellular nitrogen compound metabolic process;cellular process;DNA-templated transcription;heterocycle biosynthetic process;heterocycle metabolic process;macromolecule biosynthetic process;m…	5'-3' RNA polymerase activity;binding;catalytic activity;catalytic activity, acting on a nucleic acid;catalytic activity, acting on RNA;DNA binding;DNA-directed 5'-3' RNA polymerase activity;nucleic acid binding;nucleotidyltransferase activity;organic cyclic compound binding;protein binding;protein dimerization activity;RNA polymerase activity;RNA polymerase I activity;RNA polymerase III activity…	catalytic complex;cellular anatomical entity;cytosol;DNA-directed RNA polymerase complex;fibrillar center;intracellular protein-containing complex;nuclear DNA-directed RNA polymerase complex;nuclear protein-containing complex;nucleoplasm;protein-containing complex;RNA polymerase complex;RNA polymerase I complex;RNA polymerase III complex;transferase complex;transferase complex, transferring phosp…	Cytosolic DNA-sensing pathway;Purine metabolism;Pyrimidine metabolism;RNA polymerase	Nucleus		4	4	2	15.2	342;346	38.646	0	70.734	4017200000	12	0.675522	1			sp|O15160-2|RPAC1_HUMAN Isoform 2 of DNA-directed RNA polymerases I and III subunit RPAC1 OS=Homo sapiens OX=9606 GN=POLR1C;sp|O15160|RPAC1_HUMAN DNA-directed RNA polymerases I and III subunit RPAC1 OS=Homo sapiens OX=9606 GN=POLR1C PE=1 SV=1
351	O15164-2;O15164	Transcription intermediary factor 1-alpha	TRIM24	-0.00634066	0.0933304	0.0294113	0.606345				15.0696	15.1638	15.3068	15.1572	15.1716	15.2304	15.0834	15.0874	15.0894	15.084	15.1402	15.2748	15.1088	14.9152	15.0456	15.0365	aromatic compound biosynthetic process;biological regulation;biosynthetic process;calcium ion homeostasis;catabolic process;cell population proliferation;cellular aromatic compound metabolic process;cellular biosynthetic process;cellular metabolic process;cellular nitrogen compound biosynthetic process;cellular nitrogen compound metabolic process;cellular process;cellular response to chemical sti…	acetylation-dependent protein binding;acyltransferase activity;aminoacyltransferase activity;binding;catalytic activity;catalytic activity, acting on a protein;cation binding;chromatin binding;cis-regulatory region sequence-specific DNA binding;DNA binding;DNA-binding transcription factor binding;double-stranded DNA binding;estrogen response element binding;histone binding;ion binding;kinase acti…	cellular anatomical entity;chromatin;cytosol;euchromatin;germ cell nucleus;intracellular membrane-bounded organelle;intracellular organelle;male germ cell nucleus;membrane-bounded organelle;mitochondrion;nucleoplasm;nucleus;organelle;perichromatin fibrils;protein-containing complex;protein-DNA complex		Cytoplasm;Nucleus		7	7	2	7.6	1016;1050	113.02	0	78.95	177600000	7	0.990467	0.894137	56;59;223		sp|O15164-2|TIF1A_HUMAN Isoform Short of Transcription intermediary factor 1-alpha OS=Homo sapiens OX=9606 GN=TRIM24;sp|O15164|TIF1A_HUMAN Transcription intermediary factor 1-alpha OS=Homo sapiens OX=9606 GN=TRIM24 PE=1 SV=3
352	O15173;O15173-2	Membrane-associated progesterone receptor component 2	PGRMC2	-0.0430667	0.0116806	0.590991	0.12626				19.3232	19.3776	19.4034	19.4183	19.4459	19.3693	19.3745	19.3864	19.3083	19.3115	19.3476	19.4188	19.192	19.2003	19.1526	19.1993	adipose tissue development;anatomical structure development;connective tissue development;developmental process;tissue development	binding;heme binding;heme transmembrane transporter activity;lipid binding;molecular transducer activity;nuclear steroid receptor activity;organic cyclic compound binding;signaling receptor activity;steroid binding;tetrapyrrole binding;transmembrane transporter activity;transporter activity	cellular anatomical entity;endomembrane system;endoplasmic reticulum;envelope;intracellular membrane-bounded organelle;intracellular organelle;membrane;membrane-bounded organelle;nuclear envelope;organelle;organelle envelope		Membrane	Single-pass membrane protein	10	9	2	45.3	223;247	23.818	0	159.59	19293000000	38	0.885627	0.994859	159	159	sp|O15173|PGRC2_HUMAN Membrane-associated progesterone receptor component 2 OS=Homo sapiens OX=9606 GN=PGRMC2 PE=1 SV=1;sp|O15173-2|PGRC2_HUMAN Isoform 2 of Membrane-associated progesterone receptor component 2 OS=Homo sapiens OX=9606 GN=PGRMC2
354	O15211-2;O15211	Ral guanine nucleotide dissociation stimulator-like 2	RGL2	0.00176811	0.000616074	0.00813049	0.00314993				16.3256	16.3598	16.1571	16.2807	16.3379	16.2187	16.2929	16.2548	16.293	16.1977	16.3587	16.3155	15.9802	16.0068	15.9655	16.0985	biological regulation;cellular process;intracellular signal transduction;negative regulation of apoptotic process;negative regulation of biological process;negative regulation of cardiac muscle cell apoptotic process;negative regulation of cellular process;negative regulation of muscle cell apoptotic process;negative regulation of programmed cell death;negative regulation of striated muscle cell …	enzyme regulator activity;GTPase regulator activity;guanyl-nucleotide exchange factor activity;molecular function regulator activity;nucleoside-triphosphatase regulator activity	cellular anatomical entity;cytosol				4	4	2	12.4	460;777	50.223	0	54.798	120710000	9	0.99484	0.999037			sp|O15211-2|RGL2_HUMAN Isoform 2 of Ral guanine nucleotide dissociation stimulator-like 2 OS=Homo sapiens OX=9606 GN=RGL2;sp|O15211|RGL2_HUMAN Ral guanine nucleotide dissociation stimulator-like 2 OS=Homo sapiens OX=9606 GN=RGL2 PE=1 SV=1
355	O15212	Prefoldin subunit 6	PFDN6	1.75371	0.760129	1.34621	0.679453				17.6942	16.0478	16.7918	14.9646	14.5048	15.8033	16.1783	16.336	15.7391	18.2875	16.7067	16.6589	17.9275	17.8554	17.8948	17.7773	biological regulation;cellular component assembly;cellular component organization;cellular component organization or biogenesis;cellular process;chaperone-mediated protein complex assembly;chaperone-mediated protein folding;negative regulation of amyloid fibril formation;negative regulation of biological process;negative regulation of cellular component organization;negative regulation of cellula…	amide binding;amyloid-beta binding;binding;peptide binding;protein binding;protein-folding chaperone binding;unfolded protein binding	cellular anatomical entity;cytoplasm;intracellular protein-containing complex;prefoldin complex;protein folding chaperone complex;protein-containing complex;RPAP3/R2TP/prefoldin-like complex				6	6	1	39.5	129	14.582	0	42.932	2910300000	14	0.133	0.603097			sp|O15212|PFD6_HUMAN Prefoldin subunit 6 OS=Homo sapiens OX=9606 GN=PFDN6 PE=1 SV=1
356	O15213	WD repeat-containing protein 46	WDR46	-0.122627	-0.0372734	1.00687	0.199509				16.1179	16.0751	16.0696	16.1655	16.3197	16.1453	15.9981	16.1354	16.2409	16.1863	16.1222	16.1583	16.3784	16.3223	16.3703	16.4907	cellular aromatic compound metabolic process;cellular component biogenesis;cellular component organization or biogenesis;cellular metabolic process;cellular nitrogen compound metabolic process;cellular process;heterocycle metabolic process;macromolecule metabolic process;maturation of SSU-rRNA;maturation of SSU-rRNA from tricistronic rRNA transcript (SSU-rRNA, 5.8S rRNA, LSU-rRNA);metabolic proce…	binding;nucleic acid binding;organic cyclic compound binding;RNA binding	cellular anatomical entity;intracellular non-membrane-bounded organelle;intracellular organelle;non-membrane-bounded organelle;nucleolus;nucleoplasm;organelle;preribosome;protein-containing complex;ribonucleoprotein complex;small-subunit processome		Nucleolus;Nucleus		7	7	1	11.8	610	68.07	0	20.305	1451000000	15	0.672164	0.972892	515		sp|O15213|WDR46_HUMAN WD repeat-containing protein 46 OS=Homo sapiens OX=9606 GN=WDR46 PE=1 SV=3
357	O15226;O15226-2	NF-kappa-B-repressing factor	NKRF	-0.00574207	-0.00603326	0.052054	0.025316				15.9764	16.0314	16.0656	16.0841	16.0138	15.9927	15.9663	15.9443	16.1809	15.9842	16.0078	16.0735	15.9628	16.0674	16.051	15.9153	biological regulation;negative regulation of biological process;negative regulation of biosynthetic process;negative regulation of cellular biosynthetic process;negative regulation of cellular metabolic process;negative regulation of cellular process;negative regulation of DNA-templated transcription;negative regulation of macromolecule biosynthetic process;negative regulation of macromolecule me…	ATPase activator activity;ATPase regulator activity;binding;cis-regulatory region sequence-specific DNA binding;DNA binding;DNA-binding transcription activator activity;DNA-binding transcription activator activity, RNA polymerase II-specific;DNA-binding transcription factor activity;DNA-binding transcription factor activity, RNA polymerase II-specific;double-stranded DNA binding;molecular functio…	cellular anatomical entity;intracellular membrane-bounded organelle;intracellular non-membrane-bounded organelle;intracellular organelle;membrane-bounded organelle;non-membrane-bounded organelle;nucleolus;nucleoplasm;nucleus;organelle		Nucleolus;Nucleus		7	7	2	10.1	690;705	77.672	0	16.854	2428400000	10	0.988393	0.998099	242;424		sp|O15226|NKRF_HUMAN NF-kappa-B-repressing factor OS=Homo sapiens OX=9606 GN=NKRF PE=1 SV=2;sp|O15226-2|NKRF_HUMAN Isoform 2 of NF-kappa-B-repressing factor OS=Homo sapiens OX=9606 GN=NKRF
358	O15228;O15228-2	Dihydroxyacetone phosphate acyltransferase	GNPAT	0.0598056	0.072628	0.395932	0.67039				16.609	16.639	16.5837	16.6295	16.4289	16.5939	16.4456	16.5937	16.5745	16.6009	16.522	16.7036	16.5246	16.4441	16.4072	16.503	acylglycerol biosynthetic process;acylglycerol metabolic process;anatomical structure formation involved in morphogenesis;anatomical structure morphogenesis;biosynthetic process;carboxylic acid metabolic process;cell junction assembly;cell junction organization;cell-cell junction assembly;cell-cell junction organization;cellular biosynthetic process;cellular component assembly;cellular component …	acetyltransferase activity;acyltransferase activity;acyltransferase activity, transferring groups other than amino-acyl groups;catalytic activity;glycerol-3-phosphate O-acyltransferase activity;glycerone-phosphate O-acyltransferase activity;O-acetyltransferase activity;O-acyltransferase activity;transferase activity	bounding membrane of organelle;cellular anatomical entity;cytosol;intracellular membrane-bounded organelle;intracellular organelle;intracellular organelle lumen;membrane;membrane-bounded organelle;membrane-enclosed lumen;microbody;microbody lumen;microbody membrane;mitochondrial membrane;organelle;organelle lumen;organelle membrane;peroxisomal matrix;peroxisomal membrane;peroxisome	Glycerophospholipid metabolism;Peroxisome	Peroxisome membrane	Peripheral membrane protein	7	7	2	8.8	680;619	77.187	0	13.432	1862700000	5	0.87238	0.909663	66;138;635		sp|O15228|GNPAT_HUMAN Dihydroxyacetone phosphate acyltransferase OS=Homo sapiens OX=9606 GN=GNPAT PE=1 SV=1;sp|O15228-2|GNPAT_HUMAN Isoform 2 of Dihydroxyacetone phosphate acyltransferase OS=Homo sapiens OX=9606 GN=GNPAT
359	O15234	Protein CASC3	CASC3	0.0262534	0.126889	0.273645	1.41287				16.8384	16.843	16.7588	16.8412	16.7567	16.7635	16.7498	16.658	16.6518	16.6452	16.7382	16.8719	16.7711	16.8052	16.7932	16.6868	aromatic compound catabolic process;biological regulation;catabolic process;cellular aromatic compound metabolic process;cellular catabolic process;cellular localization;cellular macromolecule localization;cellular metabolic process;cellular nitrogen compound catabolic process;cellular nitrogen compound metabolic process;cellular process;establishment of localization;establishment of localization…	binding;enzyme binding;identical protein binding;mRNA binding;nucleic acid binding;organic cyclic compound binding;protein binding;RNA binding;ubiquitin protein ligase binding;ubiquitin-like protein ligase binding	catalytic complex;catalytic step 1 spliceosome;cell projection;cellular anatomical entity;cytoplasmic ribonucleoprotein granule;cytoplasmic stress granule;cytosol;dendrite;exon-exon junction complex;intracellular membrane-bounded organelle;intracellular non-membrane-bounded organelle;intracellular organelle;membrane;membrane-bounded organelle;neuron projection;non-membrane-bounded organelle;nucle…	mRNA surveillance pathway;RNA transport	Cell projection;Cytoplasm;Cytoplasmic ribonucleoprotein granule;Dendrite;Nucleus;Nucleus speckle;Perinuclear region;Stress granule		6	6	1	9	703	76.277	0	48.527	626150000	10	0.943193	0.76041			sp|O15234|CASC3_HUMAN Protein CASC3 OS=Homo sapiens OX=9606 GN=CASC3 PE=1 SV=2
361	O15254;O15254-2	Peroxisomal acyl-coenzyme A oxidase 3	ACOX3	-0.103888	-0.0735512	0.369782	0.244367				16.3333	16.3722	16.0095	16.2972	16.3822	16.3473	16.2538	16.3566	16.3252	16.4114	16.3284	16.3864	16.4479	16.5778	16.562	16.5159	carboxylic acid catabolic process;carboxylic acid metabolic process;catabolic process;cellular catabolic process;cellular lipid catabolic process;cellular lipid metabolic process;cellular metabolic process;cellular process;chemical homeostasis;fatty acid beta-oxidation;fatty acid beta-oxidation using acyl-CoA oxidase;fatty acid catabolic process;fatty acid metabolic process;fatty acid oxidation;h…	acyl-CoA oxidase activity;anion binding;binding;carboxylic acid binding;catalytic activity;FAD binding;fatty acid binding;flavin adenine dinucleotide binding;heterocyclic compound binding;ion binding;lipid binding;monocarboxylic acid binding;nucleoside phosphate binding;nucleotide binding;organic acid binding;organic cyclic compound binding;oxidoreductase activity;oxidoreductase activity, acting …	cellular anatomical entity;cytosol;intracellular membrane-bounded organelle;intracellular organelle;intracellular organelle lumen;membrane;membrane-bounded organelle;membrane-enclosed lumen;microbody;microbody lumen;organelle;organelle lumen;peroxisomal matrix;peroxisome	alpha-Linolenic acid metabolism;Biosynthesis of unsaturated fatty acids;Fatty acid metabolism;Peroxisome;PPAR signaling pathway	Peroxisome		5	5	2	6.6	700;624	77.628	0	17.544	1122900000	9	0.830452	0.946517			sp|O15254|ACOX3_HUMAN Peroxisomal acyl-coenzyme A oxidase 3 OS=Homo sapiens OX=9606 GN=ACOX3 PE=1 SV=2;sp|O15254-2|ACOX3_HUMAN Isoform 2 of Peroxisomal acyl-coenzyme A oxidase 3 OS=Homo sapiens OX=9606 GN=ACOX3
362	O15258	Protein RER1	RER1	-0.0572128	-0.0494563	0.118735	0.130234				17.4966	17.3257	17.0578	17.2063	17.2557	17.5897	17.2324	17.4166	17.3794	17.9799	17.4351	17.3881	17.1108	17.1613	17.102	17.0073	biological regulation;cellular localization;cellular macromolecule localization;cellular process;establishment of localization;Golgi vesicle transport;localization;localization within membrane;macromolecule localization;maintenance of location;maintenance of location in cell;maintenance of protein localization in endoplasmic reticulum;maintenance of protein localization in organelle;maintenance o…	acetylcholine receptor binding;binding;protein binding;signaling receptor binding	bounding membrane of organelle;cell surface;cellular anatomical entity;endoplasmic reticulum;endoplasmic reticulum-Golgi intermediate compartment;Golgi apparatus;Golgi membrane;intracellular membrane-bounded organelle;intracellular organelle;membrane;membrane-bounded organelle;organelle;organelle membrane;plasma membrane		Golgi apparatus membrane	Multi-pass membrane protein	4	4	1	17.3	196	22.958	0	20.514	2619200000	9	0.929653	0.975904			sp|O15258|RER1_HUMAN Protein RER1 OS=Homo sapiens OX=9606 GN=RER1 PE=1 SV=1
363	O15260;O15260-2;O15260-3	Surfeit locus protein 4	SURF4	-0.0949173	-0.192726	0.699733	1.51326				16.5331	16.5807	16.5197	16.5795	16.5813	16.7574	16.646	16.8388	16.7268	16.5987	16.7625	16.5961	17.6184	17.6514	17.5632	17.4942	biological regulation;cellular component organization;cellular component organization or biogenesis;cellular localization;cellular macromolecule localization;cellular process;chemical homeostasis;establishment of localization;establishment of protein localization;Golgi organization;homeostatic process;lipid homeostasis;lipoprotein localization;lipoprotein transport;localization;macromolecule loca…	cargo receptor activity	azurophil granule membrane;bounding membrane of organelle;cellular anatomical entity;cytoplasmic vesicle;cytoplasmic vesicle membrane;cytosol;endoplasmic reticulum;endoplasmic reticulum membrane;endoplasmic reticulum-Golgi intermediate compartment;endoplasmic reticulum-Golgi intermediate compartment membrane;Golgi apparatus;Golgi membrane;intracellular membrane-bounded organelle;intracellular org…		Endoplasmic reticulum membrane;Endoplasmic reticulum-Golgi intermediate compartment membrane;Golgi apparatus membrane	Multi-pass membrane protein	3	3	3	10	269;159;128	30.394	0	7.4145	5300300000	15	0.788242	0.624212			sp|O15260|SURF4_HUMAN Surfeit locus protein 4 OS=Homo sapiens OX=9606 GN=SURF4 PE=1 SV=3;sp|O15260-2|SURF4_HUMAN Isoform 2 of Surfeit locus protein 4 OS=Homo sapiens OX=9606 GN=SURF4;sp|O15260-3|SURF4_HUMAN Isoform 3 of Surfeit locus protein 4 OS=Homo sapi
365	O15269;O15269-2	Serine palmitoyltransferase 1	SPTLC1	0.0285842	0.0152283	0.227841	0.0901293				16.9272	16.9615	17.0823	16.945	16.9897	16.9505	17.0476	16.9553	16.9224	16.9268	16.9927	16.9515	16.7659	16.8627	16.8224	16.7619	alcohol biosynthetic process;alcohol metabolic process;amide biosynthetic process;amide metabolic process;biological regulation;biosynthetic process;cellular biosynthetic process;cellular lipid metabolic process;cellular metabolic process;cellular nitrogen compound biosynthetic process;cellular nitrogen compound metabolic process;cellular process;ceramide biosynthetic process;ceramide metabolic p…	acyltransferase activity;acyltransferase activity, transferring groups other than amino-acyl groups;anion binding;binding;C-acyltransferase activity;catalytic activity;C-palmitoyltransferase activity;heterocyclic compound binding;ion binding;organic cyclic compound binding;palmitoyltransferase activity;pyridoxal phosphate binding;serine C-palmitoyltransferase activity;small molecule binding;trans…	catalytic complex;cellular anatomical entity;endoplasmic reticulum;endoplasmic reticulum membrane;endoplasmic reticulum palmitoyltransferase complex;endoplasmic reticulum protein-containing complex;intracellular membrane-bounded organelle;intracellular organelle;membrane;membrane-bounded organelle;organelle;organelle membrane;palmitoyltransferase complex;protein-containing complex;serine C-palmit…	Sphingolipid metabolism	Endoplasmic reticulum membrane	Single-pass membrane protein	10	10	2	19.9	473;143	52.743	0	32.332	6471400000	16	0.942253	0.993496	192;419		sp|O15269|SPTC1_HUMAN Serine palmitoyltransferase 1 OS=Homo sapiens OX=9606 GN=SPTLC1 PE=1 SV=1
366	O15270	Serine palmitoyltransferase 2	SPTLC2	-0.00724475	-0.0181421	0.073082	0.17327				17.5797	17.607	17.6744	17.6491	17.647	17.5868	17.5905	17.6873	17.6377	17.5986	17.5761	17.5916	17.7724	17.8153	17.7809	17.7829	adipose tissue development;alcohol biosynthetic process;alcohol metabolic process;amide biosynthetic process;amide metabolic process;anatomical structure development;biological regulation;biosynthetic process;cellular biosynthetic process;cellular lipid metabolic process;cellular metabolic process;cellular nitrogen compound biosynthetic process;cellular nitrogen compound metabolic process;cellula…	acyltransferase activity;acyltransferase activity, transferring groups other than amino-acyl groups;anion binding;binding;C-acyltransferase activity;catalytic activity;C-palmitoyltransferase activity;heterocyclic compound binding;ion binding;organic cyclic compound binding;palmitoyltransferase activity;pyridoxal phosphate binding;serine C-palmitoyltransferase activity;small molecule binding;trans…	catalytic complex;cellular anatomical entity;endoplasmic reticulum membrane;endoplasmic reticulum palmitoyltransferase complex;endoplasmic reticulum protein-containing complex;membrane;organelle membrane;palmitoyltransferase complex;protein-containing complex;serine C-palmitoyltransferase complex;transferase complex	Sphingolipid metabolism	Endoplasmic reticulum membrane	Single-pass membrane protein	14	14	1	27.4	562	62.924	0	187.94	2309700000	25	0.982702	0.989673	139;188;254;438		sp|O15270|SPTC2_HUMAN Serine palmitoyltransferase 2 OS=Homo sapiens OX=9606 GN=SPTLC2 PE=1 SV=1
367	O15294;O15294-3;O15294-2;O15294-4	UDP-N-acetylglucosamine--peptide N-acetylglucosaminyltransferase 110 kDa subunit	OGT	0.0121002	0.0223312	0.185681	0.235272				17.8729	17.8941	17.9092	17.8836	17.917	17.8392	17.8591	17.9363	17.8137	17.8307	17.802	17.7854	17.722	17.7693	17.7129	17.7626	anatomical structure development;apoptotic process;autophagy;autophagy of mitochondrion;biological regulation;carbon catabolite activation of transcription;carbon catabolite activation of transcription from RNA polymerase II promoter;carbon catabolite regulation of transcription;carbon catabolite regulation of transcription from RNA polymerase II promoter;catabolic process;cell communication;cell…	acetylglucosaminyltransferase activity;anion binding;binding;catalytic activity;catalytic activity, acting on a protein;chromatin binding;chromatin DNA binding;DNA binding;glycosyltransferase activity;hexosyltransferase activity;ion binding;lipid binding;nucleic acid binding;organic cyclic compound binding;phosphatidylinositol binding;phosphatidylinositol phosphate binding;phosphatidylinositol-3,…	acetyltransferase complex;catalytic complex;cell junction;cell projection;cellular anatomical entity;cytosol;glutamatergic synapse;H4 histone acetyltransferase complex;histone acetyltransferase complex;intracellular membrane-bounded organelle;intracellular organelle;intracellular protein-containing complex;membrane;membrane-bounded organelle;mitochondrial membrane;NSL complex;nucleoplasm;nucleus;…	Other types of O-glycan biosynthesis	Cell membrane;Cell projection;Cytoplasm;Membrane;Mitochondrion;Mitochondrion membrane;Nucleus		15	15	4	17.1	1046;1036;920;665	116.92	0	150.82	5980600000	28	0.962261	0.987827	297;323		sp|O15294|OGT1_HUMAN UDP-N-acetylglucosamine--peptide N-acetylglucosaminyltransferase 110 kDa subunit OS=Homo sapiens OX=9606 GN=OGT PE=1 SV=3;sp|O15294-3|OGT1_HUMAN Isoform 1 of UDP-N-acetylglucosamine--peptide N-acetylglucosaminyltransferase 110 kDa subu
368	O15305;O15305-2	Phosphomannomutase 2	PMM2	-0.00100835	-0.019359	0.0134841	0.376695				18.9593	18.9242	18.984	18.9913	18.9332	18.9461	18.9979	18.974	18.9536	18.8307	18.8736	18.9448	19.294	19.2677	19.257	19.1608	aromatic compound biosynthetic process;biosynthetic process;carbohydrate derivative biosynthetic process;carbohydrate derivative metabolic process;carbohydrate metabolic process;cellular aromatic compound metabolic process;cellular biosynthetic process;cellular metabolic process;cellular nitrogen compound biosynthetic process;cellular nitrogen compound metabolic process;cellular process;GDP-manno…	binding;catalytic activity;cation binding;intramolecular phosphotransferase activity;intramolecular transferase activity;ion binding;isomerase activity;metal ion binding;phosphomannomutase activity	cell body;cellular anatomical entity;cytosol;neuronal cell body;nucleoplasm	Amino sugar and nucleotide sugar metabolism;Fructose and mannose metabolism	Cytoplasm		10	9	2	39.4	246;119	28.082	0	59.249	10412000000	32	0.994826	0.987795	136		sp|O15305|PMM2_HUMAN Phosphomannomutase 2 OS=Homo sapiens OX=9606 GN=PMM2 PE=1 SV=1
369	O15321-2;O15321	Transmembrane 9 superfamily member 1	TM9SF1	-0.236306	-0.180306	0.586243	0.446737				14.7575	14.7023	14.2821	14.7338	14.7026	15.0144	14.5969	14.7923	14.8936	14.7593	14.7924	14.7087	13.8456	13.8294	13.9159	14.0511	autophagy;catabolic process;cellular catabolic process;cellular localization;cellular macromolecule localization;cellular metabolic process;cellular process;localization;localization within membrane;macromolecule localization;metabolic process;process utilizing autophagic mechanism;protein localization;protein localization to membrane		autophagosome membrane;bounding membrane of organelle;cellular anatomical entity;cytoplasmic vesicle;intracellular membrane-bounded organelle;intracellular organelle;intracellular vesicle;lysosomal membrane;lytic vacuole membrane;membrane;membrane-bounded organelle;organelle;organelle membrane;vacuolar membrane;vesicle		Autophagosome membrane;Cytoplasmic vesicle;Lysosome membrane	Multi-pass membrane protein	5	5	2	10.6	489;606	55.25	0	23.89	1273100000	7	0.62466	0.822504		107	sp|O15321-2|TM9S1_HUMAN Isoform 2 of Transmembrane 9 superfamily member 1 OS=Homo sapiens OX=9606 GN=TM9SF1;sp|O15321|TM9S1_HUMAN Transmembrane 9 superfamily member 1 OS=Homo sapiens OX=9606 GN=TM9SF1 PE=1 SV=2
370	O15327	Type II inositol 3,4-bisphosphate 4-phosphatase	INPP4B	-0.117968	-0.200515	0.746074	1.90745				14.5836	14.6647	14.5919	14.821	14.7748	14.5983	14.8889	14.7919	14.761	14.5349	14.6706	14.9289	14.8019	14.7837	14.8231	14.6025	alcohol metabolic process;biological regulation;biosynthetic process;cellular biosynthetic process;cellular lipid metabolic process;cellular metabolic process;cellular process;dephosphorylation;glycerolipid biosynthetic process;glycerolipid metabolic process;glycerophospholipid biosynthetic process;glycerophospholipid metabolic process;inositol phosphate metabolic process;lipid biosynthetic proce…	catalytic activity;hydrolase activity;hydrolase activity, acting on ester bonds;inositol bisphosphate phosphatase activity;inositol phosphate phosphatase activity;inositol trisphosphate phosphatase activity;inositol-1,3,4-trisphosphate 4-phosphatase activity;inositol-3,4-bisphosphate 4-phosphatase activity;phosphatase activity;phosphatidylinositol bisphosphate phosphatase activity;phosphatidylino…	cellular anatomical entity;cytoplasm;cytosol	Inositol phosphate metabolism;Phosphatidylinositol signaling system			4	4	1	4.4	924	104.74	0	14.519	367480000	6	0.744919	0.626706			sp|O15327|INP4B_HUMAN Inositol polyphosphate 4-phosphatase type II OS=Homo sapiens OX=9606 GN=INPP4B PE=1 SV=4
371	O15344;O15344-2	E3 ubiquitin-protein ligase Midline-1	MID1	-0.0347989	0.0469182	0.433436	0.284136				16.833	16.9154	16.9141	16.9595	16.9202	16.8871	16.7934	16.7672	16.9611	16.8773	16.9449	16.9344	17.1174	17.1782	17.1729	17.2707	biological regulation;cellular component organization;cellular component organization or biogenesis;cellular localization;cellular macromolecule localization;cellular process;cytoskeleton organization;localization;macromolecule localization;microtubule cytoskeleton organization;microtubule-based process;multicellular organismal process;negative regulation of biological process;negative regulation…	binding;catalytic activity;cation binding;cytoskeletal protein binding;enzyme binding;identical protein binding;ion binding;metal ion binding;microtubule binding;phosphoprotein binding;protein binding;protein dimerization activity;protein homodimerization activity;transferase activity;transition metal ion binding;tubulin binding;ubiquitin protein ligase binding;ubiquitin-like protein ligase bindi…	cellular anatomical entity;centriolar satellite;cytoplasm;cytosol;Golgi apparatus;intracellular membrane-bounded organelle;intracellular non-membrane-bounded organelle;intracellular organelle;membrane-bounded organelle;microtubule;microtubule associated complex;non-membrane-bounded organelle;organelle;polymeric cytoskeletal fiber;protein-containing complex;spindle;supramolecular complex;supramole…	Ubiquitin mediated proteolysis	Cytoplasm;Cytoskeleton;Spindle		9	7	2	11.4	667;552	75.25	0	26.757	462230000	11	0.912002	0.965083	578		sp|O15344|TRI18_HUMAN E3 ubiquitin-protein ligase Midline-1 OS=Homo sapiens OX=9606 GN=MID1 PE=1 SV=1;sp|O15344-2|TRI18_HUMAN Isoform 2 of E3 ubiquitin-protein ligase Midline-1 OS=Homo sapiens OX=9606 GN=MID1
372	O15347	High mobility group protein B3	HMGB3	0.0079635	-0.0599295	0.0213268	0.171863				14.9533	14.8126	15.2316	14.9691	14.9763	15.0283	15.0626	14.9754	15.1394	14.9126	15.0398	14.9504	15.4686	15.1809	15.4909	15.1373	biological process involved in interspecies interaction between organisms;biological regulation;cellular aromatic compound metabolic process;cellular component organization;cellular component organization or biogenesis;cellular metabolic process;cellular nitrogen compound metabolic process;cellular process;chromosome organization;defense response;defense response to other organism;DNA conformatio…	binding;DNA binding;DNA binding, bending;DNA secondary structure binding;double-stranded DNA binding;four-way junction DNA binding;nucleic acid binding;organic cyclic compound binding;RNA binding	cellular anatomical entity;chromosome;cytoplasm;intracellular membrane-bounded organelle;intracellular non-membrane-bounded organelle;intracellular organelle;membrane-bounded organelle;non-membrane-bounded organelle;nucleus;organelle		Chromosome;Cytoplasm;Nucleus		5	3	1	24.5	200	22.98	0	13.942	2672400000	4	0.991258	0.96347	23;104		sp|O15347|HMGB3_HUMAN High mobility group protein B3 OS=Homo sapiens OX=9606 GN=HMGB3 PE=1 SV=4
373	O15355	Protein phosphatase 1G	PPM1G	0.033034	-0.0237427	0.398542	0.273255				19.1802	19.1831	19.2823	19.1954	19.189	19.1621	19.2577	19.23	19.229	19.0766	19.1223	19.2047	18.7454	18.7498	18.7427	18.7015	biological regulation;cellular metabolic process;cellular process;dephosphorylation;macromolecule metabolic process;macromolecule modification;metabolic process;nitrogen compound metabolic process;organic substance metabolic process;organonitrogen compound metabolic process;peptidyl-threonine dephosphorylation;phosphate-containing compound metabolic process;phosphorus metabolic process;primary me…	binding;catalytic activity;catalytic activity, acting on a protein;cation binding;hydrolase activity;hydrolase activity, acting on ester bonds;ion binding;metal ion binding;myosin phosphatase activity;phosphatase activity;phosphoprotein phosphatase activity;phosphoric ester hydrolase activity;protein serine/threonine phosphatase activity	cellular anatomical entity;cytoplasm;intracellular membrane-bounded organelle;intracellular organelle;membrane;membrane-bounded organelle;nucleoplasm;nucleus;organelle		Cytoplasm;Membrane	Lipid-anchor	16	16	1	33.2	546	59.271	0	163.68	13461000000	47	0.917794	0.983426	241;351		sp|O15355|PPM1G_HUMAN Protein phosphatase 1G OS=Homo sapiens OX=9606 GN=PPM1G PE=1 SV=1
374	O15357;O15357-2;Q92835-3;Q92835-2;Q92835	Phosphatidylinositol 3,4,5-trisphosphate 5-phosphatase 2	INPPL1	-0.14894	-0.0854677	0.421427	0.217522				17.5833	17.5898	17.147	17.65	17.5889	17.528	17.4434	17.5406	17.5925	17.575	17.5921	17.6609	17.0278	17.0631	17.0078	16.8929	actin filament organization;activation of immune response;adaptive immune response;adaptive immune response based on somatic recombination of immune receptors built from immunoglobulin superfamily domains;antigen receptor-mediated signaling pathway;apoptotic process;B cell mediated immunity;biological regulation;biosynthetic process;carbohydrate metabolic process;cell adhesion;cell cycle process;…	actin binding;binding;catalytic activity;cytoskeletal protein binding;hydrolase activity;hydrolase activity, acting on ester bonds;inositol phosphate phosphatase activity;inositol tetrakisphosphate phosphatase activity;inositol trisphosphate phosphatase activity;inositol-1,3,4,5-tetrakisphosphate 5-phosphatase activity;inositol-1,4,5-trisphosphate 5-phosphatase activity;inositol-polyphosphate 5-p…	actin-based cell projection;basal plasma membrane;cell projection;cellular anatomical entity;cytoskeleton;cytosol;filopodium;Golgi apparatus;intracellular membrane-bounded organelle;intracellular non-membrane-bounded organelle;intracellular organelle;lamellipodium;membrane;membrane microdomain;membrane raft;membrane-bounded organelle;non-membrane-bounded organelle;nuclear body;nuclear speck;nucle…	B cell receptor signaling pathway;Fc epsilon RI signaling pathway;Fc gamma R-mediated phagocytosis;Inositol phosphate metabolism;Insulin signaling pathway;Phosphatidylinositol signaling system	Cell membrane;Cell projection;Cytoplasm;Cytoskeleton;Cytosol;Filopodium;Lamellipodium;Membrane;Membrane raft	Peripheral membrane protein	20	20	5	15.7	1258;1016;976;1188;1189	138.6	0	77.095	1921000000	25	0.782358	0.945149	215;405;926;1187		sp|O15357|SHIP2_HUMAN Phosphatidylinositol 3,4,5-trisphosphate 5-phosphatase 2 OS=Homo sapiens OX=9606 GN=INPPL1 PE=1 SV=2;sp|O15357-2|SHIP2_HUMAN Isoform 2 of Phosphatidylinositol 3,4,5-trisphosphate 5-phosphatase 2 OS=Homo sapiens OX=9606 GN=INPPL1
375	O15360-3;O15360	Fanconi anemia group A protein	FANCA	-0.24313	-0.0367266	1.61024	0.186376				13.1914	13.3217	13.3318	13.4617	13.6286	13.484	13.2156	13.3155	13.424	13.3222	13.2347	13.4529	13.345	13.3716	13.4576	13.4558	anatomical structure development;animal organ development;biological regulation;cell cycle process;cellular aromatic compound metabolic process;cellular component assembly;cellular component organization;cellular component organization or biogenesis;cellular metabolic process;cellular nitrogen compound metabolic process;cellular process;cellular process involved in reproduction in multicellular o…		cellular anatomical entity;chromatin;cytoplasm;Fanconi anaemia nuclear complex;intracellular membrane-bounded organelle;intracellular organelle;membrane-bounded organelle;nuclear protein-containing complex;nucleoplasm;nucleus;organelle;protein-containing complex;protein-DNA complex		Cytoplasm;Nucleus		2	2	2	1.3	1424;1455	159.08	0	4.8	6549300	2	0.240945	0.975105	1142		sp|O15360-3|FANCA_HUMAN Isoform 3 of Fanconi anemia group A protein OS=Homo sapiens OX=9606 GN=FANCA;sp|O15360|FANCA_HUMAN Fanconi anemia group A protein OS=Homo sapiens OX=9606 GN=FANCA PE=1 SV=2
376	O15371-2;O15371-3;O15371	Eukaryotic translation initiation factor 3 subunit D	EIF3D	-0.119437	-0.127793	1.85716	2.51305				18.4248	18.4863	18.4626	18.533	18.5962	18.6028	18.5686	18.5983	18.5902	18.467	18.4346	18.3486	19.8177	19.8451	19.8114	19.9607	biological regulation;cap-dependent translational initiation;cellular component assembly;cellular component organization;cellular component organization or biogenesis;cellular metabolic process;cellular process;cytoplasmic translational initiation;formation of cytoplasmic translation initiation complex;IRES-dependent viral translational initiation;metabolic process;positive regulation of amide me…	binding;mRNA binding;mRNA cap binding;nucleic acid binding;organic cyclic compound binding;RNA binding;RNA cap binding;translation factor activity, RNA binding;translation initiation factor activity;translation regulator activity;translation regulator activity, nucleic acid binding	cell junction;cellular anatomical entity;cytosol;eukaryotic 43S preinitiation complex;eukaryotic 48S preinitiation complex;eukaryotic translation initiation factor 3 complex;eukaryotic translation initiation factor 3 complex, eIF3m;membrane;protein-containing complex;ribonucleoprotein complex;synapse;translation preinitiation complex	RNA transport	Cytoplasm		15	15	3	36.5	499;533;548	58.14	0	148.12	21311000000	35	0.562393	0.691234	19;209;278;355;388;389		sp|O15371-2|EIF3D_HUMAN Isoform 2 of Eukaryotic translation initiation factor 3 subunit D OS=Homo sapiens OX=9606 GN=EIF3D;sp|O15371-3|EIF3D_HUMAN Isoform 3 of Eukaryotic translation initiation factor 3 subunit D OS=Homo sapiens OX=9606 GN=EIF3D;sp|O15371|
377	O15372	Eukaryotic translation initiation factor 3 subunit H	EIF3H	-0.0527611	-0.0279776	0.393108	0.177074				19.268	19.2959	19.115	19.2873	19.2655	19.2844	19.2366	19.2305	19.2958	19.2026	19.2413	19.2406	19.3538	19.3307	19.3418	19.266	biological regulation;cellular component assembly;cellular component organization;cellular component organization or biogenesis;cellular metabolic process;cellular process;formation of cytoplasmic translation initiation complex;metabolic process;negative regulation of biological process;negative regulation of catabolic process;negative regulation of macromolecule metabolic process;negative regula…	binding;catalytic activity;catalytic activity, acting on a protein;deubiquitinase activity;hydrolase activity;metal-dependent deubiquitinase activity;metallopeptidase activity;nucleic acid binding;organic cyclic compound binding;peptidase activity;RNA binding;translation factor activity, RNA binding;translation initiation factor activity;translation regulator activity;translation regulator activi…	cellular anatomical entity;cytosol;eukaryotic 43S preinitiation complex;eukaryotic 48S preinitiation complex;eukaryotic translation initiation factor 3 complex;eukaryotic translation initiation factor 3 complex, eIF3m;extracellular exosome;extracellular membrane-bounded organelle;extracellular organelle;extracellular vesicle;intracellular non-membrane-bounded organelle;intracellular organelle;mem…	Measles;RNA transport	Cytoplasm		15	15	1	40.9	352	39.93	0	153.38	22971000000	51	0.882816	0.983386	177		sp|O15372|EIF3H_HUMAN Eukaryotic translation initiation factor 3 subunit H OS=Homo sapiens OX=9606 GN=EIF3H PE=1 SV=1
378	O15379;O15379-2	Histone deacetylase 3	HDAC3	-0.406176	-0.521547	1.38459	1.70214				14.0555	14.0431	13.6444	14.2757	14.3477	14.3381	14.501	14.4059	14.4007	14.3749	14.2774	14.1878	13.3762	12.9191	13.7068	13.5029	anatomical structure development;aromatic compound biosynthetic process;biological regulation;biosynthetic process;cell cycle process;cellular aromatic compound metabolic process;cellular biosynthetic process;cellular component assembly;cellular component organization;cellular component organization or biogenesis;cellular metabolic process;cellular nitrogen compound biosynthetic process;cellular …	binding;catalytic activity;catalytic activity, acting on a protein;chromatin binding;chromatin DNA binding;cyclin binding;deacetylase activity;DNA binding;DNA-binding transcription factor binding;enzyme binding;histone deacetylase activity;histone deacetylase binding;histone decrotonylase activity;histone modifying activity;hydrolase activity;hydrolase activity, acting on carbon-nitrogen (but not…	catalytic complex;cellular anatomical entity;cytoplasm;cytosol;Golgi apparatus;histone deacetylase complex;intracellular membrane-bounded organelle;intracellular non-membrane-bounded organelle;intracellular organelle;membrane;membrane-bounded organelle;mitotic spindle;non-membrane-bounded organelle;nuclear protein-containing complex;nucleoplasm;nucleus;organelle;plasma membrane;protein-containing…		Cytoplasm;Cytosol;Nucleus		7	6	2	18	428;429	48.847	0	20.247	557620000	6	0.165698	0.134	218;268;279		sp|O15379|HDAC3_HUMAN Histone deacetylase 3 OS=Homo sapiens OX=9606 GN=HDAC3 PE=1 SV=2;sp|O15379-2|HDAC3_HUMAN Isoform 2 of Histone deacetylase 3 OS=Homo sapiens OX=9606 GN=HDAC3
379	O15381-5;O15381;O15381-3;O15381-4;O15381-2	Nuclear valosin-containing protein-like	NVL	-0.0648034	-0.104708	0.463614	0.67217				14.9755	15.1337	15.1585	15.1159	15.1755	15.1707	15.1442	15.1615	15.2761	15.0474	15.2778	15.1774	15.0767	15.0138	15.0071	14.9163	biological regulation;cellular aromatic compound metabolic process;cellular component biogenesis;cellular component organization or biogenesis;cellular metabolic process;cellular nitrogen compound metabolic process;cellular process;heterocycle metabolic process;macromolecule metabolic process;metabolic process;ncRNA metabolic process;ncRNA processing;nitrogen compound metabolic process;nucleic ac…	adenyl nucleotide binding;adenyl ribonucleotide binding;anion binding;ATP binding;ATP hydrolysis activity;binding;carbohydrate derivative binding;catalytic activity;heterocyclic compound binding;hydrolase activity;hydrolase activity, acting on acid anhydrides;hydrolase activity, acting on acid anhydrides, in phosphorus-containing anhydrides;ion binding;nucleic acid binding;nucleoside phosphate bi…	catalytic complex;cellular anatomical entity;intracellular membrane-bounded organelle;intracellular non-membrane-bounded organelle;intracellular organelle;membrane;membrane-bounded organelle;non-membrane-bounded organelle;nuclear protein-containing complex;nucleolus;nucleoplasm;nucleus;organelle;protein-containing complex;ribonucleoprotein complex;telomerase holoenzyme complex	Ribosome biogenesis in eukaryotes	Nucleolus;Nucleoplasm;Nucleus		5	5	5	8	765;856;659;667;750	85.037	0	34.673	946910000	6	0.857111	0.858318	357		sp|O15381-5|NVL_HUMAN Isoform 5 of Nuclear valosin-containing protein-like OS=Homo sapiens OX=9606 GN=NVL;sp|O15381|NVL_HUMAN Nuclear valosin-containing protein-like OS=Homo sapiens OX=9606 GN=NVL PE=1 SV=1;sp|O15381-3|NVL_HUMAN Isoform 3 of Nuclear valosi
380	O15382;O15382-2	Branched-chain-amino-acid aminotransferase, mitochondrial	BCAT2	-0.0283445	0.0899	0.131953	0.288334				16.0627	15.9993	16.2075	16.1708	16.1644	16.0193	16.1207	16.0984	15.7806	16.0565	16.0009	16.0499	16.4565	16.4435	16.465	16.5436	alpha-amino acid biosynthetic process;alpha-amino acid catabolic process;alpha-amino acid metabolic process;amino acid biosynthetic process;amino acid catabolic process;amino acid metabolic process;biological regulation;biosynthetic process;branched-chain amino acid biosynthetic process;branched-chain amino acid catabolic process;branched-chain amino acid metabolic process;carboxylic acid biosynt…	branched-chain-amino-acid transaminase activity;catalytic activity;L-isoleucine transaminase activity;L-leucine transaminase activity;L-leucine:2-oxoglutarate aminotransferase activity;L-valine transaminase activity;transaminase activity;transferase activity;transferase activity, transferring nitrogenous groups	cellular anatomical entity;intracellular membrane-bounded organelle;intracellular organelle;intracellular organelle lumen;membrane-bounded organelle;membrane-enclosed lumen;mitochondrial matrix;mitochondrion;nucleoplasm;organelle;organelle lumen	Pantothenate and CoA biosynthesis;Valine, leucine and isoleucine biosynthesis;Valine, leucine and isoleucine degradation	Cytoplasm;Mitochondrion		5	5	2	16.1	392;300	44.287	0	42.968	1322300000	6	0.95029	0.942496	147;342;345		sp|O15382|BCAT2_HUMAN Branched-chain-amino-acid aminotransferase, mitochondrial OS=Homo sapiens OX=9606 GN=BCAT2 PE=1 SV=2;sp|O15382-2|BCAT2_HUMAN Isoform B of Branched-chain-amino-acid aminotransferase, mitochondrial OS=Homo sapiens OX=9606 GN=BCAT2
382	O15397;O15397-2	Importin-8	IPO8	-0.0342299	-0.0316175	0.364259	0.532187				17.5973	17.6252	17.5367	17.6221	17.5692	17.6706	17.6162	17.6213	17.6166	17.5783	17.5739	17.5987	17.6274	17.7332	17.746	17.6983	biological regulation;cellular localization;cellular macromolecule localization;cellular process;establishment of localization;establishment of localization in cell;establishment of protein localization;establishment of protein localization to organelle;import into nucleus;intracellular protein transport;intracellular transport;localization;macromolecule localization;nitrogen compound transport;n…	binding;enzyme binding;GTPase binding;protein binding;small GTPase binding	cellular anatomical entity;cytosol;envelope;nuclear envelope;nucleoplasm;organelle envelope		Cytoplasm;Nucleus		10	9	2	10.1	1037;832	119.94	0	40.57	1958600000	21	0.916091	0.968469	478;876		sp|O15397|IPO8_HUMAN Importin-8 OS=Homo sapiens OX=9606 GN=IPO8 PE=1 SV=2;sp|O15397-2|IPO8_HUMAN Isoform 2 of Importin-8 OS=Homo sapiens OX=9606 GN=IPO8
383	O15400-2;O15400	Syntaxin-7	STX7	0.132607	0.101577	0.423867	0.406513				16.6003	16.4966	16.7174	16.6006	16.2379	16.5779	16.5511	16.6199	16.3386	16.5448	16.476	16.5042	16.5814	16.4342	16.5056	16.3978	biological regulation;cellular component assembly;cellular component organization;cellular component organization or biogenesis;cellular localization;cellular macromolecule localization;cellular process;establishment of localization;establishment of localization in cell;establishment of protein localization;intracellular protein transport;intracellular transport;localization;macromolecule localiz…	binding;channel inhibitor activity;channel regulator activity;chloride channel inhibitor activity;chloride channel regulator activity;ion channel inhibitor activity;ion channel regulator activity;molecular adaptor activity;molecular function inhibitor activity;molecular function regulator activity;protein binding;protein-macromolecule adaptor activity;SNAP receptor activity;SNARE binding;syntaxin…	azurophil granule;bounding membrane of organelle;cellular anatomical entity;cytoplasmic vesicle;cytoplasmic vesicle membrane;early endosome;early endosome membrane;endocytic vesicle;endomembrane system;endosome;endosome membrane;exocytic vesicle;extracellular exosome;extracellular membrane-bounded organelle;extracellular organelle;extracellular vesicle;immunological synapse;intracellular membrane…	Phagosome;SNARE interactions in vesicular transport	Early endosome membrane	Single-pass type IV membrane protein	7	6	2	32.6	239;261	27.4	0	89.444	2260000000	14	0.789295	0.904177	28		sp|O15400-2|STX7_HUMAN Isoform 2 of Syntaxin-7 OS=Homo sapiens OX=9606 GN=STX7;sp|O15400|STX7_HUMAN Syntaxin-7 OS=Homo sapiens OX=9606 GN=STX7 PE=1 SV=4
384	O15417;O15417-2	Trinucleotide repeat-containing gene 18 protein	TNRC18	0.223066	0.1415	1.54966	0.96879				16.1296	15.9493	16.0241	15.8885	15.7501	15.7951	15.9505	15.9218	15.8061	15.6309	15.7233	15.6995	18.0515	18.0088	17.9738	17.9613		binding;chromatin binding;protein-containing complex binding	cellular anatomical entity;cytosol;intracellular membrane-bounded organelle;intracellular organelle;membrane;membrane-bounded organelle;mitochondrion;nuclear membrane;nucleoplasm;organelle;organelle membrane				5	5	2	1.5	2968;2256	314.52	0	7.4705	1580200000	5	0.303655	0.756137	1662		sp|O15417|TNC18_HUMAN Trinucleotide repeat-containing gene 18 protein OS=Homo sapiens OX=9606 GN=TNRC18 PE=1 SV=3;sp|O15417-2|TNC18_HUMAN Isoform 2 of Trinucleotide repeat-containing gene 18 protein OS=Homo sapiens OX=9606 GN=TNRC18
385	O15427	Monocarboxylate transporter 4	SLC16A3	-0.0667381	-0.016812	0.425893	0.134644				18.4148	18.4331	18.3028	18.4163	18.3801	18.5544	18.3722	18.3863	18.4425	18.412	18.342	18.3285	18.5933	18.614	18.5916	18.4532	carboxylic acid catabolic process;carboxylic acid metabolic process;carboxylic acid transmembrane transport;carboxylic acid transport;catabolic process;cellular catabolic process;cellular metabolic process;cellular process;establishment of localization;lactate transmembrane transport;lactate transport;localization;macromolecule catabolic process;macromolecule metabolic process;metabolic process;m…	active monoatomic ion transmembrane transporter activity;active transmembrane transporter activity;binding;carboxylic acid transmembrane transporter activity;inorganic cation transmembrane transporter activity;inorganic molecular entity transmembrane transporter activity;lactate transmembrane transporter activity;lactate:proton symporter activity;monoatomic cation transmembrane transporter activi…	apical plasma membrane;basolateral plasma membrane;cell junction;cellular anatomical entity;lateral plasma membrane;membrane;nuclear membrane;organelle membrane;plasma membrane;plasma membrane region;synapse		Cell membrane	Multi-pass membrane protein	7	7	1	16.8	465	49.469	0	25.359	13083000000	24	0.86324	0.988488			sp|O15427|MOT4_HUMAN Monocarboxylate transporter 4 OS=Homo sapiens OX=9606 GN=SLC16A3 PE=1 SV=1
386	O15439-2;O15439;O15439-4;O15439-3	Multidrug resistance-associated protein 4	ABCC4	-0.0135498	-0.0516198	0.0708273	0.437853				16.0024	16.1276	15.9953	16.1136	16.0993	15.9529	16.1266	16.0408	16.1127	16.1352	16.0143	15.9007	15.8972	15.901	15.7716	16.0542	adenine nucleotide transport;bile acid and bile salt transport;cAMP transport;carbohydrate derivative transport;carboxylic acid transport;cell projection assembly;cell projection organization;cellular component assembly;cellular component organization;cellular component organization or biogenesis;cellular metabolic process;cellular process;cilium assembly;cilium organization;circulatory system pr…	15-hydroxyprostaglandin dehydrogenase (NAD+) activity;ABC-type bile acid transporter activity;ABC-type glutathione S-conjugate transporter activity;ABC-type transporter activity;ABC-type xenobiotic transporter activity;active transmembrane transporter activity;adenyl nucleotide binding;adenyl ribonucleotide binding;anion binding;ATP binding;ATP hydrolysis activity;ATPase-coupled carboxylic acid t…	apical plasma membrane;basolateral plasma membrane;bounding membrane of organelle;cellular anatomical entity;cytoplasmic vesicle membrane;external side of apical plasma membrane;external side of plasma membrane;Golgi apparatus;intracellular membrane-bounded organelle;intracellular non-membrane-bounded organelle;intracellular organelle;membrane;membrane-bounded organelle;non-membrane-bounded organ…	ABC transporters;Bile secretion	Membrane	Multi-pass membrane protein	8	5	4	6.4	1278;1325;784;859	144.2	0	20.291	522740000	10	0.969378	0.948047	1139		sp|O15439-2|MRP4_HUMAN Isoform 2 of ATP-binding cassette sub-family C member 4 OS=Homo sapiens OX=9606 GN=ABCC4;sp|O15439|MRP4_HUMAN ATP-binding cassette sub-family C member 4 OS=Homo sapiens OX=9606 GN=ABCC4 PE=1 SV=3;sp|O15439-4|MRP4_HUMAN Isoform 4 of A
387	O15446;O15446-2	DNA-directed RNA polymerase I subunit RPA34	CD3EAP	0.0246671	0.0625496	0.074407	0.664026				16.1028	16.1564	16.1381	15.9875	15.9974	16.3384	16.0082	16.0575	16.144	16.2894	16.1009	16.0937	14.8289	14.5282	14.9599	14.6426	aromatic compound biosynthetic process;biological regulation;biosynthetic process;cell surface receptor signaling pathway;cellular aromatic compound metabolic process;cellular biosynthetic process;cellular metabolic process;cellular nitrogen compound biosynthetic process;cellular nitrogen compound metabolic process;cellular process;DNA-templated transcription;enzyme-linked receptor protein signal…	binding;nucleic acid binding;organic cyclic compound binding;RNA binding	catalytic complex;cellular anatomical entity;chromosome;cytosol;DNA-directed RNA polymerase complex;fibrillar center;intracellular membrane-bounded organelle;intracellular non-membrane-bounded organelle;intracellular organelle;intracellular protein-containing complex;membrane-bounded organelle;mitochondrion;non-membrane-bounded organelle;nuclear DNA-directed RNA polymerase complex;nuclear protein…		Chromosome;Nucleolus;Nucleus		3	3	2	4.5	510;512	54.985	0.0007615	2.7195	195160000	5	0.961474	0.936411			sp|O15446|RPA34_HUMAN DNA-directed RNA polymerase I subunit RPA34 OS=Homo sapiens OX=9606 GN=POLR1G PE=1 SV=1;sp|O15446-2|RPA34_HUMAN Isoform 2 of DNA-directed RNA polymerase I subunit RPA34 OS=Homo sapiens OX=9606 GN=POLR1G
389	O15460-2;O15460	Prolyl 4-hydroxylase subunit alpha-2	P4HA2	-0.176372	-0.160787	0.441978	0.394724				19.6573	19.6948	19.1633	19.683	19.6733	19.6883	19.6334	19.6877	19.6768	19.6472	19.5213	19.6114	19.8888	19.8646	19.861	19.8659		2-oxoglutarate-dependent dioxygenase activity;anion binding;binding;carbohydrate binding;carboxylic acid binding;catalytic activity;catalytic activity, acting on a protein;cation binding;dioxygenase activity;electron transfer activity;heterocyclic compound binding;ion binding;iron ion binding;L-ascorbic acid binding;metal ion binding;monosaccharide binding;organic acid binding;organic cyclic comp…	cellular anatomical entity;cytosol;endoplasmic reticulum;endoplasmic reticulum lumen;intracellular membrane-bounded organelle;intracellular organelle;intracellular organelle lumen;membrane-bounded organelle;membrane-enclosed lumen;nucleoplasm;organelle;organelle lumen	Arginine and proline metabolism	Endoplasmic reticulum lumen		22	22	2	43	533;535	60.632	0	203.91	34012000000	70	0.757447	0.885712	508;527	294;502;508	sp|O15460-2|P4HA2_HUMAN Isoform IIa of Prolyl 4-hydroxylase subunit alpha-2 OS=Homo sapiens OX=9606 GN=P4HA2;sp|O15460|P4HA2_HUMAN Prolyl 4-hydroxylase subunit alpha-2 OS=Homo sapiens OX=9606 GN=P4HA2 PE=1 SV=1
390	O15484	Calpain-5	CAPN5	-0.392591	-0.0984004	0.988402	0.231552				13.1092	13.5844	13.078	13.7681	13.7047	13.4766	13.3192	13.331	13.4166	13.6539	12.9032	12.3906	13.2644	13.1388	13.4649	13.6838	biological regulation;cellular process;macromolecule metabolic process;metabolic process;nitrogen compound metabolic process;organic substance metabolic process;organonitrogen compound metabolic process;primary metabolic process;protein metabolic process;proteolysis;regulation of biological process;regulation of cellular process;signal transduction	calcium-dependent cysteine-type endopeptidase activity;catalytic activity;catalytic activity, acting on a protein;cysteine-type endopeptidase activity;cysteine-type peptidase activity;endopeptidase activity;hydrolase activity;peptidase activity	anchoring junction;cell junction;cell surface;cell-substrate junction;cellular anatomical entity;cytoplasm;extracellular exosome;extracellular membrane-bounded organelle;extracellular organelle;extracellular vesicle;focal adhesion;membrane-bounded organelle;organelle;synapse;vesicle				5	5	1	7.8	640	73.168	0	35.48	287240000	7	0.279271	0.947617	246		sp|O15484|CAN5_HUMAN Calpain-5 OS=Homo sapiens OX=9606 GN=CAPN5 PE=1 SV=2
391	O15498;O15498-2	Synaptobrevin homolog YKT6	YKT6	0.302202	0.0868556	0.844312	0.435677				19.4157	19.2135	19.3947	18.9675	18.8167	19.333	19.2645	19.3466	19.1521	19.4739	19.1769	19.1819	19.5409	19.5189	19.5309	19.4621	cellular localization;cellular macromolecule localization;cellular process;cytosolic transport;endoplasmic reticulum to Golgi vesicle-mediated transport;endosomal transport;establishment of localization;establishment of localization in cell;establishment of protein localization;exocytic process;Golgi vesicle transport;intracellular transport;localization;macromolecule localization;membrane dockin…	acyltransferase activity;acyltransferase activity, transferring groups other than amino-acyl groups;binding;cadherin binding;catalytic activity;catalytic activity, acting on a protein;cell adhesion molecule binding;molecular adaptor activity;palmitoyltransferase activity;protein binding;protein-cysteine S-acyltransferase activity;protein-cysteine S-palmitoyltransferase activity;protein-macromolec…	apical dendrite;basal dendrite;bounding membrane of organelle;cell body;cell projection;cellular anatomical entity;cytoplasm;cytoplasmic vesicle;cytoplasmic vesicle membrane;cytosol;dendrite;endoplasmic reticulum;endoplasmic reticulum-Golgi intermediate compartment membrane;endosome;Golgi apparatus;Golgi membrane;intracellular membrane-bounded organelle;intracellular organelle;intracellular vesic…	SNARE interactions in vesicular transport	Cytoplasm;Cytoplasmic vesicle membrane;Cytosol;Golgi apparatus membrane	Lipid-anchor	11	11	2	60.1	198;164	22.417	0	176.94	22715000000	45	0.421463	0.915733	66	66	sp|O15498|YKT6_HUMAN Synaptobrevin homolog YKT6 OS=Homo sapiens OX=9606 GN=YKT6 PE=1 SV=1;sp|O15498-2|YKT6_HUMAN Isoform 2 of Synaptobrevin homolog YKT6 OS=Homo sapiens OX=9606 GN=YKT6
392	O15504;O15504-2;O15504-3	Nucleoporin-like protein 2	NUPL2	-0.0730219	0.0257807	0.872105	0.169263				14.4177	14.4205	14.5044	14.5053	14.5724	14.4841	14.5162	14.4033	14.346	14.4472	14.5138	14.4924	14.5336	14.6038	14.3973	14.8226	cellular localization;cellular macromolecule localization;cellular process;establishment of localization;establishment of localization in cell;establishment of protein localization;establishment of RNA localization;intracellular protein transport;intracellular transport;localization;macromolecule localization;mRNA transport;nitrogen compound transport;nuclear export;nuclear transport;nucleic acid…	binding;cation binding;ion binding;metal ion binding;molecular carrier activity;nuclear export signal receptor activity;nucleic acid binding;nucleocytoplasmic carrier activity;organic cyclic compound binding;RNA binding	cellular anatomical entity;cytosol;envelope;intracellular membrane-bounded organelle;intracellular organelle;membrane;membrane-bounded organelle;nuclear envelope;nuclear membrane;nuclear pore;nuclear protein-containing complex;nucleoplasm;nucleus;organelle;organelle envelope;organelle membrane;protein-containing complex	RNA transport	Nuclear pore complex;Nucleus;Nucleus membrane	Peripheral membrane protein	3	3	3	13.2	423;224;195	44.871	0	123.93	227700000	5	0.81379	0.987955	4	4	sp|O15504|NUP42_HUMAN Nucleoporin NUP42 OS=Homo sapiens OX=9606 GN=NUP42 PE=1 SV=1;sp|O15504-2|NUP42_HUMAN Isoform 2 of Nucleoporin NUP42 OS=Homo sapiens OX=9606 GN=NUP42
393	O15511;O15511-2	Actin-related protein 2/3 complex subunit 5	ARPC5	-0.0124785	-0.0228049	0.171695	0.30684				19.8939	19.8548	19.8086	19.86	19.8467	19.888	19.884	19.9003	19.8413	19.6965	19.7719	19.8148	19.8268	19.8212	19.7928	19.7758	actin cytoskeleton organization;actin filament organization;actin filament-based process;actin nucleation;Arp2/3 complex-mediated actin nucleation;biological regulation;cell migration;cell motility;cellular component organization;cellular component organization or biogenesis;cellular process;cytoskeleton organization;organelle organization;regulation of actin cytoskeleton organization;regulation …	actin binding;binding;cytoskeletal protein binding;protein binding;structural constituent of cytoskeleton;structural molecule activity	actin cytoskeleton;anchoring junction;Arp2/3 protein complex;cell junction;cell projection;cell-substrate junction;cellular anatomical entity;cytoplasm;cytoplasmic vesicle lumen;cytoskeleton;cytosol;extracellular exosome;extracellular membrane-bounded organelle;extracellular organelle;extracellular region;extracellular vesicle;ficolin-1-rich granule lumen;focal adhesion;intracellular membrane-bou…	Bacterial invasion of epithelial cells;Fc gamma R-mediated phagocytosis;Pathogenic Escherichia coli infection;Regulation of actin cytoskeleton;Shigellosis	Cell projection;Cytoplasm;Cytoskeleton;Nucleus		11	10	2	67.5	151;154	16.32	0	100.63	65789000000	54	0.961663	0.983434	45		sp|O15511|ARPC5_HUMAN Actin-related protein 2/3 complex subunit 5 OS=Homo sapiens OX=9606 GN=ARPC5 PE=1 SV=3;sp|O15511-2|ARPC5_HUMAN Isoform 2 of Actin-related protein 2/3 complex subunit 5 OS=Homo sapiens OX=9606 GN=ARPC5
394	O15516	Circadian locomoter output cycles protein kaput	CLOCK	0.0580546	-0.0437644	0.35074	0.250714				15.3407	15.4361	15.5724	15.3955	15.4142	15.3653	15.5257	15.4733	15.4814	15.3082	15.461	15.5021	14.9434	15.2137	15.0073	15.2272	biological regulation;catabolic process;cell cycle checkpoint signaling;cellular process;cellular response to abiotic stimulus;cellular response to environmental stimulus;cellular response to ionizing radiation;cellular response to radiation;cellular response to stimulus;cellular response to stress;circadian regulation of gene expression;circadian rhythm;developmental process;developmental proces…	acetyltransferase activity;acyltransferase activity;acyltransferase activity, transferring groups other than amino-acyl groups;binding;catalytic activity;catalytic activity, acting on a protein;chromatin binding;chromatin DNA binding;cis-regulatory region sequence-specific DNA binding;DNA binding;DNA-binding transcription activator activity;DNA-binding transcription activator activity, RNA polyme…	cellular anatomical entity;chromatin;chromatoid body;chromosome;CLOCK-BMAL transcription complex;cytoplasmic ribonucleoprotein granule;cytosol;intracellular membrane-bounded organelle;intracellular non-membrane-bounded organelle;intracellular organelle;membrane-bounded organelle;non-membrane-bounded organelle;nuclear protein-containing complex;nucleoplasm;nucleus;organelle;protein-containing comp…	Circadian rhythm - fly;Circadian rhythm - mammal	Cytoplasm;Cytosol;Nucleus		3	2	1	2.5	846	95.303	0.0083145	1.6121	138700000	2	0.878322	0.963447	250		sp|O15516|CLOCK_HUMAN Circadian locomoter output cycles protein kaput OS=Homo sapiens OX=9606 GN=CLOCK PE=1 SV=1
396	O15530-2;O15530-3;O15530;Q6A1A2;O15530-4;O15530-5	3-phosphoinositide-dependent protein kinase 1;Putative 3-phosphoinositide-dependent protein kinase 2	PDPK1;PDPK2P	-0.0536992	-0.00609843	0.609142	0.0570834				15.0571	15.0656	15.1376	15.1919	15.0874	15.1422	15.1397	15.0917	15.0473	15.0794	15.0463	15.1872	14.9173	15.0708	15.0118	15.0472	actin cytoskeleton organization;actin filament-based process;activation of protein kinase activity;activation of protein kinase B activity;anatomical structure development;apoptotic signaling pathway;biological regulation;calcium-mediated signaling;cell development;cell migration;cell motility;cell surface receptor signaling pathway;cellular component organization;cellular component organization …	3-phosphoinositide-dependent protein kinase activity;adenyl nucleotide binding;adenyl ribonucleotide binding;anion binding;ATP binding;binding;carbohydrate derivative binding;catalytic activity;catalytic activity, acting on a protein;enzyme activator activity;enzyme binding;enzyme regulator activity;heterocyclic compound binding;ion binding;kinase activity;lipase activator activity;molecular func…	anchoring junction;cell junction;cell projection;cell-substrate junction;cellular anatomical entity;cytoplasm;cytoplasmic vesicle;cytosol;focal adhesion;intracellular membrane-bounded organelle;intracellular organelle;intracellular vesicle;membrane;membrane-bounded organelle;nucleus;organelle;plasma membrane;postsynaptic density;postsynaptic specialization;vesicle	Aldosterone-regulated sodium reabsorption;Endometrial cancer;Focal adhesion;Insulin signaling pathway;mTOR signaling pathway;Non-small cell lung cancer;PPAR signaling pathway;Prostate cancer	Cell junction;Cell membrane;Cytoplasm;Focal adhesion;Membrane;Nucleus	Peripheral membrane protein	3	3	6	4.9	506;530;556;396;429;454	58.034	0	5.8498	1230900000	4	0.865106	0.997444			sp|O15530-2|PDPK1_HUMAN Isoform 2 of 3-phosphoinositide-dependent protein kinase 1 OS=Homo sapiens OX=9606 GN=PDPK1;sp|O15530-3|PDPK1_HUMAN Isoform 3 of 3-phosphoinositide-dependent protein kinase 1 OS=Homo sapiens OX=9606 GN=PDPK1;sp|O15530|PDPK1_HUMAN 3-
397	O15533-2;O15533;O15533-3;O15533-4	Tapasin	TAPBP	0.0275736	-0.0354986	0.318247	0.512195				15.6772	15.6086	15.6463	15.6452	15.5576	15.6465	15.6342	15.7092	15.6952	15.6326	15.5154	15.5396	15.1236	15.4734	15.3303	15.1306	amide metabolic process;antigen processing and presentation;antigen processing and presentation of endogenous antigen;antigen processing and presentation of endogenous peptide antigen;antigen processing and presentation of endogenous peptide antigen via MHC class I;antigen processing and presentation of peptide antigen;antigen processing and presentation of peptide antigen via MHC class I;biologi…	amide binding;antigen binding;binding;MHC class I protein binding;MHC class I protein complex binding;MHC protein binding;MHC protein complex binding;molecular adaptor activity;peptide antigen binding;peptide binding;protein binding;protein-containing complex binding;signaling receptor binding;TAP binding;TAP complex binding;TAP1 binding;TAP2 binding;unfolded protein binding	bounding membrane of organelle;cellular anatomical entity;cytoplasmic vesicle membrane;endocytic vesicle membrane;endoplasmic reticulum membrane;endoplasmic reticulum protein-containing complex;endoplasmic reticulum-Golgi intermediate compartment membrane;Golgi membrane;lumenal side of endoplasmic reticulum membrane;lumenal side of membrane;membrane;membrane protein complex;MHC class I peptide lo…	Antigen processing and presentation	Endoplasmic reticulum membrane	Single-pass type I membrane protein	5	5	4	13.1	412;448;504;361	43.83	0	27.233	2120900000	12	0.930912	0.965495	115	91;115	sp|O15533-2|TPSN_HUMAN Isoform 2 of Tapasin OS=Homo sapiens OX=9606 GN=TAPBP;sp|O15533|TPSN_HUMAN Tapasin OS=Homo sapiens OX=9606 GN=TAPBP PE=1 SV=2;sp|O15533-3|TPSN_HUMAN Isoform 3 of Tapasin OS=Homo sapiens OX=9606 GN=TAPBP
[truncated: 5,958 more rows]

## Sheet: Peptides with IAA (Light)
id	Proteins	Protein Names	Gene Names	Sequence	Modifications	Start position	End position	Position Light	Student's T-test Difference 50µM_Vehicle	Student's T-test Difference 500µM_Vehicle	-Log Student's T-test p-value 50µM_Vehicle	-Log Student's T-test p-value 500µM_Vehicle	Student's T-test Significant 50µM_Vehicle	Student's T-test Significant 500µM_Vehicle	Student's T-test significant	Vehicle 001	Vehicle 002	Vehicle 003	50µM 004	50µM 005	50µM 006	500µM 007	500µM 008	500µM 009	Missed cleavages	Unique (Groups)	Unique (Proteins)	Pfam domains	active site	binding site	disulphide bond	lipid moiety-binding region	metal ion-binding site	modified residue	region of interest	site	topological domain	Mass	Retention time	Calibrated retention time	PEP	Score	Delta score	Fraction Average	Fraction Std. Dev.	Intensity	C Count	Length	Score diff Light
[truncated: 4,976 more rows]
[truncated: 16 more columns]

[truncated: 2 more sheets: Peptides with IAA (Heavy), Oxidation Percentage]
