# Supplementary material for: SICyLIA-cTMT dissects redox proteome dynamics with high accuracy and depth at microgram scale
Source: Cell Rep Methods. 2025 Oct 29;5(11):101210. doi: 10.1016/j.crmeth.2025.101210 (PMC12664891; doi:10.1016/j.crmeth.2025.101210)
Supplement: Table S4. Redox proteome and proteome measured with SICyLIA-TMT of murine liver of wild-type (WT) and Ob/Ob mice, related to Figure 3 [file mmc4.xlsx]

## Sheet: Table of Contents
Table of Contents
Tab 1	Protein quantification in metabolically stressed liver tissues
Tab 2	SICyLIA-TMT profiling of peptides modified with light Iodoacetamide (reduced) in metabolically stressed liver tissues
Tab 3	SICyLIA-TMT profiling of peptides modified with heavy Iodoacetamide (oxidised) in metabolically stressed liver tissues
Tab 4	Oxidation percentages in metabolically stressed liver tissues

## Sheet: Proteome
id	Protein IDs	Protein names	Gene names	Student's T-test Difference Wt_Ob	-Log Student's T-test p-value Wt_Ob	Student's T-test Significant Wt_Ob	Wt1	Wt3	Wt5	Wt5-t	Ob2	Ob2-t	Ob4	Ob6	Ob6-t	Pool	GOBP name	GOMF name	GOCC name	KEGG name	Location	Topology	Peptides	Unique peptides	Number of proteins	Sequence coverage [%]	Sequence lengths	Mol. weight [kDa]	Q-value	Score	MS/MS count	Intensity	Student's T-test q-value Wt_Ob	Carbamidomethyl (C) site positions	Carbamidomethyl Heavy (C) Var. site positions	Fasta headers
0	A0A023T778;Q9CQL1;P61327;G3UZW7	Protein mago nashi homolog 2;Protein mago nashi homolog	Magohb;Magoh	0.391733	0.924821		21.9303	21.833	21.8698	22.108	21.8415	21.7436	21.1657	21.4508	21.8057	21.8545	biological regulation;catabolic process;cellular catabolic process;cellular macromolecule catabolic process;cellular macromolecule metabolic process;cellular metabolic process;cellular nitrogen compound metabolic process;cellular process;establishment of localization;establishment of RNA localization;female gamete generation;gamete generation;macromolecule catabolic process;macromolecule metaboli…		catalytic step 2 spliceosome;cell part;cytoplasm;exon-exon junction complex;intracellular membrane-bounded organelle;intracellular organelle;intracellular organelle part;intracellular part;macromolecular complex;membrane-bounded organelle;nuclear body;nuclear part;nuclear speck;nucleoplasm part;nucleus;organelle;organelle part;protein complex;ribonucleoprotein complex;spliceosomal complex	mRNA surveillance pathway;RNA transport;Spliceosome	Cytoplasm;Nucleus;Nucleus speckle		4	4	4	23.6	148;146;146;102	17.31	0	9.9301	8	675550000	0.208955			tr|A0A023T778|A0A023T778_MOUSE Mago nashi protein OS=Mus musculus OX=10090 GN=Magohb PE=1 SV=1;sp|Q9CQL1|MGN2_MOUSE Protein mago nashi homolog 2 OS=Mus musculus OX=10090 GN=Magohb PE=2 SV=1;sp|P61327|MGN_MOUSE Protein mago nashi homolog OS=Mus musculus OX=
1	A0A067XG53;O70589-3;O70589-4;O70589-5;O70589;O70589-2;F6Y9I5;F6ZQR2;B1AUH5	Peripheral plasma membrane protein CASK	Cask	0.199048	1.43479		20.5191	20.5019	20.5249	20.5783	20.2327	20.2617	20.4423	20.2738	20.0228	20.3241	biological regulation;calcium ion import;calcium ion transmembrane transport;calcium ion transport;cation transport;cellular process;divalent inorganic cation transport;divalent metal ion transport;establishment of localization;ion transmembrane transport;ion transport;metal ion transport;negative regulation of biological process;negative regulation of cell adhesion;negative regulation of cell pr…	adenyl nucleotide binding;adenyl ribonucleotide binding;ATP binding;binding;catalytic activity;kinase activity;neurexin family protein binding;nucleotide binding;phosphotransferase activity, alcohol group as acceptor;protein binding;protein kinase activity;protein serine/threonine kinase activity;purine nucleotide binding;purine ribonucleoside triphosphate binding;purine ribonucleotide binding;ri…	adherens junction;anchoring junction;basement membrane;basolateral plasma membrane;cell junction;cell part;cell-cell junction;cell-substrate adherens junction;cell-substrate junction;cytoplasm;cytoplasmic part;cytosol;extracellular matrix part;extracellular region part;focal adhesion;intracellular membrane-bounded organelle;intracellular non-membrane-bounded organelle;intracellular organelle;intr…	Tight junction	Cell membrane;Cytoplasm;Nucleus	Peripheral membrane protein	7	7	9	8.3	871;897;908;920;926;664;282;249;155	99.226	0	16.523	9	607420000	0.242024			tr|A0A067XG53|A0A067XG53_MOUSE Peripheral plasma membrane protein CASK (Fragment) OS=Mus musculus OX=10090 GN=Cask PE=1 SV=1;sp|O70589-3|CSKP_MOUSE Isoform 3 of Peripheral plasma membrane protein CASK OS=Mus musculus OX=10090 GN=Cask;sp|O70589-4|CSKP_MOUSE
5	A0A075B5P3;A0A0A6YVP0;A0A0A6YY53;F6TQW2;P01863;P01864;P01867-2;P01865;P01867	Ig gamma-2A chain C region, A allele;Ig gamma-2A chain C region secreted form;Ig gamma-2B chain C region;Ig gamma-2A chain C region, membrane-bound form	Ighg2b;Ighg2c;Ighg;Igh-3;Igh-1a	-0.145959	0.20241		17.979	18.1532	18.4032	18.2305	17.8598	17.9008	18.3994	18.714	18.5186	18.0498	activation of immune response;adaptive immune response;adaptive immune response based on somatic recombination of immune receptors built from immunoglobulin superfamily domains;antibacterial humoral response;antimicrobial humoral response;B cell mediated immunity;biological regulation;cell recognition;cellular component organization;cellular component organization or biogenesis;cellular membrane …	antigen binding;binding	cell part;extracellular region;extracellular region part;extracellular space;immunoglobulin complex;immunoglobulin complex, circulating;integral to membrane;intrinsic to membrane;macromolecular complex;membrane;membrane part;plasma membrane;protein complex		Cell membrane;Secreted	Single-pass membrane protein	2	2	9	7.1	336;405;335;404;330;335;335;398;404	36.568	0	4.9429	3	63620000	0.655954			tr|A0A075B5P3|A0A075B5P3_MOUSE Immunoglobulin heavy constant gamma 2B (Fragment) OS=Mus musculus OX=10090 GN=Ighg2b PE=1 SV=1;tr|A0A0A6YVP0|A0A0A6YVP0_MOUSE Immunoglobulin heavy constant gamma 2B (Fragment) OS=Mus musculus OX=10090 GN=Ighg2b PE=1 SV=2;tr|A
6	A0A075B5P4;A0A0A6YWR2;P01868;P01869	Ig gamma-1 chain C region secreted form;Ig gamma-1 chain C region, membrane-bound form	Ighg1	0.977544	0.683042		20.2801	20.0927	22.0252	21.9174	19.7412	20.1249	19.5019	20.2223	20.848	20.7446	activation of immune response;acute inflammatory response;acute inflammatory response to antigenic stimulus;adaptive immune response;adaptive immune response based on somatic recombination of immune receptors built from immunoglobulin superfamily domains;antibacterial humoral response;antibody-dependent cellular cytotoxicity;antimicrobial humoral response;B cell mediated immunity;biological regul…	antigen binding;binding	cell part;external side of plasma membrane;extracellular region;extracellular region part;extracellular space;immunoglobulin complex;immunoglobulin complex, circulating;integral to membrane;intrinsic to membrane;macromolecular complex;membrane;membrane part;plasma membrane;plasma membrane part;protein complex		Cell membrane;Secreted	Single-pass membrane protein	2	2	4	7.1	324;393;324;393	35.633	0	5.8044	9	1114100000	0.213333			tr|A0A075B5P4|A0A075B5P4_MOUSE Ig gamma-1 chain C region secreted form (Fragment) OS=Mus musculus OX=10090 GN=Ighg1 PE=1 SV=1;tr|A0A0A6YWR2|A0A0A6YWR2_MOUSE Ig gamma-1 chain C region secreted form (Fragment) OS=Mus musculus OX=10090 GN=Ighg1 PE=1 SV=1;sp|P
7	A0A075B5P5;A0A1Y7VJN6;P03987-2;P03987	Ig gamma-3 chain C region	Ighg3	-0.381801	0.491772		21.8158	22.1716	22.6267	22.7899	22.1461	22.0681	22.988	22.6254	22.3179	22.3392		antigen binding;binding	cell part;extracellular region;integral to membrane;intrinsic to membrane;membrane;membrane part;plasma membrane		Cell membrane;Secreted	Single-pass membrane protein	3	3	4	8.5	330;399;329;398	36.198	0	5.3545	5	836520000	0.36557			tr|A0A075B5P5|A0A075B5P5_MOUSE Immunoglobulin heavy constant gamma 3 (Fragment) OS=Mus musculus OX=10090 GN=Ighg3 PE=4 SV=1;tr|A0A1Y7VJN6|A0A1Y7VJN6_MOUSE Immunoglobulin heavy constant gamma 3 (Fragment) OS=Mus musculus OX=10090 GN=Ighg3 PE=4 SV=1;sp|P0398
8	A0A075B5P6;A0A075B6A0;P01872;P01872-2	Ig mu chain C region	Ighm	-0.694356	1.05638		22.8767	22.8804	23.761	23.6614	23.6789	23.5276	23.9684	23.9538	24.2608	23.7682	activation of immune response;activation of MAPK activity;adaptive immune response;adaptive immune response based on somatic recombination of immune receptors built from immunoglobulin superfamily domains;antigen processing and presentation;antigen receptor-mediated signaling pathway;B cell mediated immunity;B cell receptor signaling pathway;biological regulation;cell surface receptor linked sign…	antigen binding;binding;molecular transducer activity;receptor activity;signal transducer activity;signaling receptor activity;transmembrane signaling receptor activity	B cell receptor complex;cell part;cytoplasmic part;external side of plasma membrane;extracellular region part;extracellular space;immunoglobulin complex;immunoglobulin complex, circulating;integral to membrane;intracellular part;intrinsic to membrane;macromolecular complex;membrane;membrane part;perinuclear region of cytoplasm;plasma membrane;plasma membrane part;protein complex;receptor complex		Cell membrane;Secreted	Single-pass membrane protein	6	6	4	12.5	455;476;454;475	49.943	0	24.514	13	3920800000	0.125335		353	tr|A0A075B5P6|A0A075B5P6_MOUSE Immunoglobulin heavy constant mu (Fragment) OS=Mus musculus OX=10090 GN=Ighm PE=1 SV=1;tr|A0A075B6A0|A0A075B6A0_MOUSE Immunoglobulin heavy constant mu (Fragment) OS=Mus musculus OX=10090 GN=Ighm PE=1 SV=2;sp|P01872|IGHM_MOUSE
12	A0A087WNN3;Q6ZPR6;Q6ZPR6-2	Inhibitor of Bruton tyrosine kinase	Ibtk	-0.285954	1.27567		16.708	16.9584	16.9532	16.9744	17.0981	17.3722	17.0903	17.2891	17.1654	17.1357	biological regulation;calcium ion homeostasis;calcium ion transport;calcium ion transport into cytosol;cation homeostasis;cation transport;cellular calcium ion homeostasis;cellular cation homeostasis;cellular chemical homeostasis;cellular divalent inorganic cation homeostasis;cellular homeostasis;cellular ion homeostasis;cellular metal ion homeostasis;cellular process;chemical homeostasis;cytosol…	binding;enzyme binding;enzyme inhibitor activity;enzyme regulator activity;kinase binding;kinase inhibitor activity;kinase regulator activity;protein binding;protein kinase binding;protein kinase inhibitor activity;protein kinase regulator activity;protein tyrosine kinase inhibitor activity	cell part;cytoplasm;intracellular organelle part;intracellular part;membrane;nuclear part;nucleoplasm;organelle part		Cytoplasm;Membrane	Peripheral membrane protein	2	2	3	4.8	495;1352;1251	54.675	0	8.3556	2	11089000	0.185354	217		tr|A0A087WNN3|A0A087WNN3_MOUSE Inhibitor of Bruton tyrosine kinase OS=Mus musculus OX=10090 GN=Ibtk PE=1 SV=1;sp|Q6ZPR6|IBTK_MOUSE Inhibitor of Bruton tyrosine kinase OS=Mus musculus OX=10090 GN=Ibtk PE=1 SV=3;sp|Q6ZPR6-2|IBTK_MOUSE Isoform 2 of Inhibitor
13	A0A087WNP6;Q4VAA2-2;Q4VAA2;A0A087WRM0;F8WGL9;A0A087WS49	Protein CDV3	Cdv3	0.0160961	0.07932		22.7215	22.6966	22.8624	23.0272	22.6485	22.6677	22.8147	22.769	22.7112	22.7675			cell part;cytoplasm;intracellular non-membrane-bounded organelle;intracellular organelle;intracellular organelle part;intracellular part;membrane;non-membrane-bounded organelle;nuclear part;nucleolus;organelle;organelle part;plasma membrane		Cytoplasm		9	9	6	48.5	235;236;281;154;109;154	24.196	0	141.56	29	2898500000	0.912345			tr|A0A087WNP6|A0A087WNP6_MOUSE Protein CDV3 OS=Mus musculus OX=10090 GN=Cdv3 PE=1 SV=1;sp|Q4VAA2-2|CDV3_MOUSE Isoform 2 of Protein CDV3 OS=Mus musculus OX=10090 GN=Cdv3;sp|Q4VAA2|CDV3_MOUSE Protein CDV3 OS=Mus musculus OX=10090 GN=Cdv3 PE=1 SV=2
14	A0A087WNV1;A0A087WSR7;A0A087WR52;Q8K2K6-3;Q8K2K6-2;Q8K2K6-1;Q8K2K6;A0A087WRL1	Arf-GAP domain and FG repeat-containing protein 1	Agfg1	-0.384195	0.966795		18.9424	19.1168	18.7422	18.8703	19.0152	19.0417	19.4714	19.4675	18.9231	18.8363	acrosome assembly;anatomical structure formation involved in morphogenesis;cellular component assembly;cellular component assembly at cellular level;cellular component assembly involved in morphogenesis;cellular component organization;cellular component organization at cellular level;cellular component organization or biogenesis;cellular component organization or biogenesis at cellular level;cell…	binding;cation binding;DNA binding;ion binding;metal ion binding;nucleic acid binding;transition metal ion binding;zinc ion binding	cell body;cell part;cell projection;cytoplasmic membrane-bounded vesicle;cytoplasmic part;cytoplasmic vesicle;intracellular membrane-bounded organelle;intracellular organelle;intracellular part;membrane-bounded organelle;membrane-bounded vesicle;neuronal cell body;nucleus;organelle;vesicle		Cytoplasmic vesicle;Nucleus		6	4	8	10.9	521;537;580;530;540;559;561;200	53.974	0	35.59	6	492890000	0.201325			tr|A0A087WNV1|A0A087WNV1_MOUSE Arf-GAP domain and FG repeat-containing protein 1 OS=Mus musculus OX=10090 GN=Agfg1 PE=1 SV=1;tr|A0A087WSR7|A0A087WSR7_MOUSE Arf-GAP domain and FG repeat-containing protein 1 OS=Mus musculus OX=10090 GN=Agfg1 PE=1 SV=1;tr|A0A
15	F8VQC7;A0A087WNW3;A0A087WRS1;A0A087WQ25;A0A087WS23;A0A087WQF8;A0A087WQI3;A0A087WPW5;A0A087WQD0;A0A087WP85;A0A087WQQ5;A0A087WQG4;A0A087WP14;A0A087WS29;A0A087WS04;A0A087WPX0;A0A087WP48;Q61595-10;Q61595-11;Q61595-5;Q61595-15;Q61595;Q61595-7;Q61595-2;Q61595-13;Q61595-8;Q61595-4;Q61595-6;Q61595-14;Q61595-3;Q61595-16;Q61595-12;Q61595-9	Kinectin	Ktn1	0.130996	0.353982		22.5513	22.5634	22.5045	22.526	22.6776	22.7585	22.1484	22.4002	22.7686	22.5839	cellular component movement;cellular process;microtubule-based movement;microtubule-based process	binding;cytoskeletal protein binding;kinesin binding;protein binding	cell part;cytoplasmic part;endoplasmic reticulum;endoplasmic reticulum membrane;endoplasmic reticulum part;integral to membrane;intracellular membrane-bounded organelle;intracellular organelle;intracellular organelle part;intracellular part;intrinsic to membrane;membrane;membrane part;membrane-bounded organelle;organelle;organelle membrane;organelle part		Endoplasmic reticulum membrane	Single-pass type II membrane protein	14	14	33	11.2	1327;1247;1275;1270;1253;1200;1252;1252;1247;1275;1275;1229;1280;1228;1224;1304;1223;1275;1304;1275;1275;1327;1280;1200;1253;1252;1247;1247;1229;1228;1224;1223;1252	152.54	0	100.93	23	739580000	0.555741			tr|F8VQC7|F8VQC7_MOUSE Kinectin OS=Mus musculus OX=10090 GN=Ktn1 PE=1 SV=1;tr|A0A087WNW3|A0A087WNW3_MOUSE Kinectin OS=Mus musculus OX=10090 GN=Ktn1 PE=1 SV=1;tr|A0A087WRS1|A0A087WRS1_MOUSE Kinectin OS=Mus musculus OX=10090 GN=Ktn1 PE=1 SV=1;tr|A0A087WQ25|A
16	E9Q6L0;J3QP81;A0A087WS18;A0A087WQF1;A0A087WNW8;A0A0N4SUT7;A0A0A6YXZ1;A0A087WQ95;A0A087WRK0;A0A087WP42;E9QNY9;A0A087WRE8;E9QKH0;A0A087WQ31;Q80TV8-2;Q80TV8	CLIP-associating protein 1	Clasp1	-0.574895	1.05071		17.0917	16.8915	16.7848	16.828	17.0401	16.9646	17.8567	17.5959	17.0489	16.8137	biological regulation;cell cycle process;cell division;cellular component organization;cellular component organization at cellular level;cellular component organization or biogenesis;cellular component organization or biogenesis at cellular level;cellular process;cytoskeleton organization;establishment of localization;establishment of localization in cell;establishment of organelle localization;e…	binding;cytoskeletal protein binding;kinetochore binding;microtubule binding;microtubule plus-end binding;protein binding;tubulin binding	cell cortex;cell cortex part;cell part;centrosomal corona;centrosome;chromosomal part;condensed chromosome kinetochore;cortical cytoskeleton;cortical microtubule cytoskeleton;cytoplasmic microtubule;cytoplasmic part;cytoskeletal part;cytoskeleton;extracellular membrane-bounded organelle;extracellular organelle;extracellular region part;extracellular vesicular exosome;Golgi apparatus;intracellular…		Centromere;Centrosome;Chromosome;Cytoplasm;Cytoskeleton;Golgi apparatus;Kinetochore;Microtubule organizing center;Spindle;trans-Golgi network		2	2	16	1.5	1452;1459;1460;1468;1475;285;1244;1469;1477;1492;1526;1526;1536;1552;1525;1535	160.23	0	3.6137	2	42739000	0.137157			tr|E9Q6L0|E9Q6L0_MOUSE CLIP-associating protein 1 OS=Mus musculus OX=10090 GN=Clasp1 PE=1 SV=2;tr|J3QP81|J3QP81_MOUSE CLIP-associating protein 1 OS=Mus musculus OX=10090 GN=Clasp1 PE=1 SV=1;tr|A0A087WS18|A0A087WS18_MOUSE CLIP-associating protein 1 OS=Mus m
17	A0A087WNZ7;G5E870;A0A0B4J1N9;A0A087WQ02;A0A087WP92;Q3TP48;A0A087WRV6;A0A087WS65;A0A087WSG4	E3 ubiquitin-protein ligase TRIP12	Trip12	0.0179195	0.0553924		21.0385	21.2088	21.2252	21.1124	21.3244	21.3665	21.08	21.0143	21.3759	21.261	biological regulation;cellular macromolecule metabolic process;cellular metabolic process;cellular nitrogen compound metabolic process;cellular process;cellular protein metabolic process;cellular response to stimulus;cellular response to stress;developmental process;DNA metabolic process;DNA repair;embryo development;macromolecule metabolic process;macromolecule modification;metabolic process;neg…	acid-amino acid ligase activity;binding;catalytic activity;cation binding;hormone receptor binding;ion binding;ligase activity;ligase activity, forming carbon-nitrogen bonds;metal ion binding;nuclear hormone receptor binding;protein binding;receptor binding;small conjugating protein ligase activity;thyroid hormone receptor binding;transcription factor binding;transition metal ion binding;ubiquiti…	cell part;cytoplasm;intracellular membrane-bounded organelle;intracellular organelle;intracellular organelle part;intracellular part;membrane-bounded organelle;nuclear part;nucleoplasm;nucleus;organelle;organelle part	Ubiquitin mediated proteolysis	Nucleoplasm;Nucleus		9	9	9	4.4	1992;2025;982;346;423;146;830;65;213	220.66	0	37.821	14	723770000	0.920512			tr|A0A087WNZ7|A0A087WNZ7_MOUSE E3 ubiquitin-protein ligase OS=Mus musculus OX=10090 GN=Trip12 PE=1 SV=1;sp|G5E870|TRIPC_MOUSE E3 ubiquitin-protein ligase TRIP12 OS=Mus musculus OX=10090 GN=Trip12 PE=1 SV=1;tr|A0A0B4J1N9|A0A0B4J1N9_MOUSE E3 ubiquitin-protei
20	E0CY18;A0A087WPF5;Q91X58	AN1-type zinc finger protein 2B	Zfand2b	0.253081	1.03347		19.8749	19.7224	19.9435	19.5316	19.41	19.3053	19.7249	19.6466	19.2957	19.5379	cellular process;establishment of localization;establishment of localization in cell;establishment of protein localization;intracellular protein transmembrane transport;intracellular protein transport;intracellular transport;protein transmembrane transport;protein transport;SRP-dependent cotranslational protein targeting to membrane, translocation;transmembrane transport;transport	binding;cation binding;ion binding;metal ion binding;transition metal ion binding;zinc ion binding	cell part;cytoplasmic part;endoplasmic reticulum;intracellular;intracellular membrane-bounded organelle;intracellular organelle;intracellular part;membrane-bounded organelle;organelle		Endoplasmic reticulum membrane	Lipid-anchor	1	1	3	4.6	218;255;257	23.698	0.0042706	2.0812	2	64107000	0.253367			tr|E0CY18|E0CY18_MOUSE AN1-type zinc finger protein 2B (Fragment) OS=Mus musculus OX=10090 GN=Zfand2b PE=1 SV=1;tr|A0A087WPF5|A0A087WPF5_MOUSE AN1-type zinc finger protein 2B (Fragment) OS=Mus musculus OX=10090 GN=Zfand2b PE=1 SV=1;sp|Q91X58|ZFN2B_MOUSE AN
22	A0A087WPL5;E9QNN1;O70133;O70133-2;Q3UR42;O70133-3;A0A0R4J2C3;A0A087WRT3	ATP-dependent RNA helicase A	Dhx9	-0.108654	0.192875		22.5736	22.6576	22.6331	22.6537	22.3164	22.2758	23.0356	22.8383	22.4372	22.581	biological regulation;cell differentiation;cellular developmental process;cellular macromolecule metabolic process;cellular metabolic process;cellular nitrogen compound metabolic process;cellular process;cellular response to heat;cellular response to stimulus;cellular response to stress;circadian rhythm;CRD-mediated mRNA stabilization;developmental process;macromolecule metabolic process;metaboli…	adenyl nucleotide binding;adenyl ribonucleotide binding;ATP binding;ATPase activity;ATPase activity, coupled;ATP-dependent helicase activity;ATP-dependent RNA helicase activity;binding;catalytic activity;DNA binding;helicase activity;hydrolase activity;hydrolase activity, acting on acid anhydrides;hydrolase activity, acting on acid anhydrides, in phosphorus-containing anhydrides;nucleic acid bind…	cell part;centrosome;CRD-mediated mRNA stability complex;cytoplasm;cytoplasmic part;cytoskeletal part;intracellular membrane-bounded organelle;intracellular non-membrane-bounded organelle;intracellular organelle;intracellular organelle part;intracellular part;macromolecular complex;membrane;membrane-bounded organelle;microtubule organizing center;non-membrane-bounded organelle;nuclear part;nucleo…		Centrosome;Cytoplasm;Cytoskeleton;Microtubule organizing center;Nucleolus;Nucleoplasm;Nucleus		19	19	8	14.8	1383;1384;1380;1381;735;1164;459;47	149.62	0	77.913	33	3413800000	0.689656	244;440		tr|A0A087WPL5|A0A087WPL5_MOUSE RNA helicase OS=Mus musculus OX=10090 GN=Dhx9 PE=1 SV=1;tr|E9QNN1|E9QNN1_MOUSE RNA helicase OS=Mus musculus OX=10090 GN=Dhx9 PE=1 SV=1;sp|O70133|DHX9_MOUSE ATP-dependent RNA helicase A OS=Mus musculus OX=10090 GN=Dhx9 PE=1 SV
23	A0A087WPM5;Q8VBV7	COP9 signalosome complex subunit 8	Cops8	-0.388723	1.00839		19.7953	19.5766	19.6836	19.9588	19.7481	19.8296	20.1557	20.3179	19.8318	19.4233	activation of NF-kappaB-inducing kinase activity;activation of protein kinase activity;biological regulation;cellular macromolecule metabolic process;cellular metabolic process;cellular process;cellular protein metabolic process;cullin deneddylation;macromolecule metabolic process;macromolecule modification;metabolic process;negative regulation of biological process;negative regulation of cell pr…		cell part;cytoplasm;cytoplasmic part;extracellular membrane-bounded organelle;extracellular organelle;extracellular region part;extracellular vesicular exosome;intracellular membrane-bounded organelle;intracellular organelle;intracellular organelle part;intracellular part;macromolecular complex;membrane-bounded organelle;membrane-bounded vesicle;nuclear part;nucleoplasm;nucleus;organelle;organell…		Cytoplasm;Nucleus		1	1	2	16.2	80;209	8.7499	0	2.9469	3	638120000	0.187358			tr|A0A087WPM5|A0A087WPM5_MOUSE COP9 signalosome complex subunit 8 (Fragment) OS=Mus musculus OX=10090 GN=Cops8 PE=1 SV=6;sp|Q8VBV7|CSN8_MOUSE COP9 signalosome complex subunit 8 OS=Mus musculus OX=10090 GN=Cops8 PE=1 SV=1
25	A0A087WQE6;P83940;A0A087WNT1;A0A087WPE4	Transcription elongation factor B polypeptide 1	Tceb1	-0.15604	0.866079		22.7295	22.5636	22.799	22.6008	22.7817	22.4394	22.9401	22.8384	22.6018	22.4703	biological regulation;biosynthetic process;cellular biosynthetic process;cellular macromolecule biosynthetic process;cellular macromolecule metabolic process;cellular metabolic process;cellular nitrogen compound metabolic process;cellular process;cellular protein metabolic process;macromolecule biosynthetic process;macromolecule metabolic process;macromolecule modification;metabolic process;nitro…		cell part;elongin complex;intracellular organelle part;intracellular part;macromolecular complex;nuclear part;nucleoplasm part;organelle part;protein complex;transcription elongation factor complex	Pathways in cancer;Renal cell carcinoma;Ubiquitin mediated proteolysis	Nucleus		5	5	4	60	95;112;134;51	10.657	0	60.752	16	2978200000	0.376598			tr|A0A087WQE6|A0A087WQE6_MOUSE Elongin-C (Fragment) OS=Mus musculus OX=10090 GN=Eloc PE=1 SV=1;sp|P83940|ELOC_MOUSE Elongin-C OS=Mus musculus OX=10090 GN=Eloc PE=1 SV=1;tr|A0A087WNT1|A0A087WNT1_MOUSE Elongin-C OS=Mus musculus OX=10090 GN=Eloc PE=1 SV=1;tr|
26	A0A087WQN7;F8VQ87;P97789-3;P97789-2;P97789;A0A087WNV6	5-3 exoribonuclease 1	Xrn1	-0.117528	0.416073		19.3764	19.5926	19.777	19.5771	19.7313	19.7997	19.6346	19.7327	19.8435	19.5695	aging;anatomical structure homeostasis;biological regulation;catabolic process;cell aging;cell cycle phase;cell cycle process;cellular catabolic process;cellular component organization;cellular component organization at cellular level;cellular component organization or biogenesis;cellular component organization or biogenesis at cellular level;cellular macromolecule catabolic process;cellular macr…	5'-3' exonuclease activity;5'-3' exoribonuclease activity;binding;catalytic activity;DNA binding;exonuclease activity;exonuclease activity, active with either ribo- or deoxyribonucleic acids and producing 5'-phosphomonoesters;exoribonuclease activity;exoribonuclease activity, producing 5'-phosphomonoesters;hydrolase activity;hydrolase activity, acting on ester bonds;nuclease activity;nucleic acid…	cell part;cytoplasm;cytoplasmic mRNA processing body;cytoplasmic part;cytoskeleton;Golgi apparatus;intermediate filament cytoskeleton;intracellular membrane-bounded organelle;intracellular non-membrane-bounded organelle;intracellular organelle;intracellular part;macromolecular complex;membrane;membrane-bounded organelle;non-membrane-bounded organelle;organelle;plasma membrane;ribonucleoprotein co…	Ribosome biogenesis in eukaryotes;RNA degradation	Cytoplasm		5	5	6	3.4	1719;1723;1687;1706;1719;969	194.3	0	20.397	10	123050000	0.544303			tr|A0A087WQN7|A0A087WQN7_MOUSE 5-3 exoribonuclease 1 OS=Mus musculus OX=10090 GN=Xrn1 PE=1 SV=1;tr|F8VQ87|F8VQ87_MOUSE 5-3 exoribonuclease 1 OS=Mus musculus OX=10090 GN=Xrn1 PE=1 SV=1;sp|P97789-3|XRN1_MOUSE Isoform 3 of 5-3 exoribonuclease 1 OS=Mus m
27	A0A087WQS0;A0A1D5RM59;E9Q0S6;A0A087WRU0;A0A087WQ94;A0A087WQM0;A0A6I8MWZ2;Q9DBT6;A0A087WSC8;A0A087WPC7;A0A087WR29;A0A087WS32;A0A087WP40	Tensin 1	Tns1	0.0328204	0.121474		21.9424	22.0669	22.1272	22.277	21.904	21.8482	21.9601	22.174	22.0439	22.0425	ameboidal cell migration;biological regulation;cell junction assembly;cell junction organization;cell migration;cell motility;cell-substrate junction assembly;cellular component assembly;cellular component assembly at cellular level;cellular component movement;cellular component organization;cellular component organization at cellular level;cellular component organization or biogenesis;cellular c…	actin binding;binding;cation binding;cytoskeletal protein binding;ion binding;metal ion binding;protein binding	adherens junction;anchoring junction;cell junction;cell-substrate adherens junction;cell-substrate junction;focal adhesion				14	14	13	10	1867;1880;1888;1705;1719;1823;1844;624;88;149;142;172;196	198.98	0	140.09	33	1560300000	0.84922			tr|A0A087WQS0|A0A087WQS0_MOUSE Tensin 1 OS=Mus musculus OX=10090 GN=Tns1 PE=1 SV=1;tr|A0A1D5RM59|A0A1D5RM59_MOUSE Tensin 1 OS=Mus musculus OX=10090 GN=Tns1 PE=1 SV=1;tr|E9Q0S6|E9Q0S6_MOUSE Tensin 1 OS=Mus musculus OX=10090 GN=Tns1 PE=1 SV=1;tr|A0A087WRU0|A
28	A0A087WQS2;Q9CQC6;A0A087WPF9;A0A087WS48	Basic leucine zipper and W2 domain-containing protein 1	Bzw1	-0.268696	2.77009		23.4753	23.4626	23.5034	23.5158	23.6972	23.6802	23.8125	23.7376	23.5949	23.4859	biological regulation;biosynthetic process;cellular biosynthetic process;cellular macromolecule biosynthetic process;cellular macromolecule metabolic process;cellular metabolic process;cellular nitrogen compound metabolic process;cellular process;macromolecule biosynthetic process;macromolecule metabolic process;metabolic process;nitrogen compound metabolic process;nucleic acid metabolic process;…		cell part;cytoplasm;intracellular part;membrane				12	12	4	23.9	451;419;253;105	51.209	0	26.72	22	4894700000	0.0866256			tr|A0A087WQS2|A0A087WQS2_MOUSE eIF5-mimic protein 2 OS=Mus musculus OX=10090 GN=Bzw1 PE=1 SV=1;sp|Q9CQC6|5MP2_MOUSE eIF5-mimic protein 2 OS=Mus musculus OX=10090 GN=Bzw1 PE=1 SV=1;tr|A0A087WPF9|A0A087WPF9_MOUSE eIF5-mimic protein 2 (Fragment) OS=Mus muscul
29	D3YXM1;A0A087WQT0;Q05DP1;O88697	Serine/threonine-protein kinase 16	Stk16	-0.230065	0.28183		16.3594	16.3287	16.6036	15.9002	16.0356	15.9529	17.0656	16.8806	16.5305	16.2628	biological regulation;cellular macromolecule metabolic process;cellular metabolic process;cellular process;cellular protein metabolic process;cellular response to chemical stimulus;cellular response to endogenous stimulus;cellular response to growth factor stimulus;cellular response to organic substance;cellular response to stimulus;cellular response to transforming growth factor beta stimulus;ma…	adenyl nucleotide binding;adenyl ribonucleotide binding;ATP binding;binding;catalytic activity;kinase activity;non-membrane spanning protein tyrosine kinase activity;nucleic acid binding transcription factor activity;nucleotide binding;phosphotransferase activity, alcohol group as acceptor;protein kinase activity;protein serine/threonine kinase activity;protein tyrosine kinase activity;purine nuc…	cell part;cytoplasm;cytoplasmic membrane-bounded vesicle;cytoplasmic part;cytoplasmic vesicle;Golgi apparatus part;Golgi-associated vesicle;intracellular membrane-bounded organelle;intracellular organelle;intracellular organelle part;intracellular part;membrane;membrane-bounded organelle;membrane-bounded vesicle;organelle;organelle part;perinuclear region of cytoplasm;vesicle		Cytoplasm;Membrane;Perinuclear region	Lipid-anchor	1	1	4	6.8	132;219;227;305	15.444	0.0044783	2.0562	1	32094000	0.541691			tr|D3YXM1|D3YXM1_MOUSE Serine/threonine-protein kinase 16 (Fragment) OS=Mus musculus OX=10090 GN=Stk16 PE=1 SV=1;tr|A0A087WQT0|A0A087WQT0_MOUSE Serine/threonine-protein kinase 16 (Fragment) OS=Mus musculus OX=10090 GN=Stk16 PE=1 SV=1;tr|Q05DP1|Q05DP1_MOUSE
30	A0A087WQT6;O89110	Caspase-8;Caspase-8 subunit p18;Caspase-8 subunit p10	Casp8	-0.174368	1.21072		23.2345	23.257	23.2351	23.2784	23.2969	23.3241	23.5296	23.4232	23.3905	23.3233	activation of caspase activity;anatomical structure development;anatomical structure formation involved in morphogenesis;angiogenesis;apoptosis;biological regulation;cardiac muscle tissue development;cell death;cell differentiation;cellular component assembly;cellular component organization;cellular component organization or biogenesis;cellular developmental process;cellular process;cellular resp…	binding;catalytic activity;cysteine-type endopeptidase activity;cysteine-type endopeptidase activity involved in apoptotic process;cysteine-type peptidase activity;death effector domain binding;endopeptidase activity;enzyme binding;hydrolase activity;peptidase activity;peptidase activity, acting on L-amino acid peptides;protein binding;protein dimerization activity;protein domain specific binding…	CD95 death-inducing signaling complex;cell body;cell part;cell projection;cytoplasm;cytoplasmic part;cytoskeletal part;cytosol;death-inducing signaling complex;intracellular membrane-bounded organelle;intracellular organelle;intracellular organelle part;intracellular part;macromolecular complex;membrane;membrane part;membrane raft;membrane-bounded organelle;microtubule organizing center;mitochond…	Alzheimer's disease;Apoptosis;Chagas disease (American trypanosomiasis);Huntington's disease;ko05152;NOD-like receptor signaling pathway;p53 signaling pathway;Pathways in cancer;RIG-I-like receptor signaling pathway;Toll-like receptor signaling pathway;Toxoplasmosis;Viral myocarditis	Cytoplasm		6	6	2	11.2	500;480	57.82	0	32.249	12	756870000	0.302667			tr|A0A087WQT6|A0A087WQT6_MOUSE Caspase-8 OS=Mus musculus OX=10090 GN=Casp8 PE=1 SV=1;sp|O89110|CASP8_MOUSE Caspase-8 OS=Mus musculus OX=10090 GN=Casp8 PE=1 SV=1
33	B9EHT6;A0A087WSN6;Q3UHL6;A0A087WR50;P11276;B7ZNJ1;A0A087WS56;A0A087WS99;Q4KL80;A0A087WSU6	Fibronectin;Anastellin	Fn1	-0.854918	4.06513	+	24.4388	24.4515	24.3874	24.2439	25.304	25.3049	25.1865	25.352	25.1759	24.8856	acute inflammatory response;acute-phase response;anatomical structure formation involved in morphogenesis;anatomical structure morphogenesis;angiogenesis;biological adhesion;biological regulation;calcium-independent cell-matrix adhesion;cell adhesion;cell differentiation;cell junction assembly;cell junction organization;cell morphogenesis;cell morphogenesis involved in differentiation;cell-matrix…	binding;carbohydrate binding;enzyme activator activity;enzyme binding;enzyme regulator activity;glycosaminoglycan binding;heparin binding;integrin binding;pattern binding;peptidase activator activity;peptidase regulator activity;polysaccharide binding;protease binding;protein binding;protein complex binding;receptor binding	apical plasma membrane;basal lamina;basement membrane;blood microparticle;cell part;cytoplasmic part;endoplasmic reticulum-Golgi intermediate compartment;extracellular matrix;extracellular matrix part;extracellular membrane-bounded organelle;extracellular organelle;extracellular region part;extracellular space;extracellular vesicular exosome;fibrinogen complex;intracellular membrane-bounded organ…	Amoebiasis;Bacterial invasion of epithelial cells;ECM-receptor interaction;Focal adhesion;Pathways in cancer;Regulation of actin cytoskeleton;Small cell lung cancer	Extracellular matrix;Extracellular space;Secreted		37	37	10	19.5	2271;2296;2361;2386;2477;2176;2266;200;383;67	250.29	0	323.31	88	23339000000	0		374;420;496;498	tr|B9EHT6|B9EHT6_MOUSE Fibronectin OS=Mus musculus OX=10090 GN=Fn1 PE=1 SV=1;tr|A0A087WSN6|A0A087WSN6_MOUSE Fibronectin OS=Mus musculus OX=10090 GN=Fn1 PE=1 SV=1;tr|Q3UHL6|Q3UHL6_MOUSE Fibronectin OS=Mus musculus OX=10090 GN=Fn1 PE=1 SV=1;tr|A0A087WR50|A0A
34	A0A087WRB7;E9PX43;Q7TQG1;A0A5F8MPI5;A0A1D5RME6;A0A087WP13	Pleckstrin homology domain-containing family A member 6	Plekha6	0.229988	0.525718		20.4247	20.7078	20.5351	20.61	20.5996	20.7351	20.0032	20.3749	20.7522	20.6262							6	6	6	4.4	1048;1069;1173;135;302;901	117.1	0	8.2597	6	230510000	0.40578			tr|A0A087WRB7|A0A087WRB7_MOUSE Pleckstrin homology domain-containing family A member 6 OS=Mus musculus OX=10090 GN=Plekha6 PE=1 SV=1;tr|E9PX43|E9PX43_MOUSE Pleckstrin homology domain-containing family A member 6 OS=Mus musculus OX=10090 GN=Plekha6 PE=1 SV=
35	A0A087WRE7;Q8R0N6;Q8R0N6-2	Hydroxyacid-oxoacid transhydrogenase, mitochondrial	Adhfe1	0.905587	2.2043		21.7333	21.4742	21.8446	21.7713	21.0088	21.302	20.7771	20.5495	20.8494	21.4751	establishment of localization;hydrogen transport;molecular hydrogen transport;transport	binding;catalytic activity;cation binding;hydroxyacid-oxoacid transhydrogenase activity;ion binding;metal ion binding;oxidoreductase activity;oxidoreductase activity, acting on CH-OH group of donors	cell part;cytoplasmic part;intracellular membrane-bounded organelle;intracellular organelle;intracellular part;membrane-bounded organelle;mitochondrion;organelle		Mitochondrion		5	5	3	12.5	457;465;419	49.039	0	32.161	11	1385400000	0.0214128	252		tr|A0A087WRE7|A0A087WRE7_MOUSE Hydroxyacid-oxoacid transhydrogenase, mitochondrial (Fragment) OS=Mus musculus OX=10090 GN=Adhfe1 PE=1 SV=1;sp|Q8R0N6|HOT_MOUSE Hydroxyacid-oxoacid transhydrogenase, mitochondrial OS=Mus musculus OX=10090 GN=Adhfe1 PE=1 SV=2;
36	A0A087WSH6;A0A087WRN5;Q3UPL5	Uncharacterized protein C11orf96 homolog	Gm13889;Ag2	-0.507484	1.1387		17.6274	17.5237	17.4902	17.3731	17.6521	17.7949	18.1838	18.3278	17.8093	17.6926							1	1	3	7.3	123;246;249	13.785	0.0040937	2.21	2	24955000	0.132852			tr|A0A087WSH6|A0A087WSH6_MOUSE Predicted gene 13889 OS=Mus musculus OX=10090 GN=Gm13889 PE=1 SV=1;tr|A0A087WRN5|A0A087WRN5_MOUSE Predicted gene 13889 OS=Mus musculus OX=10090 GN=Gm13889 PE=1 SV=1;sp|Q3UPL5|CK096_MOUSE Uncharacterized protein C11orf96 homol
37	A0A087WRY3;Q80XU3	Nuclear ubiquitous casein and cyclin-dependent kinase substrate 1	Nucks1	1.00772	1.09271		19.8344	20.642	20.9301	20.9271	20.0283	20.074	19.1898	19.1652	20.9844	20.678			cell part;cytoplasm;intracellular membrane-bounded organelle;intracellular organelle;intracellular part;membrane-bounded organelle;nucleus;organelle		Nucleus		3	3	2	11.2	233;234	26.184	0	6.6207	7	226870000	0.096482			tr|A0A087WRY3|A0A087WRY3_MOUSE Nuclear ubiquitous casein and cyclin-dependent kinase substrate 1 OS=Mus musculus OX=10090 GN=Nucks1 PE=1 SV=1;sp|Q80XU3|NUCKS_MOUSE Nuclear ubiquitous casein and cyclin-dependent kinase substrate 1 OS=Mus musculus OX=10090 G
38	A0A087WRZ7;A0A0G2JDM3;E9PWG4;A0A0G2JDW2;P05977-2;P05977;P09542	Myosin light chain 1/3, skeletal muscle isoform;Myosin light chain 3	Myl1;Myl3	-0.899138	1.26438		18.0588	18.1469	17.2958	17.8642	18.3522	18.3114	19.0024	18.8443	18.724	18.1786	anatomical structure development;anatomical structure morphogenesis;biological regulation;cardiac muscle contraction;cardiac muscle tissue morphogenesis;developmental process;multicellular organismal process;muscle contraction;muscle system process;muscle tissue development;muscle tissue morphogenesis;regulation of biological process;regulation of biological quality;regulation of heart contractio…	actin binding;actin monomer binding;binding;calcium ion binding;catalytic activity;cation binding;cytoskeletal protein binding;hydrolase activity;hydrolase activity, acting on acid anhydrides;hydrolase activity, acting on acid anhydrides, in phosphorus-containing anhydrides;ion binding;metal ion binding;motor activity;nucleoside-triphosphatase activity;protein binding;pyrophosphatase activity	A band;cell part;contractile fiber;contractile fiber part;cytoplasmic part;cytoskeletal part;I band;intracellular non-membrane-bounded organelle;intracellular organelle;intracellular organelle part;intracellular part;macromolecular complex;myofibril;myosin complex;non-membrane-bounded organelle;organelle;organelle part;protein complex	Cardiac muscle contraction;Dilated cardiomyopathy;Hypertrophic cardiomyopathy (HCM)			2	2	7	17.4	92;127;161;184;150;188;204	10.301	0	37.311	4	86927000	0.0781829			tr|A0A087WRZ7|A0A087WRZ7_MOUSE Myosin light chain 1/3, skeletal muscle isoform OS=Mus musculus OX=10090 GN=Myl1 PE=1 SV=1;tr|A0A0G2JDM3|A0A0G2JDM3_MOUSE Myosin light chain 3 OS=Mus musculus OX=10090 GN=Myl3 PE=1 SV=1;tr|E9PWG4|E9PWG4_MOUSE Myosin light cha
39	J3QQ16;A0A087WS16	Collagen, type VI, alpha 3	Col6a3	0.0788053	0.083541		19.2373	20.1334	19.2801	19.1753	19.6794	19.7076	19.1518	19.5832	19.9474	19.5533		endopeptidase inhibitor activity;endopeptidase regulator activity;enzyme inhibitor activity;enzyme regulator activity;peptidase inhibitor activity;peptidase regulator activity;serine-type endopeptidase inhibitor activity	cell part;collagen;extracellular matrix;extracellular matrix part;extracellular membrane-bounded organelle;extracellular organelle;extracellular region part;extracellular space;extracellular vesicular exosome;membrane;membrane-bounded organelle;membrane-bounded vesicle;organelle;plasma membrane;proteinaceous extracellular matrix;sarcolemma;vesicle	ECM-receptor interaction;Focal adhesion;Protein digestion and absorption			51	2	2	18.9	2677;2677	288.69	0	323.31	6	175380000	0.833772		1267	tr|J3QQ16|J3QQ16_MOUSE Collagen, type VI, alpha 3 OS=Mus musculus OX=10090 GN=Col6a3 PE=1 SV=1;tr|A0A087WS16|A0A087WS16_MOUSE Collagen, type VI, alpha 3 OS=Mus musculus OX=10090 GN=Col6a3 PE=1 SV=1
41	A0A087WSP0;S4R1P5;E9Q9X1;Q91ZU6-3;Q91ZU6-4;A0A1D5RLZ3;Q91ZU6-2;Q91ZU6;S4R1Y6;S4R2A8	Dystonin	Dst	-0.601766	1.86096		19.3222	19.1161	19.0597	19.0953	19.5293	19.7037	19.8801	19.8939	19.6507	19.6552	anatomical structure morphogenesis;axon cargo transport;axonogenesis;biological adhesion;biological regulation;cell adhesion;cell cycle arrest;cell cycle process;cell part morphogenesis;cell projection morphogenesis;cell projection organization;cellular component morphogenesis;cellular component movement;cellular component organization;cellular component organization at cellular level;cellular co…	binding;calcium ion binding;cation binding;cytoskeletal protein binding;identical protein binding;ion binding;metal ion binding;microtubule binding;microtubule plus-end binding;protein binding;protein dimerization activity;protein homodimerization activity;tubulin binding	actin cytoskeleton;actin filament bundle;actomyosin;adherens junction;anchoring junction;axon;cell cortex;cell junction;cell part;cell projection;cell-cell contact zone;cell-cell junction;cell-substrate adherens junction;cell-substrate junction;contractile fiber part;cytoplasm;cytoplasmic membrane-bounded vesicle;cytoplasmic part;cytoplasmic vesicle;cytoskeletal part;cytoskeleton;endoplasmic reti…		Axon;Cell cortex;Cell junction;Cell membrane;Cell projection;Cytoplasm;Cytoskeleton;Endoplasmic reticulum membrane;H zone;Hemidesmosome;Membrane;Myofibril;Nucleus;Nucleus envelope;Sarcolemma;Sarcomere;Stress fiber;Z line	Lipid-anchor;Single-pass membrane protein	5	5	10	0.9	5175;7717;7406;7400;7406;1674;5379;7393;1638;262	590.43	0	9.3905	7	83178000	0.0487652			tr|A0A087WSP0|A0A087WSP0_MOUSE Dystonin OS=Mus musculus OX=10090 GN=Dst PE=1 SV=1;tr|S4R1P5|S4R1P5_MOUSE Dystonin OS=Mus musculus OX=10090 GN=Dst PE=1 SV=1;tr|E9Q9X1|E9Q9X1_MOUSE Dystonin OS=Mus musculus OX=10090 GN=Dst PE=1 SV=2;sp|Q91ZU6-3|DYST_MOUSE Iso
42	Q8C3V4;A0A087WSP5;Q99K94;P42225;Q8CFQ1;A0A087WRI1	Signal transducer and activator of transcription;Signal transducer and activator of transcription 1	Stat1	0.0706857	0.0670232		22.8759	22.8384	23.0926	22.9314	23.5768	23.6105	22.5939	22.4242	23.2541	23.2988	activation of caspase activity;anatomical structure development;apoptosis;biological regulation;biosynthetic process;blood circulation;cell death;cell differentiation;cell differentiation involved in kidney development;cell differentiation involved in metanephros development;cell proliferation;cell proliferation involved in kidney development;cell proliferation involved in metanephros development…	binding;core promoter binding;core promoter proximal region DNA binding;core promoter proximal region sequence-specific DNA binding;core promoter sequence-specific DNA binding;cytokine receptor binding;DNA binding;double-stranded DNA binding;enzyme binding;identical protein binding;molecular transducer activity;nucleic acid binding;nucleic acid binding transcription factor activity;protein bindin…	axon;cell part;cell projection;chromatin;chromosomal part;cytoplasm;cytoplasmic part;cytosol;dendrite;intracellular membrane-bounded organelle;intracellular non-membrane-bounded organelle;intracellular organelle;intracellular organelle part;intracellular part;membrane-bounded organelle;neuron projection;non-membrane-bounded organelle;nuclear chromatin;nuclear chromosome part;nuclear part;nucleolu…	Chemokine signaling pathway;Hepatitis C;Jak-STAT signaling pathway;ko05152;Leishmaniasis;Measles;Osteoclast differentiation;Pancreatic cancer;Pathways in cancer;Toll-like receptor signaling pathway;Toxoplasmosis	Cytoplasm;Nucleus		10	10	6	13.6	749;755;712;749;243;131	87.314	0	24.642	16	2241700000	0.861581	155		tr|Q8C3V4|Q8C3V4_MOUSE Signal transducer and activator of transcription OS=Mus musculus OX=10090 GN=Stat1 PE=1 SV=1;tr|A0A087WSP5|A0A087WSP5_MOUSE Signal transducer and activator of transcription OS=Mus musculus OX=10090 GN=Stat1 PE=1 SV=1;tr|Q99K94|Q99K94
44	A0A087WST2;A0A0R4J2B6;Q8BX09-2;Q8BX09	Retinoblastoma-binding protein 5	Rbbp5	0.356204	0.810036		16.9464	17.3858	17.3349	17.0299	17.1612	16.9685	16.6852	16.752	17.1832	17.0595	biological regulation;biosynthetic process;cellular biosynthetic process;cellular component organization;cellular component organization at cellular level;cellular component organization or biogenesis;cellular component organization or biogenesis at cellular level;cellular macromolecule biosynthetic process;cellular macromolecule metabolic process;cellular metabolic process;cellular nitrogen comp…	binding;catalytic activity;DNA binding;histone binding;histone methyltransferase activity;histone methyltransferase activity (H3-K4 specific);histone-lysine N-methyltransferase activity;lysine N-methyltransferase activity;methylated histone residue binding;methyltransferase activity;N-methyltransferase activity;nucleic acid binding;protein binding;protein methyltransferase activity;protein-lysine…	cell part;chromatin remodeling complex;histone methyltransferase complex;intracellular membrane-bounded organelle;intracellular non-membrane-bounded organelle;intracellular organelle;intracellular organelle part;intracellular part;macromolecular complex;membrane-bounded organelle;methyltransferase complex;MLL1 complex;non-membrane-bounded organelle;nuclear part;nucleolus;nucleoplasm part;nucleus;…		Nucleus		1	1	4	2.9	410;537;373;538	44.763	0	8.611	3	33666000	0.253894			tr|A0A087WST2|A0A087WST2_MOUSE Retinoblastoma-binding protein 5 OS=Mus musculus OX=10090 GN=Rbbp5 PE=1 SV=1;tr|A0A0R4J2B6|A0A0R4J2B6_MOUSE Retinoblastoma-binding protein 5 OS=Mus musculus OX=10090 GN=Rbbp5 PE=1 SV=1;sp|Q8BX09-2|RBBP5_MOUSE Isoform 2 of Ret
45	A0A087WSU3	NADH-ubiquinone oxidoreductase 75 kDa subunit, mitochondrial (Fragment)	Ndufs1	-0.113491	0.152911		17.001	16.9027	17.0936	16.4884	16.5703	16.4847	17.3547	17.4128	16.8708	17.1324	apoptotic mitochondrial changes;ATP metabolic process;biological regulation;cellular chemical homeostasis;cellular component organization;cellular component organization at cellular level;cellular component organization or biogenesis;cellular component organization or biogenesis at cellular level;cellular homeostasis;cellular ion homeostasis;cellular metabolic process;cellular nitrogen compound m…	binding;catalytic activity;iron-sulfur cluster binding;metal cluster binding;NADH dehydrogenase (quinone) activity;NADH dehydrogenase (ubiquinone) activity;NADH dehydrogenase activity;oxidoreductase activity;oxidoreductase activity, acting on NADH or NADPH;oxidoreductase activity, acting on NADH or NADPH, quinone or similar compound as acceptor	cell part;cytoplasmic part;intracellular membrane-bounded organelle;intracellular organelle;intracellular organelle part;intracellular part;macromolecular complex;membrane part;membrane-bounded organelle;membrane-enclosed lumen;mitochondrial intermembrane space;mitochondrial membrane part;mitochondrial part;mitochondrial respiratory chain complex I;mitochondrion;NADH dehydrogenase complex;organel…				2	1	1	27.9	61	6.4345	0.0057408	1.9166	1	88033000	0.725373			tr|A0A087WSU3|A0A087WSU3_MOUSE NADH-ubiquinone oxidoreductase 75 kDa subunit, mitochondrial (Fragment) OS=Mus musculus OX=10090 GN=Ndufs1 PE=1 SV=1
46	Q60759;A0A0A0MQ68;D3Z4I2	Glutaryl-CoA dehydrogenase, mitochondrial	Gcdh	0.827567	1.07979		25.8182	25.9649	25.8682	26.0314	25.7704	25.7986	24.6627	24.7355	25.2852	25.5174	amine metabolic process;aromatic amino acid family metabolic process;carboxylic acid metabolic process;cellular amine metabolic process;cellular amino acid metabolic process;cellular aromatic compound metabolic process;cellular biogenic amine metabolic process;cellular ketone metabolic process;cellular metabolic process;cellular nitrogen compound metabolic process;cellular process;heterocycle met…	acyl-CoA dehydrogenase activity;binding;catalytic activity;coenzyme binding;cofactor binding;flavin adenine dinucleotide binding;glutaryl-CoA dehydrogenase activity;oxidoreductase activity;oxidoreductase activity, acting on the CH-CH group of donors	cell part;cytoplasmic part;intracellular membrane-bounded organelle;intracellular organelle;intracellular organelle lumen;intracellular organelle part;intracellular part;membrane;membrane-bounded organelle;membrane-enclosed lumen;mitochondrial inner membrane;mitochondrial matrix;mitochondrial membrane;mitochondrial part;mitochondrion;organelle;organelle inner membrane;organelle lumen;organelle me…	Benzoate degradation;Fatty acid metabolism;Lysine degradation;Tryptophan metabolism	Mitochondrion matrix		11	11	3	31.1	438;447;75	48.605	0	191.94	44	21893000000	0.110641	176;375		sp|Q60759|GCDH_MOUSE Glutaryl-CoA dehydrogenase, mitochondrial OS=Mus musculus OX=10090 GN=Gcdh PE=1 SV=2;tr|A0A0A0MQ68|A0A0A0MQ68_MOUSE Glutaryl-CoA dehydrogenase, mitochondrial OS=Mus musculus OX=10090 GN=Gcdh PE=1 SV=1
47	A0A0G2JFY0;A0A0A0MQ80;Q3UMC0	Spermatogenesis-associated protein 5	Spata5	0.0976308	0.462543		19.0428	18.8617	18.78	18.8252	18.8906	18.752	18.7685	18.7326	18.8431	18.6372	cell differentiation;cellular developmental process;cellular process;developmental process;gamete generation;male gamete generation;multicellular organismal development;multicellular organismal process;multicellular organismal reproductive process;reproductive process;spermatogenesis	adenyl nucleotide binding;adenyl ribonucleotide binding;ATP binding;binding;nucleotide binding;purine nucleotide binding;purine ribonucleoside triphosphate binding;purine ribonucleotide binding;ribonucleotide binding	cell part;cytoplasm;cytoplasmic part;intracellular membrane-bounded organelle;intracellular organelle;intracellular part;membrane-bounded organelle;mitochondrion;organelle	Ribosome biogenesis in eukaryotes	Cytoplasm;Mitochondrion		3	3	3	3.8	842;892;893	91.287	0	7.1213	3	46142000	0.560535			tr|A0A0G2JFY0|A0A0G2JFY0_MOUSE ATPase family protein 2 homolog OS=Mus musculus OX=10090 GN=Spata5 PE=1 SV=1;tr|A0A0A0MQ80|A0A0A0MQ80_MOUSE Vesicle-fusing ATPase OS=Mus musculus OX=10090 GN=Spata5 PE=1 SV=1;sp|Q3UMC0|SPAT5_MOUSE Ribosome biogenesis protein
48	A0A0A0MQ90;P97352	Protein S100-A13	S100a13	0.338931	0.667305		22.995	22.9719	22.9804	23.1543	23.0828	22.9256	22.3043	22.5435	22.9105	22.8864	biological regulation;cellular process;cytokine secretion;establishment of localization;establishment of localization in cell;establishment of protein localization;interleukin-1 alpha secretion;interleukin-1 secretion;positive regulation of biological process;positive regulation of cell communication;positive regulation of cell proliferation;positive regulation of cellular process;positive regula…	binding;calcium ion binding;cation binding;copper ion binding;fibroblast growth factor binding;growth factor binding;identical protein binding;ion binding;lipid binding;metal ion binding;protein binding;protein dimerization activity;protein homodimerization activity;RAGE receptor binding;receptor binding;transition metal ion binding;zinc ion binding	cell part;cytoplasm;cytoplasmic part;cytosol;extracellular membrane-bounded organelle;extracellular organelle;extracellular region part;extracellular space;extracellular vesicular exosome;intracellular membrane-bounded organelle;intracellular organelle;intracellular part;membrane-bounded organelle;membrane-bounded vesicle;nucleus;organelle;perinuclear region of cytoplasm;vesicle		Cytoplasm;Secreted		4	4	2	18.8	160;98	17.744	0	9.7123	9	2638000000	0.307247			tr|A0A0A0MQ90|A0A0A0MQ90_MOUSE Protein S100-A13 OS=Mus musculus OX=10090 GN=S100a13 PE=1 SV=1;sp|P97352|S10AD_MOUSE Protein S100-A13 OS=Mus musculus OX=10090 GN=S100a13 PE=1 SV=1
50	A0A0R4J0X5;A0A0A0MQA3;P07758;Q00896	Alpha-1-antitrypsin 1-1;Alpha-1-antitrypsin 1-3	Serpina1a;Serpina1c	0.465324	1.78006		23.9774	24.2004	23.9576	24.0291	23.4484	23.3855	23.7463	23.5447	23.2894	23.6293	acute inflammatory response;acute-phase response;biological regulation;carbohydrate metabolic process;cellular carbohydrate metabolic process;cellular macromolecule metabolic process;cellular metabolic process;cellular process;cellular protein metabolic process;defense response;glycosylation;inflammatory response;macromolecule glycosylation;macromolecule metabolic process;macromolecule modificati…	binding;endopeptidase inhibitor activity;endopeptidase regulator activity;enzyme binding;enzyme inhibitor activity;enzyme regulator activity;glycoprotein binding;identical protein binding;peptidase inhibitor activity;peptidase regulator activity;protease binding;protein binding;serine-type endopeptidase inhibitor activity	cell part;cytoplasmic part;endoplasmic reticulum;extracellular membrane-bounded organelle;extracellular organelle;extracellular region;extracellular region part;extracellular space;extracellular vesicular exosome;Golgi apparatus;intracellular membrane-bounded organelle;intracellular organelle;intracellular part;membrane-bounded organelle;membrane-bounded vesicle;organelle;vesicle	Complement and coagulation cascades	Secreted		11	4	4	24.7	413;436;413;412	45.854	0	107.48	50	12878000000	0.0719009			tr|A0A0R4J0X5|A0A0R4J0X5_MOUSE Alpha-1-antitrypsin 1-3 OS=Mus musculus OX=10090 GN=Serpina1c PE=1 SV=1;tr|A0A0A0MQA3|A0A0A0MQA3_MOUSE Alpha-1-antitrypsin 1-1 OS=Mus musculus OX=10090 GN=Serpina1a PE=1 SV=1;sp|P07758|A1AT1_MOUSE Alpha-1-antitrypsin 1-1 OS=M
51	A0A0A0MQA5;P68368;A0A2R8VHF3;Q9JJZ2;A0A087WQS4;A0A087WRB4;A0A087WSB0;A0A087WSL5;Q3UX10	Tubulin alpha-4A chain;Tubulin alpha-8 chain	Tuba4a;Tuba8	0.410976	1.93634		20.7485	20.6284	20.579	20.8035	20.3898	20.5583	20.1241	20.2091	20.2955	20.4439	cellular component assembly;cellular component assembly at cellular level;cellular component organization;cellular component organization at cellular level;cellular component organization or biogenesis;cellular component organization or biogenesis at cellular level;cellular macromolecular complex assembly;cellular macromolecular complex subunit organization;cellular process;cellular protein compl…	binding;catalytic activity;GTP binding;GTPase activity;guanyl nucleotide binding;guanyl ribonucleotide binding;hydrolase activity;hydrolase activity, acting on acid anhydrides;hydrolase activity, acting on acid anhydrides, in phosphorus-containing anhydrides;nucleoside-triphosphatase activity;nucleotide binding;purine nucleotide binding;purine ribonucleoside triphosphate binding;purine ribonucleo…	cell part;cytoplasm;cytoskeletal part;extracellular membrane-bounded organelle;extracellular organelle;extracellular region part;extracellular vesicular exosome;intracellular organelle part;intracellular part;macromolecular complex;membrane-bounded organelle;membrane-bounded vesicle;microtubule;organelle;organelle part;protein complex;vesicle	Gap junction;Pathogenic Escherichia coli infection;Phagosome	Cytoplasm;Cytoskeleton		14	3	9	32.5	477;448;267;449;125;100;81;89;446	52.793	0	63.785	6	7970200000	0.0733742	324		tr|A0A0A0MQA5|A0A0A0MQA5_MOUSE Tubulin alpha chain (Fragment) OS=Mus musculus OX=10090 GN=Tuba4a PE=1 SV=1;sp|P68368|TBA4A_MOUSE Tubulin alpha-4A chain OS=Mus musculus OX=10090 GN=Tuba4a PE=1 SV=1;tr|A0A2R8VHF3|A0A2R8VHF3_MOUSE Tubulin alpha chain (Fragmen
52	A0A1B0GR99;A0A0A0MQC3;A0A1B0GSD0;Q9CRB3	5-hydroxyisourate hydrolase	Urah	0.0414607	0.017959		23.298	22.4272	21.896	21.9219	22.5921	22.7459	23.574	21.3308	21.2127	22.2257	catabolic process;cellular aromatic compound metabolic process;cellular catabolic process;cellular metabolic process;cellular nitrogen compound catabolic process;cellular nitrogen compound metabolic process;cellular process;heterocycle catabolic process;heterocycle metabolic process;metabolic process;nitrogen compound metabolic process;nucleobase metabolic process;nucleobase-containing compound m…	catalytic activity;hydrolase activity;hydrolase activity, acting on carbon-nitrogen (but not peptide) bonds;hydrolase activity, acting on carbon-nitrogen (but not peptide) bonds, in cyclic amides;hydroxyisourate hydrolase activity	cell part;cytoplasmic part;intracellular membrane-bounded organelle;intracellular organelle;intracellular part;membrane-bounded organelle;microbody;mitochondrion;organelle;peroxisome	Purine metabolism	Peroxisome;Secreted		4	4	4	42.3	104;141;153;118	12.067	0	30.564	6	7133300000	0.955761	28;45		tr|A0A1B0GR99|A0A1B0GR99_MOUSE 5-hydroxyisourate hydrolase (Fragment) OS=Mus musculus OX=10090 GN=Urah PE=1 SV=1;tr|A0A0A0MQC3|A0A0A0MQC3_MOUSE 5-hydroxyisourate hydrolase OS=Mus musculus OX=10090 GN=Urah PE=1 SV=1;tr|A0A1B0GSD0|A0A1B0GSD0_MOUSE Transthyre
53	A2A5Y6;A0A0A0MQC7;P10637	Microtubule-associated protein;Microtubule-associated protein tau	Mapt	-0.685485	0.900607		16.5038	16.3684	17.2018	17.0693	17.8428	17.926	17.02	17.2676	17.8359	17.7001	adult behavior;adult locomotory behavior;adult walking behavior;anatomical structure morphogenesis;axon cargo transport;axon extension;axonogenesis;behavior;biological regulation;cell growth;cell migration;cell motility;cell part morphogenesis;cell projection morphogenesis;cell projection organization;cellular component morphogenesis;cellular component movement;cellular component organization;cel…	apolipoprotein binding;binding;cytoskeletal protein binding;enzyme binding;kinase binding;lipoprotein particle binding;microtubule binding;protein binding;protein domain specific binding;protein kinase binding;protein-lipid complex binding;SH3 domain binding;tubulin binding	axon;axoneme;cell part;cell projection;cell projection part;cytoplasm;cytoplasmic part;cytoskeletal part;cytoskeleton;cytosol;growth cone;intracellular membrane-bounded organelle;intracellular non-membrane-bounded organelle;intracellular organelle;intracellular organelle part;intracellular part;macromolecular complex;membrane;membrane-bounded organelle;microtubule;microtubule cytoskeleton;neuron …	Alzheimer's disease;MAPK signaling pathway	Axon;Cell membrane;Cell projection;Cytoplasm;Cytoskeleton;Cytosol;Dendrite	Peripheral membrane protein	5	2	3	9.2	749;733;733	78.085	0	22.231	3	58545000	0.157534			tr|A2A5Y6|A2A5Y6_MOUSE Microtubule-associated protein OS=Mus musculus OX=10090 GN=Mapt PE=1 SV=1;tr|A0A0A0MQC7|A0A0A0MQC7_MOUSE Microtubule-associated protein OS=Mus musculus OX=10090 GN=Mapt PE=1 SV=1;sp|P10637|TAU_MOUSE Microtubule-associated protein tau
55	Q8K2H2;A0A0A0MQF5;F6VDQ9	OTU domain-containing protein 6B	Otud6b	-0.548809	1.59879		18.1707	18.4574	18.3969	18.5856	18.649	18.4954	19.0993	18.9232	18.5984	18.3939		catalytic activity;cysteine-type peptidase activity;hydrolase activity;peptidase activity;peptidase activity, acting on L-amino acid peptides					3	3	3	11.2	294;325;110	33.758	0	30.364	5	212430000	0.0733169	173		sp|Q8K2H2|OTU6B_MOUSE Deubiquitinase OTUD6B OS=Mus musculus OX=10090 GN=Otud6b PE=1 SV=1;tr|A0A0A0MQF5|A0A0A0MQF5_MOUSE Ubiquitinyl hydrolase 1 OS=Mus musculus OX=10090 GN=Otud6b PE=1 SV=1
57	A0A0A0MQL2;E9PUH0;Q80WR5	UPF0688 protein C1orf174 homolog	A430005L14Rik	-0.805374	1.6195		15.4878	16.211	15.7595	16.1795	16.5214	16.0672	16.559	16.794	16.1777	16.0019			cell part;intracellular membrane-bounded organelle;intracellular organelle;intracellular part;membrane-bounded organelle;nucleus;organelle		Nucleus		1	1	3	9.6	166;192;230	17.772	0	5.275	1	68132000	0.0498283			tr|A0A0A0MQL2|A0A0A0MQL2_MOUSE RIKEN cDNA A430005L14 gene (Fragment) OS=Mus musculus OX=10090 GN=A430005L14Rik PE=1 SV=1;tr|E9PUH0|E9PUH0_MOUSE RIKEN cDNA A430005L14 gene OS=Mus musculus OX=10090 GN=A430005L14Rik PE=1 SV=1;sp|Q80WR5|CA174_MOUSE UPF0688 pro
58	A0A0A0MQM0;P63242;Q8BGY2;J3QPS8	Eukaryotic translation initiation factor 5A;Eukaryotic translation initiation factor 5A-1;Eukaryotic translation initiation factor 5A-2	Eif5a;Eif5a2	0.497046	0.72486		24.3735	24.4458	24.6127	24.6443	24.552	24.5304	23.5066	23.8822	24.4943	24.413	aging;apoptosis;biological regulation;cell death;cellular process;death;developmental process;establishment of localization;establishment of localization in cell;establishment of protein localization;establishment of RNA localization;intracellular protein transport;intracellular transport;mRNA export from nucleus;mRNA transport;negative regulation of apoptosis;negative regulation of biological pr…	binding;nucleic acid binding;protein binding;protein N-terminus binding;ribonucleoprotein binding;ribosome binding;RNA binding;snRNA binding;translation elongation factor activity;translation factor activity, nucleic acid binding;U6 snRNA binding	annulate lamellae;cell body;cell part;cell projection;cytoplasm;cytoplasmic part;dendrite;endoplasmic reticulum membrane;endoplasmic reticulum part;extracellular membrane-bounded organelle;extracellular organelle;extracellular region part;extracellular vesicular exosome;intracellular membrane-bounded organelle;intracellular organelle;intracellular organelle part;intracellular part;macromolecular …		Cytoplasm;Endoplasmic reticulum membrane;Nuclear pore complex;Nucleus	Peripheral membrane protein	8	8	4	34.2	149;154;153;76	16.302	0	42.545	23	21261000000	0.245667	73		tr|A0A0A0MQM0|A0A0A0MQM0_MOUSE Eukaryotic translation initiation factor 5A (Fragment) OS=Mus musculus OX=10090 GN=Eif5a PE=1 SV=1;sp|P63242|IF5A1_MOUSE Eukaryotic translation initiation factor 5A-1 OS=Mus musculus OX=10090 GN=Eif5a PE=1 SV=2;sp|Q8BGY2|IF5A
59	A0A0A0MQN4;Q9D906;S4R2T5;S4R2D5;S4R2P7;S4R1T0;S4R1U3;S4R1W9;S4R1N8	Ubiquitin-like modifier-activating enzyme ATG7	Atg7	-0.392007	1.18536		23.2212	23.1469	23.0952	23.2202	23.3346	23.4197	23.839	23.4657	23.1894	23.2324	adult behavior;adult locomotory behavior;adult walking behavior;amine metabolic process;anatomical structure development;anatomical structure morphogenesis;autophagic vacuole assembly;autophagy;axonogenesis;behavior;biological regulation;carboxylic acid metabolic process;cardiac cell development;cardiac muscle cell development;catabolic process;cell communication;cell development;cell part morpho…	APG12 activating enzyme activity;APG8 activating enzyme activity;binding;catalytic activity;identical protein binding;protein binding;protein dimerization activity;protein homodimerization activity;small protein activating enzyme activity;transcription factor binding	axoneme;cell part;cell projection part;cytoplasm;cytoplasmic part;cytosol;intracellular part;organelle part;pre-autophagosomal structure	Regulation of autophagy	Cytoplasm;Preautophagosomal structure		11	11	9	14	741;698;671;618;222;232;67;110;172	82.276	0	53.471	16	2084900000	0.151692	227;684;687		tr|A0A0A0MQN4|A0A0A0MQN4_MOUSE Ubiquitin-like modifier-activating enzyme ATG7 OS=Mus musculus OX=10090 GN=Atg7 PE=1 SV=1;sp|Q9D906|ATG7_MOUSE Ubiquitin-like modifier-activating enzyme ATG7 OS=Mus musculus OX=10090 GN=Atg7 PE=1 SV=1;tr|S4R2T5|S4R2T5_MOUSE U
60	A0A0A6YVR9;V9GXE6;P09925;A0A0A6YVY3	Surfeit locus protein 1	Surf1	0.144498	0.509807		21.1394	21.212	21.1265	21.1862	20.9581	20.9562	21.2473	20.8389	20.8229	20.9846	ATP biosynthetic process;ATP metabolic process;biosynthetic process;cellular biosynthetic process;cellular metabolic process;cellular nitrogen compound biosynthetic process;cellular nitrogen compound metabolic process;cellular process;generation of precursor metabolites and energy;heterocycle biosynthetic process;heterocycle metabolic process;metabolic process;nitrogen compound metabolic process;…	catalytic activity;cation transmembrane transporter activity;cytochrome-c oxidase activity;heme-copper terminal oxidase activity;hydrogen ion transmembrane transporter activity;inorganic cation transmembrane transporter activity;ion transmembrane transporter activity;monovalent inorganic cation transmembrane transporter activity;oxidoreductase activity;oxidoreductase activity, acting on a heme gr…	cell part;cytoplasmic part;integral to membrane;intracellular membrane-bounded organelle;intracellular organelle;intracellular organelle part;intracellular part;intrinsic to membrane;membrane;membrane part;membrane-bounded organelle;mitochondrial inner membrane;mitochondrial membrane;mitochondrial part;mitochondrion;organelle;organelle inner membrane;organelle membrane;organelle part		Mitochondrion inner membrane	Multi-pass membrane protein	4	4	4	14.2	240;248;306;63	27.146	0	8.9841	5	396140000	0.476574			tr|A0A0A6YVR9|A0A0A6YVR9_MOUSE SURF1-like protein (Fragment) OS=Mus musculus OX=10090 GN=Surf1 PE=1 SV=1;tr|V9GXE6|V9GXE6_MOUSE SURF1-like protein (Fragment) OS=Mus musculus OX=10090 GN=Surf1 PE=1 SV=1;sp|P09925|SURF1_MOUSE Surfeit locus protein 1 OS=Mus m
61	A0A0A6YVS2;Q921L3	Transmembrane and coiled-coil domain-containing protein 1	Tmco1	-0.317182	0.512077		20.8379	20.6601	20.3353	20.4619	20.4739	20.5382	21.1919	21.119	20.4584	20.342			cell part;cytoplasmic part;endoplasmic reticulum;endoplasmic reticulum membrane;endoplasmic reticulum part;Golgi apparatus part;Golgi membrane;integral to membrane;intracellular membrane-bounded organelle;intracellular organelle;intracellular organelle part;intracellular part;intrinsic to membrane;membrane;membrane part;membrane-bounded organelle;organelle;organelle membrane;organelle part		Endoplasmic reticulum membrane;Golgi apparatus membrane	Multi-pass membrane protein	3	3	2	15.5	200;188	22.283	0	8.1322	4	1767300000	0.374187			tr|A0A0A6YVS2|A0A0A6YVS2_MOUSE Calcium load-activated calcium channel (Fragment) OS=Mus musculus OX=10090 GN=Tmco1 PE=1 SV=1;sp|Q921L3|TMCO1_MOUSE Calcium load-activated calcium channel OS=Mus musculus OX=10090 GN=Tmco1 PE=1 SV=1
62	Q9JKV1;A0A0A6YVU8;D3YUD8	Proteasomal ubiquitin receptor ADRM1	Adrm1;Gm9774	-0.157667	1.00451		22.2214	22.004	22.1818	22.2466	22.283	22.2912	22.3513	22.2459	22.3764	22.1833	adipose tissue development;anatomical structure development;biological regulation;biosynthetic process;cell development;cell surface receptor linked signaling pathway;cellular biosynthetic process;cellular component assembly;cellular component assembly at cellular level;cellular component organization;cellular component organization at cellular level;cellular component organization or biogenesis;…	binding;endopeptidase activator activity;endopeptidase regulator activity;enzyme activator activity;enzyme binding;enzyme regulator activity;peptidase activator activity;peptidase regulator activity;protease binding;proteasome binding;protein binding;protein complex binding	cell part;cytoplasm;intracellular membrane-bounded organelle;intracellular organelle;intracellular organelle part;intracellular part;macromolecular complex;membrane;membrane-bounded organelle;nuclear part;nucleoplasm;nucleus;organelle;organelle part;plasma membrane;proteasome complex;protein complex		Cytoplasm;Nucleus		4	4	3	9.8	407;407;309	42.06	0	9.5653	13	2017300000	0.353872			sp|Q9JKV1|ADRM1_MOUSE Proteasomal ubiquitin receptor ADRM1 OS=Mus musculus OX=10090 GN=Adrm1 PE=1 SV=2;tr|A0A0A6YVU8|A0A0A6YVU8_MOUSE Predicted pseudogene 9774 OS=Mus musculus OX=10090 GN=Gm9774 PE=3 SV=1;tr|D3YUD8|D3YUD8_MOUSE Predicted pseudogene 9774 OS
63	A0A0A6YXE3;G3X9Q0;A0A0A6YWB0;A0A0A6YVV8;Q9JKP5;A0A0A6YXP3;A0A2K6EDM5;Q8C181-3;Q8C181-2;Q8C181;Q8C181-4;A0A0A6YXL7;A0A2I3BRX8;Q3U570;A0A0A6YWJ5;Q3U581;A0A0A6YXQ4;Q8R003;S4R267;A0A0A6YWG1	Muscleblind-like protein 1;Muscleblind-like protein 2	Mbnl1;Mbnl2	0.00680033	0.028358		20.1581	20.067	20.3367	20.2662	20.204	20.3083	20.184	20.1533	20.224	20.2013	alternative nuclear mRNA splicing, via spliceosome;anatomical structure development;anatomical structure morphogenesis;appendage morphogenesis;biological regulation;cell differentiation;cellular component assembly;cellular component assembly at cellular level;cellular component organization;cellular component organization at cellular level;cellular component organization or biogenesis;cellular co…	binding;cation binding;double-stranded RNA binding;ion binding;metal ion binding;nucleic acid binding;RNA binding	cell part;centrosome;cytoplasm;cytoplasmic part;cytoskeletal part;intracellular membrane-bounded organelle;intracellular non-membrane-bounded organelle;intracellular organelle;intracellular organelle part;intracellular part;macromolecular complex;membrane-bounded organelle;microtubule organizing center;non-membrane-bounded organelle;nuclear part;nucleoplasm;nucleus;organelle;organelle part;ribonu…		Cytoplasm;Cytoplasmic granule;Nucleus		5	5	20	14.9	302;381;347;387;341;182;385;333;355;373;379;192;253;254;209;289;302;342;332;257	33.05	0	11.203	5	418550000	0.967552	27;34;43		tr|A0A0A6YXE3|A0A0A6YXE3_MOUSE Muscleblind-like protein 1 OS=Mus musculus OX=10090 GN=Mbnl1 PE=1 SV=1;tr|G3X9Q0|G3X9Q0_MOUSE Muscleblind-like protein 1 OS=Mus musculus OX=10090 GN=Mbnl1 PE=1 SV=1;tr|A0A0A6YWB0|A0A0A6YWB0_MOUSE Muscleblind-like protein 1 OS
64	A0A0A6YW28;P35123;A0A0A6YVY7;A0A0A6YW63;A0A0A6YWM7;Q99K46	Ubiquitin carboxyl-terminal hydrolase;Ubiquitin carboxyl-terminal hydrolase 4	Usp4	-0.168383	1.84058		20.6064	20.6742	20.6782	20.6428	20.804	20.7613	20.7741	20.8859	20.876	20.645	assembly of spliceosomal tri-snRNP;biological regulation;catabolic process;cellular catabolic process;cellular component assembly;cellular component assembly at cellular level;cellular component organization;cellular component organization at cellular level;cellular component organization or biogenesis;cellular component organization or biogenesis at cellular level;cellular localization;cellular …	adenosine receptor binding;binding;catalytic activity;cation binding;cysteine-type endopeptidase activity;cysteine-type peptidase activity;endopeptidase activity;G-protein-coupled receptor binding;hydrolase activity;identical protein binding;ion binding;metal ion binding;peptidase activity;peptidase activity, acting on L-amino acid peptides;protein binding;receptor binding;small conjugating prote…	cell part;cytoplasm;intracellular membrane-bounded organelle;intracellular organelle;intracellular part;membrane;membrane-bounded organelle;nucleus;organelle;plasma membrane		Cytoplasm;Nucleus		10	8	6	12.3	915;962;734;190;394;921	103.72	0	82.024	8	280540000	0.246479	414;417;711;879		tr|A0A0A6YW28|A0A0A6YW28_MOUSE Ubiquitin carboxyl-terminal hydrolase OS=Mus musculus OX=10090 GN=Usp4 PE=1 SV=1;sp|P35123|UBP4_MOUSE Ubiquitin carboxyl-terminal hydrolase 4 OS=Mus musculus OX=10090 GN=Usp4 PE=1 SV=3;tr|A0A0A6YVY7|A0A0A6YVY7_MOUSE Ubiquitin
65	A0A0A6YW57;A2AV19;Q8VBV3	Exosome complex component RRP4	Exosc2	-0.530841	1.27562		19.5348	19.1111	19.4985	19.122	19.6531	19.5102	20.1355	19.9483	19.2275	19.6861	biological regulation;catabolic process;cellular catabolic process;cellular localization;cellular macromolecule catabolic process;cellular macromolecule localization;cellular macromolecule metabolic process;cellular metabolic process;cellular nitrogen compound metabolic process;cellular process;cleavage involved in rRNA processing;CUT catabolic process;CUT metabolic process;exonucleolytic nuclear…	binding;nucleic acid binding;RNA binding	cell part;cytoplasm;cytoplasmic exosome (RNase complex);cytoplasmic part;exosome (RNase complex);intracellular membrane-bounded organelle;intracellular non-membrane-bounded organelle;intracellular organelle;intracellular organelle part;intracellular part;macromolecular complex;membrane-bounded organelle;non-membrane-bounded organelle;nuclear exosome (RNase complex);nuclear part;nucleolus;nucleus;…	RNA degradation	Cytoplasm;Nucleolus;Nucleus		2	2	3	37.8	74;247;293	8.0944	0	10.59	3	106510000	0.11076			tr|A0A0A6YW57|A0A0A6YW57_MOUSE Exosome complex component RRP4 (Fragment) OS=Mus musculus OX=10090 GN=Exosc2 PE=1 SV=1;tr|A2AV19|A2AV19_MOUSE Ribosomal RNA-processing protein 4 (Fragment) OS=Mus musculus OX=10090 GN=Exosc2 PE=1 SV=1;sp|Q8VBV3|EXOS2_MOUSE Ex
66	A0A0A6YW77;P11672	Neutrophil gelatinase-associated lipocalin	Lcn2	-1.04381	1.62223		16.9128	17.2579	17.0965	17.4141	17.5898	17.4736	18.3106	18.4982	17.6816	17.439	biological regulation;cation homeostasis;cation transport;cell communication;cellular component assembly;cellular component organization;cellular component organization or biogenesis;cellular process;cellular response to biotic stimulus;cellular response to chemical stimulus;cellular response to cytokine stimulus;cellular response to external stimulus;cellular response to extracellular stimulus;c…	binding;cation binding;ion binding;iron ion binding;metal ion binding;transition metal ion binding;transporter activity	cell part;cytoplasmic part;cytosol;extracellular membrane-bounded organelle;extracellular organelle;extracellular region;extracellular region part;extracellular space;extracellular vesicular exosome;intracellular part;membrane-bounded organelle;membrane-bounded vesicle;organelle;vesicle		Cytoplasmic granule lumen;Cytoplasmic vesicle lumen;Secreted		1	1	2	4.1	271;200	31.006	0	3.3742	3	84028000	0.0442701			tr|A0A0A6YW77|A0A0A6YW77_MOUSE Neutrophil gelatinase-associated lipocalin (Fragment) OS=Mus musculus OX=10090 GN=Lcn2 PE=1 SV=1;sp|P11672|NGAL_MOUSE Neutrophil gelatinase-associated lipocalin OS=Mus musculus OX=10090 GN=Lcn2 PE=1 SV=1
67	A0A0A6YWF5;A0A0A6YX60;Q9DCP2;A0A0A6YWH4	Sodium-coupled neutral amino acid transporter 3	Slc38a3	1.21512	2.48534	+	23.1949	22.8658	22.7129	22.8431	21.5733	21.7939	21.9712	21.5838	20.9667	22.0673	alanine transport;amine transport;amino acid transmembrane transport;amino acid transport;asparagine transport;basic amino acid transport;carboxylic acid transport;cation transport;cell communication;cellular process;cellular response to external stimulus;cellular response to extracellular stimulus;cellular response to nutrient levels;cellular response to potassium ion starvation;cellular respons…	active transmembrane transporter activity;alanine transmembrane transporter activity;amine transmembrane transporter activity;amino acid transmembrane transporter activity;antiporter activity;basic amino acid transmembrane transporter activity;carboxylic acid transmembrane transporter activity;L-alanine transmembrane transporter activity;L-amino acid transmembrane transporter activity;L-asparagin…	cell part;integral to membrane;integral to plasma membrane;intrinsic to membrane;intrinsic to plasma membrane;membrane;membrane part;plasma membrane;plasma membrane part	Proximal tubule bicarbonate reclamation	Cell membrane	Multi-pass membrane protein	6	6	4	42.2	154;181;505;99	16.457	0	18.257	13	4899700000	0.00644776	41		tr|A0A0A6YWF5|A0A0A6YWF5_MOUSE Sodium-coupled neutral amino acid transporter 3 (Fragment) OS=Mus musculus OX=10090 GN=Slc38a3 PE=1 SV=1;tr|A0A0A6YX60|A0A0A6YX60_MOUSE Sodium-coupled neutral amino acid transporter 3 (Fragment) OS=Mus musculus OX=10090 GN=Sl
68	A0A0A6YWM5;E9QKE4;Q8BMG7;Q8BMG7-2	Rab3 GTPase-activating protein non-catalytic subunit	Rab3gap2	-0.0712948	0.166941		21.1696	21.1832	21.2679	21.16	21.5908	21.698	21.1629	21.0809	21.6075	21.4644	biological regulation;establishment of localization;establishment of protein localization;establishment of protein localization in endoplasmic reticulum membrane;establishment of protein localization in membrane;positive regulation of catalytic activity;positive regulation of GTPase activity;positive regulation of hydrolase activity;positive regulation of molecular function;regulation of biologic…	binding;enzyme activator activity;enzyme binding;enzyme regulator activity;GTPase activator activity;GTPase binding;GTPase regulator activity;guanyl-nucleotide exchange factor activity;nucleoside-triphosphatase regulator activity;protein binding;protein dimerization activity;protein heterodimerization activity;Rab GTPase binding;Rab guanyl-nucleotide exchange factor activity;Ras GTPase binding;Ra…	cell part;cytoplasm;intracellular part;macromolecular complex;membrane;plasma membrane;protein complex		Cytoplasm		8	8	4	6	1367;1387;1366;298	152.54	0	51.093	16	590250000	0.751709			tr|A0A0A6YWM5|A0A0A6YWM5_MOUSE Rab3 GTPase-activating protein non-catalytic subunit OS=Mus musculus OX=10090 GN=Rab3gap2 PE=1 SV=1;tr|E9QKE4|E9QKE4_MOUSE Rab3 GTPase-activating protein non-catalytic subunit OS=Mus musculus OX=10090 GN=Rab3gap2 PE=1 SV=1;sp
69	A0A0A6YWP4;E9Q8H9;E9Q8I0;P06909;A0A0A6YVP8;D6RGQ0	Complement factor H	Cfh	0.554887	0.520818		20.5843	20.7902	20.7388	20.7925	21.0381	20.8631	19.9368	19.4737	20.5838	20.788	activation of immune response;biological regulation;complement activation;complement activation, alternative pathway;defense response;humoral immune response;immune effector process;immune response;immune system process;innate immune response;macromolecule metabolic process;metabolic process;positive regulation of biological process;positive regulation of immune response;positive regulation of im…	binding;carbohydrate binding;complement binding;complement component C3b binding;glycoprotein binding;glycosaminoglycan binding;heparan sulfate proteoglycan binding;heparin binding;opsonin binding;pattern binding;polysaccharide binding;protein binding;proteoglycan binding	blood microparticle;extracellular membrane-bounded organelle;extracellular organelle;extracellular region part;extracellular vesicular exosome;membrane-bounded organelle;membrane-bounded vesicle;organelle;vesicle	Complement and coagulation cascades;Staphylococcus aureus infection	Secreted		4	4	6	5.6	837;1195;1252;1234;707;1110	94.106	0	14.979	8	457090000	0.324564		809	tr|A0A0A6YWP4|A0A0A6YWP4_MOUSE Complement factor H (Fragment) OS=Mus musculus OX=10090 GN=Cfh PE=1 SV=1;tr|E9Q8H9|E9Q8H9_MOUSE Complement factor H OS=Mus musculus OX=10090 GN=Cfh PE=1 SV=2;tr|E9Q8I0|E9Q8I0_MOUSE Complement factor H OS=Mus musculus OX=10090
71	A0A0A6YWP9;A0A0A6YXY0;Q9CQ79;A0A0A6YVV3	Thioredoxin domain-containing protein 9	Txndc9	0.0567824	0.128885		20.8255	20.5271	20.3753	20.5069	20.6958	20.7344	20.3798	20.4819	20.6953	20.7021	biological regulation;cell redox homeostasis;cellular homeostasis;cellular process;homeostatic process;regulation of biological process;regulation of biological quality;regulation of cellular process		cell part;centrosome;cytoplasm;cytoplasmic part;cytoskeletal part;intracellular membrane-bounded organelle;intracellular non-membrane-bounded organelle;intracellular organelle;intracellular organelle part;intracellular part;membrane-bounded organelle;microtubule organizing center;midbody;non-membrane-bounded organelle;nucleus;organelle;organelle part		Centrosome;Cytoplasm;Cytoskeleton;Microtubule organizing center;Midbody;Nucleus		2	2	4	11.2	169;188;226;141	19.666	0	12.12	4	182780000	0.802074			tr|A0A0A6YWP9|A0A0A6YWP9_MOUSE Thioredoxin domain-containing protein 9 (Fragment) OS=Mus musculus OX=10090 GN=Txndc9 PE=1 SV=1;tr|A0A0A6YXY0|A0A0A6YXY0_MOUSE Thioredoxin domain-containing protein 9 OS=Mus musculus OX=10090 GN=Txndc9 PE=1 SV=1;sp|Q9CQ79|TXN
72	E9Q9M5;A0A0A6YWX1;J3KMM1;Q3UJD6-2;Q3UJD6;A0A0A6YWN9;A0A0A6YX42	Ubiquitin carboxyl-terminal hydrolase;Ubiquitin carboxyl-terminal hydrolase 19	Usp19	0.562047	0.818309		20.3869	20.6007	20.6215	20.6943	20.5667	20.5227	19.8312	19.5251	20.4537	20.4397	biological regulation;catabolic process;cellular catabolic process;cellular macromolecule catabolic process;cellular macromolecule metabolic process;cellular metabolic process;cellular process;cellular protein metabolic process;cellular response to stimulus;cellular response to stress;ER-associated protein catabolic process;macromolecule catabolic process;macromolecule metabolic process;macromole…	binding;catalytic activity;cation binding;cysteine-type endopeptidase activity;cysteine-type peptidase activity;endopeptidase activity;hydrolase activity;ion binding;metal ion binding;peptidase activity;peptidase activity, acting on L-amino acid peptides;small conjugating protein-specific protease activity;ubiquitin-specific protease activity	cell part;cytoplasmic part;cytosol;endoplasmic reticulum membrane;endoplasmic reticulum part;integral to membrane;intracellular organelle part;intracellular part;intrinsic to membrane;membrane;membrane part;organelle membrane;organelle part		Endoplasmic reticulum membrane	Single-pass membrane protein	3	3	7	2.5	1299;1322;1324;1323;1360;991;295	143.45	0	17.214	5	139330000	0.20057			tr|E9Q9M5|E9Q9M5_MOUSE Ubiquitin carboxyl-terminal hydrolase 19 OS=Mus musculus OX=10090 GN=Usp19 PE=1 SV=1;tr|A0A0A6YWX1|A0A0A6YWX1_MOUSE Ubiquitin carboxyl-terminal hydrolase 19 OS=Mus musculus OX=10090 GN=Usp19 PE=1 SV=1;tr|J3KMM1|J3KMM1_MOUSE Ubiquitin
75	A0A0A6YX73;Q8K1M3;P12367;A0A0A6YY28;H3BK84;P31324	cAMP-dependent protein kinase type II-alpha regulatory subunit	Prkar2a	0.213116	0.495179		22.6898	22.6169	22.7599	22.8833	22.8419	22.7947	22.282	22.3033	22.7073	22.6549	biological regulation;negative regulation of cAMP-dependent protein kinase activity;negative regulation of catalytic activity;negative regulation of kinase activity;negative regulation of molecular function;negative regulation of protein kinase activity;negative regulation of protein serine/threonine kinase activity;negative regulation of transferase activity;regulation of biological process;regu…	adenyl nucleotide binding;adenyl ribonucleotide binding;AMP binding;binding;cAMP binding;cAMP-dependent protein kinase inhibitor activity;cAMP-dependent protein kinase regulator activity;catalytic activity;cyclic nucleotide binding;enzyme binding;enzyme inhibitor activity;enzyme regulator activity;kinase activity;kinase binding;kinase inhibitor activity;kinase regulator activity;nucleotide bindin…	adherens junction;AMP-activated protein kinase complex;anchoring junction;cAMP-dependent protein kinase complex;cell junction;cell part;cell-substrate adherens junction;cell-substrate junction;centrosome;cytoplasm;cytoplasmic part;cytoskeletal part;extracellular membrane-bounded organelle;extracellular organelle;extracellular region part;extracellular vesicular exosome;focal adhesion;intracellula…	Apoptosis;Insulin signaling pathway	Cell membrane;Cytoplasm		8	8	6	25	380;402;401;200;256;416	43.165	0	140.44	21	4081300000	0.425906	306		tr|A0A0A6YX73|A0A0A6YX73_MOUSE cAMP-dependent protein kinase type II-alpha regulatory subunit OS=Mus musculus OX=10090 GN=Prkar2a PE=1 SV=1;tr|Q8K1M3|Q8K1M3_MOUSE Protein kinase, cAMP dependent regulatory, type II alpha OS=Mus musculus OX=10090 GN=Prkar2a
76	A0A0A6YXD3	NADH dehydrogenase [ubiquinone] iron-sulfur protein 2, mitochondrial (Fragment)	Ndufs2	-0.754318	0.983285		16.0103	15.3036	16.2631	15.7494	16.2353	16.6236	16.9852	16.6195	16.2318	16.0698	response to chemical stimulus;response to oxidative stress;response to stimulus;response to stress	binding;catalytic activity;coenzyme binding;cofactor binding;NAD binding;nucleotide binding;oxidoreductase activity;oxidoreductase activity, acting on NADH or NADPH;quinone binding	cell part;cytoplasmic part;intracellular membrane-bounded organelle;intracellular organelle;intracellular organelle part;intracellular part;macromolecular complex;membrane part;membrane-bounded organelle;mitochondrial membrane part;mitochondrial part;mitochondrial respiratory chain complex I;mitochondrion;NADH dehydrogenase complex;nuclear part;nucleoplasm;organelle;organelle part;protein complex…				5	1	1	35.2	145	16.897	0	3.2721	2	139730000	0.132176			tr|A0A0A6YXD3|A0A0A6YXD3_MOUSE NADH dehydrogenase [ubiquinone] iron-sulfur protein 2, mitochondrial (Fragment) OS=Mus musculus OX=10090 GN=Ndufs2 PE=1 SV=5
77	F6UHR6;E9PXZ2;A0A0A6YXH3;A2A8Z1;Q5FWX7;E9Q6C1;A2A8Z1-2;F8VQE8	Oxysterol-binding protein;Oxysterol-binding protein-related protein 9	Osbpl9	-0.111318	0.366167		18.7355	19.064	19.0351	18.9563	19.0755	18.7758	19.1693	18.9239	18.7036	18.7395	establishment of localization;lipid transport;organic substance transport;transport	binding;lipid binding	cell part;cytoplasm;cytoplasmic part;endosomal part;endosome membrane;Golgi apparatus;intracellular membrane-bounded organelle;intracellular organelle;intracellular organelle part;intracellular part;late endosome membrane;membrane;membrane-bounded organelle;organelle;organelle membrane;organelle part		Golgi apparatus;Late endosome membrane;trans-Golgi network membrane		5	5	8	6.7	719;723;746;736;626;656;639;67	81.09	0	17.537	6	39487000	0.572647			tr|F6UHR6|F6UHR6_MOUSE Oxysterol-binding protein OS=Mus musculus OX=10090 GN=Osbpl9 PE=1 SV=2;tr|E9PXZ2|E9PXZ2_MOUSE Oxysterol-binding protein OS=Mus musculus OX=10090 GN=Osbpl9 PE=1 SV=2;tr|A0A0A6YXH3|A0A0A6YXH3_MOUSE Oxysterol-binding protein OS=Mus musc
78	A0A0A6YXW4;Q9D7N6	39S ribosomal protein L30, mitochondrial	Mrpl30	0.470215	1.19815		20.0453	20.5217	20.0988	20.3107	19.9325	20.1577	19.5641	19.7585	20.0049	19.9761			cell part;cytoplasmic part;intracellular membrane-bounded organelle;intracellular non-membrane-bounded organelle;intracellular organelle;intracellular organelle part;intracellular part;macromolecular complex;membrane-bounded organelle;mitochondrial part;mitochondrial ribosome;mitochondrion;non-membrane-bounded organelle;organellar ribosome;organelle;organelle part;ribonucleoprotein complex;riboso…		Mitochondrion		3	3	2	22.7	128;160	14.786	0	5.5513	5	491430000	0.131517			tr|A0A0A6YXW4|A0A0A6YXW4_MOUSE 39S ribosomal protein L30, mitochondrial (Fragment) OS=Mus musculus OX=10090 GN=Mrpl30 PE=1 SV=1;sp|Q9D7N6|RM30_MOUSE 39S ribosomal protein L30, mitochondrial OS=Mus musculus OX=10090 GN=Mrpl30 PE=1 SV=1
79	A0A0A6YY25	BTB/POZ domain-containing protein 18	Btbd18	1.17854	2.11714		20.9564	21.14	20.8627	21.0427	20.1997	20.0622	19.4291	19.7946	19.7429	20.2493					Nucleus		1	1	1	1.2	723	79.463	0.0038733	2.2162	2	1071600000	0.015401			sp|A0A0A6YY25|BTBDI_MOUSE BTB/POZ domain-containing protein 18 OS=Mus musculus OX=10090 GN=Btbd18 PE=1 SV=1
80	A0A0A6YY66;Q8BSN6;O70480	Vesicle-associated membrane protein 4	Vamp4	0.0949612	0.253178		17.1457	16.9295	16.9505	16.7769	16.8558	16.8633	16.7194	17.1656	17.3445	16.9183	biological regulation;cellular component assembly;cellular component assembly at cellular level;cellular component organization;cellular component organization at cellular level;cellular component organization or biogenesis;cellular component organization or biogenesis at cellular level;cellular macromolecular complex assembly;cellular macromolecular complex subunit organization;cellular membrane…	binding;protein binding;SNAP receptor activity;SNARE binding	cell part;cell surface;cytoplasmic part;Golgi apparatus;Golgi apparatus part;integral to membrane;intracellular membrane-bounded organelle;intracellular organelle;intracellular organelle part;intracellular part;intrinsic to membrane;macromolecular complex;membrane part;membrane-bounded organelle;organelle;organelle part;protein complex;SNARE complex;trans-Golgi network	SNARE interactions in vesicular transport	Golgi apparatus;trans-Golgi network membrane	Single-pass type IV membrane protein	1	1	3	12	100;141;141	11.346	0	3.1177	2	32362000	0.659472			tr|A0A0A6YY66|A0A0A6YY66_MOUSE Vesicle-associated membrane protein 4 OS=Mus musculus OX=10090 GN=Vamp4 PE=1 SV=1;tr|Q8BSN6|Q8BSN6_MOUSE Vesicle-associated membrane protein 4 OS=Mus musculus OX=10090 GN=Vamp4 PE=1 SV=1;sp|O70480|VAMP4_MOUSE Vesicle-associat
81	A0A0B4J1E2;Q9CSN1	SNW domain-containing protein 1	Snw1	8.83738e-05	0.000260176		20.5281	20.5676	20.691	20.5268	20.4263	20.3511	20.7698	20.5903	20.4401	20.3197	biological regulation;biosynthetic process;cell communication;cell differentiation;cellular biosynthetic process;cellular developmental process;cellular macromolecule biosynthetic process;cellular macromolecule metabolic process;cellular metabolic process;cellular nitrogen compound metabolic process;cellular process;cellular response to chemical stimulus;cellular response to external stimulus;cel…	binding;hormone receptor binding;Notch binding;nuclear hormone receptor binding;protein binding;protein binding transcription factor activity;receptor binding;retinoic acid receptor binding;SMAD binding;transcription coactivator activity;transcription cofactor activity;transcription corepressor activity;transcription factor binding;transcription factor binding transcription factor activity;vitami…	catalytic step 2 spliceosome;cell part;intracellular membrane-bounded organelle;intracellular organelle;intracellular organelle part;intracellular part;macromolecular complex;membrane-bounded organelle;nuclear matrix;nuclear part;nucleoplasm;nucleus;organelle;organelle part;ribonucleoprotein complex;spliceosomal complex	Notch signaling pathway;Spliceosome	Nucleus		8	8	2	16.4	536;536	61.461	0	33.142	10	400440000	0.999414			tr|A0A0B4J1E2|A0A0B4J1E2_MOUSE SNW domain-containing protein 1 OS=Mus musculus OX=10090 GN=Snw1 PE=1 SV=1;sp|Q9CSN1|SNW1_MOUSE SNW domain-containing protein 1 OS=Mus musculus OX=10090 GN=Snw1 PE=1 SV=3
83	O35343;A0A0B4J1E7;D3YTN1	Importin subunit alpha-3	Kpna4	0.180185	0.207253		20.1852	20.3594	20.7474	20.8576	20.8317	20.9364	20.0155	19.9042	21.1329	20.5766	establishment of localization;establishment of localization in cell;establishment of protein localization;intracellular protein transport;intracellular transport;nuclear import;nuclear transport;nucleocytoplasmic transport;protein import;protein import into nucleus;protein targeting;protein transport;response to chemical stimulus;response to hydrogen peroxide;response to inorganic substance;respo…	protein transporter activity;substrate-specific transporter activity;transporter activity	cell part;cytoplasm;extracellular membrane-bounded organelle;extracellular organelle;extracellular region part;extracellular vesicular exosome;intracellular membrane-bounded organelle;intracellular organelle;intracellular part;membrane-bounded organelle;membrane-bounded vesicle;nucleus;organelle;vesicle		Cytoplasm;Nucleus		5	2	3	8.4	521;623;111	57.922	0	10.112	3	668410000	0.635613			sp|O35343|IMA3_MOUSE Importin subunit alpha-3 OS=Mus musculus OX=10090 GN=Kpna4 PE=1 SV=1;tr|A0A0B4J1E7|A0A0B4J1E7_MOUSE Importin subunit alpha-3 OS=Mus musculus OX=10090 GN=Kpna4 PE=1 SV=1;tr|D3YTN1|D3YTN1_MOUSE Importin subunit alpha-3 (Fragment) OS=Mus
84	A0A0B4J1G1;P08101-2;E9Q415;A0A0B4J1E6;P08101-3;P08101;P08508;E9PUV2;A0A0B4J1M6	Low affinity immunoglobulin gamma Fc region receptor II;Low affinity immunoglobulin gamma Fc region receptor III	Fcgr2b;Fcgr2;Fcgr3	0.420961	0.770818		20.4834	20.5283	21.1239	21.0673	20.5734	20.5717	20.1038	20.1954	20.6515	20.7962	acute inflammatory response;acute inflammatory response to antigenic stimulus;adaptive immune response;adaptive immune response based on somatic recombination of immune receptors built from immunoglobulin superfamily domains;amine transport;antibody-dependent cellular cytotoxicity;antigen processing and presentation;antigen processing and presentation of exogenous antigen;antigen processing and p…	binding;IgG binding;IgG receptor activity;immunoglobulin binding;immunoglobulin receptor activity;molecular transducer activity;protein binding;protein complex binding;receptor activity;receptor signaling protein activity;signal transducer activity;signaling receptor activity;transmembrane signaling receptor activity	cell part;cytoplasm;cytoskeleton;external side of plasma membrane;extracellular membrane-bounded organelle;extracellular organelle;extracellular region;extracellular region part;extracellular vesicular exosome;integral to membrane;integral to plasma membrane;intracellular non-membrane-bounded organelle;intracellular organelle;intracellular part;intrinsic to membrane;intrinsic to plasma membrane;m…	Fc gamma R-mediated phagocytosis;ko05152;Measles;Osteoclast differentiation;Phagosome;Staphylococcus aureus infection;Systemic lupus erythematosus	Cell membrane;Cytoplasm;Cytoskeleton;Secreted	Single-pass type I membrane protein	6	6	9	24.6	293;283;312;340;302;330;261;266;267	32.976	0	72.052	15	444330000	0.246476		109	tr|A0A0B4J1G1|A0A0B4J1G1_MOUSE Fc receptor, IgG, low affinity IIb OS=Mus musculus OX=10090 GN=Fcgr2b PE=1 SV=1;sp|P08101-2|FCGR2_MOUSE Isoform IIB2 of Low affinity immunoglobulin gamma Fc region receptor II OS=Mus musculus OX=10090 GN=Fcgr2;tr|E9Q415|E9Q41
85	A0A0F6AIX5;Q8BVA5;A0A0F6AIX6;A0A1W2P7C8;Q8BVA5-2;A0A1W2P7T7;A0A1W2P820;A0A1W2P6L7;Q8BVA5-3;A0A1W2P818;A0A1W2P6J8;A0A1W2P6H0;Q8BVA5-4	UPF0554 protein C2orf43 homolog		0.606631	0.598545		21.7282	21.9616	21.8156	21.8649	22.1198	22.2608	20.8685	20.6972	21.8153	21.8515	lipid localization;lipid storage;localization;macromolecule localization		cell part;cytoplasmic part;intracellular part;lipid particle		Endoplasmic reticulum;Lipid droplet		5	5	13	16.6	326;326;236;272;236;190;208;117;156;66;114;116;100	37.357	0	100.07	9	2021800000	0.282379	295		tr|A0A0F6AIX5|A0A0F6AIX5_MOUSE Lipid droplet-associated hydrolase OS=Mus musculus OX=10090 GN=Ldah PE=1 SV=1;sp|Q8BVA5|LDAH_MOUSE Lipid droplet-associated hydrolase OS=Mus musculus OX=10090 GN=Ldah PE=1 SV=1;tr|A0A0F6AIX6|A0A0F6AIX6_MOUSE Lipid droplet-ass
86	A0A0G2JDH8;D3YXZ7;Q8R1T4	UDP-N-acetylglucosamine transporter	Slc35a3	0.939283	0.579034		19.9702	19.7818	20.2755	20.2566	20.3118	19.9708	17.8585	19.0394	19.6866	20.2147	carbohydrate transport;cellular process;establishment of localization;nitrogen compound transport;nucleotide-sugar transport;organic substance transport;pyrimidine nucleotide-sugar transport;pyrimidine-containing compound transmembrane transport;transmembrane transport;transport;UDP-N-acetylglucosamine transport	active transmembrane transporter activity;carbohydrate transmembrane transporter activity;cation transmembrane transporter activity;cation:sugar symporter activity;ion transmembrane transporter activity;nucleotide-sugar transmembrane transporter activity;secondary active transmembrane transporter activity;solute:cation symporter activity;solute:hydrogen symporter activity;substrate-specific trans…	cell part;cytoplasmic part;Golgi apparatus part;Golgi membrane;integral to membrane;intracellular organelle part;intracellular part;intrinsic to membrane;membrane;membrane part;organelle membrane;organelle part		Golgi apparatus membrane	Multi-pass membrane protein	2	1	3	13.8	167;212;326	18.725	0	14.913	2	224960000	0.266466			tr|A0A0G2JDH8|A0A0G2JDH8_MOUSE UDP-N-acetylglucosamine transporter (Fragment) OS=Mus musculus OX=10090 GN=Slc35a3 PE=1 SV=1;tr|D3YXZ7|D3YXZ7_MOUSE UDP-N-acetylglucosamine transporter (Fragment) OS=Mus musculus OX=10090 GN=Slc35a3 PE=1 SV=1;sp|Q8R1T4|S35A3_
87	A0A0G2JDL3;P49615	Cyclin-dependent-like kinase 5	Cdk5	-0.601531	1.01311		20.6236	20.5946	20.4143	20.3461	20.6355	20.6505	21.5584	21.2431	20.391	20.5325	actin cytoskeleton organization;actin filament-based process;adult behavior;anatomical structure development;anatomical structure formation involved in morphogenesis;anatomical structure morphogenesis;apoptosis;associative learning;axon guidance;axonogenesis;behavior;behavioral response to cocaine;biological adhesion;biological regulation;calcium ion import;calcium ion transmembrane transport;cal…	acetylcholine receptor activator activity;acetylcholine receptor regulator activity;adenyl nucleotide binding;adenyl ribonucleotide binding;ATP binding;binding;catalytic activity;cyclin-dependent protein kinase activity;ErbB-2 class receptor binding;ErbB-3 class receptor binding;kinase activity;nucleotide binding;p53 binding;phosphotransferase activity, alcohol group as acceptor;protein binding;p…	axon;cell body;cell junction;cell part;cell projection;cell projection part;cyclin-dependent protein kinase 5 holoenzyme complex;cyclin-dependent protein kinase holoenzyme complex;cytoplasm;cytoplasmic part;cytoskeletal part;cytoskeleton;cytosol;dendrite;filopodium;growth cone;intracellular membrane-bounded organelle;intracellular non-membrane-bounded organelle;intracellular organelle;intracellul…	Alzheimer's disease;Axon guidance	Cell junction;Cell membrane;Cell projection;Cytoplasm;Growth cone;Lamellipodium;Nucleus;Perikaryon;Postsynaptic cell membrane;Postsynaptic density;Synapse	Peripheral membrane protein	4	3	2	13.5	260;292	29.528	0	7.2469	5	331400000	0.140641			tr|A0A0G2JDL3|A0A0G2JDL3_MOUSE Cyclin-dependent-like kinase 5 OS=Mus musculus OX=10090 GN=Cdk5 PE=1 SV=1;sp|P49615|CDK5_MOUSE Cyclin-dependent kinase 5 OS=Mus musculus OX=10090 GN=Cdk5 PE=1 SV=1
88	A0A0G2JDN9;A0A1B0GXL7;A0A0G2JDM0;G5E8Q5;G5E8Q6;A0A140T8R8;A0A0N4SW97;A0A0G2JGV7;Q3UT23;Q8BZJ7-4;Q8BZJ7-2;Q9QZ73;Q8BZJ7;A0A0G2JEA2;A0A1Y7VP24	DCN1-like protein;DCN1-like protein 2;DCN1-like protein 1	Dcun1d2;Dcun1d1	0.734679	0.623657		20.2106	20.585	20.7966	20.9511	20.7948	20.5775	19.218	19.3754	20.5897	20.6718			cell part;intracellular membrane-bounded organelle;intracellular organelle;intracellular part;membrane-bounded organelle;nucleus;organelle		Nucleus		2	2	15	15.8	114;115;142;197;207;214;219;220;244;199;220;259;259;93;259	13.141	0	3.993	2	297490000	0.25642	100		tr|A0A0G2JDN9|A0A0G2JDN9_MOUSE DCN1-like protein (Fragment) OS=Mus musculus OX=10090 GN=Dcun1d1 PE=1 SV=4;tr|A0A1B0GXL7|A0A1B0GXL7_MOUSE DCN1-like protein (Fragment) OS=Mus musculus OX=10090 GN=Dcun1d1 PE=1 SV=1;tr|A0A0G2JDM0|A0A0G2JDM0_MOUSE DCN1-like pro
89	A0A0G2JDM9;Q8CJH3	Plexin-B1	Plxnb1	-0.0103359	0.00957115		16.9847	17.4604	17.8931	17.4488	17.2707	17.2837	17.9326	17.1658	17.4639	17.3446	anatomical structure morphogenesis;biological regulation;cell part morphogenesis;cell projection morphogenesis;cell projection organization;cell surface receptor linked signaling pathway;cellular component morphogenesis;cellular component organization;cellular component organization at cellular level;cellular component organization or biogenesis;cellular component organization or biogenesis at ce…	binding;GTPase activating protein binding;molecular transducer activity;protein binding;receptor activity;semaphorin receptor activity;signal transducer activity;signaling receptor activity;transmembrane signaling receptor activity	cell part;integral to membrane;integral to plasma membrane;intracellular;intrinsic to membrane;intrinsic to plasma membrane;macromolecular complex;membrane part;plasma membrane part;protein complex;receptor complex;semaphorin receptor complex	Axon guidance	Cell membrane	Single-pass type I membrane protein	1	1	2	3	266;2119	28.695	0.0055334	1.9502	2	8618500	0.97966			tr|A0A0G2JDM9|A0A0G2JDM9_MOUSE Plexin-B1 (Fragment) OS=Mus musculus OX=10090 GN=Plxnb1 PE=1 SV=1;sp|Q8CJH3|PLXB1_MOUSE Plexin-B1 OS=Mus musculus OX=10090 GN=Plxnb1 PE=1 SV=2
93	Q61553;A0A0G2JDU7;F7BDR1	Fascin	Fscn1	-0.103211	0.227447		19.4964	19.4587	19.2445	19.3389	19.7669	19.849	19.2163	19.526	19.7663	19.5952	actin cytoskeleton organization;actin filament bundle assembly;actin filament organization;actin filament-based process;cell migration;cell motility;cellular component assembly;cellular component assembly at cellular level;cellular component movement;cellular component organization;cellular component organization at cellular level;cellular component organization or biogenesis;cellular component o…	actin binding;actin filament binding;binding;cytoskeletal protein binding;drug binding;protein binding	actin cytoskeleton;actin filament bundle;actomyosin;cell junction;cell part;cell projection;cytoplasm;cytoplasmic part;cytoskeletal part;cytoskeleton;cytosol;extracellular membrane-bounded organelle;extracellular organelle;extracellular region part;extracellular vesicular exosome;filopodium;intracellular non-membrane-bounded organelle;intracellular organelle;intracellular organelle part;intracell…		Cell junction;Cell projection;Cytoplasm;Cytoskeleton;Cytosol;Filopodium;Growth cone;Invadopodium;Microvillus;Stress fiber		3	3	3	5.9	493;332;241	54.507	0	8.5089	4	286160000	0.667333			sp|Q61553|FSCN1_MOUSE Fascin OS=Mus musculus OX=10090 GN=Fscn1 PE=1 SV=4;tr|A0A0G2JDU7|A0A0G2JDU7_MOUSE Fascin OS=Mus musculus OX=10090 GN=Fscn1 PE=1 SV=1
94	Q000W5;L7N1X8;A0A0G2JDV3;A9YVJ5	Guanylate-binding protein 10	Gbp10;Gbp6	-0.139402	0.243242		19.2475	19.3631	19.6257	19.5924	19.9139	20.0242	19.2378	19.5029	19.7395	19.8135	cellular process;cellular response to chemical stimulus;cellular response to cytokine stimulus;cellular response to interferon-gamma;cellular response to organic substance;cellular response to stimulus;defense response;defense response to bacterium;immune response;immune system process;multi-organism process;response to bacterium;response to biotic stimulus;response to chemical stimulus;response …	binding;catalytic activity;GTP binding;GTPase activity;guanyl nucleotide binding;guanyl ribonucleotide binding;hydrolase activity;hydrolase activity, acting on acid anhydrides;hydrolase activity, acting on acid anhydrides, in phosphorus-containing anhydrides;nucleoside-triphosphatase activity;nucleotide binding;purine nucleotide binding;purine ribonucleoside triphosphate binding;purine ribonucleo…					3	2	4	5.4	611;611;611;442	70.4	0	8.0465	4	108170000	0.623595			tr|Q000W5|Q000W5_MOUSE Guanylate-binding protein 10 OS=Mus musculus OX=10090 GN=Gbp10 PE=2 SV=1;tr|L7N1X8|L7N1X8_MOUSE Predicted gene 43302 OS=Mus musculus OX=10090 GN=Gm43302 PE=3 SV=2;sp|A0A0G2JDV3|GBP6_MOUSE Guanylate-binding protein 6 OS=Mus musculus O
95	A0A0H2UH17;A0A0G2JDV6;Q80X50-2;Q80X50-3;Q80X50-4;Q80X50;Q80X50-5;A0A0G2JFN7;A0A0G2JE24;A0A0G2JDT1;A0A0G2JGD0;A0A0G2JG47	Ubiquitin-associated protein 2-like	Ubap2l	0.0907866	0.167221		21.9895	22.2637	22.3643	22.4857	22.457	22.3452	21.9662	21.922	22.5007	22.4326	binding of sperm to zona pellucida;cell recognition;cell-cell recognition;cellular process;cellular process involved in reproduction;reproductive process;sperm-egg recognition		Ada2/Gcn5/Ada3 transcription activator complex;cell part;histone acetyltransferase complex;intracellular organelle part;intracellular part;macromolecular complex;nuclear part;nucleoplasm part;organelle part;PcG protein complex;protein complex				9	9	12	9.7	983;1067;1014;1068;1105;1107;1112;497;50;57;81;105	103.94	0	118.51	18	1477000000	0.727997			tr|A0A0H2UH17|A0A0H2UH17_MOUSE Ubiquitin-associated protein 2-like OS=Mus musculus OX=10090 GN=Ubap2l PE=1 SV=1;tr|A0A0G2JDV6|A0A0G2JDV6_MOUSE Ubiquitin-associated protein 2-like OS=Mus musculus OX=10090 GN=Ubap2l PE=1 SV=1;sp|Q80X50-2|UBP2L_MOUSE Isoform
96	Q9DAW9;A0A0G2JDV8;A0A0G2JFI6	Calponin-3	Cnn3	-0.261974	0.810572		20.1581	20.1968	20.1118	20.444	20.1649	20.17	20.412	20.6758	20.1684	20.1204	actin cytoskeleton organization;actin filament-based process;actomyosin structure organization;cell differentiation;cellular component organization;cellular component organization at cellular level;cellular component organization or biogenesis;cellular component organization or biogenesis at cellular level;cellular developmental process;cellular process;cytoskeleton organization;developmental pro…		actin cytoskeleton;adherens junction;anchoring junction;cell junction;cell part;cell-substrate adherens junction;cell-substrate junction;cytoplasm;cytoskeleton;focal adhesion;intracellular non-membrane-bounded organelle;intracellular organelle;intracellular part;non-membrane-bounded organelle;organelle				5	4	3	18.2	330;284;139	36.428	0	15.39	13	817540000	0.299325			sp|Q9DAW9|CNN3_MOUSE Calponin-3 OS=Mus musculus OX=10090 GN=Cnn3 PE=1 SV=1;tr|A0A0G2JDV8|A0A0G2JDV8_MOUSE Calponin OS=Mus musculus OX=10090 GN=Cnn3 PE=1 SV=1
97	A0A0G2JDW7;Q6ZWU9;A0A0G2JG29	40S ribosomal protein S27	Rps27	0.877647	2.62066		18.9173	18.9184	18.9209	18.9775	17.8835	18.2163	17.9446	18.2956	18.1106	17.9048	biosynthetic process;cellular biosynthetic process;cellular macromolecule biosynthetic process;cellular macromolecule metabolic process;cellular metabolic process;cellular process;cellular protein metabolic process;macromolecule biosynthetic process;macromolecule metabolic process;metabolic process;primary metabolic process;protein metabolic process;translation	binding;cation binding;ion binding;metal ion binding;structural constituent of ribosome;structural molecule activity	cell part;cytosolic small ribosomal subunit;intracellular membrane-bounded organelle;intracellular organelle;intracellular organelle part;intracellular part;macromolecular complex;membrane-bounded organelle;nucleus;organelle;organelle part;ribonucleoprotein complex;small ribosomal subunit	Ribosome			3	2	3	24.4	82;84;83	9.2327	0	6.5436	5	249950000	0.0124578	75		tr|A0A0G2JDW7|A0A0G2JDW7_MOUSE 40S ribosomal protein S27 (Fragment) OS=Mus musculus OX=10090 GN=Rps27 PE=1 SV=1;sp|Q6ZWU9|RS27_MOUSE 40S ribosomal protein S27 OS=Mus musculus OX=10090 GN=Rps27 PE=1 SV=3;tr|A0A0G2JG29|A0A0G2JG29_MOUSE 40S ribosomal protein
98	E9QKG6;A0A0G2JDZ9;E9Q804;Q99NH0;A0A1W2P6X1;E9Q1M6;E9PUR0;Q99NH0-2;Q99NH0-3	Ankyrin repeat domain-containing protein 17	Ankrd17;Ankhd1	-0.588147	1.45483		15.9469	16.3879	16.5057	16.3928	16.7143	16.4605	16.9799	16.9107	16.101	16.446	anatomical structure development;anatomical structure maturation;biological regulation;blood vessel maturation;defense response;defense response to bacterium;developmental maturation;developmental process;endoderm development;immune response;immune system process;innate immune response;multi-organism process;negative regulation of biological process;negative regulation of cell differentiation;neg…	binding;chromatin binding	cell part;chromatin;chromosomal part;cytoplasm;intracellular membrane-bounded organelle;intracellular organelle;intracellular organelle part;intracellular part;membrane;membrane-bounded organelle;nucleus;organelle;organelle part		Cytoplasm;Nucleus		2	2	9	1	2352;2494;2602;2603;1600;2485;2548;1330;1599	246.62	0	11.133	2	24727000	0.0796745			tr|E9QKG6|E9QKG6_MOUSE Ankyrin repeat domain-containing protein 17 OS=Mus musculus OX=10090 GN=Ankrd17 PE=1 SV=1;tr|A0A0G2JDZ9|A0A0G2JDZ9_MOUSE Ankyrin repeat domain-containing protein 17 OS=Mus musculus OX=10090 GN=Ankrd17 PE=1 SV=1;tr|E9Q804|E9Q804_MOUSE
99	A0A0G2JE08;A0A0G2JFE0;A0A0G2JFB2;Q80VL1	Tudor and KH domain-containing protein	Tdrkh	0.183416	0.2269		18.7153	18.5024	18.6878	18.4112	17.8703	17.2146	18.9245	18.5604	17.8073	18.1739	biological regulation;cell cycle phase;cell cycle process;cell differentiation;cellular developmental process;cellular macromolecule metabolic process;cellular metabolic process;cellular nitrogen compound metabolic process;cellular process;cellular process involved in reproduction;developmental process;DNA alkylation;DNA metabolic process;DNA methylation;DNA methylation involved in gamete generat…	binding;nucleic acid binding;RNA binding	cell part;cytoplasm;cytoplasmic part;cytosol;intracellular membrane-bounded organelle;intracellular non-membrane-bounded organelle;intracellular organelle;intracellular part;macromolecular complex;membrane-bounded organelle;mitochondrion;non-membrane-bounded organelle;organelle;P granule;pi-body;piP-body;ribonucleoprotein complex;RNA granule		Cytoplasm;Mitochondrion		1	1	4	2.7	296;515;556;560	32.45	0	2.9763	2	29066000	0.613239			tr|A0A0G2JE08|A0A0G2JE08_MOUSE Tudor and KH domain-containing protein OS=Mus musculus OX=10090 GN=Tdrkh PE=1 SV=1;tr|A0A0G2JFE0|A0A0G2JFE0_MOUSE Tudor and KH domain-containing protein OS=Mus musculus OX=10090 GN=Tdrkh PE=1 SV=1;tr|A0A0G2JFB2|A0A0G2JFB2_MOU
100	A0A0G2JE52;P62835;A0A0G2JDL9;A0A0G2JED9	Ras-related protein Rap-1A	Rap1a	1.44165	0.900957		20.8276	20.8425	21.2733	21.3071	20.8057	21.1556	18.27	19.5428	21.1996	20.976	anatomical structure development;biological regulation;cell development;cellular developmental process;cellular process;cellular response to cAMP;cellular response to chemical stimulus;cellular response to organic substance;cellular response to stimulus;developmental process;endothelial cell development;epithelial cell development;establishment of endothelial barrier;establishment of localization…	binding;catalytic activity;enzyme binding;enzyme regulator activity;GTP binding;GTPase activity;GTPase binding;GTPase regulator activity;guanyl nucleotide binding;guanyl ribonucleotide binding;guanyl-nucleotide exchange factor activity;hydrolase activity;hydrolase activity, acting on acid anhydrides;hydrolase activity, acting on acid anhydrides, in phosphorus-containing anhydrides;nucleoside-trip…	cell junction;cell part;cell projection;cytoplasm;cytoplasmic part;early endosome;endosome;extracellular membrane-bounded organelle;extracellular organelle;extracellular region part;extracellular vesicular exosome;guanyl-nucleotide exchange factor complex;intracellular membrane-bounded organelle;intracellular organelle;intracellular part;late endosome;macromolecular complex;membrane;membrane-boun…	Chemokine signaling pathway;Focal adhesion;Leukocyte transendothelial migration;Long-term potentiation;MAPK signaling pathway;Neurotrophin signaling pathway;Pancreatic secretion;Renal cell carcinoma	Cell junction;Cell membrane;Cytoplasm;Early endosome;Late endosome;Perinuclear region	Lipid-anchor	6	2	4	28.3	159;184;118;109	17.991	0	21.411	6	1487200000	0.124929			tr|A0A0G2JE52|A0A0G2JE52_MOUSE Ras-related protein Rap-1A OS=Mus musculus OX=10090 GN=Rap1a PE=1 SV=1;sp|P62835|RAP1A_MOUSE Ras-related protein Rap-1A OS=Mus musculus OX=10090 GN=Rap1a PE=1 SV=1;tr|A0A0G2JDL9|A0A0G2JDL9_MOUSE Ras-related protein Rap-1A OS=
102	A0A0G2JEC4;Q9JK48-3;Q9JK48;Q9JK48-2;A0A0G2JE45	Endophilin-B1	Sh3glb1	-0.616418	1.1693		19.4364	19.1248	19.8693	19.8522	19.8624	19.4778	20.1412	20.2761	19.6648	19.7259	apoptosis;autophagic cell death;biological regulation;biosynthetic process;carboxylic acid biosynthetic process;carboxylic acid metabolic process;cell death;cellular biosynthetic process;cellular component assembly;cellular component organization;cellular component organization or biogenesis;cellular ketone metabolic process;cellular lipid metabolic process;cellular macromolecule metabolic proces…	binding;carboxylic acid binding;catalytic activity;fatty acid binding;identical protein binding;lipid binding;lysophosphatidic acid acyltransferase activity;lysophospholipid acyltransferase activity;monocarboxylic acid binding;protein binding;protein dimerization activity;protein homodimerization activity;transferase activity;transferase activity, transferring acyl groups;transferase activity, tr…	cell part;cytoplasm;cytoplasmic part;cytosol;endoplasmic reticulum;envelope;extracellular membrane-bounded organelle;extracellular organelle;extracellular region part;extracellular vesicular exosome;Golgi apparatus part;Golgi membrane;intracellular membrane-bounded organelle;intracellular organelle;intracellular organelle part;intracellular part;macromolecular complex;membrane;membrane-bounded or…	Endocytosis	Autophagosome membrane;Cytoplasm;Cytoplasmic vesicle;Golgi apparatus membrane;Midbody;Mitochondrion outer membrane	Peripheral membrane protein	2	2	5	4.8	394;355;365;386;194	44.303	0	3.8162	2	244930000	0.11493			tr|A0A0G2JEC4|A0A0G2JEC4_MOUSE Endophilin-B1 OS=Mus musculus OX=10090 GN=Sh3glb1 PE=1 SV=1;sp|Q9JK48-3|SHLB1_MOUSE Isoform 3 of Endophilin-B1 OS=Mus musculus OX=10090 GN=Sh3glb1;sp|Q9JK48|SHLB1_MOUSE Endophilin-B1 OS=Mus musculus OX=10090 GN=Sh3glb1 PE=1 S
103	A0A0G2JEC8;Q8C0M2;Q3U7M5;Q8VD66;A0A0G2JDM2;A0A0G2JE28;A0A0G2JFC7	Abhydrolase domain-containing protein 4	Abhd4	-0.39716	0.89377		18.1592	17.8485	18.0961	17.7414	18.7495	18.5776	18.4344	18.1114	18.6953	18.2988	catabolic process;lipid catabolic process;lipid metabolic process;metabolic process;primary metabolic process	catalytic activity;hydrolase activity					3	3	7	13.2	189;318;355;342;231;56;85	21.105	0	7.478	4	123470000	0.214953			tr|A0A0G2JEC8|A0A0G2JEC8_MOUSE (Lyso)-N-acylphosphatidylethanolamine lipase (Fragment) OS=Mus musculus OX=10090 GN=Abhd4 PE=1 SV=1;tr|Q8C0M2|Q8C0M2_MOUSE (Lyso)-N-acylphosphatidylethanolamine lipase OS=Mus musculus OX=10090 GN=Abhd4 PE=1 SV=1;tr|Q3U7M5|Q3U
104	A0A0G2JEG0;A0A0G2JFX8;D3YV77;Q3UEB4;Q9R008;A0A0G2JDI0	Mevalonate kinase	Mvk	0.354212	0.772967		19.8581	19.876	19.9358	19.8969	19.1652	19.2283	19.8915	19.5506	19.4993	19.5283	acetyl-CoA metabolic process;alcohol metabolic process;biological regulation;biosynthetic process;cellular biosynthetic process;cellular lipid metabolic process;cellular metabolic process;cellular process;cholesterol biosynthetic process;cholesterol metabolic process;coenzyme metabolic process;cofactor metabolic process;isopentenyl diphosphate biosynthetic process;isopentenyl diphosphate biosynth…	adenyl nucleotide binding;adenyl ribonucleotide binding;ATP binding;binding;catalytic activity;identical protein binding;kinase activity;mevalonate kinase activity;nucleotide binding;phosphotransferase activity, alcohol group as acceptor;protein binding;purine nucleotide binding;purine ribonucleoside triphosphate binding;purine ribonucleotide binding;ribonucleotide binding;transferase activity;tr…	cell part;cytoplasmic part;cytosol;extracellular membrane-bounded organelle;extracellular organelle;extracellular region part;extracellular vesicular exosome;intracellular part;membrane-bounded organelle;membrane-bounded vesicle;organelle;vesicle	Peroxisome;Terpenoid backbone biosynthesis	Cytoplasm;Peroxisome		3	3	6	17.7	226;238;266;407;395;136	24.415	0	37.085	4	136320000	0.267329			tr|A0A0G2JEG0|A0A0G2JEG0_MOUSE Mevalonate kinase OS=Mus musculus OX=10090 GN=Mvk PE=1 SV=1;tr|A0A0G2JFX8|A0A0G2JFX8_MOUSE Mevalonate kinase OS=Mus musculus OX=10090 GN=Mvk PE=1 SV=1;tr|D3YV77|D3YV77_MOUSE Mevalonate kinase (Fragment) OS=Mus musculus OX=100
105	A0A0G2JEG2;Q3TCX3-4;Q3TCX3-3;Q3TCX3-2;Q3TCX3	UPF0469 protein KIAA0907	Kiaa0907	1.09103	2.5752	+	20.457	20.4329	20.7159	20.5916	19.2779	19.5364	19.7157	19.339	19.5137	19.9249		binding;nucleic acid binding;RNA binding			Cytoplasm;Nucleus		2	2	5	4.2	432;131;430;487;612	45.423	0.00024166	2.821	4	435190000	0.00715942			tr|A0A0G2JEG2|A0A0G2JEG2_MOUSE KH homology domain-containing protein 4 OS=Mus musculus OX=10090 GN=Khdc4 PE=1 SV=1;sp|Q3TCX3-4|KHDC4_MOUSE Isoform 4 of KH homology domain-containing protein 4 OS=Mus musculus OX=10090 GN=Khdc4;sp|Q3TCX3-3|KHDC4_MOUSE Isofor
107	A0A0G2JEK2;P63254	Cysteine-rich protein 1	Crip1	-1.17463	2.08086		20.3291	20.5058	20.1932	20.386	21.2083	21.3854	21.3902	21.9535	21.6181	21.0599	biological regulation;cellular process;cellular response to abiotic stimulus;cellular response to antibiotic;cellular response to chemical stimulus;cellular response to light stimulus;cellular response to radiation;cellular response to stimulus;cellular response to stress;cellular response to UV;cellular response to UV-B;DNA damage response, signal transduction resulting in induction of apoptosis…	AT DNA binding;binding;cation binding;DNA bending activity;DNA binding;ion binding;metal ion binding;nucleic acid binding;peptide binding;sequence-specific DNA binding;transition metal ion binding;zinc ion binding	cell part;cytoplasm;intracellular part				2	2	2	12.5	128;77	13.582	0	3.3525	3	582830000	0.0181667			tr|A0A0G2JEK2|A0A0G2JEK2_MOUSE Cysteine-rich protein 1 OS=Mus musculus OX=10090 GN=Crip1 PE=1 SV=1;sp|P63254|CRIP1_MOUSE Cysteine-rich protein 1 OS=Mus musculus OX=10090 GN=Crip1 PE=1 SV=2
108	A0A0G2JEK9;E9Q2G1;E9Q0X5;P97822-3;P97822-2;P97822	Acidic leucine-rich nuclear phosphoprotein 32 family member E	Anp32e	0.146938	0.961838		13.0471	NaN	13.1076	11.6073	NaN	NaN	12.9739	12.8869	NaN	13.1365	ATP-dependent chromatin remodeling;biological regulation;cellular component organization;cellular component organization at cellular level;cellular component organization or biogenesis;cellular component organization or biogenesis at cellular level;cellular macromolecular complex subunit organization;cellular process;chromatin modification;chromatin organization;chromatin remodeling;chromosome or…	binding;enzyme inhibitor activity;enzyme regulator activity;histone binding;phosphatase inhibitor activity;phosphatase regulator activity;protein binding	cell part;chromatin remodeling complex;chromosomal part;cytoplasm;cytoplasmic membrane-bounded vesicle;cytoplasmic part;cytoplasmic vesicle;intracellular membrane-bounded organelle;intracellular organelle;intracellular organelle part;intracellular part;macromolecular complex;membrane-bounded organelle;membrane-bounded vesicle;nuclear chromosome part;nuclear part;nucleus;organelle;organelle part;p…		Cytoplasm;Nucleus		1	1	6	15.5	71;109;219;137;248;260	8.4438	0.0036739	2.285	1	5208500	0.37213			tr|A0A0G2JEK9|A0A0G2JEK9_MOUSE Acidic leucine-rich nuclear phosphoprotein 32 family member E OS=Mus musculus OX=10090 GN=Anp32e PE=1 SV=1;tr|E9Q2G1|E9Q2G1_MOUSE Acidic leucine-rich nuclear phosphoprotein 32 family member E OS=Mus musculus OX=10090 GN=Anp32
110	A0A0G2JER9;O54946-2;O54946;A0A0G2JGN9;A0A0G2JEI3;G3X8S5;A0A087WP03;F6YRQ2;Q9QYI8	DnaJ homolog subfamily B member 6	Dnajb6	-0.0790908	0.056431		17.8422	18.6649	18.8703	18.5718	17.85	18.8155	19.1102	18.6545	18.678	18.4924	actin cytoskeleton organization;actin filament-based process;anatomical structure development;biological adhesion;biological regulation;cell adhesion;cell differentiation;cell differentiation involved in embryonic placenta development;cell-cell adhesion;cellular component organization;cellular component organization at cellular level;cellular component organization or biogenesis;cellular componen…	ATPase activator activity;ATPase regulator activity;binding;chaperone binding;DNA binding;enzyme activator activity;enzyme regulator activity;heat shock protein binding;nucleic acid binding;nucleoside-triphosphatase regulator activity;protein binding;protein binding involved in protein folding;unfolded protein binding	cell part;contractile fiber part;cytoplasm;cytoplasmic part;cytosol;intracellular membrane-bounded organelle;intracellular organelle;intracellular organelle part;intracellular part;membrane;membrane-bounded organelle;nuclear part;nucleoplasm;nucleus;organelle;organelle part;perinuclear region of cytoplasm;Z disc		Cytoplasm;Myofibril;Nucleus;Perinuclear region;Sarcomere;Z line		3	2	9	11.9	243;242;365;22;62;261;110;231;312	26.998	0.0038751	2.2188	2	117880000	0.87677			tr|A0A0G2JER9|A0A0G2JER9_MOUSE DnaJ homolog subfamily B member 6 OS=Mus musculus OX=10090 GN=Dnajb6 PE=1 SV=1;sp|O54946-2|DNJB6_MOUSE Isoform B of DnaJ homolog subfamily B member 6 OS=Mus musculus OX=10090 GN=Dnajb6;sp|O54946|DNJB6_MOUSE DnaJ homolog subfa
111	A0A0G2JES3;P51410;A0A140T8T4;D3Z629;D3YZT0;A0A0G2JFQ3	60S ribosomal protein L9	Rpl9	-0.296239	0.490337		24.4754	24.2381	24.3196	24.3876	24.1979	24.2904	25.0771	24.6468	24.0741	24.4475	biosynthetic process;cellular biosynthetic process;cellular macromolecule biosynthetic process;cellular macromolecule metabolic process;cellular metabolic process;cellular process;cellular protein metabolic process;macromolecule biosynthetic process;macromolecule metabolic process;metabolic process;primary metabolic process;protein metabolic process;translation	binding;nucleic acid binding;RNA binding;rRNA binding;structural constituent of ribosome;structural molecule activity	adherens junction;anchoring junction;cell junction;cell part;cell-substrate adherens junction;cell-substrate junction;cytoplasm;cytosolic large ribosomal subunit;focal adhesion;intracellular membrane-bounded organelle;intracellular non-membrane-bounded organelle;intracellular organelle;intracellular organelle part;intracellular part;large ribosomal subunit;macromolecular complex;membrane;membrane…	Ribosome			7	7	6	33.5	191;192;192;166;108;66	21.622	0	29.706	18	4269000000	0.391481	73;133		tr|A0A0G2JES3|A0A0G2JES3_MOUSE 60S ribosomal protein L9 (Fragment) OS=Mus musculus OX=10090 GN=Rpl9 PE=1 SV=1;sp|P51410|RL9_MOUSE 60S ribosomal protein L9 OS=Mus musculus OX=10090 GN=Rpl9 PE=1 SV=2;tr|A0A140T8T4|A0A140T8T4_MOUSE 60S ribosomal protein L9 OS
112	A0A0G2JEV1;Q7TMG8;O55126	Protein NipSnap homolog 2	Gbas	0.0990543	0.220302		19.6831	19.1794	19.2897	19.4664	19.439	19.0405	19.2732	19.1429	19.4668	19.2807	ATP biosynthetic process;ATP metabolic process;biological regulation;biosynthetic process;cellular biosynthetic process;cellular metabolic process;cellular nitrogen compound biosynthetic process;cellular nitrogen compound metabolic process;cellular process;generation of precursor metabolites and energy;heterocycle biosynthetic process;heterocycle metabolic process;metabolic process;negative regul…		cell part;cytoplasmic part;intracellular membrane-bounded organelle;intracellular organelle;intracellular part;membrane-bounded organelle;mitochondrion;organelle		Cytoplasm;Mitochondrion outer membrane		3	3	3	15.3	111;281;281	12.489	0	3.8214	6	581030000	0.678654			tr|A0A0G2JEV1|A0A0G2JEV1_MOUSE Protein NipSnap homolog 2 OS=Mus musculus OX=10090 GN=Nipsnap2 PE=1 SV=1;tr|Q7TMG8|Q7TMG8_MOUSE Glioblastoma amplified sequence OS=Mus musculus OX=10090 GN=Nipsnap2 PE=1 SV=1;sp|O55126|NIPS2_MOUSE Protein NipSnap homolog 2 OS
114	A0A0G2JF07;Q61129	Complement factor I;Complement factor I heavy chain;Complement factor I light chain	Cfi	-0.0302486	0.0522532		20.4136	20.7289	20.5766	20.7208	20.9506	20.8876	20.4904	20.3689	21.0819	21.0752	activation of immune response;biological regulation;complement activation;complement activation, classical pathway;defense response;humoral immune response;immune effector process;immune response;immune system process;innate immune response;macromolecule metabolic process;metabolic process;positive regulation of biological process;positive regulation of immune response;positive regulation of immu…	binding;cargo receptor activity;catalytic activity;cation binding;endopeptidase activity;hydrolase activity;ion binding;metal ion binding;peptidase activity;peptidase activity, acting on L-amino acid peptides;receptor activity;scavenger receptor activity;serine hydrolase activity;serine-type endopeptidase activity;serine-type peptidase activity	cell part;extracellular membrane-bounded organelle;extracellular organelle;extracellular region part;extracellular space;extracellular vesicular exosome;intracellular membrane-bounded organelle;intracellular organelle;intracellular part;membrane;membrane-bounded organelle;membrane-bounded vesicle;nucleus;organelle;vesicle	Complement and coagulation cascades;Staphylococcus aureus infection	Extracellular space;Secreted		3	3	2	22.8	145;603	16.46	0	4.9132	3	450410000	0.90584		89	tr|A0A0G2JF07|A0A0G2JF07_MOUSE Complement factor I (Fragment) OS=Mus musculus OX=10090 GN=Cfi PE=1 SV=1;sp|Q61129|CFAI_MOUSE Complement factor I OS=Mus musculus OX=10090 GN=Cfi PE=1 SV=3
115	A0A0G2JFJ6;Q7TPD0-2;Q7TPD0	Integrator complex subunit 3	Ints3	0.553259	0		NaN	14.8925	NaN	13.5309	14.6204	NaN	13.6098	14.7874	12.7507	NaN	biological regulation;cell cycle checkpoint;cellular macromolecule metabolic process;cellular metabolic process;cellular nitrogen compound metabolic process;cellular process;cellular response to stimulus;cellular response to stress;DNA metabolic process;DNA repair;macromolecule metabolic process;metabolic process;mitotic cell cycle checkpoint;ncRNA metabolic process;ncRNA processing;nitrogen comp…		cell part;integrator complex;intracellular membrane-bounded organelle;intracellular organelle;intracellular organelle part;intracellular part;macromolecular complex;membrane-bounded organelle;nuclear part;nucleoplasm part;nucleus;organelle;organelle part;protein complex;SOSS complex		Cytoplasm;Nucleus		1	1	3	2.6	1035;330;1041	117.25	0	90.565	3	22966000	0.998867			tr|A0A0G2JFJ6|A0A0G2JFJ6_MOUSE Integrator complex subunit 3 OS=Mus musculus OX=10090 GN=Ints3 PE=1 SV=1;sp|Q7TPD0-2|INT3_MOUSE Isoform 2 of Integrator complex subunit 3 OS=Mus musculus OX=10090 GN=Ints3;sp|Q7TPD0|INT3_MOUSE Integrator complex subunit 3 OS=
116	A0A0G2JFP4	Ferric-chelate reductase 1	Frrs1	0.625384	0.937964		19.7681	19.1504	19.3875	19.376	18.785	18.194	19.2629	18.3819	17.9464	18.9193							1	1	1	1.5	592	66.066	0.006745	1.8053	2	151550000	0.154803			tr|A0A0G2JFP4|A0A0G2JFP4_MOUSE Ferric-chelate reductase 1 OS=Mus musculus OX=10090 GN=Frrs1 PE=1 SV=1
117	A0A0G2JFQ8;E9PYJ7;Q6ZPQ6-2;Q6ZPQ6	Membrane-associated phosphatidylinositol transfer protein 2	Pitpnm2	-0.992702	0.703734		17.1499	17.1694	17.0287	17.5259	16.8452	16.6072	18.9389	18.542	16.705	17.5911	establishment of localization;transport	binding;cation binding;ion binding;lipid binding;metal ion binding;phospholipid binding	cell part;cytoplasm;cytoskeleton;endomembrane system;intracellular;intracellular membrane-bounded organelle;intracellular non-membrane-bounded organelle;intracellular organelle;intracellular part;membrane;membrane-bounded organelle;non-membrane-bounded organelle;organelle		Cytoplasm;Cytoskeleton;Endomembrane system	Peripheral membrane protein	2	2	4	4.4	436;1331;1281;1335	50.925	0.0061606	1.8944	2	473720000	0.201748			tr|A0A0G2JFQ8|A0A0G2JFQ8_MOUSE Membrane-associated phosphatidylinositol transfer protein 2 OS=Mus musculus OX=10090 GN=Pitpnm2 PE=1 SV=1;tr|E9PYJ7|E9PYJ7_MOUSE Membrane-associated phosphatidylinositol transfer protein 2 OS=Mus musculus OX=10090 GN=Pitpnm2
120	A0A0G2JFT8;Q9D394-2;Q9D394;Q9D394-3;Q9D394-4;D6RET4	Protein RUFY3	Rufy3	0.103881	0.443269		21.7215	21.6533	21.6471	21.8143	21.3951	21.4937	21.5818	21.7332	21.4887	21.5068	biological regulation;negative regulation of axonogenesis;negative regulation of biological process;negative regulation of cell development;negative regulation of cell differentiation;negative regulation of cell projection organization;negative regulation of cellular component organization;negative regulation of cellular process;negative regulation of developmental process;negative regulation of …		axon;cell body;cell part;cell projection;cell projection part;dendrite;filopodium;growth cone;neuron projection;neuronal cell body;site of polarized growth		Cell projection;Cytoplasm;Endomembrane system;Filopodium;Growth cone;Invadopodium;Lamellipodium;Perikaryon		7	6	6	9.9	669;665;469;487;519;217	74.769	0	34.157	10	226650000	0.554666			tr|A0A0G2JFT8|A0A0G2JFT8_MOUSE Protein RUFY3 OS=Mus musculus OX=10090 GN=Rufy3 PE=1 SV=1;sp|Q9D394-2|RUFY3_MOUSE Isoform 2 of Protein RUFY3 OS=Mus musculus OX=10090 GN=Rufy3;sp|Q9D394|RUFY3_MOUSE Protein RUFY3 OS=Mus musculus OX=10090 GN=Rufy3 PE=1 SV=1;sp
121	A0A0G2JFW6;Q6NXI6-2;Q6NXI6	Regulation of nuclear pre-mRNA domain-containing protein 2	Rprd2	0.0842743	0.190073		18.5359	19.1144	18.8943	19.1882	18.744	18.875	18.8029	18.7449	18.4965	18.9023			cell part;DNA-directed RNA polymerase II, holoenzyme;intracellular organelle part;intracellular part;macromolecular complex;nuclear part;nucleoplasm part;organelle part;protein complex				3	3	3	2.7	1386;1425;1469	147.62	0	19.068	5	135270000	0.717095			tr|A0A0G2JFW6|A0A0G2JFW6_MOUSE Regulation of nuclear pre-mRNA domain-containing protein 2 (Fragment) OS=Mus musculus OX=10090 GN=Rprd2 PE=1 SV=1;sp|Q6NXI6-2|RPRD2_MOUSE Isoform 2 of Regulation of nuclear pre-mRNA domain-containing protein 2 OS=Mus musculus
122	A0A0G2JG00;Q3TUE1;A0A0G2JGW9;A0A0G2JFY5;Q3UUU2;Q91WJ8;Q91WJ8-2;A0A0G2JFK2;A0A0G2JG96;A0A0G2JGV9	Far upstream element-binding protein 1	Fubp1	-0.288133	0.645161		20.5941	20.5291	20.7029	20.7374	20.5078	20.6645	21.0613	21.1212	20.7451	20.5118	biological regulation;positive regulation of biological process;positive regulation of biosynthetic process;positive regulation of cellular biosynthetic process;positive regulation of cellular metabolic process;positive regulation of cellular process;positive regulation of gene expression;positive regulation of macromolecule biosynthetic process;positive regulation of macromolecule metabolic proc…	binding;DNA binding;nucleic acid binding	cell part;intracellular membrane-bounded organelle;intracellular organelle;intracellular organelle part;intracellular part;membrane-bounded organelle;nuclear part;nucleoplasm;nucleus;organelle;organelle part		Nucleus		9	7	10	19.5	523;642;643;654;700;651;672;306;149;69	54.844	0	50.136	9	381820000	0.334329			tr|A0A0G2JG00|A0A0G2JG00_MOUSE Far upstream element-binding protein 1 OS=Mus musculus OX=10090 GN=Fubp1 PE=1 SV=1;tr|Q3TUE1|Q3TUE1_MOUSE Far upstream element-binding protein 1 OS=Mus musculus OX=10090 GN=Fubp1 PE=1 SV=1;tr|A0A0G2JGW9|A0A0G2JGW9_MOUSE Far u
124	E9PVP1;A0A0G2JG52	Crystallin beta-gamma domain-containing 1	Aim1	-1.15476	1.46656		17.3379	17.6124	16.7957	16.3596	18.3475	18.419	18.9061	17.9568	18.0371	18.1258							2	2	2	1.3	1691;2065	184.73	0	5.521	3	11771000	0.0482702			tr|E9PVP1|E9PVP1_MOUSE Crystallin beta-gamma domain-containing 1 OS=Mus musculus OX=10090 GN=Crybg1 PE=1 SV=1;tr|A0A0G2JG52|A0A0G2JG52_MOUSE Crystallin beta-gamma domain-containing 1 OS=Mus musculus OX=10090 GN=Crybg1 PE=1 SV=1
125	A0A0G2JG95;Q8BX10-2;Q8BX10	Serine/threonine-protein phosphatase PGAM5, mitochondrial	Pgam5	-0.47586	0.717901		19.4202	19.2877	19.0395	19.1824	19.1625	19.2571	20.0369	19.9756	19.1884	18.8955	biological regulation;cell death;cellular localization;cellular macromolecule localization;cellular metabolic process;cellular process;cellular protein localization;cellular response to stimulus;death;dephosphorylation;intracellular signal transduction;localization;macromolecule localization;metabolic process;necroptosis;necrotic cell death;phosphate-containing compound metabolic process;phosphor…	binding;catalytic activity;enzyme activator activity;enzyme regulator activity;GTPase activator activity;GTPase regulator activity;hydrolase activity;hydrolase activity, acting on ester bonds;molecular transducer activity;nucleoside-triphosphatase regulator activity;phosphatase activity;phosphoprotein phosphatase activity;phosphoric ester hydrolase activity;protein binding;protein complex binding…	cell part;cytoplasmic part;integral to membrane;intracellular membrane-bounded organelle;intracellular organelle;intracellular organelle part;intracellular part;intrinsic to membrane;membrane;membrane part;membrane-bounded organelle;mitochondrial membrane;mitochondrial outer membrane;mitochondrial part;mitochondrion;organelle;organelle membrane;organelle outer membrane;organelle part;outer membra…		Mitochondrion outer membrane	Single-pass membrane protein	6	6	3	34.1	179;287;288	20.294	0	18.115	8	532610000	0.252138			tr|A0A0G2JG95|A0A0G2JG95_MOUSE Serine/threonine-protein phosphatase PGAM5, mitochondrial (Fragment) OS=Mus musculus OX=10090 GN=Pgam5 PE=1 SV=1;sp|Q8BX10-2|PGAM5_MOUSE Isoform 2 of Serine/threonine-protein phosphatase PGAM5, mitochondrial OS=Mus musculus O
126	A0A0G2JGD2;P07091	Protein S100-A4	S100a4	-1.17103	2.27065		16.7748	16.7789	16.33	16.2739	17.4943	17.5506	17.9699	17.9325	17.2463	17.17	biological regulation;positive regulation of biological process;positive regulation of cell communication;positive regulation of cellular process;positive regulation of I-kappaB kinase/NF-kappaB cascade;positive regulation of intracellular protein kinase cascade;positive regulation of response to stimulus;positive regulation of signal transduction;positive regulation of signaling;regulation of bi…	binding;calcium ion binding;cation binding;identical protein binding;ion binding;metal ion binding;protein binding;RAGE receptor binding;receptor binding	cell part;cell projection;cytoplasmic part;extracellular membrane-bounded organelle;extracellular organelle;extracellular region part;extracellular space;extracellular vesicular exosome;intracellular membrane-bounded organelle;intracellular organelle;intracellular part;membrane-bounded organelle;membrane-bounded vesicle;neuron projection;nucleus;organelle;perinuclear region of cytoplasm;vesicle				2	2	2	21.8	78;101	9.0621	0.0023364	2.4532	2	24583000	0.0133023			tr|A0A0G2JGD2|A0A0G2JGD2_MOUSE Protein S100-A4 (Fragment) OS=Mus musculus OX=10090 GN=S100a4 PE=1 SV=1;sp|P07091|S10A4_MOUSE Protein S100-A4 OS=Mus musculus OX=10090 GN=S100a4 PE=1 SV=1
127	A0A0G2JGJ1;Q8BVI4;A0A0G2JGY0;D3Z1A1;D3Z099	Dihydropteridine reductase	Qdpr	0.5582	1.25161		24.7844	24.3608	24.3229	24.3628	23.8004	23.8041	24.2268	23.7663	23.1214	23.8561	amine catabolic process;amine metabolic process;anatomical structure development;aromatic amino acid family catabolic process;aromatic amino acid family metabolic process;aromatic compound biosynthetic process;aromatic compound catabolic process;biosynthetic process;carboxylic acid catabolic process;carboxylic acid metabolic process;catabolic process;cellular amine metabolic process;cellular amin…	6,7-dihydropteridine reductase activity;binding;catalytic activity;coenzyme binding;cofactor binding;NAD binding;NADH binding;NADP binding;NADPH binding;nucleotide binding;oxidoreductase activity;oxidoreductase activity, acting on the CH-NH group of donors;oxidoreductase activity, acting on the CH-NH group of donors, NAD or NADP as acceptor	cell part;cell projection;cytoplasm;cytoplasmic part;cytosol;extracellular membrane-bounded organelle;extracellular organelle;extracellular region part;extracellular vesicular exosome;intracellular membrane-bounded organelle;intracellular organelle;intracellular part;membrane-bounded organelle;membrane-bounded vesicle;mitochondrion;neuron projection;organelle;vesicle	Folate biosynthesis			7	1	5	41.8	213;241;139;159;136	22.346	0	3.2579	3	5424500000	0.109278	158		tr|A0A0G2JGJ1|A0A0G2JGJ1_MOUSE Dihydropteridine reductase OS=Mus musculus OX=10090 GN=Qdpr PE=1 SV=1;sp|Q8BVI4|DHPR_MOUSE Dihydropteridine reductase OS=Mus musculus OX=10090 GN=Qdpr PE=1 SV=2;tr|A0A0G2JGY0|A0A0G2JGY0_MOUSE Dihydropteridine reductase OS=Mus
128	A0A0G2JGL8;Q99PU8-2;Q99PU8;Q99PU8-3;A0A0G2JGD9;A0A0G2JGY7;A0A0G2JE53;A0A0G2JGL1	Putative ATP-dependent RNA helicase DHX30	Dhx30	-0.0153262	0.0363995		19.5076	19.3886	19.7125	19.7656	19.3381	19.5761	19.6595	19.6571	19.6197	19.5702	cellular macromolecule metabolic process;cellular metabolic process;cellular nitrogen compound metabolic process;cellular process;macromolecule metabolic process;metabolic process;nitrogen compound metabolic process;nucleic acid metabolic process;nucleobase-containing compound metabolic process;primary metabolic process;RNA metabolic process;RNA processing	adenyl nucleotide binding;adenyl ribonucleotide binding;ATP binding;ATPase activity;ATPase activity, coupled;ATP-dependent helicase activity;ATP-dependent RNA helicase activity;binding;catalytic activity;chromatin binding;double-stranded RNA binding;helicase activity;hydrolase activity;hydrolase activity, acting on acid anhydrides;hydrolase activity, acting on acid anhydrides, in phosphorus-conta…	cell part;cytoplasm;cytoplasmic part;intracellular membrane-bounded organelle;intracellular non-membrane-bounded organelle;intracellular organelle;intracellular organelle part;intracellular part;membrane-bounded organelle;mitochondrial nucleoid;mitochondrial part;mitochondrion;non-membrane-bounded organelle;nucleoid;nucleus;organelle;organelle part		Cytoplasm;Mitochondrion;Mitochondrion matrix;Mitochondrion nucleoid		7	7	8	5.8	1186;1194;1217;1223;101;134;175;239	133.03	0	9.4835	9	136080000	0.941062			tr|A0A0G2JGL8|A0A0G2JGL8_MOUSE RNA helicase OS=Mus musculus OX=10090 GN=Dhx30 PE=1 SV=1;sp|Q99PU8-2|DHX30_MOUSE Isoform 2 of ATP-dependent RNA helicase DHX30 OS=Mus musculus OX=10090 GN=Dhx30;sp|Q99PU8|DHX30_MOUSE ATP-dependent RNA helicase DHX30 OS=Mus mu
130	A0A0G2JGQ3;O88653	Ragulator complex protein LAMTOR3	Lamtor3	-0.326071	0.488394		18.3459	18.1643	17.4619	17.6936	18.1024	17.9269	18.4573	18.3907	18.2009	17.6091	biological regulation;cellular localization;cellular macromolecule localization;cellular process;cellular protein localization;cellular response to acid;cellular response to amine stimulus;cellular response to amino acid stimulus;cellular response to chemical stimulus;cellular response to endogenous stimulus;cellular response to organic nitrogen;cellular response to organic substance;cellular res…		cell part;cytoplasmic part;endosomal part;endosome;intracellular membrane-bounded organelle;intracellular organelle;intracellular organelle part;intracellular part;late endosome;macromolecular complex;membrane part;membrane-bounded organelle;organelle;organelle part;protein complex;Ragulator complex	MAPK signaling pathway	Late endosome membrane	Peripheral membrane protein	1	1	2	44.4	36;124	3.9807	0	10.373	2	115260000	0.382321			tr|A0A0G2JGQ3|A0A0G2JGQ3_MOUSE Ragulator complex protein LAMTOR3 (Fragment) OS=Mus musculus OX=10090 GN=Lamtor3 PE=1 SV=1;sp|O88653|LTOR3_MOUSE Ragulator complex protein LAMTOR3 OS=Mus musculus OX=10090 GN=Lamtor3 PE=1 SV=1
131	A0A0G2JGQ4;P54729	NEDD8 ultimate buster 1	Nub1	-0.226945	0.56254		21.1866	21.0056	21.172	21.1915	21.013	21.1622	21.5581	21.4739	21.0069	21.1693	biological regulation;catabolic process;cellular catabolic process;cellular macromolecule catabolic process;cellular macromolecule metabolic process;cellular metabolic process;cellular process;cellular protein metabolic process;macromolecule catabolic process;macromolecule metabolic process;macromolecule modification;metabolic process;modification-dependent macromolecule catabolic process;modific…		cell part;cytoplasm;intracellular membrane-bounded organelle;intracellular non-membrane-bounded organelle;intracellular organelle;intracellular organelle part;intracellular part;membrane-bounded organelle;non-membrane-bounded organelle;nuclear part;nucleolus;nucleus;organelle;organelle part		Nucleus		9	9	2	15.5	638;614	73.116	0	31.03	12	455750000	0.392888	340;423		tr|A0A0G2JGQ4|A0A0G2JGQ4_MOUSE NEDD8 ultimate buster 1 OS=Mus musculus OX=10090 GN=Nub1 PE=1 SV=1;sp|P54729|NUB1_MOUSE NEDD8 ultimate buster 1 OS=Mus musculus OX=10090 GN=Nub1 PE=1 SV=2
132	Q8CCM0;E9Q1V9;E9Q1W0;E9Q1T1;A0A0G2JGS4;Q6PHZ2-2;Q6PHZ2-4;Q6PHZ2;Q6PHZ2-5	Calcium/calmodulin-dependent protein kinase type II subunit delta	Camk2d	-0.399453	2.13801		17.9904	17.8156	18.0274	18.0087	18.3964	18.5328	18.3807	18.2546	18.1923	18.204	biological regulation;calcium ion transport;cardiac muscle contraction;cation homeostasis;cation transport;cell cycle process;cell growth;cell growth involved in cardiac muscle cell development;cellular cation homeostasis;cellular chemical homeostasis;cellular component assembly;cellular component organization;cellular component organization or biogenesis;cellular homeostasis;cellular ion homeost…	adenyl nucleotide binding;adenyl ribonucleotide binding;ATP binding;binding;calmodulin binding;calmodulin-dependent protein kinase activity;catalytic activity;channel inhibitor activity;channel regulator activity;cytoskeletal protein binding;identical protein binding;ion channel binding;ion channel inhibitor activity;kinase activity;nucleotide binding;phosphotransferase activity, alcohol group as…	axon part;calcium channel complex;cation channel complex;cell body;cell junction;cell part;cell projection part;cell-cell contact zone;cell-cell junction;cytoplasm;cytoplasmic part;cytosol;endoplasmic reticulum;endoplasmic reticulum membrane;endoplasmic reticulum part;initial segment;intercalated disc;intracellular membrane-bounded organelle;intracellular organelle;intracellular organelle part;in…	Calcium signaling pathway;ErbB signaling pathway;Gastric acid secretion;Glioma;GnRH signaling pathway;ko05152;Long-term potentiation;Melanogenesis;Neurotrophin signaling pathway;Olfactory transduction;Oocyte meiosis;Phototransduction - fly;Wnt signaling pathway	Cell membrane;Sarcolemma;Sarcoplasmic reticulum membrane	Peripheral membrane protein	4	1	9	9.7	361;488;512;533;533;478;492;499;512	40.677	0	6.7005	2	116910000	0.0664933			tr|Q8CCM0|Q8CCM0_MOUSE Calcium/calmodulin-dependent protein kinase type II subunit delta OS=Mus musculus OX=10090 GN=Camk2d PE=1 SV=1;tr|E9Q1V9|E9Q1V9_MOUSE Calcium/calmodulin-dependent protein kinase OS=Mus musculus OX=10090 GN=Camk2d PE=1 SV=2;tr|E9Q1W0|
133	A0A0G2JH04;P63073;A0A0G2JGT5;A0A0G2JG98;A0A0G2JFB4	Eukaryotic translation initiation factor 4E	Eif4e	-0.124994	0.628237		22.4625	22.2232	22.292	22.4272	22.3448	22.4395	22.525	22.4829	22.4217	22.4152	anatomical structure development;behavior;behavioral defense response;behavioral fear response;biological regulation;cell cycle process;cellular process;defense response;developmental process;fear response;G1/S transition of mitotic cell cycle;lung development;multicellular organismal process;multicellular organismal response to stress;negative regulation of biological process;negative regulation…	binding;nucleic acid binding;RNA binding;translation factor activity, nucleic acid binding;translation initiation factor activity	cell part;chromatoid body;cytoplasm;cytoplasmic mRNA processing body;cytoplasmic part;eukaryotic translation initiation factor 4F complex;extracellular membrane-bounded organelle;extracellular organelle;extracellular region part;extracellular vesicular exosome;intracellular non-membrane-bounded organelle;intracellular organelle;intracellular part;macromolecular complex;membrane-bounded organelle;…	Insulin signaling pathway;mTOR signaling pathway;RNA transport	Cytoplasm;P-body		4	4	5	30.8	185;217;183;79;132	21.009	0	26.211	14	2652100000	0.469572			tr|A0A0G2JH04|A0A0G2JH04_MOUSE Eukaryotic translation initiation factor 4E OS=Mus musculus OX=10090 GN=Eif4e PE=1 SV=1;sp|P63073|IF4E_MOUSE Eukaryotic translation initiation factor 4E OS=Mus musculus OX=10090 GN=Eif4e PE=1 SV=1;tr|A0A0G2JGT5|A0A0G2JGT5_MOU
135	K3W4P2;A0A0G2JH17;Q6P4S8;A0A0G2JDG8	Integrator complex subunit 1	Ints1	-0.112437	0.309672		17.7656	18.0384	18.1447	17.9242	17.9045	17.928	18.1729	18.2086	18.1674	18.0352	biological regulation;blastocyst growth;cell proliferation;cellular macromolecule metabolic process;cellular metabolic process;cellular nitrogen compound metabolic process;cellular process;developmental growth;developmental process;growth;inner cell mass cell proliferation;macromolecule metabolic process;metabolic process;ncRNA 3'-end processing;ncRNA metabolic process;ncRNA processing;negative r…		cell part;integral to membrane;integrator complex;intracellular membrane-bounded organelle;intracellular organelle;intracellular organelle part;intracellular part;intrinsic to membrane;macromolecular complex;membrane;membrane part;membrane-bounded organelle;nuclear membrane;nuclear part;nucleoplasm part;nucleus;organelle;organelle membrane;organelle part;protein complex		Nucleus membrane	Single-pass membrane protein	4	4	4	2.2	2220;2222;2195;175	247.71	0	14.465	6	92554000	0.603771			tr|K3W4P2|K3W4P2_MOUSE Integrator complex subunit 1 OS=Mus musculus OX=10090 GN=Ints1 PE=1 SV=2;tr|A0A0G2JH17|A0A0G2JH17_MOUSE Integrator complex subunit 1 OS=Mus musculus OX=10090 GN=Ints1 PE=1 SV=1;sp|Q6P4S8|INT1_MOUSE Integrator complex subunit 1 OS=Mus
138	A0A0J9YTY0;A0A0J9YUL3;Q8C1B7-3;Q8C1B7-2;Q8C1B7;A0A0J9YVA6	Septin-11	Sept11	0.312274	0.800866		20.5941	20.6889	20.8964	20.8634	20.7149	20.6859	20.3393	20.1884	20.9351	20.9164	cell cycle;cell division;cellular component assembly;cellular component organization;cellular component organization or biogenesis;cellular process;macromolecular complex assembly;macromolecular complex subunit organization;protein complex assembly;protein complex subunit organization;protein heterooligomerization;protein oligomerization	binding;GTP binding;guanyl nucleotide binding;guanyl ribonucleotide binding;nucleotide binding;purine nucleotide binding;purine ribonucleoside triphosphate binding;purine ribonucleotide binding;ribonucleotide binding	actin filament bundle;actomyosin;axon;cell junction;cell part;cell projection;cell projection part;cytoplasm;cytoskeletal part;dendritic spine;extracellular membrane-bounded organelle;extracellular organelle;extracellular region part;extracellular vesicular exosome;intracellular organelle part;intracellular part;membrane-bounded organelle;membrane-bounded vesicle;neuron projection;neuron spine;or…		Axon;Cell junction;Cell projection;Cytoplasm;Cytoskeleton;Dendritic spine;Synapse		5	3	6	14.8	425;432;425;429;431;204	48.978	0	113.18	5	579010000	0.276377			tr|A0A0J9YTY0|A0A0J9YTY0_MOUSE Septin OS=Mus musculus OX=10090 GN=Septin11 PE=1 SV=1;tr|A0A0J9YUL3|A0A0J9YUL3_MOUSE Septin OS=Mus musculus OX=10090 GN=Septin11 PE=1 SV=1;sp|Q8C1B7-3|SEP11_MOUSE Isoform 3 of Septin-11 OS=Mus musculus OX=10090 GN=Septin11;sp
139	A0A0J9YUM4;Q91YZ2;A0A0J9YU62;O88712-3;O88712-2;O88712;P56546;P56546-2;A0A0J9YTW3;E9PWQ9;E9Q0T4	C-terminal-binding protein 1;C-terminal-binding protein 2	Ctbp2;Ctbp1	-0.591602	0.928426		21.7888	21.6458	21.5869	21.6886	21.6821	21.838	22.5511	22.5632	21.821	21.7917	biological regulation;biosynthetic process;cell differentiation;cellular biosynthetic process;cellular component organization;cellular component organization at cellular level;cellular component organization or biogenesis;cellular component organization or biogenesis at cellular level;cellular developmental process;cellular macromolecule biosynthetic process;cellular macromolecule metabolic proce…	binding;catalytic activity;chromatin binding;coenzyme binding;cofactor binding;hormone receptor binding;NAD binding;nuclear hormone receptor binding;nucleic acid binding transcription factor activity;nucleotide binding;oxidoreductase activity;oxidoreductase activity, acting on CH-OH group of donors;oxidoreductase activity, acting on the CH-OH group of donors, NAD or NADP as acceptor;protein bindi…	cell junction;cell part;cytoplasmic part;cytosol;intracellular membrane-bounded organelle;intracellular organelle;intracellular organelle part;intracellular part;macromolecular complex;membrane-bounded organelle;nuclear part;nucleoplasm;nucleoplasm part;nucleus;organelle;organelle part;protein complex;synapse;transcription factor complex;transcriptional repressor complex	Chronic myeloid leukemia;Notch signaling pathway;Pathways in cancer;Wnt signaling pathway	Cell junction;Cytoplasm;Nucleus;Synapse		3	3	11	6.8	337;420;429;367;430;441;445;988;180;188;176	37.006	0	4.9271	4	365980000	0.160667			tr|A0A0J9YUM4|A0A0J9YUM4_MOUSE C-terminal-binding protein 1 OS=Mus musculus OX=10090 GN=Ctbp1 PE=1 SV=1;tr|Q91YZ2|Q91YZ2_MOUSE C-terminal-binding protein 2 OS=Mus musculus OX=10090 GN=Ctbp2 PE=1 SV=1;tr|A0A0J9YU62|A0A0J9YU62_MOUSE C-terminal-binding protei
140	A0A0J9YU65;G3X8Z9;Q80UQ2-2;Q80UQ2	Ras association domain-containing protein 6	Rassf6	-0.354336	0.510253		17.7395	17.5621	17.3322	17.2423	17.3381	17.1573	18.1886	18.1701	17.4997	17.5124	apoptosis;biological regulation;cell death;cellular process;cellular response to stimulus;death;positive regulation of apoptosis;positive regulation of biological process;positive regulation of cell death;positive regulation of cellular process;positive regulation of programmed cell death;programmed cell death;regulation of apoptosis;regulation of biological process;regulation of cell death;regul…						1	1	4	29	31;341;328;353	3.5138	0	3.4925	2	38065000	0.364384			tr|A0A0J9YU65|A0A0J9YU65_MOUSE Ras association domain-containing protein 6 (Fragment) OS=Mus musculus OX=10090 GN=Rassf6 PE=4 SV=1;tr|G3X8Z9|G3X8Z9_MOUSE Ras association domain-containing protein 6 OS=Mus musculus OX=10090 GN=Rassf6 PE=1 SV=1;sp|Q80UQ2-2|R
141	A0A0J9YU79;E9Q1Q9;P97328;A0A0J9YUK6	Ketohexokinase	Khk	-0.349868	0.711343		19.509	19.2489	19.3123	19.2108	19.3504	19.4876	20.0793	19.6901	19.3466	19.518	alcohol metabolic process;biological regulation;carbohydrate metabolic process;carbohydrate phosphorylation;cellular carbohydrate metabolic process;cellular metabolic process;cellular process;fructose metabolic process;hexose metabolic process;metabolic process;monosaccharide metabolic process;phosphate-containing compound metabolic process;phosphorus metabolic process;phosphorylation;primary met…	adenyl nucleotide binding;adenyl ribonucleotide binding;ATP binding;binding;carbohydrate kinase activity;catalytic activity;ketohexokinase activity;kinase activity;nucleotide binding;phosphotransferase activity, alcohol group as acceptor;purine nucleotide binding;purine ribonucleoside triphosphate binding;purine ribonucleotide binding;ribonucleotide binding;transferase activity;transferase activi…	cell part;cytoplasm;extracellular membrane-bounded organelle;extracellular organelle;extracellular region part;extracellular vesicular exosome;intracellular membrane-bounded organelle;intracellular organelle;intracellular part;membrane-bounded organelle;membrane-bounded vesicle;nucleus;organelle;vesicle	Fructose and mannose metabolism			11	5	4	41.3	298;343;298;253	32.74	0	103.39	5	83585000	0.288131	96;98;99;282;289		tr|A0A0J9YU79|A0A0J9YU79_MOUSE Ketohexokinase OS=Mus musculus OX=10090 GN=Khk PE=1 SV=1;tr|E9Q1Q9|E9Q1Q9_MOUSE Ketohexokinase OS=Mus musculus OX=10090 GN=Khk PE=1 SV=1;sp|P97328|KHK_MOUSE Ketohexokinase OS=Mus musculus OX=10090 GN=Khk PE=1 SV=1;tr|A0A0J9YU
142	A0A0J9YUB6;Q9CRD0;Q9CRD0-3;Q9CRD0-2;A0A0J9YUK7	OCIA domain-containing protein 1	Ociad1	-0.0537675	0.191561		22.3531	22.4332	22.4393	22.4394	22.2842	22.4579	22.4586	22.6441	22.5136	22.3955			cell part;cytoplasmic part;endosome;intracellular membrane-bounded organelle;intracellular organelle;intracellular part;membrane;membrane-bounded organelle;mitochondrion;organelle		Endosome		8	8	5	46.6	178;247;189;196;136	19.622	0	124.41	23	5030000000	0.763974			tr|A0A0J9YUB6|A0A0J9YUB6_MOUSE OCIA domain-containing protein 1 (Fragment) OS=Mus musculus OX=10090 GN=Ociad1 PE=1 SV=1;sp|Q9CRD0|OCAD1_MOUSE OCIA domain-containing protein 1 OS=Mus musculus OX=10090 GN=Ociad1 PE=1 SV=1;sp|Q9CRD0-3|OCAD1_MOUSE Isoform 3 of
143	A0A0J9YUD5;B9EJ54;E9Q880	Nucleoporin 205	Nup205	0.665236	1.30296		20.3178	20.5733	20.5215	20.6216	20.2371	20.4497	19.4723	19.7075	20.4588	20.3266	cellular component assembly;cellular component assembly at cellular level;cellular component organization;cellular component organization at cellular level;cellular component organization or biogenesis;cellular component organization or biogenesis at cellular level;cellular macromolecular complex assembly;cellular macromolecular complex subunit organization;cellular process;cellular protein compl…	structural constituent of nuclear pore;structural molecule activity	cell part;cytoplasm;intracellular organelle part;intracellular part;macromolecular complex;membrane;membrane part;nuclear membrane;nuclear part;nuclear periphery;nuclear pore;nucleoplasm;organelle membrane;organelle part;pore complex;protein complex	RNA transport			3	3	3	1.3	2061;2008;322	233.1	0	6.1033	5	242780000	0.0889409			tr|A0A0J9YUD5|A0A0J9YUD5_MOUSE Nucleoporin 205 OS=Mus musculus OX=10090 GN=Nup205 PE=1 SV=1;tr|B9EJ54|B9EJ54_MOUSE Nucleoporin 205 OS=Mus musculus OX=10090 GN=Nup205 PE=1 SV=1
144	F6RCZ2;Q8BY07;A0A0J9YUG5;Q8BGM4	Methyltransferase-like 27 (Fragment)	Wbscr27	0.0137666	0.0270328		19.5157	19.525	19.3662	19.3534	19.7808	19.9538	19.2808	19.304	19.8142	19.7334	cellular metabolic process;cellular process;metabolic process;methylation;one-carbon metabolic process;small molecule metabolic process	catalytic activity;methyltransferase activity;S-adenosylmethionine-dependent methyltransferase activity;transferase activity;transferase activity, transferring one-carbon groups	cell part;cytoplasm;intracellular part				1	1	4	11.8	76;207;219;238	8.4904	0.0040614	2.1344	5	298480000	0.953246			tr|F6RCZ2|F6RCZ2_MOUSE Methyltransferase-like 27 (Fragment) OS=Mus musculus OX=10090 GN=Mettl27 PE=1 SV=1;tr|Q8BY07|Q8BY07_MOUSE Methyltransferase-like 27 OS=Mus musculus OX=10090 GN=Mettl27 PE=1 SV=1;tr|A0A0J9YUG5|A0A0J9YUG5_MOUSE Methyltransferase-like 2
145	A0A0J9YUI1;P61087;A0A0J9YU07;D3Z4U3;F8WIC2;Q3V3R8	Ubiquitin-conjugating enzyme E2 K	Ube2k	-0.292949	0.565216		17.278	17.9169	17.6516	18.019	17.7972	17.9301	17.7479	18.1802	18.045	18.0958	apoptosis;apoptosis in response to endoplasmic reticulum stress;biological regulation;cell death;cellular macromolecule metabolic process;cellular metabolic process;cellular process;cellular protein metabolic process;death;macromolecule metabolic process;macromolecule modification;metabolic process;primary metabolic process;programmed cell death;protein K48-linked ubiquitination;protein metabolic…	acid-amino acid ligase activity;adenyl nucleotide binding;adenyl ribonucleotide binding;ATP binding;binding;catalytic activity;enzyme binding;ligase activity;ligase activity, forming carbon-nitrogen bonds;nucleotide binding;protein binding;purine nucleotide binding;purine ribonucleoside triphosphate binding;purine ribonucleotide binding;ribonucleotide binding;small conjugating protein ligase acti…	actin cytoskeleton;cell part;cell projection part;cytoplasm;cytoskeleton;extracellular membrane-bounded organelle;extracellular organelle;extracellular region part;extracellular vesicular exosome;filopodium tip;intermediate filament cytoskeleton;intracellular membrane-bounded organelle;intracellular non-membrane-bounded organelle;intracellular organelle;intracellular part;membrane-bounded organel…	Ubiquitin mediated proteolysis	Cytoplasm		3	3	6	23	139;200;149;157;57;97	15.81	0	25.081	6	431640000	0.358786			tr|A0A0J9YUI1|A0A0J9YUI1_MOUSE Ubiquitin-conjugating enzyme E2 K OS=Mus musculus OX=10090 GN=Ube2k PE=1 SV=1;sp|P61087|UBE2K_MOUSE Ubiquitin-conjugating enzyme E2 K OS=Mus musculus OX=10090 GN=Ube2k PE=1 SV=3;tr|A0A0J9YU07|A0A0J9YU07_MOUSE E2 ubiquitin-con
146	A0A0J9YUI8;Q91X44;A0A0J9YVA3	Glucokinase regulatory protein	Gckr	-0.21373	0.938055		23.8456	23.872	23.7351	23.9497	24.2089	24.1995	24.0141	23.8709	24.2327	23.9914	biological regulation;carbohydrate homeostasis;carbohydrate metabolic process;cellular chemical homeostasis;cellular glucose homeostasis;cellular homeostasis;cellular localization;cellular macromolecule localization;cellular metabolic process;cellular nitrogen compound metabolic process;cellular process;cellular protein localization;chemical homeostasis;establishment of localization;establishment…	binding;carbohydrate binding;enzyme inhibitor activity;enzyme regulator activity;fructose binding;fructose-6-phosphate binding;monosaccharide binding;sugar binding	cell part;cytoplasm;cytoplasmic part;cytosol;intracellular membrane-bounded organelle;intracellular organelle;intracellular organelle part;intracellular part;membrane-bounded organelle;mitochondrion;nuclear part;nucleoplasm;nucleus;organelle;organelle part		Cytoplasm;Nucleus		14	14	3	22	623;587;121	68.72	0	60.374	35	10331000000	0.304434	582;598		tr|A0A0J9YUI8|A0A0J9YUI8_MOUSE Glucokinase regulatory protein OS=Mus musculus OX=10090 GN=Gckr PE=1 SV=1;sp|Q91X44|GCKR_MOUSE Glucokinase regulatory protein OS=Mus musculus OX=10090 GN=Gckr PE=1 SV=3
147	A0A0J9YUZ4;P63158;A0A0J9YUD8;D3YZ18;D3YVC6	High mobility group protein B1	Hmgb1	0.809891	0.984207		25.4015	25.7128	25.6825	25.682	25.5028	25.5004	24.2455	24.6189	25.4914	25.4572	base-excision repair, DNA ligation;biological regulation;cellular macromolecule metabolic process;cellular metabolic process;cellular nitrogen compound metabolic process;cellular process;defense response;DNA ligation;DNA ligation involved in DNA repair;DNA metabolic process;DNA recombination;immune response;immune system process;inflammatory response;inflammatory response to antigenic stimulus;ma…	binding;carbohydrate binding;DNA binding;glycosaminoglycan binding;heparin binding;lipid binding;nucleic acid binding;nucleic acid binding transcription factor activity;pattern binding;phosphatidylserine binding;phospholipid binding;polysaccharide binding;sequence-specific DNA binding transcription factor activity	cell part;cell surface;chromosome;condensed chromosome;cytoplasm;extracellular region;extracellular region part;extracellular space;intracellular membrane-bounded organelle;intracellular non-membrane-bounded organelle;intracellular organelle;intracellular organelle part;intracellular part;macromolecular complex;membrane-bounded organelle;non-membrane-bounded organelle;nuclear part;nucleoplasm par…	Base excision repair	Cell membrane;Chromosome;Cytoplasm;Endoplasmic reticulum-Golgi intermediate compartment;Endosome;Nucleus;Secreted	Peripheral membrane protein	9	9	5	34.6	211;215;171;124;92	24.233	0	62.006	37	22536000000	0.129454			tr|A0A0J9YUZ4|A0A0J9YUZ4_MOUSE High mobility group protein B1 (Fragment) OS=Mus musculus OX=10090 GN=Hmgb1 PE=1 SV=1;sp|P63158|HMGB1_MOUSE High mobility group protein B1 OS=Mus musculus OX=10090 GN=Hmgb1 PE=1 SV=2;tr|A0A0J9YUD8|A0A0J9YUD8_MOUSE High mobili
148	A0A0J9YV44;B2RR83	Probable ATP-dependent RNA helicase YTHDC2	Ythdc2	1.17084	0.517302		19.1279	20.2853	21.001	21.1606	20.6181	20.8244	17.9899	18.2937	21.09	21.1895	cellular macromolecule metabolic process;cellular metabolic process;cellular nitrogen compound metabolic process;cellular process;macromolecule metabolic process;metabolic process;nitrogen compound metabolic process;nucleic acid metabolic process;nucleobase-containing compound metabolic process;primary metabolic process;response to chemical stimulus;response to cytokine stimulus;response to inter…	adenyl nucleotide binding;adenyl ribonucleotide binding;ATP binding;ATPase activity;ATPase activity, coupled;ATP-dependent helicase activity;ATP-dependent RNA helicase activity;binding;catalytic activity;enzyme binding;helicase activity;hydrolase activity;hydrolase activity, acting on acid anhydrides;hydrolase activity, acting on acid anhydrides, in phosphorus-containing anhydrides;nucleoside-tri…	cell part;cytoplasm;cytoplasmic part;endoplasmic reticulum;intracellular membrane-bounded organelle;intracellular organelle;intracellular part;membrane-bounded organelle;nucleus;organelle		Cytoplasm		1	1	2	2.2	585;1445	65.393	0.0065388	1.817	2	290280000	0.290225			tr|A0A0J9YV44|A0A0J9YV44_MOUSE 3-5 RNA helicase YTHDC2 (Fragment) OS=Mus musculus OX=10090 GN=Ythdc2 PE=1 SV=1;sp|B2RR83|YTDC2_MOUSE 3-5 RNA helicase YTHDC2 OS=Mus musculus OX=10090 GN=Ythdc2 PE=1 SV=1
149	A0A0J9YVC7;D3YWI4;E9Q1I6;F8WHT5;G3UVW1;P19258	Protein Mpv17	Mpv17	-0.25536	0.622716		19.7536	19.8829	19.3683	19.5963	19.8122	19.722	19.8342	20.1244	19.69	19.9516	anatomical structure development;biological regulation;cellular component organization;cellular component organization at cellular level;cellular component organization or biogenesis;cellular component organization or biogenesis at cellular level;cellular metabolic process;cellular process;cellular response to chemical stimulus;cellular response to oxidative stress;cellular response to reactive o…		cell part;cytoplasmic part;integral to membrane;intracellular membrane-bounded organelle;intracellular organelle;intracellular organelle part;intracellular part;intrinsic to membrane;membrane;membrane part;membrane-bounded organelle;microbody;mitochondrial inner membrane;mitochondrial membrane;mitochondrial part;mitochondrion;organelle;organelle inner membrane;organelle membrane;organelle part;pe…	Peroxisome	Mitochondrion inner membrane	Multi-pass membrane protein	2	2	6	19	105;162;165;170;178;176	11.814	0	5.1295	6	755330000	0.356127			tr|A0A0J9YVC7|A0A0J9YVC7_MOUSE Protein Mpv17 (Fragment) OS=Mus musculus OX=10090 GN=Mpv17 PE=1 SV=1;tr|D3YWI4|D3YWI4_MOUSE Protein Mpv17 OS=Mus musculus OX=10090 GN=Mpv17 PE=1 SV=1;tr|E9Q1I6|E9Q1I6_MOUSE Protein Mpv17 OS=Mus musculus OX=10090 GN=Mpv17 PE=1
151	J3QMN4;A0A0U1RPV8;A0A0U1RQA4;J3QMQ8;A0A0M3HEQ0;Q9JLT4-2;Q9JLT4-4;Q9JLT4;D3Z0K8;A0A0U1RPC6;A0A0M3HEP9;Q9JLT4-3;A0A0U1RPY5;Q9D8I4;A0A0U1RPS1	Thioredoxin reductase 2, mitochondrial	Txnrd2	0.180101	1.39216		22.9255	22.9765	22.899	22.9702	22.6735	22.8064	22.8611	22.726	22.5103	22.8325	anatomical structure development;biological regulation;cell redox homeostasis;cellular homeostasis;cellular process;developmental process;heart development;hemopoiesis;hemopoietic or lymphoid organ development;homeostatic process;organ development;regulation of biological process;regulation of biological quality;regulation of cellular process;response to chemical stimulus;response to inorganic su…	antioxidant activity;binding;catalytic activity;coenzyme binding;cofactor binding;flavin adenine dinucleotide binding;oxidoreductase activity;oxidoreductase activity, acting on a sulfur group of donors;oxidoreductase activity, acting on a sulfur group of donors, NAD or NADP as acceptor;oxidoreductase activity, acting on NADH or NADPH;thioredoxin-disulfide reductase activity	cell part;cytoplasmic part;intracellular membrane-bounded organelle;intracellular organelle;intracellular part;membrane-bounded organelle;mitochondrion;organelle	Pyrimidine metabolism;Selenocompound metabolism	Mitochondrion		7	7	15	16.3	491;496;505;522;527;491;493;524;466;165;359;356;96;101;123	53.051	0	41.872	23	3294300000	0.273802	415		tr|J3QMN4|J3QMN4_MOUSE Thioredoxin-disulfide reductase OS=Mus musculus OX=10090 GN=Txnrd2 PE=1 SV=1;tr|A0A0U1RPV8|A0A0U1RPV8_MOUSE Thioredoxin-disulfide reductase OS=Mus musculus OX=10090 GN=Txnrd2 PE=1 SV=1;tr|A0A0U1RQA4|A0A0U1RQA4_MOUSE Thioredoxin-disul
152	Q9QZ23;A0A0N4SUH8;D3Z285	NFU1 iron-sulfur cluster scaffold homolog, mitochondrial	Nfu1	-0.0723654	0.387002		21.0705	21.0355	20.96	20.9182	21.0367	21.2607	21.2369	21.0095	20.8619	20.7461	biosynthetic process;cellular biosynthetic process;cellular metabolic process;cellular process;cofactor biosynthetic process;cofactor metabolic process;iron-sulfur cluster assembly;metabolic process;metallo-sulfur cluster assembly	4 iron, 4 sulfur cluster binding;binding;cation binding;ion binding;iron ion binding;iron-sulfur cluster binding;metal cluster binding;metal ion binding;transition metal ion binding	cell part;cytoplasm;cytoplasmic part;cytosol;intracellular membrane-bounded organelle;intracellular organelle;intracellular organelle part;intracellular part;membrane-bounded organelle;mitochondrion;nuclear part;nucleoplasm;nucleus;organelle;organelle part		Cytoplasm;Cytosol;Mitochondrion		4	4	3	21.2	255;256;255	28.567	0	29.863	8	1569500000	0.642566	210;213		sp|Q9QZ23|NFU1_MOUSE NFU1 iron-sulfur cluster scaffold homolog, mitochondrial OS=Mus musculus OX=10090 GN=Nfu1 PE=1 SV=2;tr|A0A0N4SUH8|A0A0N4SUH8_MOUSE NFU1 iron-sulfur cluster scaffold homolog, mitochondrial OS=Mus musculus OX=10090 GN=Nfu1 PE=1 SV=1;tr|D
153	E9PXU9;A0A0N4SUJ2;A0A0N4SUN3;A0A0N4SVX9;Q9ESD7-3;Q9ESD7-2;E9QL12;E9Q423;A0A0N4SWH3;A0A0N4SWG7;A0A0N4SV63;Q9ESD7	Dysferlin	Dysf	-0.564308	0.520599		15.8851	16.6508	16.6915	16.9044	16.2473	16.6396	17.6164	17.0566	16.5402	16.3474	cellular component organization;cellular component organization at cellular level;cellular component organization or biogenesis;cellular component organization or biogenesis at cellular level;cellular membrane fusion;cellular membrane organization;cellular process;membrane fusion;membrane organization;organelle fusion;organelle organization;plasma membrane organization;plasma membrane repair;vesi…	binding;calcium ion binding;calcium-dependent phospholipid binding;cation binding;ion binding;lipid binding;metal ion binding;phospholipid binding	cell part;cell projection;cytoplasmic membrane-bounded vesicle;cytoplasmic part;cytoplasmic vesicle;cytoplasmic vesicle membrane;cytoplasmic vesicle part;early endosome;endocytic vesicle;endosome;extracellular membrane-bounded organelle;extracellular organelle;extracellular region part;extracellular vesicular exosome;integral to membrane;intracellular membrane-bounded organelle;intracellular orga…		Cell membrane;Cytoplasmic vesicle membrane;Sarcolemma	Single-pass type II membrane protein	3	3	12	1.3	2083;2090;2104;2114;2069;2100;2082;2099;2103;2103;2120;2090	237.34	0	6.3698	3	58843000	0.324233			tr|E9PXU9|E9PXU9_MOUSE Dysferlin OS=Mus musculus OX=10090 GN=Dysf PE=1 SV=1;tr|A0A0N4SUJ2|A0A0N4SUJ2_MOUSE Dysferlin OS=Mus musculus OX=10090 GN=Dysf PE=1 SV=1;tr|A0A0N4SUN3|A0A0N4SUN3_MOUSE Dysferlin OS=Mus musculus OX=10090 GN=Dysf PE=1 SV=1;tr|A0A0N4SVX
154	A0A0N4SUM7;A0A0N4SUY1;A0A0N4SVT4;A0A0N4SV46;Q9R1Q6	Transmembrane protein 176B	Tmem176b	-0.514088	1.07896		17.6742	17.8647	18.1584	18.0798	18.7307	18.54	18.3784	18.1304	18.5759	18.2087	cell differentiation;cellular developmental process;cellular process;developmental process		cell part;integral to membrane;intracellular organelle part;intracellular part;intrinsic to membrane;membrane;membrane part;nuclear membrane;nuclear part;organelle membrane;organelle part		Nucleus membrane	Multi-pass membrane protein	1	1	5	6.4	172;194;195;196;263	18.131	0	3.1514	3	47944000	0.141102			tr|A0A0N4SUM7|A0A0N4SUM7_MOUSE Transmembrane protein 176B (Fragment) OS=Mus musculus OX=10090 GN=Tmem176b PE=1 SV=1;tr|A0A0N4SUY1|A0A0N4SUY1_MOUSE Transmembrane protein 176B (Fragment) OS=Mus musculus OX=10090 GN=Tmem176b PE=1 SV=1;tr|A0A0N4SVT4|A0A0N4SVT4
155	A0A0N4SUN2;Q9JJL3;Q9JJL3-2	Solute carrier organic anion transporter family member 1B2	Slco1b2	1.03525	1.86435		23.6903	23.7689	24.0364	24.0226	23.2413	23.3623	22.6025	22.546	23.1665	23.5084	anatomical structure development;developmental process;liver development;organ development;response to antibiotic;response to biotic stimulus;response to chemical stimulus;response to corticosteroid stimulus;response to cytokine stimulus;response to endogenous stimulus;response to glucocorticoid stimulus;response to hormone stimulus;response to lipopolysaccharide;response to molecule of bacterial…	anion transmembrane transporter activity;bile acid transmembrane transporter activity;carboxylic acid transmembrane transporter activity;drug transmembrane transporter activity;ion transmembrane transporter activity;monocarboxylic acid transmembrane transporter activity;oligopeptide transporter activity;organic acid transmembrane transporter activity;organic anion transmembrane transporter activi…	basolateral plasma membrane;cell part;integral to membrane;integral to plasma membrane;intrinsic to membrane;intrinsic to plasma membrane;membrane;membrane part;plasma membrane;plasma membrane part	Bile secretion	Cell membrane	Multi-pass membrane protein	9	9	3	14.1	654;689;708	72.674	0	61.875	31	5250400000	0.0299386	642		tr|A0A0N4SUN2|A0A0N4SUN2_MOUSE Solute carrier organic anion transporter family member OS=Mus musculus OX=10090 GN=Slco1b2 PE=1 SV=1;sp|Q9JJL3|SO1B2_MOUSE Solute carrier organic anion transporter family member 1B2 OS=Mus musculus OX=10090 GN=Slco1b2 PE=1 SV
156	A0A0N4SUU0;A0A0N4SWD7;E9Q6H8;A0A0N4SV65;A0A0N4SUY3;A0A0N4SWF5;A0A1L1SQF5;A0A0N4SVR9;A0A0N4SUV0;A0A0N4SW19	Pleckstrin homology domain-containing, family A member 5 (Fragment)	Plekha5	-0.369381	3.0583		20.9748	21.0572	20.9679	20.969	21.4221	21.4023	21.3673	21.3186	21.3833	21.2883		binding;lipid binding;phosphatidylinositol binding;phosphatidylinositol-3,5-bisphosphate binding;phosphatidylinositol-3-phosphate binding;phosphatidylinositol-4-phosphate binding;phosphatidylinositol-5-phosphate binding;phospholipid binding	cell part;cytoplasmic part;cytosol;intracellular part;membrane				7	7	10	9	956;1000;1269;662;668;770;596;324;525;531	108.47	0	62.78	13	336810000	0.0446416			tr|A0A0N4SUU0|A0A0N4SUU0_MOUSE Pleckstrin homology domain-containing, family A member 5 (Fragment) OS=Mus musculus OX=10090 GN=Plekha5 PE=1 SV=1;tr|A0A0N4SWD7|A0A0N4SWD7_MOUSE Pleckstrin homology domain-containing, family A member 5 (Fragment) OS=Mus muscu
160	A0A0N4SV74;Q6PGL7;A0A0N4SUJ0;Q6PGL7-2	WASH complex subunit FAM21	Fam21	1.02732	0.975677		20.0134	20.0748	20.5635	20.3004	20.074	20.205	18.5171	18.9788	20.0328	20.1173	cellular process;endosome transport;establishment of localization;establishment of localization in cell;establishment of protein localization;intracellular transport;protein transport;retrograde transport, endosome to Golgi;transport;vesicle-mediated transport	binding;lipid binding;phosphatidylinositol binding;phosphatidylinositol-3,4,5-trisphosphate binding;phosphatidylinositol-3,4-bisphosphate binding;phosphatidylinositol-3,5-bisphosphate binding;phosphatidylinositol-3-phosphate binding;phosphatidylinositol-4,5-bisphosphate binding;phosphatidylinositol-4-phosphate binding;phosphatidylinositol-5-phosphate binding;phospholipid binding	cell part;cytoplasmic part;early endosome;early endosome membrane;endosomal part;endosome;endosome membrane;intracellular membrane-bounded organelle;intracellular organelle;intracellular organelle part;intracellular part;macromolecular complex;membrane;membrane-bounded organelle;organelle;organelle membrane;organelle part;plasma membrane;protein complex;WASH complex		Cell membrane;Early endosome membrane		4	4	4	3.9	900;1334;1051;1248	98.534	0	11.731	5	91043000	0.119394			tr|A0A0N4SV74|A0A0N4SV74_MOUSE WASH complex subunit 2 (Fragment) OS=Mus musculus OX=10090 GN=Washc2 PE=1 SV=1;sp|Q6PGL7|WASC2_MOUSE WASH complex subunit 2 OS=Mus musculus OX=10090 GN=Washc2 PE=1 SV=1;tr|A0A0N4SUJ0|A0A0N4SUJ0_MOUSE WASH complex subunit 2 (F
161	A0A0N4SV80;E9QML5;Q61464-4;Q61464;A0A0N4SVM8;Q3TZK9;A0A0N4SV38;A0A0N4SVI8;E9QKZ7;Q61464-7;Q61464-2;Q61464-5;Q61464-3	Zinc finger protein 638	Zfml;Znf638	0.762424	1.68934		21.487	21.6357	21.5978	21.6603	21.2059	21.2633	20.5584	20.669	21.3071	21.3235	biological regulation;biosynthetic process;cellular biosynthetic process;cellular macromolecule biosynthetic process;cellular macromolecule metabolic process;cellular metabolic process;cellular nitrogen compound metabolic process;cellular process;macromolecule biosynthetic process;macromolecule metabolic process;metabolic process;nitrogen compound metabolic process;nucleic acid metabolic process;…	binding;cation binding;DNA binding;ion binding;metal ion binding;nucleic acid binding;nucleotide binding;transition metal ion binding;zinc ion binding	cell part;intracellular membrane-bounded organelle;intracellular organelle;intracellular organelle part;intracellular part;membrane-bounded organelle;nuclear body;nuclear part;nuclear speck;nucleoplasm;nucleoplasm part;organelle;organelle part		Nucleus;Nucleus speckle		6	6	13	3	1926;1960;1926;1960;832;891;1239;1273;1275;1240;1271;1274;455	214.46	0	11.49	9	433920000	0.048625			tr|A0A0N4SV80|A0A0N4SV80_MOUSE Zinc finger protein 638 OS=Mus musculus OX=10090 GN=Zfp638 PE=1 SV=1;tr|E9QML5|E9QML5_MOUSE Zinc finger protein 638 OS=Mus musculus OX=10090 GN=Zfp638 PE=1 SV=2;sp|Q61464-4|ZN638_MOUSE Isoform 4 of Zinc finger protein 638 OS=
162	A0A0N4SV89;Q5XKN4	Protein jagunal homolog 1	Jagn1	-0.575403	0.871281		19.8261	19.4696	19.411	19.2983	19.5973	19.6488	20.51	20.3256	19.0799	19.3191	cellular component organization;cellular component organization at cellular level;cellular component organization or biogenesis;cellular component organization or biogenesis at cellular level;cellular process;defense response;defense response to fungus;endoplasmic reticulum organization;establishment of localization;establishment of protein localization;immune effector process;immune system proce…		cell part;cytoplasmic part;endoplasmic reticulum;endoplasmic reticulum membrane;endoplasmic reticulum part;integral to membrane;intracellular membrane-bounded organelle;intracellular organelle;intracellular organelle part;intracellular part;intrinsic to membrane;membrane;membrane part;membrane-bounded organelle;organelle;organelle membrane;organelle part		Endoplasmic reticulum membrane	Multi-pass membrane protein	1	1	2	17.9	67;183	7.4441	0	21.856	3	316200000	0.179863			tr|A0A0N4SV89|A0A0N4SV89_MOUSE Protein jagunal homolog 1 OS=Mus musculus OX=10090 GN=Jagn1 PE=1 SV=1;sp|Q5XKN4|JAGN1_MOUSE Protein jagunal homolog 1 OS=Mus musculus OX=10090 GN=Jagn1 PE=1 SV=2
163	A0A0N4SVA6;Q3U3K9;P70295	Ancient ubiquitous protein 1	Aup1	0.367046	0.944999		20.4594	20.1445	20.3757	20.4569	19.7043	19.5703	20.2407	19.9335	19.7617	19.9561		catalytic activity;transferase activity;transferase activity, transferring acyl groups	cell part;cytoplasmic part;endoplasmic reticulum membrane;endoplasmic reticulum part;extracellular membrane-bounded organelle;extracellular organelle;extracellular region part;extracellular vesicular exosome;integral to membrane;intracellular organelle part;intracellular part;intrinsic to membrane;membrane;membrane part;membrane-bounded organelle;membrane-bounded vesicle;organelle;organelle membr…		Endoplasmic reticulum membrane	Single-pass type III membrane protein	4	4	3	10.7	373;439;410	41.666	0	9.028	5	1157200000	0.213298			tr|A0A0N4SVA6|A0A0N4SVA6_MOUSE Lipid droplet-regulating VLDL assembly factor AUP1 OS=Mus musculus OX=10090 GN=Aup1 PE=1 SV=2;tr|Q3U3K9|Q3U3K9_MOUSE Lipid droplet-regulating VLDL assembly factor AUP1 OS=Mus musculus OX=10090 GN=Aup1 PE=1 SV=1;sp|P70295|AUP1
164	A0A0N4SVB8;Q9CQW2	ADP-ribosylation factor-like protein 8B	Arl8b	0.920415	0.899401		21.8094	22.1494	22.4415	22.3225	22.0576	22.17	20.5707	21.0108	22.058	22.0593	biological regulation;cell cycle phase;cell cycle process;cell division;cellular component organization;cellular component organization at cellular level;cellular component organization or biogenesis;cellular component organization or biogenesis at cellular level;cellular process;cellular response to stimulus;chromosome segregation;intracellular signal transduction;mitosis;nuclear division;organe…	alpha-tubulin binding;beta-tubulin binding;binding;cytoskeletal protein binding;GDP binding;GTP binding;guanyl nucleotide binding;guanyl ribonucleotide binding;nucleotide binding;protein binding;purine nucleotide binding;purine ribonucleoside triphosphate binding;purine ribonucleotide binding;ribonucleotide binding;tubulin binding	cell part;cytoplasm;cytoplasmic part;cytoskeletal part;endosomal part;endosome membrane;extracellular membrane-bounded organelle;extracellular organelle;extracellular region part;extracellular vesicular exosome;intracellular organelle part;intracellular part;late endosome membrane;lysosomal membrane;membrane;membrane-bounded organelle;membrane-bounded vesicle;midbody;organelle;organelle membrane;…		Axon;Cell junction;Cell projection;Cytoplasm;Cytoskeleton;Late endosome membrane;Lysosome membrane;Spindle;Synapse		2	1	2	13	138;186	15.985	0.00071702	2.7153	4	2194800000	0.139932			tr|A0A0N4SVB8|A0A0N4SVB8_MOUSE ADP-ribosylation factor-like protein 8B OS=Mus musculus OX=10090 GN=Arl8b PE=1 SV=1;sp|Q9CQW2|ARL8B_MOUSE ADP-ribosylation factor-like protein 8B OS=Mus musculus OX=10090 GN=Arl8b PE=1 SV=1
166	A0A0N4SVK6;A0A0N4SVQ6;Q9CR89-2;Q9CR89	Endoplasmic reticulum-Golgi intermediate compartment protein 2	Ergic2	-0.681814	0.797114		17.8342	16.9052	17.1833	17.3747	17.4701	17.4089	18.0519	18.4462	17.2265	17.7808	cellular process;ER to Golgi vesicle-mediated transport;establishment of localization;establishment of localization in cell;Golgi vesicle transport;intracellular transport;transport;vesicle-mediated transport		cell part;cytoplasm;cytoplasmic part;endoplasmic reticulum membrane;endoplasmic reticulum part;endoplasmic reticulum-Golgi intermediate compartment;endoplasmic reticulum-Golgi intermediate compartment membrane;Golgi apparatus;integral to membrane;intracellular membrane-bounded organelle;intracellular non-membrane-bounded organelle;intracellular organelle;intracellular organelle part;intracellular…		cis-Golgi network membrane;Cytoplasm;Endoplasmic reticulum membrane;Endoplasmic reticulum-Golgi intermediate compartment membrane;Golgi apparatus;Nucleus	Multi-pass membrane protein	1	1	4	9.8	133;198;302;377	14.908	0	3.5137	2	56401000	0.188572			tr|A0A0N4SVK6|A0A0N4SVK6_MOUSE Endoplasmic reticulum-Golgi intermediate compartment protein (Fragment) OS=Mus musculus OX=10090 GN=Ergic2 PE=1 SV=1;tr|A0A0N4SVQ6|A0A0N4SVQ6_MOUSE Endoplasmic reticulum-Golgi intermediate compartment protein (Fragment) OS=Mu
167	A2AMI2;A0A0N4SVL0;Q80XI3;Q80XI3-3;Z4YKC4;A0A0R4J112;Q80XI3-2;Q80XI3-4;A2AMI7	Eukaryotic translation initiation factor 4 gamma 3	Eif4g3	-0.43787	1.44836		19.6489	19.2791	19.5403	19.591	20.1022	20.0992	19.8289	19.8509	19.9317	19.7452	biological regulation;gamete generation;male gamete generation;multicellular organismal process;multicellular organismal reproductive process;positive regulation of biological process;positive regulation of biosynthetic process;positive regulation of cell cycle process;positive regulation of cellular biosynthetic process;positive regulation of cellular metabolic process;positive regulation of cel…	binding;nucleic acid binding;RNA binding;translation factor activity, nucleic acid binding;translation initiation factor activity		RNA transport;Viral myocarditis			10	6	9	6.8	1579;1762;1579;1590;1567;1578;1560;1578;1002	174.82	0	17.924	7	88327000	0.106856	923;925		tr|A2AMI2|A2AMI2_MOUSE Eukaryotic translation initiation factor 4 gamma 3 OS=Mus musculus OX=10090 GN=Eif4g3 PE=1 SV=1;tr|A0A0N4SVL0|A0A0N4SVL0_MOUSE Eukaryotic translation initiation factor 4 gamma 3 OS=Mus musculus OX=10090 GN=Eif4g3 PE=1 SV=2;sp|Q80XI3|
168	A0A0N4SVL9;Q9CQR6;A0A0N4SVE2;A0A0N4SW66	Serine/threonine-protein phosphatase 6 catalytic subunit;Serine/threonine-protein phosphatase 6 catalytic subunit, N-terminally processed	Ppp6c	-0.0586281	0.378231		20.7602	20.9267	20.8283	20.7832	20.8372	20.8207	20.872	20.9818	20.5681	20.7329	cell cycle;cellular macromolecule metabolic process;cellular metabolic process;cellular process;cellular protein metabolic process;dephosphorylation;macromolecule metabolic process;macromolecule modification;metabolic process;phosphate-containing compound metabolic process;phosphorus metabolic process;primary metabolic process;protein dephosphorylation;protein metabolic process;protein modificati…	binding;catalytic activity;cation binding;hydrolase activity;hydrolase activity, acting on ester bonds;ion binding;metal ion binding;phosphatase activity;phosphoprotein phosphatase activity;phosphoric ester hydrolase activity;protein serine/threonine phosphatase activity	cell part;cytoplasmic part;cytosol;intracellular part		Cytoplasm;Mitochondrion		4	4	4	16.3	283;305;81;83	32.547	0	10.503	4	587350000	0.682695	107		tr|A0A0N4SVL9|A0A0N4SVL9_MOUSE Serine/threonine-protein phosphatase OS=Mus musculus OX=10090 GN=Ppp6c PE=1 SV=1;sp|Q9CQR6|PPP6_MOUSE Serine/threonine-protein phosphatase 6 catalytic subunit OS=Mus musculus OX=10090 GN=Ppp6c PE=1 SV=1
170	A0A0N4SVT3;A0A0N4SW28;Q9DAS9	Guanine nucleotide-binding protein G(I)/G(S)/G(O) subunit gamma-12	Gng12	-0.424614	1.22052		21.0176	20.9813	20.9963	21.1303	21.1034	21.497	21.6394	21.5262	20.9646	21.0927	anatomical structure development;biological regulation;cell surface receptor linked signaling pathway;cellular process;cellular response to stimulus;cerebral cortex development;developmental process;G-protein coupled receptor protein signaling pathway;regulation of biological process;regulation of cellular process;response to biotic stimulus;response to chemical stimulus;response to lipopolysacch…	anion binding;binding;ion binding;molecular transducer activity;PDZ domain binding;phosphate ion binding;protein binding;protein domain specific binding;signal transducer activity	actin filament;cell part;cytoskeletal part;extracellular membrane-bounded organelle;extracellular organelle;extracellular region part;extracellular vesicular exosome;extrinsic to internal side of plasma membrane;extrinsic to membrane;extrinsic to plasma membrane;heterotrimeric G-protein complex;intracellular organelle part;intracellular part;macromolecular complex;membrane part;membrane-bounded o…	Chemokine signaling pathway;MAPK signaling pathway;Regulation of actin cytoskeleton	Cell membrane	Lipid-anchor	3	3	3	49.2	65;83;72	7.1971	0	19.085	4	950550000	0.137168	43		tr|A0A0N4SVT3|A0A0N4SVT3_MOUSE Guanine nucleotide-binding protein subunit gamma (Fragment) OS=Mus musculus OX=10090 GN=Gng12 PE=1 SV=1;tr|A0A0N4SW28|A0A0N4SW28_MOUSE Guanine nucleotide-binding protein subunit gamma OS=Mus musculus OX=10090 GN=Gng12 PE=1 SV
171	A0A0N4SVU8;Q9DCS1	Transmembrane protein 176A	Tmem176a	-1.95323	1.80925		NaN	13.6534	13.0961	13.8007	14.8337	14.3154	15.6992	15.451	15.1437	14.1671			cell part;integral to membrane;intrinsic to membrane;membrane part		Membrane	Multi-pass membrane protein	1	1	2	6.1	230;244	25.142	0.00024254	2.863	1	27296000	0.0217621			tr|A0A0N4SVU8|A0A0N4SVU8_MOUSE Transmembrane protein 176A (Fragment) OS=Mus musculus OX=10090 GN=Tmem176a PE=1 SV=1;sp|Q9DCS1|T176A_MOUSE Transmembrane protein 176A OS=Mus musculus OX=10090 GN=Tmem176a PE=1 SV=2
172	A0A0N4SVV4;Q9DD06	Retinoic acid receptor responder protein 2	Rarres2	0.160335	0.11191		NaN	17.6678	16.9551	16.8854	17.8076	NaN	16.9402	16.7055	17.4911	17.1808	anatomical structure development;biological regulation;brown fat cell differentiation;cell differentiation;cellular developmental process;cellular lipid metabolic process;cellular metabolic process;cellular process;chemotaxis;chordate embryonic development;defense response;developmental process;digestive tract development;diterpenoid metabolic process;embryo development;embryo development ending …	binding;protein binding;receptor binding	extracellular matrix;extracellular membrane-bounded organelle;extracellular organelle;extracellular region;extracellular region part;extracellular vesicular exosome;membrane-bounded organelle;membrane-bounded vesicle;organelle;vesicle		Secreted		1	1	2	9.2	163;162	18.477	0	6.0817	1	130660000	0.764669			tr|A0A0N4SVV4|A0A0N4SVV4_MOUSE Retinoic acid receptor responder protein 2 OS=Mus musculus OX=10090 GN=Rarres2 PE=1 SV=1;sp|Q9DD06|RARR2_MOUSE Retinoic acid receptor responder protein 2 OS=Mus musculus OX=10090 GN=Rarres2 PE=1 SV=1
173	A0A0N4SW94;O35682	Myeloid-associated differentiation marker	Myadm	0.0509609	0.037984		16.3032	16.0541	16.5569	16.3117	16.576	15.1768	15.3994	16.7859	15.9259	16.0739	anatomical structure development;biological regulation;cell development;cellular component organization;cellular component organization or biogenesis;cellular developmental process;cellular membrane organization;cellular process;developmental process;endothelial cell development;epithelial cell development;establishment of endothelial barrier;establishment of localization;establishment of localiz…		cell cortex part;cell junction;cell part;cell projection;cell-cell junction;cortical actin cytoskeleton;cortical cytoskeleton;cytoplasmic part;cytoskeletal part;cytoskeleton;extracellular membrane-bounded organelle;extracellular organelle;extracellular region part;extracellular vesicular exosome;integral to membrane;intracellular non-membrane-bounded organelle;intracellular organelle;intracellula…		Membrane	Multi-pass membrane protein	1	1	2	21	81;320	8.6402	0	19.079	11	240900000	0.914552			tr|A0A0N4SW94|A0A0N4SW94_MOUSE Myeloid-associated differentiation marker (Fragment) OS=Mus musculus OX=10090 GN=Myadm PE=1 SV=1;sp|O35682|MYADM_MOUSE Myeloid-associated differentiation marker OS=Mus musculus OX=10090 GN=Myadm PE=1 SV=2
175	A0A0R3P9C4;Q8C1Q6	Small integral membrane protein 4	Smim4	0.411917	0.741182		19.3262	19.3024	19.0742	19.3667	19.3054	19.177	18.6058	18.5558	19.08	18.9315			cell part;cytoplasmic part;integral to membrane;intracellular membrane-bounded organelle;intracellular organelle;intracellular part;intrinsic to membrane;membrane part;membrane-bounded organelle;mitochondrion;organelle		Membrane	Single-pass membrane protein	1	1	2	12.8	86;80	10.469	0	7.8475	2	221760000	0.259059			tr|A0A0R3P9C4|A0A0R3P9C4_MOUSE Small integral membrane protein 4 OS=Mus musculus OX=10090 GN=Smim4 PE=1 SV=1;sp|Q8C1Q6|SMIM4_MOUSE Small integral membrane protein 4 OS=Mus musculus OX=10090 GN=Smim4 PE=1 SV=2
176	A0A0R3P9C8;Q9DC69	NADH dehydrogenase [ubiquinone] 1 alpha subcomplex subunit 9, mitochondrial	Ndufa9	0.999032	1.76226		26.8222	26.6261	26.7321	26.9136	26.2246	26.1728	25.4977	25.461	25.6352	26.1412		binding;catalytic activity;NADH dehydrogenase activity;oxidoreductase activity;oxidoreductase activity, acting on NADH or NADPH;protein binding;protein complex binding	cell part;cytoplasmic part;intracellular membrane-bounded organelle;intracellular organelle;intracellular organelle lumen;intracellular organelle part;intracellular part;macromolecular complex;membrane;membrane part;membrane-bounded organelle;membrane-enclosed lumen;mitochondrial inner membrane;mitochondrial matrix;mitochondrial membrane;mitochondrial membrane part;mitochondrial part;mitochondria…	Alzheimer's disease;Huntington's disease;Oxidative phosphorylation;Parkinson's disease	Mitochondrion matrix		12	12	2	27.9	373;377	42.121	0	75.798	38	19133000000	0.0350616	82		tr|A0A0R3P9C8|A0A0R3P9C8_MOUSE NADH dehydrogenase [ubiquinone] 1 alpha subcomplex subunit 9, mitochondrial OS=Mus musculus OX=10090 GN=Ndufa9 PE=1 SV=1;sp|Q9DC69|NDUA9_MOUSE NADH dehydrogenase [ubiquinone] 1 alpha subcomplex subunit 9, mitochondrial OS=Mus
177	A0A0R4IZW9;Q9DCT5	Stromal cell-derived factor 2	Sdf2	-0.717998	1.21683		20.8715	20.689	20.6586	20.3453	20.939	20.9472	21.8416	21.5926	20.7078	20.5402			cell part;extracellular region;membrane		Secreted		3	3	2	10.5	219;211	23.991	0	4.3821	5	292770000	0.0946352			tr|A0A0R4IZW9|A0A0R4IZW9_MOUSE Stromal cell-derived factor 2 OS=Mus musculus OX=10090 GN=Sdf2 PE=1 SV=1;sp|Q9DCT5|SDF2_MOUSE Stromal cell-derived factor 2 OS=Mus musculus OX=10090 GN=Sdf2 PE=1 SV=1
178	Q6NS54;A0A0R4IZX2;Q9JHL1;A0A3Q4EHM9;A0A0R4J006;A0A3Q4EBU8;Q9JHL1-2	Na(+)/H(+) exchange regulatory cofactor NHE-RF;Na(+)/H(+) exchange regulatory cofactor NHE-RF2	Slc9a3r2	0.0777028	0.185409		16.7898	16.8324	17.18	16.7434	16.8141	16.9263	17.0495	16.7055	16.7864	16.5639	biological regulation;multicellular organismal process;negative regulation of biological process;negative regulation of cell communication;negative regulation of cellular process;negative regulation of phosphatidylinositol 3-kinase cascade;negative regulation of response to stimulus;negative regulation of signal transduction;negative regulation of signaling;neurological system process;regulation …	beta-catenin binding;binding;enzyme binding;phosphatase binding;protein binding;protein C-terminus binding;receptor binding	adherens junction;anchoring junction;apical plasma membrane;cell junction;cell part;cell projection;cell-substrate adherens junction;cell-substrate junction;cytoplasm;endomembrane system;extracellular membrane-bounded organelle;extracellular organelle;extracellular region part;extracellular vesicular exosome;focal adhesion;intracellular membrane-bounded organelle;intracellular non-membrane-bounde…	Aldosterone-regulated sodium reabsorption	Apical cell membrane;Endomembrane system;Nucleus	Peripheral membrane protein	5	5	7	21.8	316;337;337;205;226;231;226	35.299	0	102.5	6	208330000	0.726654	97		tr|Q6NS54|Q6NS54_MOUSE Na(+)/H(+) exchange regulatory cofactor NHE-RF OS=Mus musculus OX=10090 GN=Slc9a3r2 PE=1 SV=1;tr|A0A0R4IZX2|A0A0R4IZX2_MOUSE Na(+)/H(+) exchange regulatory cofactor NHE-RF OS=Mus musculus OX=10090 GN=Slc9a3r2 PE=1 SV=1;sp|Q9JHL1|NHRF
179	A0A0R4IZY0;Q8C1A5	Thimet oligopeptidase	Thop1	-0.0871785	0.229526		20.9892	20.9745	21.2261	21.2273	21.3966	21.1221	21.0601	20.9947	21.1675	21.0387	biological regulation;cellular metabolic process;cellular process;cellular response to stimulus;intracellular signal transduction;metabolic process;peptide metabolic process;regulation of biological process;regulation of cellular process;response to stimulus;signal transduction	binding;catalytic activity;cation binding;endopeptidase activity;hydrolase activity;ion binding;metal ion binding;metalloendopeptidase activity;metallopeptidase activity;peptidase activity;peptidase activity, acting on L-amino acid peptides;peptide binding	cell part;cytoplasm;intracellular part	African trypanosomiasis;Renin-angiotensin system	Cytoplasm		10	10	2	16.6	687;687	78.026	0	25.595	13	522830000	0.68536			tr|A0A0R4IZY0|A0A0R4IZY0_MOUSE Thimet oligopeptidase OS=Mus musculus OX=10090 GN=Thop1 PE=1 SV=1;sp|Q8C1A5|THOP1_MOUSE Thimet oligopeptidase OS=Mus musculus OX=10090 GN=Thop1 PE=1 SV=1
180	Q8CIM7;A0A0R4IZY2;Q6P8N9	Cytochrome P450 2D26	Cyp2d26	-0.204669	1.10212		23.5031	23.3854	23.361	23.4612	23.5066	23.6394	23.7637	23.5932	23.4506	23.5228	arachidonic acid metabolic process;carboxylic acid metabolic process;catabolic process;cellular catabolic process;cellular ketone metabolic process;cellular lipid metabolic process;cellular metabolic process;cellular process;drug catabolic process;drug metabolic process;exogenous drug catabolic process;fatty acid metabolic process;female pregnancy;icosanoid metabolic process;lipid metabolic proce…	arachidonic acid epoxygenase activity;arachidonic acid monooxygenase activity;aromatase activity;binding;catalytic activity;cation binding;heme binding;ion binding;iron ion binding;metal ion binding;monooxygenase activity;oxidoreductase activity;oxidoreductase activity, acting on paired donors, with incorporation or reduction of molecular oxygen;oxidoreductase activity, acting on paired donors, w…	cell part;cytoplasm;cytoplasmic part;endoplasmic reticulum membrane;endoplasmic reticulum part;intracellular membrane-bounded organelle;intracellular organelle;intracellular organelle part;intracellular part;membrane;membrane part;membrane-bounded organelle;organelle;organelle membrane;organelle part	Drug metabolism - cytochrome P450	Endoplasmic reticulum membrane;Microsome membrane	Peripheral membrane protein	13	8	3	32	500;500;338	56.975	0	111.25	47	25432000000	0.283163	446		sp|Q8CIM7|CP2DQ_MOUSE Cytochrome P450 2D26 OS=Mus musculus OX=10090 GN=Cyp2d26 PE=1 SV=1;tr|A0A0R4IZY2|A0A0R4IZY2_MOUSE Cytochrome P450 OS=Mus musculus OX=10090 GN=Cyp2d26 PE=1 SV=1
182	A0A0R4IZZ5;P70194	C-type lectin domain family 4 member F	Clec4f	-0.111201	0.12544		20.9438	20.4577	20.5341	20.4621	20.2376	20.4424	21.23	20.8015	20.3102	20.2971	alpha-beta T cell activation;cell activation;cellular component organization;cellular component organization or biogenesis;cellular membrane organization;cellular process;endocytosis;establishment of localization;immune system process;leukocyte activation;lymphocyte activation;membrane invagination;membrane organization;NK T cell activation;T cell activation;transport;vesicle-mediated transport	binding;carbohydrate binding;galactose binding;glycolipid binding;lipid binding;monosaccharide binding;sugar binding	cell part;integral to membrane;intrinsic to membrane;membrane;membrane part;plasma membrane		Membrane	Single-pass type II membrane protein	3	3	2	6.4	548;548	61.254	0	35.717	7	535160000	0.760455			tr|A0A0R4IZZ5|A0A0R4IZZ5_MOUSE C-type lectin domain family 4 member F OS=Mus musculus OX=10090 GN=Clec4f PE=1 SV=1;sp|P70194|CLC4F_MOUSE C-type lectin domain family 4 member F OS=Mus musculus OX=10090 GN=Clec4f PE=1 SV=1
184	A0A0R4J007;P70261	Paladin	Pald1	0.16286	0.835803		19.4627	19.5766	19.4916	19.5006	19.2632	19.2259	19.2643	19.5148	19.2033	19.4541			cell part;cytoplasmic part;cytosol;intracellular part		Cytoplasm;Cytosol		3	3	2	4	859;859	96.763	0	8.9559	6	147460000	0.374063			tr|A0A0R4J007|A0A0R4J007_MOUSE Paladin OS=Mus musculus OX=10090 GN=Pald1 PE=1 SV=1;sp|P70261|PALD_MOUSE Paladin OS=Mus musculus OX=10090 GN=Pald1 PE=1 SV=1
185	P70288;A0A0R4J008;Q8BQ10	Histone deacetylase 2	Hdac2	0.139537	0.293304		19.0097	19.5903	19.4455	19.5142	19.3713	19.3423	19.143	19.1126	19.5919	19.5999	anatomical structure development;anatomical structure formation involved in morphogenesis;anatomical structure morphogenesis;ATP-dependent chromatin remodeling;biological regulation;biosynthetic process;cardiac cell development;cardiac muscle cell development;cell development;cell differentiation;cell projection organization;cellular biosynthetic process;cellular component organization;cellular c…	binding;catalytic activity;chromatin binding;chromatin DNA binding;core promoter binding;core promoter proximal region DNA binding;core promoter proximal region sequence-specific DNA binding;deacetylase activity;DNA binding;enhancer binding;enhancer sequence-specific DNA binding;enzyme binding;histone deacetylase activity;histone deacetylase activity (H3-K14 specific);histone deacetylase activity…	cell part;chromatin;chromatin remodeling complex;chromosomal part;cytoplasm;ESC/E(Z) complex;heterochromatin;histone deacetylase complex;histone methyltransferase complex;intracellular membrane-bounded organelle;intracellular organelle;intracellular organelle part;intracellular part;macromolecular complex;membrane-bounded organelle;methyltransferase complex;nuclear chromatin;nuclear chromosome pa…	Cell cycle;Chronic myeloid leukemia;Huntington's disease;Notch signaling pathway;Pathways in cancer	Cytoplasm;Nucleus		6	4	3	11.1	488;488;304	55.302	0	8.9898	6	178910000	0.584783			sp|P70288|HDAC2_MOUSE Histone deacetylase 2 OS=Mus musculus OX=10090 GN=Hdac2 PE=1 SV=1;tr|A0A0R4J008|A0A0R4J008_MOUSE Histone deacetylase 2 OS=Mus musculus OX=10090 GN=Hdac2 PE=1 SV=1;tr|Q8BQ10|Q8BQ10_MOUSE Histone deacetylase OS=Mus musculus OX=10090 GN=
186	A0A0R4J015;B2RX12-3;B2RX12-2;B2RX12;O35379	Canalicular multispecific organic anion transporter 2	Abcc3	-0.157715	0.850319		21.4544	21.2914	21.1696	21.0784	21.4158	21.3699	21.5005	21.4722	21.3576	21.3428	bile acid and bile salt transport;canalicular bile acid transport;carboxylic acid transport;establishment of localization;monocarboxylic acid transport;organic acid transport;organic substance transport;transport	active transmembrane transporter activity;adenyl nucleotide binding;adenyl ribonucleotide binding;ATP binding;ATPase activity;ATPase activity, coupled;ATPase activity, coupled to movement of substances;ATPase activity, coupled to transmembrane movement of substances;binding;catalytic activity;hydrolase activity;hydrolase activity, acting on acid anhydrides;hydrolase activity, acting on acid anhyd…	cell part;integral to membrane;integral to plasma membrane;intrinsic to membrane;intrinsic to plasma membrane;membrane part;plasma membrane part	ABC transporters;Bile secretion	Membrane	Multi-pass membrane protein	12	11	5	8.6	1522;1498;1522;1523;1528	169.15	0	28.544	13	648610000	0.377488	248;664;1470		tr|A0A0R4J015|A0A0R4J015_MOUSE ABC-type glutathione-S-conjugate transporter OS=Mus musculus OX=10090 GN=Abcc3 PE=1 SV=1;sp|B2RX12-3|MRP3_MOUSE Isoform 3 of ATP-binding cassette sub-family C member 3 OS=Mus musculus OX=10090 GN=Abcc3;sp|B2RX12-2|MRP3_MOUSE
187	D3Z380;A0A0R4J018;O55060;D3Z217;D6RIK3;D3YWK6	Thiopurine S-methyltransferase	Tpmt	-0.265065	0.196365		20.9265	21.029	21.0037	21.2196	20.3561	21.109	22.1498	21.2485	20.9657	20.9523	cellular metabolic process;cellular process;metabolic process;methylation;one-carbon metabolic process;small molecule metabolic process	catalytic activity;methyltransferase activity;S-adenosylmethionine-dependent methyltransferase activity;S-methyltransferase activity;thiopurine S-methyltransferase activity;transferase activity;transferase activity, transferring one-carbon groups	cell part;cytoplasm;extracellular membrane-bounded organelle;extracellular organelle;extracellular region part;extracellular vesicular exosome;intracellular part;membrane-bounded organelle;membrane-bounded vesicle;organelle;vesicle	Drug metabolism - other enzymes	Cytoplasm		5	3	6	28.3	205;240;240;182;188;188	23.456	0	79.046	14	4391900000	0.622591			tr|D3Z380|D3Z380_MOUSE Thiopurine S-methyltransferase OS=Mus musculus OX=10090 GN=Tpmt PE=1 SV=1;tr|A0A0R4J018|A0A0R4J018_MOUSE Thiopurine S-methyltransferase OS=Mus musculus OX=10090 GN=Tpmt PE=1 SV=1;sp|O55060|TPMT_MOUSE Thiopurine S-methyltransferase OS
188	A0A0R4J023;Q9JLZ3;F6RT60;F6R307;A0A0R4J1L8;Q9JLZ3-3;E9Q6L3;E9QMT1;Q9JLZ3-2	Methylglutaconyl-CoA hydratase, mitochondrial	Auh	0.143953	1.41254		23.0388	22.9962	23.0112	23.0262	22.8032	22.9883	22.9585	22.8526	22.6488	22.7531	amine catabolic process;amine metabolic process;branched chain family amino acid catabolic process;branched chain family amino acid metabolic process;carboxylic acid catabolic process;carboxylic acid metabolic process;catabolic process;cellular amine metabolic process;cellular amino acid catabolic process;cellular amino acid metabolic process;cellular catabolic process;cellular ketone metabolic p…	binding;carbon-oxygen lyase activity;catalytic activity;enoyl-CoA hydratase activity;hydro-lyase activity;lyase activity;methylglutaconyl-CoA hydratase activity;mRNA 3'-UTR binding;mRNA binding;nucleic acid binding;RNA binding	cell part;cytoplasmic part;intracellular membrane-bounded organelle;intracellular organelle;intracellular part;membrane-bounded organelle;mitochondrion;organelle	Valine, leucine and isoleucine degradation	Mitochondrion		8	8	9	27.7	314;314;239;219;144;144;115;158;158	33.338	0	21.216	13	5935700000	0.324875			tr|A0A0R4J023|A0A0R4J023_MOUSE Methylglutaconyl-CoA hydratase, mitochondrial OS=Mus musculus OX=10090 GN=Auh PE=1 SV=1;sp|Q9JLZ3|AUHM_MOUSE Methylglutaconyl-CoA hydratase, mitochondrial OS=Mus musculus OX=10090 GN=Auh PE=1 SV=1;tr|F6RT60|F6RT60_MOUSE Methy
189	A0A0R4J032;P06683	Complement component C9	C9	0.398457	0.857227		18.5555	18.4597	18.2759	18.1796	18.3103	18.248	18.1411	17.6443	18.2194	18.4899	activation of immune response;biological regulation;cell death;cellular process;complement activation;complement activation, alternative pathway;complement activation, classical pathway;cytolysis;death;defense response;humoral immune response;immune effector process;immune response;immune system process;innate immune response;macromolecule metabolic process;metabolic process;positive regulation o…		blood microparticle;cell part;cytoplasm;extracellular membrane-bounded organelle;extracellular organelle;extracellular region part;extracellular vesicular exosome;intracellular part;macromolecular complex;membrane;membrane attack complex;membrane part;membrane-bounded organelle;membrane-bounded vesicle;organelle;plasma membrane;plasma membrane part;pore complex;protein complex;vesicle	Amoebiasis;Complement and coagulation cascades;Prion diseases;Systemic lupus erythematosus	Secreted;Target cell membrane	Multi-pass membrane protein	5	5	2	8.7	561;548	63.425	0	10.455	5	284830000	0.225835			tr|A0A0R4J032|A0A0R4J032_MOUSE Complement component C9 OS=Mus musculus OX=10090 GN=C9 PE=1 SV=1;sp|P06683|CO9_MOUSE Complement component C9 OS=Mus musculus OX=10090 GN=C9 PE=1 SV=2
190	A0A0R4J034;Q99K01;Q99K01-2;Q99K01-4;Q99K01-3;D3YZA7;Q99K01-5	Pyridoxal-dependent decarboxylase domain-containing protein 1	Pdxdc1	-0.375813	1.23873		22.0427	21.8327	21.8037	21.6662	22.027	21.9702	22.3892	22.3904	21.8649	21.7826	carboxylic acid metabolic process;cellular ketone metabolic process;cellular metabolic process;cellular process;metabolic process;organic acid metabolic process;oxoacid metabolic process;small molecule metabolic process	binding;carbon-carbon lyase activity;carboxy-lyase activity;catalytic activity;cofactor binding;lyase activity;pyridoxal phosphate binding;vitamin B6 binding;vitamin binding	cell part;cytoplasmic part;Golgi apparatus;intracellular membrane-bounded organelle;intracellular organelle;intracellular part;membrane-bounded organelle;organelle				11	11	7	17.4	789;787;788;793;710;378;384	87.479	0	239.28	25	1513700000	0.14835	425		tr|A0A0R4J034|A0A0R4J034_MOUSE Pyridoxal-dependent decarboxylase domain-containing protein 1 OS=Mus musculus OX=10090 GN=Pdxdc1 PE=1 SV=1;sp|Q99K01|PDXD1_MOUSE Pyridoxal-dependent decarboxylase domain-containing protein 1 OS=Mus musculus OX=10090 GN=Pdxdc1
191	A0A0R4J038;O08677;D3YTY9;O08677-3	Kininogen-1;Kininogen-1 heavy chain;Bradykinin;Kininogen-1 light chain	Kng1	0.608246	0.717252		21.0585	20.5836	19.9953	19.9729	20.0352	20.2078	20.2889	19.4886	19.4107	20.144	biological regulation;blood coagulation;circulatory system process;coagulation;defense response;hemostasis;inflammatory response;multicellular organismal process;negative regulation of catalytic activity;negative regulation of endopeptidase activity;negative regulation of hydrolase activity;negative regulation of molecular function;negative regulation of peptidase activity;regulation of anatomica…	binding;cysteine-type endopeptidase inhibitor activity;endopeptidase inhibitor activity;endopeptidase regulator activity;enzyme inhibitor activity;enzyme regulator activity;peptidase inhibitor activity;peptidase regulator activity;protein binding;receptor binding	blood microparticle;extracellular membrane-bounded organelle;extracellular organelle;extracellular region part;extracellular space;extracellular vesicular exosome;membrane-bounded organelle;membrane-bounded vesicle;organelle;vesicle	Complement and coagulation cascades	Extracellular space;Secreted		10	2	4	13.6	661;661;480;480	73.1	0	4.6928	6	205740000	0.230138		339	tr|A0A0R4J038|A0A0R4J038_MOUSE Kininogen-1 OS=Mus musculus OX=10090 GN=Kng1 PE=1 SV=1;sp|O08677|KNG1_MOUSE Kininogen-1 OS=Mus musculus OX=10090 GN=Kng1 PE=1 SV=1;tr|D3YTY9|D3YTY9_MOUSE Kininogen-1 OS=Mus musculus OX=10090 GN=Kng1 PE=1 SV=1;sp|O08677-3|KNG1
192	Q9ESB3;A0A0R4J039;A0A338P6H8	Histidine-rich glycoprotein	Hrg	-0.0841433	0.097852		21.6581	21.4481	22.0779	21.6915	21.4592	21.5698	22.286	21.6912	21.6206	21.7006	anatomical structure formation involved in morphogenesis;angiogenesis;biological regulation;cell activation;cellular process;cellular response to chemical stimulus;cellular response to inorganic substance;cellular response to iron ion;cellular response to metal ion;cellular response to stimulus;chemotaxis;cofactor transport;defense response;defense response to fungus;developmental process;establi…	binding;carbohydrate binding;cation binding;cysteine-type endopeptidase inhibitor activity;endopeptidase inhibitor activity;endopeptidase regulator activity;enzyme inhibitor activity;enzyme regulator activity;glycoprotein binding;glycosaminoglycan binding;heme binding;heparan sulfate proteoglycan binding;heparin binding;immunoglobulin binding;ion binding;iron ion binding;metal ion binding;pattern…	blood microparticle;extracellular membrane-bounded organelle;extracellular organelle;extracellular region part;extracellular vesicular exosome;membrane-bounded organelle;membrane-bounded vesicle;organelle;vesicle		Secreted		6	6	3	10.9	525;536;199	59.162	0	32.69	15	721120000	0.811132			sp|Q9ESB3|HRG_MOUSE Histidine-rich glycoprotein OS=Mus musculus OX=10090 GN=Hrg PE=1 SV=2;tr|A0A0R4J039|A0A0R4J039_MOUSE Histidine-rich glycoprotein OS=Mus musculus OX=10090 GN=Hrg PE=1 SV=1
193	A0A0R4J047;Q9CYI4-2;Q9CYI4;D3Z765	Putative RNA-binding protein Luc7-like 1	Luc7l	0.700054	1.40531		15.4374	15.5874	16.0516	15.5334	15.2416	14.8025	14.9787	14.7559	14.7529	15.4979	biological regulation;cellular component assembly;cellular component assembly at cellular level;cellular component organization;cellular component organization at cellular level;cellular component organization or biogenesis;cellular component organization or biogenesis at cellular level;cellular macromolecular complex assembly;cellular macromolecular complex subunit organization;cellular process;…	binding;identical protein binding;mRNA binding;nucleic acid binding;protein binding;protein domain specific binding;RNA binding;RS domain binding	cell part;intracellular membrane-bounded organelle;intracellular organelle;intracellular organelle part;intracellular part;macromolecular complex;membrane-bounded organelle;nuclear part;nucleus;organelle;organelle part;ribonucleoprotein complex;small nuclear ribonucleoprotein complex;U1 snRNP				5	2	4	15.4	325;318;371;172	38.465	0	27.304	3	70438000	0.0743133			tr|A0A0R4J047|A0A0R4J047_MOUSE Putative RNA-binding protein Luc7-like 1 OS=Mus musculus OX=10090 GN=Luc7l PE=1 SV=1;sp|Q9CYI4-2|LUC7L_MOUSE Isoform 2 of Putative RNA-binding protein Luc7-like 1 OS=Mus musculus OX=10090 GN=Luc7l;sp|Q9CYI4|LUC7L_MOUSE Putati
194	A0A0R4J049;F6QQQ6;Q8CIG8	Protein arginine N-methyltransferase 5	Prmt5	-0.930906	1.46015		17.322	17.0768	17.8693	18.0638	18.0202	17.7947	18.6419	18.3988	18.0302	17.9565	biological regulation;biosynthetic process;cell activation;cellular biosynthetic process;cellular component assembly;cellular component assembly at cellular level;cellular component organization;cellular component organization at cellular level;cellular component organization or biogenesis;cellular component organization or biogenesis at cellular level;cellular macromolecular complex assembly;cel…	arginine N-methyltransferase activity;binding;catalytic activity;chromatin binding;core promoter binding;core promoter sequence-specific DNA binding;DNA binding;histone methyltransferase activity;histone-arginine N-methyltransferase activity;methyltransferase activity;N-methyltransferase activity;nucleic acid binding;protein binding;protein binding transcription factor activity;protein dimerizati…	cell part;cytoplasm;cytoplasmic part;cytosol;intracellular membrane-bounded organelle;intracellular organelle;intracellular part;macromolecular complex;membrane-bounded organelle;methylosome;methyltransferase complex;nucleus;organelle;protein complex	Cell cycle - yeast;RNA transport	Cytoplasm;Golgi apparatus;Nucleus		2	2	3	4.6	637;203;637	72.737	0	42.634	4	228310000	0.0559696			tr|A0A0R4J049|A0A0R4J049_MOUSE Protein arginine N-methyltransferase 5 OS=Mus musculus OX=10090 GN=Prmt5 PE=1 SV=1;tr|F6QQQ6|F6QQQ6_MOUSE Protein arginine N-methyltransferase 5 (Fragment) OS=Mus musculus OX=10090 GN=Prmt5 PE=1 SV=8;sp|Q8CIG8|ANM5_MOUSE Prot
195	A0A0R4J058;A0A0R4J242;Q922Q9-2;Q922Q9;A0A1B0GSH5;D3YWG2;G8JL55	Chitinase domain-containing protein 1	Chid1	0.762416	1.75748		19.662	19.3207	19.8054	19.6682	19.08	18.9169	18.6274	18.7934	19.1961	19.6402	amine metabolic process;aminoglycan catabolic process;aminoglycan metabolic process;carbohydrate catabolic process;carbohydrate metabolic process;catabolic process;chitin catabolic process;chitin metabolic process;defense response;immune response;immune system process;inflammatory response;innate immune response;macromolecule catabolic process;macromolecule metabolic process;metabolic process;nit…	binding;carbohydrate binding;catalytic activity;chitin binding;chitinase activity;hydrolase activity;hydrolase activity, acting on glycosyl bonds;hydrolase activity, hydrolyzing O-glycosyl compounds;oligosaccharide binding;pattern binding;polysaccharide binding	cell part;cytoplasmic part;endosome;extracellular membrane-bounded organelle;extracellular organelle;extracellular region;extracellular region part;extracellular space;extracellular vesicular exosome;Golgi apparatus part;intracellular membrane-bounded organelle;intracellular organelle;intracellular organelle part;intracellular part;late endosome;lysosome;lytic vacuole;membrane;membrane-bounded or…		Lysosome;Secreted		2	2	7	5.2	310;396;307;393;192;263;297	35.54	0.0046938	2.0441	3	37669000	0.0445494			tr|A0A0R4J058|A0A0R4J058_MOUSE Chitinase domain-containing protein 1 OS=Mus musculus OX=10090 GN=Chid1 PE=1 SV=1;tr|A0A0R4J242|A0A0R4J242_MOUSE Chitinase domain-containing protein 1 OS=Mus musculus OX=10090 GN=Chid1 PE=1 SV=1;sp|Q922Q9-2|CHID1_MOUSE Isofor
196	A0A0R4J069;Q9JLI6;Q9JLI6-2;F7BB44;D3Z7G6;F6ZFP8;F7D651;M0QWF1;D3Z3I6	Selenocysteine lyase	Scly	0.0945752	0.745299		22.8475	22.7352	22.8946	22.7889	22.664	22.897	22.7559	22.7737	22.658	22.7387	cellular metabolic process;cellular process;lipid metabolic process;metabolic process;primary metabolic process;response to chemical stimulus;response to endogenous stimulus;response to hormone stimulus;response to insulin stimulus;response to organic substance;response to peptide hormone stimulus;response to stimulus;selenium compound metabolic process	binding;carbon-sulfur lyase activity;catalytic activity;cofactor binding;lyase activity;pyridoxal phosphate binding;selenocysteine lyase activity;transferase activity;vitamin B6 binding;vitamin binding	cell part;cytoplasmic part;cytosol;intracellular part	Selenocompound metabolism	Cytoplasm;Cytosol		10	10	9	25.7	432;432;283;216;245;249;218;61;68	47.203	0	113.72	16	3907000000	0.505254	101;304		tr|A0A0R4J069|A0A0R4J069_MOUSE Selenocysteine lyase OS=Mus musculus OX=10090 GN=Scly PE=1 SV=1;sp|Q9JLI6|SCLY_MOUSE Selenocysteine lyase OS=Mus musculus OX=10090 GN=Scly PE=1 SV=1;sp|Q9JLI6-2|SCLY_MOUSE Isoform 2 of Selenocysteine lyase OS=Mus musculus OX=
197	A0A0R4J183;E9Q577;A0A0R4J073;Q5U5Q9-3;Q5U5Q9	BRCA1-A complex subunit RAP80	Uimc1	0.100342	0.0448571		16.665	17.1899	17.5884	17.6801	16.5534	16.6699	16.1307	18.4581	17.6583	17.1708	biological regulation;biosynthetic process;cell cycle checkpoint;cellular biosynthetic process;cellular component organization;cellular component organization at cellular level;cellular component organization or biogenesis;cellular component organization or biogenesis at cellular level;cellular macromolecule biosynthetic process;cellular macromolecule metabolic process;cellular metabolic process;…	binding;histone binding;hormone receptor binding;K63-linked polyubiquitin binding;nuclear hormone receptor binding;polyubiquitin binding;protein binding;receptor binding;retinoic acid receptor binding;retinoid X receptor binding;small conjugating protein binding;transcription factor binding;ubiquitin binding	BRCA1-A complex;cell part;intracellular membrane-bounded organelle;intracellular organelle;intracellular organelle part;intracellular part;macromolecular complex;membrane-bounded organelle;nuclear part;nucleus;organelle;organelle part;protein complex		Nucleus		1	1	5	2.7	446;727;727;446;727	50.369	0.0011848	2.6179	1	447780000	0.893027			tr|A0A0R4J183|A0A0R4J183_MOUSE BRCA1-A complex subunit RAP80 OS=Mus musculus OX=10090 GN=Uimc1 PE=1 SV=1;tr|E9Q577|E9Q577_MOUSE BRCA1-A complex subunit RAP80 OS=Mus musculus OX=10090 GN=Uimc1 PE=1 SV=1;tr|A0A0R4J073|A0A0R4J073_MOUSE BRCA1-A complex subunit
198	Q8VCH8;A0A0R4J078;A0A087WSK5	UBX domain-containing protein 4	Ubxn4	0.471821	0.587463		23.1172	23.2226	23.3335	23.4257	23.454	23.3601	22.3307	22.4733	23.5768	23.4493	catabolic process;cellular catabolic process;cellular macromolecule catabolic process;cellular macromolecule metabolic process;cellular metabolic process;cellular process;ER-associated protein catabolic process;macromolecule catabolic process;macromolecule metabolic process;metabolic process;modification-dependent macromolecule catabolic process;modification-dependent protein catabolic process;pr…		cell part;cytoplasm;cytoplasmic part;endoplasmic reticulum;endoplasmic reticulum membrane;endoplasmic reticulum part;envelope;intracellular membrane-bounded organelle;intracellular organelle;intracellular organelle part;intracellular part;membrane;membrane part;membrane-bounded organelle;nuclear envelope;nuclear part;organelle;organelle envelope;organelle membrane;organelle part		Endoplasmic reticulum membrane;Nucleus envelope	Peripheral membrane protein	7	7	3	17.8	506;506;88	56.471	0	110.38	16	3427100000	0.306076	143		sp|Q8VCH8|UBXN4_MOUSE UBX domain-containing protein 4 OS=Mus musculus OX=10090 GN=Ubxn4 PE=1 SV=1;tr|A0A0R4J078|A0A0R4J078_MOUSE UBX domain-containing protein 4 OS=Mus musculus OX=10090 GN=Ubxn4 PE=1 SV=1
199	A0A0R4J079;Q8BMP6	Golgi resident protein GCP60	Acbd3	-0.209844	0.842203		20.9028	21.0934	20.7304	20.7857	21.0216	20.964	21.1767	21.1578	21.0155	20.9429	biosynthetic process;establishment of localization;lipid biosynthetic process;lipid metabolic process;metabolic process;primary metabolic process;steroid biosynthetic process;steroid metabolic process;transport	binding;carboxylic acid binding;coenzyme binding;cofactor binding;fatty acid binding;fatty-acyl-CoA binding;lipid binding;monocarboxylic acid binding	cell part;cytoplasmic part;Golgi apparatus;Golgi apparatus part;Golgi membrane;integral to membrane;intracellular membrane-bounded organelle;intracellular organelle;intracellular organelle part;intracellular part;intrinsic to membrane;membrane;membrane part;membrane-bounded organelle;mitochondrion;organelle;organelle membrane;organelle part		Golgi apparatus membrane;Mitochondrion	Peripheral membrane protein	4	4	2	8	525;525	60.181	0	27.48	5	619690000	0.326267			tr|A0A0R4J079|A0A0R4J079_MOUSE Golgi resident protein GCP60 OS=Mus musculus OX=10090 GN=Acbd3 PE=1 SV=1;sp|Q8BMP6|GCP60_MOUSE Golgi resident protein GCP60 OS=Mus musculus OX=10090 GN=Acbd3 PE=1 SV=3
200	A0A0R4J081;A2AQ17;Q9CWX2	Complex I intermediate-associated protein 30, mitochondrial	Ndufaf1	-0.152497	0.285756		18.6196	18.2974	18.2792	18.4796	18.1818	17.9441	18.7419	18.7301	18.2985	17.9355			cell part;cytoplasm;cytoplasmic part;intracellular membrane-bounded organelle;intracellular organelle;intracellular part;membrane-bounded organelle;mitochondrion;organelle		Mitochondrion;Mitochondrion matrix		2	2	3	5.8	330;328;328	37.985	0	3.7064	3	130710000	0.578117			tr|A0A0R4J081|A0A0R4J081_MOUSE Complex I intermediate-associated protein 30, mitochondrial OS=Mus musculus OX=10090 GN=Ndufaf1 PE=1 SV=1;tr|A2AQ17|A2AQ17_MOUSE Complex I intermediate-associated protein 30, mitochondrial OS=Mus musculus OX=10090 GN=Ndufaf1
201	A0A0R4J083;P51174	Long-chain specific acyl-CoA dehydrogenase, mitochondrial	Acadl	0.105302	0.484551		25.9177	25.8397	25.8055	25.8919	25.9256	26.0184	25.6707	25.6507	25.8198	25.8628	amine catabolic process;amine metabolic process;betaine catabolic process;betaine metabolic process;biological regulation;carboxylic acid catabolic process;carboxylic acid metabolic process;carnitine catabolic process;carnitine metabolic process;carnitine metabolic process, CoA-linked;catabolic process;cellular amine metabolic process;cellular amino acid catabolic process;cellular amino acid meta…	acyl-CoA dehydrogenase activity;acyl-CoA oxidase activity;binding;carboxylic acid binding;catalytic activity;coenzyme binding;cofactor binding;fatty acid binding;fatty-acyl-CoA binding;flavin adenine dinucleotide binding;lipid binding;long-chain-acyl-CoA dehydrogenase activity;monocarboxylic acid binding;oxidoreductase activity;oxidoreductase activity, acting on the CH-CH group of donors;oxidored…	cell part;cytoplasm;cytoplasmic part;intracellular membrane-bounded organelle;intracellular organelle;intracellular organelle lumen;intracellular organelle part;intracellular part;membrane;membrane-bounded organelle;membrane-enclosed lumen;mitochondrial matrix;mitochondrial membrane;mitochondrial part;mitochondrion;organelle;organelle lumen;organelle membrane;organelle part	Fatty acid metabolism;PPAR signaling pathway	Mitochondrion matrix		16	16	2	36.7	430;430	47.896	0	219.64	61	39131000000	0.538644	166;342;351		tr|A0A0R4J083|A0A0R4J083_MOUSE Long-chain specific acyl-CoA dehydrogenase, mitochondrial OS=Mus musculus OX=10090 GN=Acadl PE=1 SV=1;sp|P51174|ACADL_MOUSE Long-chain specific acyl-CoA dehydrogenase, mitochondrial OS=Mus musculus OX=10090 GN=Acadl PE=1 SV=2
202	A0A0R4J085;Q3UHZ7;Q91YN5-3;Q91YN5;A0A0R4J1F6;Q91YN5-2	UDP-N-acetylhexosamine pyrophosphorylase;UDP-N-acetylgalactosamine pyrophosphorylase;UDP-N-acetylglucosamine pyrophosphorylase	Uap1	0.229343	0.950766		21.4371	21.3244	21.4704	21.2661	21.0051	21.303	21.3647	21.174	21.0792	21.1444	alcohol biosynthetic process;alcohol metabolic process;amino sugar biosynthetic process;amino sugar metabolic process;biosynthetic process;carbohydrate biosynthetic process;carbohydrate metabolic process;cellular biosynthetic process;cellular carbohydrate biosynthetic process;cellular carbohydrate metabolic process;cellular metabolic process;cellular nitrogen compound metabolic process;cellular p…	binding;carbohydrate binding;catalytic activity;identical protein binding;nucleotidyltransferase activity;protein binding;transferase activity;transferase activity, transferring phosphorus-containing groups;UDP-N-acetylglucosamine diphosphorylase activity;uridylyltransferase activity	cell part;cytoplasm;cytoplasmic part;cytosol;intracellular organelle part;intracellular part;membrane;nuclear part;nucleoplasm;organelle part;plasma membrane	Amino sugar and nucleotide sugar metabolism	Cytoplasm		8	8	6	16.7	521;522;521;522;505;505	58.495	0	43.716	9	1018400000	0.28816			tr|A0A0R4J085|A0A0R4J085_MOUSE UDP-N-acetylhexosamine pyrophosphorylase OS=Mus musculus OX=10090 GN=Uap1 PE=1 SV=1;tr|Q3UHZ7|Q3UHZ7_MOUSE UDP-N-acetylhexosamine pyrophosphorylase OS=Mus musculus OX=10090 GN=Uap1 PE=1 SV=1;sp|Q91YN5-3|UAP1_MOUSE Isoform 3 o
203	E9QLX1;A0A0R4J090;P11610;P11609	Antigen-presenting glycoprotein CD1d2;Antigen-presenting glycoprotein CD1d1	Cd1d2;Cd1d1	0.288928	0.673396		22.1654	22.0133	22.1583	22.3172	22.1987	22.1721	21.6069	21.6647	22.1461	22.0328	alpha-beta T cell activation;alpha-beta T cell differentiation;antigen processing and presentation;antigen processing and presentation of endogenous antigen;antigen processing and presentation of exogenous antigen;antigen processing and presentation of lipid antigen via MHC class Ib;antigen processing and presentation via MHC class Ib;antigen processing and presentation, endogenous lipid antigen …	antigen binding;beta-2-microglobulin binding;binding;cell adhesion molecule binding;endogenous lipid antigen binding;exogenous lipid antigen binding;histone binding;lipid antigen binding;lipid binding;lipopeptide binding;peptide binding;protein binding;protein complex binding;receptor binding;T cell receptor binding	cell part;cell surface;cytoplasm;cytoplasmic part;early endosome;endosomal part;endosome;endosome membrane;external side of plasma membrane;integral to membrane;intracellular membrane-bounded organelle;intracellular organelle;intracellular organelle part;intracellular part;intrinsic to membrane;late endosome;lysosomal membrane;lysosome;lytic vacuole;membrane;membrane part;membrane-bounded organel…	Hematopoietic cell lineage	Cell membrane;Endosome membrane;Lysosome membrane	Single-pass type I membrane protein	2	2	4	4.2	335;336;336;336	38.341	0.01	1.6313	3	1578100000	0.323991			tr|E9QLX1|E9QLX1_MOUSE Antigen-presenting glycoprotein CD1d2 OS=Mus musculus OX=10090 GN=Cd1d2 PE=4 SV=2;tr|A0A0R4J090|A0A0R4J090_MOUSE Antigen-presenting glycoprotein CD1d1 OS=Mus musculus OX=10090 GN=Cd1d1 PE=1 SV=1;sp|P11610|CD1D2_MOUSE Antigen-presenti
204	Q8K2I4;A0A0R4J092;D6RGR1	Beta-mannosidase	Manba	0.668784	1.72714		21.0824	20.7129	20.7384	20.8311	19.9296	20.0877	20.3606	20.2372	19.8856	20.3903	carbohydrate catabolic process;carbohydrate metabolic process;catabolic process;cell wall macromolecule catabolic process;cell wall macromolecule metabolic process;cell wall organization or biogenesis;cell wall polysaccharide metabolic process;cellodextrin metabolic process;cellular carbohydrate catabolic process;cellular carbohydrate metabolic process;cellular catabolic process;cellular cell wal…	beta-mannosidase activity;catalytic activity;hydrolase activity;hydrolase activity, acting on glycosyl bonds;hydrolase activity, hydrolyzing O-glycosyl compounds;mannosidase activity	cell part;cytoplasmic part;intracellular membrane-bounded organelle;intracellular organelle;intracellular part;lysosome;lytic vacuole;membrane-bounded organelle;organelle;vacuole	Lysosome;Other glycan degradation	Lysosome		3	3	3	3.2	879;879;186	100.83	0	8.2486	4	276240000	0.052	153		sp|Q8K2I4|MANBA_MOUSE Beta-mannosidase OS=Mus musculus OX=10090 GN=Manba PE=1 SV=1;tr|A0A0R4J092|A0A0R4J092_MOUSE Beta-mannosidase OS=Mus musculus OX=10090 GN=Manba PE=1 SV=1
205	A0A0R4J093;Q9DBP5	UMP-CMP kinase	Cmpk1	-0.226145	0.451671		22.1583	21.9664	21.9118	22.0122	22.6297	22.7837	21.9541	22.1312	22.3933	22.2465	2'-deoxyribonucleotide biosynthetic process;2'-deoxyribonucleotide metabolic process;benzene-containing compound metabolic process;biosynthetic process;carboxylic acid metabolic process;CDP biosynthetic process;CDP metabolic process;cellular aromatic compound metabolic process;cellular biosynthetic process;cellular ketone metabolic process;cellular metabolic process;cellular nitrogen compound bio…	adenyl nucleotide binding;adenyl ribonucleotide binding;ATP binding;binding;catalytic activity;cytidylate kinase activity;kinase activity;nucleobase-containing compound kinase activity;nucleoside diphosphate kinase activity;nucleotide binding;nucleotide kinase activity;phosphotransferase activity, phosphate group as acceptor;purine nucleotide binding;purine ribonucleoside triphosphate binding;pur…	cell part;cytoplasm;extracellular membrane-bounded organelle;extracellular organelle;extracellular region part;extracellular vesicular exosome;intracellular membrane-bounded organelle;intracellular non-membrane-bounded organelle;intracellular organelle;intracellular organelle part;intracellular part;membrane-bounded organelle;membrane-bounded vesicle;non-membrane-bounded organelle;nuclear part;nu…	Pyrimidine metabolism	Cytoplasm;Nucleus		5	5	2	21.1	227;196	25.714	0	37.03	17	4983900000	0.437074			tr|A0A0R4J093|A0A0R4J093_MOUSE UMP-CMP kinase OS=Mus musculus OX=10090 GN=Cmpk1 PE=1 SV=1;sp|Q9DBP5|KCY_MOUSE UMP-CMP kinase OS=Mus musculus OX=10090 GN=Cmpk1 PE=1 SV=1
206	A0A0R4J094;Q3TC72	Fumarylacetoacetate hydrolase domain-containing protein 2A	Fahd2	0.592972	1.07458		21.9002	21.9386	22.108	22.1211	21.8401	21.9977	20.971	21.3568	21.9103	22.0387		binding;catalytic activity;cation binding;hydrolase activity;ion binding;metal ion binding	cell part;cytoplasmic part;intracellular membrane-bounded organelle;intracellular organelle;intracellular part;membrane-bounded organelle;mitochondrion;organelle				4	4	2	19.8	313;313	34.676	0	67.841	8	2378400000	0.131832	110;119		tr|A0A0R4J094|A0A0R4J094_MOUSE Fumarylacetoacetate hydrolase domain-containing 2A OS=Mus musculus OX=10090 GN=Fahd2a PE=1 SV=1;sp|Q3TC72|FAHD2_MOUSE Fumarylacetoacetate hydrolase domain-containing protein 2A OS=Mus musculus OX=10090 GN=Fahd2 PE=1 SV=1
207	O88291;A0A0R4J098;D3YXQ7	DBIRD complex subunit ZNF326	Znf326;Zfp326	0.0790831	0.145935		19.1834	19.2344	19.1626	19.1293	18.7138	18.7904	19.317	19.3123	18.9771	18.9937	biological regulation;biosynthetic process;cellular biosynthetic process;cellular macromolecule biosynthetic process;cellular macromolecule metabolic process;cellular metabolic process;cellular nitrogen compound metabolic process;cellular process;macromolecule biosynthetic process;macromolecule metabolic process;metabolic process;mRNA metabolic process;mRNA processing;nitrogen compound metabolic …	basal RNA polymerase II transcription machinery binding;basal transcription machinery binding;binding;cation binding;DNA binding;enzyme binding;ion binding;metal ion binding;nucleic acid binding;protein binding;RNA polymerase binding;RNA polymerase core enzyme binding;RNA polymerase II core binding;transition metal ion binding;zinc ion binding	cell part;intracellular membrane-bounded organelle;intracellular organelle;intracellular organelle part;intracellular part;macromolecular complex;membrane-bounded organelle;nuclear matrix;nuclear part;nucleoplasm;nucleus;organelle;organelle part;ribonucleoprotein complex;spliceosomal complex		Nucleus matrix		2	2	3	4.1	580;580;415	65.225	0	18.882	4	79356000	0.760273			sp|O88291|ZN326_MOUSE DBIRD complex subunit ZNF326 OS=Mus musculus OX=10090 GN=Znf326 PE=1 SV=1;tr|A0A0R4J098|A0A0R4J098_MOUSE Zinc finger protein 326 OS=Mus musculus OX=10090 GN=Zfp326 PE=1 SV=1;tr|D3YXQ7|D3YXQ7_MOUSE Zinc finger protein 326 (Fragment) OS
209	F7A3Q3;E9Q9N6;E9PYX3;A0A0R4J227;A0A0R4J0B1;Q3T9A3;F6ZS70;E9QMP6;Q05512-3;Q05512-4;Q05512-2;Q05512;F6ZEX4;F6UY70;F7CVZ7;F7CRG8	Serine/threonine-protein kinase MARK2	Mark2	-0.332567	4.29067		19.4562	19.4436	19.4094	19.5725	19.7611	19.6518	19.7543	19.7915	19.4568	19.4252	biological regulation;cell migration;cell motility;cell surface receptor linked signaling pathway;cellular component movement;cellular macromolecule metabolic process;cellular metabolic process;cellular process;cellular protein metabolic process;cellular response to stimulus;establishment of cell polarity;establishment or maintenance of apical/basal cell polarity;establishment or maintenance of b…	adenyl nucleotide binding;adenyl ribonucleotide binding;ATP binding;binding;catalytic activity;cation binding;ion binding;kinase activity;lipid binding;magnesium ion binding;metal ion binding;nucleotide binding;phosphotransferase activity, alcohol group as acceptor;protein kinase activity;protein serine/threonine kinase activity;purine nucleotide binding;purine ribonucleoside triphosphate binding…	actin filament;basal cortex;cell cortex part;cell part;cytoplasmic part;cytoskeletal part;intracellular membrane-bounded organelle;intracellular organelle;intracellular organelle part;intracellular part;lateral plasma membrane;macromolecular complex;membrane;membrane part;membrane-bounded organelle;nucleus;organelle;organelle part;plasma membrane;plasma membrane part;protein complex		Cell membrane;Cell projection;Cytoplasm;Cytoskeleton;Dendrite;Lateral cell membrane	Peripheral membrane protein	5	5	16	27	204;707;716;722;731;743;776;776;722;731;774;776;303;266;307;174	21.615	0	12.621	6	63671000	0.0352684			tr|F7A3Q3|F7A3Q3_MOUSE Serine/threonine-protein kinase MARK2 (Fragment) OS=Mus musculus OX=10090 GN=Mark2 PE=1 SV=1;tr|E9Q9N6|E9Q9N6_MOUSE Non-specific serine/threonine protein kinase OS=Mus musculus OX=10090 GN=Mark2 PE=1 SV=1;tr|E9PYX3|E9PYX3_MOUSE Non-s
211	A0A0R4J0B4;Q99KK2;Q99KK2-2;A0A0N4SW65;A0A0N4SWC3	N-acylneuraminate cytidylyltransferase	Cmas	0.267486	0.809436		24.1344	24.341	24.2028	24.184	24.2391	24.2027	23.8226	23.814	24.2363	24.1694	alcohol biosynthetic process;alcohol metabolic process;amino sugar biosynthetic process;amino sugar metabolic process;biosynthetic process;carbohydrate biosynthetic process;carbohydrate metabolic process;carboxylic acid metabolic process;cellular biosynthetic process;cellular carbohydrate biosynthetic process;cellular carbohydrate metabolic process;cellular ketone metabolic process;cellular metab…	catalytic activity;cytidylyltransferase activity;N-acylneuraminate cytidylyltransferase activity;nucleotidyltransferase activity;transferase activity;transferase activity, transferring phosphorus-containing groups	cell part;intracellular membrane-bounded organelle;intracellular organelle;intracellular part;membrane;membrane-bounded organelle;nucleus;organelle	Amino sugar and nucleotide sugar metabolism	Nucleus		13	13	5	30.3	432;432;200;86;115	48.029	0	134.16	27	4240400000	0.295293	378;392;403		tr|A0A0R4J0B4|A0A0R4J0B4_MOUSE N-acylneuraminate cytidylyltransferase OS=Mus musculus OX=10090 GN=Cmas PE=1 SV=1;sp|Q99KK2|NEUA_MOUSE N-acylneuraminate cytidylyltransferase OS=Mus musculus OX=10090 GN=Cmas PE=1 SV=2
213	S4R2E1;A0A0R4J0B6;Q7TMS5;D3Z150;A0A0N4SWA2;D3YVG8;D3YZX5;S4R2M4	ATP-binding cassette sub-family G member 2	Abcg2	-0.04238	0.19529		22.993	22.8856	22.8611	22.9249	22.8102	22.8496	23.0218	23.0349	22.7069	22.809	cellular metabolic process;cellular nitrogen compound metabolic process;cellular process;cellular response to chemical stimulus;cellular response to corticosteroid stimulus;cellular response to dexamethasone stimulus;cellular response to endogenous stimulus;cellular response to glucocorticoid stimulus;cellular response to hormone stimulus;cellular response to organic substance;cellular response t…	active transmembrane transporter activity;adenyl nucleotide binding;adenyl ribonucleotide binding;ATP binding;ATPase activity;ATPase activity, coupled;ATPase activity, coupled to movement of substances;ATPase activity, coupled to transmembrane movement of substances;binding;catalytic activity;drug transmembrane transporter activity;hydrolase activity;hydrolase activity, acting on acid anhydrides;…	apical plasma membrane;cell part;cytoplasmic part;integral to membrane;intracellular membrane-bounded organelle;intracellular organelle;intracellular organelle part;intracellular part;intrinsic to membrane;membrane;membrane part;membrane-bounded organelle;mitochondrial membrane;mitochondrial part;nuclear part;nucleoplasm;nucleus;organelle;organelle membrane;organelle part;plasma membrane;plasma m…	ABC transporters;Bile secretion	Cell membrane;Mitochondrion membrane	Multi-pass membrane protein	8	8	8	13.9	576;657;657;172;159;50;115;130	63.607	0	36.646	16	3034300000	0.78926			tr|S4R2E1|S4R2E1_MOUSE Broad substrate specificity ATP-binding cassette transporter ABCG2 OS=Mus musculus OX=10090 GN=Abcg2 PE=1 SV=1;tr|A0A0R4J0B6|A0A0R4J0B6_MOUSE Broad substrate specificity ATP-binding cassette transporter ABCG2 OS=Mus musculus OX=10090
214	A0A0R4J0D1;Q8R3Q0	Store-operated calcium entry-associated regulatory factor	Saraf	-0.240123	0.350907		19.5624	18.9054	19.347	19.8688	19.9028	20.073	19.4405	19.1919	19.594	19.6408	calcium ion transport;cation transport;divalent inorganic cation transport;divalent metal ion transport;establishment of localization;ion transport;metal ion transport;transport		cell part;cytoplasmic part;endoplasmic reticulum part;integral to endoplasmic reticulum membrane;integral to membrane;integral to organelle membrane;intracellular organelle part;intracellular part;intrinsic to endoplasmic reticulum membrane;intrinsic to membrane;intrinsic to organelle membrane;membrane part;organelle part		Endoplasmic reticulum membrane	Single-pass type I membrane protein	3	3	2	8.3	363;334	38.705	0	4.5033	3	126330000	0.487877			tr|A0A0R4J0D1|A0A0R4J0D1_MOUSE Store-operated calcium entry-associated regulatory factor OS=Mus musculus OX=10090 GN=Saraf PE=1 SV=1;sp|Q8R3Q0|SARAF_MOUSE Store-operated calcium entry-associated regulatory factor OS=Mus musculus OX=10090 GN=Saraf PE=1 SV=2
215	A0A0R4J0D3;Q3TDQ1	Dolichyl-diphosphooligosaccharide--protein glycosyltransferase subunit STT3B	Stt3b	-0.311621	0.565138		21.5864	21.2015	21.0799	21.2323	21.6722	21.7821	21.8911	21.2392	21.3794	21.3978	carbohydrate metabolic process;catabolic process;cellular carbohydrate metabolic process;cellular catabolic process;cellular macromolecule catabolic process;cellular macromolecule metabolic process;cellular metabolic process;cellular process;cellular protein metabolic process;co-translational protein modification;ER-associated protein catabolic process;glycoprotein catabolic process;glycoprotein …	catalytic activity;dolichyl-diphosphooligosaccharide-protein glycotransferase activity;oligosaccharyl transferase activity;transferase activity;transferase activity, transferring glycosyl groups;transferase activity, transferring hexosyl groups	cell part;cytoplasmic part;endoplasmic reticulum;endoplasmic reticulum part;integral to membrane;intracellular membrane-bounded organelle;intracellular organelle;intracellular organelle part;intracellular part;intrinsic to membrane;macromolecular complex;membrane;membrane part;membrane-bounded organelle;oligosaccharyltransferase complex;organelle;organelle part;protein complex	N-Glycan biosynthesis;Protein processing in endoplasmic reticulum;Various types of N-glycan biosynthesis	Endoplasmic reticulum membrane	Multi-pass membrane protein	8	7	2	8.7	823;823	93.314	0	12.229	10	1608200000	0.354278			tr|A0A0R4J0D3|A0A0R4J0D3_MOUSE Dolichyl-diphosphooligosaccharide--protein glycotransferase OS=Mus musculus OX=10090 GN=Stt3b PE=1 SV=1;sp|Q3TDQ1|STT3B_MOUSE Dolichyl-diphosphooligosaccharide--protein glycosyltransferase subunit STT3B OS=Mus musculus OX=100
216	A0A0R4J0E4;Q7TQK1;Q7TQK1-2	Integrator complex subunit 7	Ints7	-0.0337022	0.0564314		16.5261	17.1308	16.8498	17.3335	16.7609	16.7838	16.7582	17.0887	16.6805	17.2019	biological regulation;cell cycle checkpoint;cellular macromolecule metabolic process;cellular metabolic process;cellular nitrogen compound metabolic process;cellular process;cellular response to abiotic stimulus;cellular response to ionizing radiation;cellular response to radiation;cellular response to stimulus;cellular response to stress;DNA damage checkpoint;DNA integrity checkpoint;macromolecu…		cell part;chromosome;integrator complex;intracellular non-membrane-bounded organelle;intracellular organelle;intracellular organelle part;intracellular part;macromolecular complex;non-membrane-bounded organelle;nuclear part;nucleoplasm part;organelle;organelle part;protein complex		Chromosome;Cytoplasm;Nucleus		2	2	3	2.2	966;966;498	106.87	0	4.3278	2	21556000	0.898347			tr|A0A0R4J0E4|A0A0R4J0E4_MOUSE Integrator complex subunit 7 OS=Mus musculus OX=10090 GN=Ints7 PE=1 SV=1;sp|Q7TQK1|INT7_MOUSE Integrator complex subunit 7 OS=Mus musculus OX=10090 GN=Ints7 PE=1 SV=1;sp|Q7TQK1-2|INT7_MOUSE Isoform 2 of Integrator complex sub
217	A0A0R4J0F6;Q99KY4-2;Q99KY4;F6SLK1;Q80TZ3-2;Q80TZ3	Cyclin-G-associated kinase	Gak	-0.242931	1.13587		20.7016	20.6339	20.7253	20.6459	20.7384	20.7681	21.0012	21.05	20.8457	20.7005	anatomical structure development;anatomical structure morphogenesis;biological regulation;cell cycle;cell development;cell differentiation;cellular component disassembly;cellular component disassembly at cellular level;cellular component organization;cellular component organization at cellular level;cellular component organization or biogenesis;cellular component organization or biogenesis at cel…	adenyl nucleotide binding;adenyl ribonucleotide binding;ATP binding;binding;catalytic activity;kinase activity;nucleotide binding;phosphotransferase activity, alcohol group as acceptor;protein kinase activity;protein serine/threonine kinase activity;purine nucleotide binding;purine ribonucleoside triphosphate binding;purine ribonucleotide binding;ribonucleotide binding;transferase activity;transf…	adherens junction;anchoring junction;cell junction;cell part;cell-substrate adherens junction;cell-substrate junction;cytoplasmic part;focal adhesion;Golgi apparatus;intracellular membrane-bounded organelle;intracellular organelle;intracellular part;membrane;membrane-bounded organelle;organelle;perinuclear region of cytoplasm		Cell junction;Cytoplasm;Focal adhesion;Golgi apparatus;Perinuclear region;trans-Golgi network		5	4	6	3.4	1305;1256;1305;608;900;938	143.67	0	11.094	7	173060000	0.241565			tr|A0A0R4J0F6|A0A0R4J0F6_MOUSE Cyclin-G-associated kinase OS=Mus musculus OX=10090 GN=Gak PE=1 SV=1;sp|Q99KY4-2|GAK_MOUSE Isoform 2 of Cyclin-G-associated kinase OS=Mus musculus OX=10090 GN=Gak;sp|Q99KY4|GAK_MOUSE Cyclin-G-associated kinase OS=Mus musculus
218	A0A2I3BRX1;A0A2I3BS39;A0A0R4J0G0;Q8BH04;A0A2I3BQL9;A0A2I3BQC6	Phosphoenolpyruvate carboxykinase [GTP], mitochondrial	Pck2	-0.755153	2.50599		17.5136	17.7285	17.3771	17.6495	18.1775	17.945	18.3315	18.3757	18.2553	18.0604	alcohol biosynthetic process;alcohol metabolic process;biological regulation;biosynthetic process;carbohydrate biosynthetic process;carbohydrate homeostasis;carbohydrate metabolic process;carboxylic acid metabolic process;cellular biosynthetic process;cellular carbohydrate biosynthetic process;cellular carbohydrate metabolic process;cellular chemical homeostasis;cellular glucose homeostasis;cellu…	binding;carbon-carbon lyase activity;carboxy-lyase activity;catalytic activity;cation binding;GTP binding;guanyl nucleotide binding;guanyl ribonucleotide binding;ion binding;lyase activity;metal ion binding;nucleotide binding;phosphoenolpyruvate carboxykinase (GTP) activity;phosphoenolpyruvate carboxykinase activity;purine nucleotide binding;purine ribonucleoside triphosphate binding;purine ribon…	cell part;cytoplasmic part;extracellular membrane-bounded organelle;extracellular organelle;extracellular region part;extracellular vesicular exosome;intracellular membrane-bounded organelle;intracellular organelle;intracellular part;membrane-bounded organelle;membrane-bounded vesicle;mitochondrion;organelle;vesicle	Adipocytokine signaling pathway;Citrate cycle (TCA cycle);Glycolysis / Gluconeogenesis;Insulin signaling pathway;PPAR signaling pathway;Proximal tubule bicarbonate reclamation;Pyruvate metabolism	Mitochondrion		3	3	6	5.9	489;609;667;640;599;160	52.825	0	4.1181	5	149170000	0.0171268			tr|A0A2I3BRX1|A0A2I3BRX1_MOUSE Phosphoenolpyruvate carboxykinase (GTP) (Fragment) OS=Mus musculus OX=10090 GN=Pck2 PE=1 SV=1;tr|A0A2I3BS39|A0A2I3BS39_MOUSE Phosphoenolpyruvate carboxykinase (GTP) OS=Mus musculus OX=10090 GN=Pck2 PE=1 SV=1;tr|A0A0R4J0G0|A0A
219	A0A0R4J0G4;Q6VN19	Ran-binding protein 10	Ranbp10	-0.150822	0.2512		16.8312	17.6243	17.0887	16.5406	17.2407	16.7325	17.3844	17.3714	17.3787	17.1972	biological regulation;cellular component organization;cellular component organization at cellular level;cellular component organization or biogenesis;cellular component organization or biogenesis at cellular level;cellular process;cytoskeleton organization;microtubule cytoskeleton organization;microtubule-based process;organelle organization;positive regulation of catalytic activity;positive regu…	beta-tubulin binding;binding;cytoskeletal protein binding;enzyme binding;enzyme regulator activity;GTPase binding;GTPase regulator activity;guanyl-nucleotide exchange factor activity;nucleoside-triphosphatase regulator activity;protein binding;Ran GTPase binding;Ran guanyl-nucleotide exchange factor activity;Ras GTPase binding;Ras guanyl-nucleotide exchange factor activity;small GTPase binding;sm…	cell part;cytoplasm;intracellular membrane-bounded organelle;intracellular organelle;intracellular part;membrane-bounded organelle;nucleus;organelle		Cytoplasm;Nucleus		4	4	2	7.9	648;620	70.087	0	27.734	5	205460000	0.608073			tr|A0A0R4J0G4|A0A0R4J0G4_MOUSE Ran-binding protein 10 OS=Mus musculus OX=10090 GN=Ranbp10 PE=1 SV=1;sp|Q6VN19|RBP10_MOUSE Ran-binding protein 10 OS=Mus musculus OX=10090 GN=Ranbp10 PE=1 SV=2
220	A0A0R4J0I1;P07759;E9Q499;F2Z405;P29621;Q5I2A0;Q80X76	Serine protease inhibitor A3K	Serpina3k	1.58853	2.33648	+	24.2953	24.2782	24.0029	24.2247	22.8675	22.7349	22.8614	22.082	22.1548	23.3675	biological regulation;negative regulation of catalytic activity;negative regulation of endopeptidase activity;negative regulation of hydrolase activity;negative regulation of molecular function;negative regulation of peptidase activity;regulation of biological process;regulation of catalytic activity;regulation of endopeptidase activity;regulation of hydrolase activity;regulation of metabolic pro…	endopeptidase inhibitor activity;endopeptidase regulator activity;enzyme inhibitor activity;enzyme regulator activity;peptidase inhibitor activity;peptidase regulator activity;serine-type endopeptidase inhibitor activity	blood microparticle;extracellular membrane-bounded organelle;extracellular organelle;extracellular region part;extracellular space;extracellular vesicular exosome;membrane-bounded organelle;membrane-bounded vesicle;organelle;vesicle		Secreted		10	7	7	28.5	418;418;100;248;417;440;445	46.672	0	77.259	38	7944300000	0.00612698	260		tr|A0A0R4J0I1|A0A0R4J0I1_MOUSE Serine protease inhibitor A3K OS=Mus musculus OX=10090 GN=Serpina3k PE=1 SV=1;sp|P07759|SPA3K_MOUSE Serine protease inhibitor A3K OS=Mus musculus OX=10090 GN=Serpina3k PE=1 SV=2
222	A0A0R4J0I6;Q80XL6;D3YTQ5;A0A087WSI8;F6U473	Acyl-CoA dehydrogenase family member 11	Acad11	-0.546615	3.10117		25.0217	24.9482	24.8691	24.9634	25.4209	25.4553	25.5605	25.4975	25.3323	25.1435	carboxylic acid catabolic process;carboxylic acid metabolic process;catabolic process;cellular catabolic process;cellular ketone metabolic process;cellular lipid catabolic process;cellular lipid metabolic process;cellular metabolic process;cellular process;fatty acid beta-oxidation;fatty acid beta-oxidation using acyl-CoA dehydrogenase;fatty acid catabolic process;fatty acid metabolic process;fat…	acyl-CoA dehydrogenase activity;binding;catalytic activity;coenzyme binding;cofactor binding;flavin adenine dinucleotide binding;long-chain-acyl-CoA dehydrogenase activity;medium-chain-acyl-CoA dehydrogenase activity;oxidoreductase activity;oxidoreductase activity, acting on the CH-CH group of donors;transferase activity;transferase activity, transferring phosphorus-containing groups;very long-ch…	cell part;cytoplasmic part;intracellular membrane-bounded organelle;intracellular organelle;intracellular organelle part;intracellular part;membrane;membrane-bounded organelle;microbody;mitochondrial membrane;mitochondrial part;mitochondrion;nucleus;organelle;organelle membrane;organelle part;peroxisome		Mitochondrion;Peroxisome		25	25	5	34.9	779;779;661;541;122	87.347	0	323.31	83	36597000000	0.0197443	174;215;650		tr|A0A0R4J0I6|A0A0R4J0I6_MOUSE Acyl-CoA dehydrogenase family member 11 OS=Mus musculus OX=10090 GN=Acad11 PE=1 SV=1;sp|Q80XL6|ACD11_MOUSE Acyl-CoA dehydrogenase family member 11 OS=Mus musculus OX=10090 GN=Acad11 PE=1 SV=2;tr|D3YTQ5|D3YTQ5_MOUSE Acyl-CoA d
223	Q91ZX7;A0A0R4J0I9;Q3U5J2	Prolow-density lipoprotein receptor-related protein 1;Low-density lipoprotein receptor-related protein 1 85 kDa subunit;Low-density lipoprotein receptor-related protein 1 515 kDa subunit;Low-density lipoprotein receptor-related protein 1 intracellular domain	Lrp1	0.319785	2.03838		24.5265	24.5163	24.6213	24.6253	24.1383	24.1306	24.3416	24.2248	24.1247	24.3735	activation of protein kinase activity;activation of protein kinase C activity by G-protein coupled receptor protein signaling pathway;aging;alcohol metabolic process;anatomical structure morphogenesis;aorta morphogenesis;apoptotic cell clearance;artery morphogenesis;biological regulation;blood vessel morphogenesis;cell proliferation;cell surface receptor linked signaling pathway;cellular componen…	apolipoprotein binding;binding;calcium ion binding;cation binding;ion binding;metal ion binding;protein binding;protein complex binding	adherens junction;anchoring junction;cell body;cell junction;cell part;cell projection;cell-substrate adherens junction;cell-substrate junction;clathrin-coated vesicle;coated pit;coated vesicle;cytoplasm;cytoplasmic membrane-bounded vesicle;cytoplasmic part;cytoplasmic vesicle;dendrite;endosome;focal adhesion;integral to membrane;integral to plasma membrane;intracellular membrane-bounded organell…	Alzheimer's disease;Malaria	Cell membrane;Coated pit;Cytoplasm;Membrane;Nucleus	Peripheral membrane protein;Single-pass type I membrane protein	34	33	3	7.6	4545;4545;743	504.74	0	273.06	60	8045400000	0.0941517	1770	2661;4152	sp|Q91ZX7|LRP1_MOUSE Prolow-density lipoprotein receptor-related protein 1 OS=Mus musculus OX=10090 GN=Lrp1 PE=1 SV=1;tr|A0A0R4J0I9|A0A0R4J0I9_MOUSE Prolow-density lipoprotein receptor-related protein 1 OS=Mus musculus OX=10090 GN=Lrp1 PE=1 SV=1
224	A0A0R4J0J0;Q9JHU2;Q3UVT7;D3Z486	Palmdelphin	Palmd	-0.0692921	0.21232		21.7508	21.8798	21.8066	21.8913	22.1233	22.267	21.7492	21.7726	22.1499	21.9696	biological regulation;regulation of anatomical structure morphogenesis;regulation of biological process;regulation of biological quality;regulation of cell morphogenesis;regulation of cell shape;regulation of cellular component organization;regulation of cellular process;regulation of developmental process		cell part;cell projection;cell projection part;cytoplasm;dendritic spine;intracellular part;membrane;neuron projection;neuron spine		Cell projection;Cytoplasm;Dendrite;Dendritic spine		6	6	4	11.6	551;551;551;122	62.644	0	20.78	10	854750000	0.722976			tr|A0A0R4J0J0|A0A0R4J0J0_MOUSE Palmdelphin OS=Mus musculus OX=10090 GN=Palmd PE=1 SV=1;sp|Q9JHU2|PALMD_MOUSE Palmdelphin OS=Mus musculus OX=10090 GN=Palmd PE=1 SV=1;tr|Q3UVT7|Q3UVT7_MOUSE Palmdelphin OS=Mus musculus OX=10090 GN=Palmd PE=1 SV=1
225	A0A0R4J0J4;Q9QUI6	Atypical chemokine receptor 1	Ackr1	-0.928437	1.20798		17.9861	17.5306	18.0672	18.0504	18.2119	18.3004	19.318	18.8393	18.1312	18.3409	biological regulation;cell surface receptor linked signaling pathway;cellular process;cellular response to chemical stimulus;cellular response to cytokine stimulus;cellular response to organic substance;cellular response to stimulus;chemokine-mediated signaling pathway;cytokine-mediated signaling pathway;defense response;inflammatory response;regulation of biological process;regulation of cellula…	binding;C-C chemokine binding;chemokine binding;cytokine binding;G-protein coupled receptor activity;molecular transducer activity;protein binding;receptor activity;signal transducer activity;signaling receptor activity;transmembrane signaling receptor activity	cell part;cytoplasmic part;early endosome;endosome;integral to membrane;intracellular membrane-bounded organelle;intracellular organelle;intracellular part;intrinsic to membrane;membrane part;membrane-bounded organelle;organelle;recycling endosome	Malaria	Early endosome;Membrane;Recycling endosome	Multi-pass membrane protein	1	1	2	3	334;334	36.613	0.0089648	1.6543	2	26197000	0.0833547			tr|A0A0R4J0J4|A0A0R4J0J4_MOUSE Atypical chemokine receptor 1 OS=Mus musculus OX=10090 GN=Ackr1 PE=1 SV=1;sp|Q9QUI6|ACKR1_MOUSE Atypical chemokine receptor 1 OS=Mus musculus OX=10090 GN=Ackr1 PE=2 SV=2
226	A0A0R4J0J8;Q2KN98	Cytospin-A	Specc1l	0.066836	0.0983816		18.4929	18.8724	19.0961	18.7522	19.0206	19.0354	18.4429	18.7975	19.3754	19.1197	actin cytoskeleton organization;actin filament-based process;anatomical structure morphogenesis;biological adhesion;biological regulation;cell adhesion;cell cycle;cell division;cell migration;cell motility;cellular component movement;cellular component organization;cellular component organization at cellular level;cellular component organization or biogenesis;cellular component organization or bi…		actin cytoskeleton;cell junction;cell part;cell-cell junction;cytoplasm;cytoplasmic part;cytoskeletal part;cytoskeleton;filamentous actin;gap junction;intracellular non-membrane-bounded organelle;intracellular organelle;intracellular organelle part;intracellular part;macromolecular complex;microtubule cytoskeleton;microtubule organizing center;non-membrane-bounded organelle;organelle;organelle pa…		Cell junction;Cytoplasm;Cytoskeleton;Gap junction;Spindle		3	2	2	2.3	1135;1118	126.55	0	3.5339	4	51538000	0.822778			tr|A0A0R4J0J8|A0A0R4J0J8_MOUSE Cytospin-A OS=Mus musculus OX=10090 GN=Specc1l PE=1 SV=1;sp|Q2KN98|CYTSA_MOUSE Cytospin-A OS=Mus musculus OX=10090 GN=Specc1l PE=1 SV=1
227	Z4YL78;A0A0R4J0K2;K3W4R5;A2AGT5-2;A2AGT5-3;A2AGT5	Cytoskeleton-associated protein 5	Ckap5	0.10355	0.293066		20.4452	20.315	20.743	20.6934	20.4671	20.5373	20.2646	20.461	20.4332	20.3884	cell cycle phase;cell cycle process;cell division;cellular component organization;cellular component organization at cellular level;cellular component organization or biogenesis;cellular component organization or biogenesis at cellular level;cellular process;centrosome organization;cytoskeleton organization;establishment of localization;establishment of RNA localization;establishment or maintenan…	binding;cytoskeletal protein binding;microtubule binding;protein binding;ribonucleoprotein binding;tubulin binding	cell part;centrosome;cytoplasm;cytoplasmic part;cytoskeletal part;gamma-tubulin complex;intracellular non-membrane-bounded organelle;intracellular organelle;intracellular organelle part;intracellular part;macromolecular complex;membrane;microtubule organizing center;microtubule organizing center part;microtubule plus end;non-membrane-bounded organelle;organelle;organelle part;protein complex;spin…		Centromere;Centrosome;Chromosome;Cytoplasm;Cytoskeleton;Kinetochore;Microtubule organizing center;Spindle;Spindle pole		8	8	6	4	1972;2011;2032;1972;2011;2032	218.71	0	14.148	9	326420000	0.625077			tr|Z4YL78|Z4YL78_MOUSE Cytoskeleton-associated protein 5 OS=Mus musculus OX=10090 GN=Ckap5 PE=1 SV=1;tr|A0A0R4J0K2|A0A0R4J0K2_MOUSE Cytoskeleton-associated protein 5 OS=Mus musculus OX=10090 GN=Ckap5 PE=1 SV=1;tr|K3W4R5|K3W4R5_MOUSE Cytoskeleton-associated
228	Q8BRB0;A0A0R4J0L5;Q8R3I3	Conserved oligomeric Golgi complex subunit 6	Cog6	-0.495803	1.27215		20.5953	20.3807	20.4186	20.4925	20.6226	20.7366	21.1673	21.0922	20.7973	20.9086	carbohydrate metabolic process;cellular process;establishment of localization;establishment of localization in cell;establishment of protein localization;glycosylation;Golgi vesicle transport;intracellular transport;intra-Golgi vesicle-mediated transport;metabolic process;primary metabolic process;protein transport;transport;vesicle-mediated transport		cell part;cytoplasmic part;Golgi apparatus part;Golgi membrane;Golgi transport complex;intracellular organelle part;intracellular part;macromolecular complex;membrane;organelle membrane;organelle part;protein complex		Golgi apparatus membrane	Peripheral membrane protein	3	3	3	4.3	625;657;657	69.413	0	4.863	5	207340000	0.116815			tr|Q8BRB0|Q8BRB0_MOUSE Conserved oligomeric Golgi complex subunit 6 OS=Mus musculus OX=10090 GN=Cog6 PE=1 SV=1;tr|A0A0R4J0L5|A0A0R4J0L5_MOUSE Conserved oligomeric Golgi complex subunit 6 OS=Mus musculus OX=10090 GN=Cog6 PE=1 SV=1;sp|Q8R3I3|COG6_MOUSE Conse
229	A0A0R4J0L6;Q8BJZ4	28S ribosomal protein S35, mitochondrial	Mrps35	-0.0304648	0.0602046		21.4144	21.8524	21.82	21.79	21.9278	21.8686	21.5779	21.6726	21.8095	21.7466		structural constituent of ribosome;structural molecule activity	cell part;cytoplasm;cytoplasmic part;intracellular membrane-bounded organelle;intracellular organelle;intracellular organelle part;intracellular part;macromolecular complex;membrane-bounded organelle;mitochondrial part;mitochondrial small ribosomal subunit;mitochondrion;organellar small ribosomal subunit;organelle;organelle part;ribonucleoprotein complex;small ribosomal subunit		Mitochondrion		5	5	2	19.4	320;320	35.917	0	20.002	9	762040000	0.898208			tr|A0A0R4J0L6|A0A0R4J0L6_MOUSE 28S ribosomal protein S35, mitochondrial OS=Mus musculus OX=10090 GN=Mrps35 PE=1 SV=1;sp|Q8BJZ4|RT35_MOUSE 28S ribosomal protein S35, mitochondrial OS=Mus musculus OX=10090 GN=Mrps35 PE=1 SV=2
231	A0A0R4J0M6;A0A1Y7VKG6;Q3SXB8;Q3SXB8-2	Collectin-11	Colec11	-1.50773	2.03554		16.5092	17.1238	16.4781	17.2064	17.8524	17.8451	18.6696	18.1122	18.1769	17.5	developmental process;multicellular organismal development;multicellular organismal process	binding;carbohydrate binding;mannose binding;monosaccharide binding;sugar binding	collagen;extracellular matrix part;extracellular region;extracellular region part	Phagosome	Secreted		1	1	4	3.3	272;278;272;278	28.975	0.0075529	1.7492	1	38091000	0.0138542			tr|A0A0R4J0M6|A0A0R4J0M6_MOUSE Collectin-11 OS=Mus musculus OX=10090 GN=Colec11 PE=1 SV=1;tr|A0A1Y7VKG6|A0A1Y7VKG6_MOUSE Collectin-11 OS=Mus musculus OX=10090 GN=Colec11 PE=1 SV=1;sp|Q3SXB8|COL11_MOUSE Collectin-11 OS=Mus musculus OX=10090 GN=Colec11 PE=2
232	A0A0R4J0M9;Q8CDG3;Q8CDG3-2	Deubiquitinating protein VCIP135	Vcpip1	-0.161362	0.678578		21.5546	21.6067	21.5249	21.5168	21.5128	21.452	21.832	21.8256	21.5257	21.5214	cell cycle phase;cell cycle process;cellular component assembly;cellular component assembly at cellular level;cellular component organization;cellular component organization at cellular level;cellular component organization or biogenesis;cellular component organization or biogenesis at cellular level;cellular macromolecule metabolic process;cellular membrane fusion;cellular membrane organization;…	catalytic activity;cysteine-type peptidase activity;hydrolase activity;peptidase activity;peptidase activity, acting on L-amino acid peptides;small conjugating protein-specific protease activity;ubiquitin-specific protease activity	cell part;cytoplasm;cytoplasmic part;endoplasmic reticulum;Golgi apparatus part;Golgi stack;intracellular membrane-bounded organelle;intracellular organelle;intracellular organelle part;intracellular part;membrane-bounded organelle;organelle;organelle part		Endoplasmic reticulum;Golgi apparatus;Golgi stack		8	8	3	5.7	1220;1220;906	134.44	0	18.511	12	354580000	0.411455			tr|A0A0R4J0M9|A0A0R4J0M9_MOUSE Ubiquitinyl hydrolase 1 OS=Mus musculus OX=10090 GN=Vcpip1 PE=1 SV=1;sp|Q8CDG3|VCIP1_MOUSE Deubiquitinating protein VCPIP1 OS=Mus musculus OX=10090 GN=Vcpip1 PE=1 SV=1;sp|Q8CDG3-2|VCIP1_MOUSE Isoform 2 of Deubiquitinating pro
233	A0A0R4J0N7;O88962	7-alpha-hydroxycholest-4-en-3-one 12-alpha-hydroxylase	Cyp8b1	0.37888	1.10583		23.6565	23.695	23.5419	23.7505	23.0998	23.1467	23.5611	23.0959	23.3037	23.5317	lipid metabolic process;metabolic process;primary metabolic process	7alpha-hydroxycholest-4-en-3-one 12alpha-hydroxylase activity;binding;catalytic activity;cation binding;heme binding;ion binding;iron ion binding;metal ion binding;monooxygenase activity;oxidoreductase activity;oxidoreductase activity, acting on paired donors, with incorporation or reduction of molecular oxygen;oxidoreductase activity, acting on paired donors, with incorporation or reduction of m…	cell part;cytoplasmic part;endoplasmic reticulum;endoplasmic reticulum membrane;endoplasmic reticulum part;integral to membrane;intracellular membrane-bounded organelle;intracellular organelle;intracellular organelle part;intracellular part;intrinsic to membrane;membrane;membrane part;membrane-bounded organelle;organelle;organelle membrane;organelle part	PPAR signaling pathway;Primary bile acid biosynthesis	Endoplasmic reticulum membrane;Microsome membrane	Single-pass membrane protein	12	12	2	22.6	500;500	57.705	0	37.576	20	4163100000	0.169152	350		tr|A0A0R4J0N7|A0A0R4J0N7_MOUSE 7-alpha-hydroxycholest-4-en-3-one 12-alpha-hydroxylase OS=Mus musculus OX=10090 GN=Cyp8b1 PE=1 SV=1;sp|O88962|CP8B1_MOUSE 7-alpha-hydroxycholest-4-en-3-one 12-alpha-hydroxylase OS=Mus musculus OX=10090 GN=Cyp8b1 PE=1 SV=1
234	D3YTT4;A0A0R4J0P1;Q9D7B6;A0A1L1SUG2	Isobutyryl-CoA dehydrogenase, mitochondrial	Acad8	0.26505	2.58094		23.8529	23.7704	23.8505	23.8761	23.5697	23.5245	23.604	23.5049	23.4039	23.705	amine catabolic process;amine metabolic process;branched chain family amino acid catabolic process;branched chain family amino acid metabolic process;carboxylic acid catabolic process;carboxylic acid metabolic process;catabolic process;cellular amine metabolic process;cellular amino acid catabolic process;cellular amino acid metabolic process;cellular catabolic process;cellular ketone metabolic p…	acyl-CoA dehydrogenase activity;binding;catalytic activity;coenzyme binding;cofactor binding;flavin adenine dinucleotide binding;oxidoreductase activity;oxidoreductase activity, acting on the CH-CH group of donors	cell part;cytoplasmic part;intracellular membrane-bounded organelle;intracellular organelle;intracellular part;membrane-bounded organelle;mitochondrion;organelle	Valine, leucine and isoleucine degradation	Mitochondrion		15	15	4	30.3	413;413;413;66	45.075	0	83.002	29	8723000000	0.0949708	144;148;215;249;349		tr|D3YTT4|D3YTT4_MOUSE Isobutyryl-CoA dehydrogenase, mitochondrial OS=Mus musculus OX=10090 GN=Acad8 PE=1 SV=1;tr|A0A0R4J0P1|A0A0R4J0P1_MOUSE Isobutyryl-CoA dehydrogenase, mitochondrial OS=Mus musculus OX=10090 GN=Acad8 PE=1 SV=1;sp|Q9D7B6|ACAD8_MOUSE Isob
235	A0A0R4J0P6;Q8VDG3	Poly(A)-specific ribonuclease PARN	Parn	0.638925	0.648808		18.8148	19.2151	19.4329	19.7064	19.3269	19.2133	18.156	18.0632	19.4571	19.4253	catabolic process;cellular catabolic process;cellular macromolecule catabolic process;cellular macromolecule metabolic process;cellular metabolic process;cellular nitrogen compound metabolic process;cellular process;macromolecule catabolic process;macromolecule metabolic process;metabolic process;mRNA 3'-end processing;mRNA catabolic process;mRNA metabolic process;mRNA processing;nitrogen compoun…	3'-5' exonuclease activity;3'-5'-exoribonuclease activity;binding;catalytic activity;cation binding;enzyme binding;exonuclease activity;exonuclease activity, active with either ribo- or deoxyribonucleic acids and producing 5'-phosphomonoesters;exoribonuclease activity;exoribonuclease activity, producing 5'-phosphomonoesters;hydrolase activity;hydrolase activity, acting on ester bonds;ion binding;…	cell part;cytoplasm;intracellular non-membrane-bounded organelle;intracellular organelle;intracellular organelle part;intracellular part;non-membrane-bounded organelle;nuclear part;nucleolus;organelle;organelle part	RNA degradation	Cytoplasm;Nucleolus;Nucleus		2	2	2	3.5	624;624	71.588	0	8.3847	3	56005000	0.254257			tr|A0A0R4J0P6|A0A0R4J0P6_MOUSE Poly(A)-specific ribonuclease PARN OS=Mus musculus OX=10090 GN=Parn PE=1 SV=1;sp|Q8VDG3|PARN_MOUSE Poly(A)-specific ribonuclease PARN OS=Mus musculus OX=10090 GN=Parn PE=1 SV=1
236	A0A0R4J0P7;Q78KK3	Solute carrier family 22 member 18	Slc22a18	0.213023	0.426288		21.775	21.4562	21.5753	21.5939	21.738	21.7243	21.0754	21.354	21.5469	21.5375	anion transport;cellular process;drug transmembrane transport;drug transport;establishment of localization;ion transport;organic anion transport;transmembrane transport;transport	active transmembrane transporter activity;anion transmembrane transporter activity;binding;drug transmembrane transporter activity;enzyme binding;ion transmembrane transporter activity;organic anion transmembrane transporter activity;protein binding;secondary active transmembrane transporter activity;substrate-specific transmembrane transporter activity;substrate-specific transporter activity;sym…	apical plasma membrane;cell part;cytoplasm;envelope;integral to membrane;integral to plasma membrane;intracellular organelle part;intracellular part;intrinsic to membrane;intrinsic to plasma membrane;membrane;membrane part;nuclear envelope;nuclear part;organelle envelope;organelle part;plasma membrane part		Apical cell membrane	Multi-pass membrane protein	4	4	2	12.2	410;406	43.375	0	104.52	10	1793600000	0.459592	74		tr|A0A0R4J0P7|A0A0R4J0P7_MOUSE Solute carrier family 22 member 18 OS=Mus musculus OX=10090 GN=Slc22a18 PE=1 SV=1;sp|Q78KK3|S22AI_MOUSE Solute carrier family 22 member 18 OS=Mus musculus OX=10090 GN=Slc22a18 PE=1 SV=2
237	A0A0R4J0Q6;Q80VI1	E3 ubiquitin-protein ligase TRIM56	Trim56	-0.0327651	0.0490492		18.0922	17.7389	17.8859	17.9736	18.3348	18.2954	17.8304	17.65	18.3108	18.1255	biological regulation;cellular macromolecule metabolic process;cellular metabolic process;cellular process;cellular protein metabolic process;cytokine production;defense response;defense response to virus;immune effector process;immune response;immune system process;innate immune response;interferon-beta production;macromolecule metabolic process;macromolecule modification;metabolic process;multi…	acid-amino acid ligase activity;binding;catalytic activity;cation binding;ion binding;ligase activity;ligase activity, forming carbon-nitrogen bonds;metal ion binding;small conjugating protein ligase activity;transition metal ion binding;ubiquitin-protein ligase activity;zinc ion binding	cell part;cytoplasm;intracellular part		Cytoplasm		2	2	2	3.4	734;734	79.528	0	4.0657	2	34305000	0.906683			tr|A0A0R4J0Q6|A0A0R4J0Q6_MOUSE E3 ubiquitin-protein ligase TRIM56 OS=Mus musculus OX=10090 GN=Trim56 PE=1 SV=1;sp|Q80VI1|TRI56_MOUSE E3 ubiquitin-protein ligase TRIM56 OS=Mus musculus OX=10090 GN=Trim56 PE=1 SV=1
238	O70404;A0A0R4J0R1;A0A0U1RPE8	Vesicle-associated membrane protein 8	Vamp8	-0.120361	0.287768		20.5871	20.5732	20.5079	20.4711	20.3433	20.2758	20.8186	20.8674	20.4464	20.2745	autophagic vacuole fusion;biological regulation;body fluid secretion;cellular component assembly;cellular component assembly at cellular level;cellular component organization;cellular component organization at cellular level;cellular component organization or biogenesis;cellular component organization or biogenesis at cellular level;cellular macromolecular complex assembly;cellular macromolecular…	binding;channel inhibitor activity;channel regulator activity;chloride channel inhibitor activity;chloride channel regulator activity;ion channel inhibitor activity;protein binding;SNAP receptor activity;SNARE binding	azurophil granule membrane;cell part;cell surface;cytoplasm;cytoplasmic membrane-bounded vesicle;cytoplasmic part;cytoplasmic vesicle;cytoplasmic vesicle membrane;cytoplasmic vesicle part;cytosol;early endosome;endosomal part;endosome;endosome membrane;extracellular membrane-bounded organelle;extracellular organelle;extracellular region part;extracellular vesicular exosome;integral to membrane;in…	SNARE interactions in vesicular transport	Cell membrane;Early endosome membrane;Late endosome membrane;Lysosome membrane	Single-pass type IV membrane protein	4	4	3	40.6	101;101;75	11.451	0	13.249	7	826520000	0.607621			sp|O70404|VAMP8_MOUSE Vesicle-associated membrane protein 8 OS=Mus musculus OX=10090 GN=Vamp8 PE=1 SV=1;tr|A0A0R4J0R1|A0A0R4J0R1_MOUSE Vesicle-associated membrane protein 8 OS=Mus musculus OX=10090 GN=Vamp8 PE=1 SV=1;tr|A0A0U1RPE8|A0A0U1RPE8_MOUSE Vesicle-
239	Q924D0;A0A0R4J0S3;D3Z792	Reticulon-4-interacting protein 1, mitochondrial	Rtn4ip1	-0.270802	0.330117		21.777	21.5339	21.4428	21.5467	21.2545	21.5001	22.3598	21.9519	21.2341	21.3053		binding;catalytic activity;cation binding;ion binding;metal ion binding;oxidoreductase activity;transition metal ion binding;zinc ion binding	cell part;cytoplasmic part;intracellular membrane-bounded organelle;intracellular organelle;intracellular part;membrane-bounded organelle;mitochondrion;organelle		Mitochondrion;Mitochondrion outer membrane		3	3	3	8.6	396;396;172	43.371	0	16.58	9	1574200000	0.492048			sp|Q924D0|RT4I1_MOUSE Reticulon-4-interacting protein 1, mitochondrial OS=Mus musculus OX=10090 GN=Rtn4ip1 PE=1 SV=2;tr|A0A0R4J0S3|A0A0R4J0S3_MOUSE Reticulon-4-interacting protein 1, mitochondrial OS=Mus musculus OX=10090 GN=Rtn4ip1 PE=1 SV=1;tr|D3Z792|D3Z
240	Q3U141;A0A0R4J0T4;Q5D0E0;O88351;F6ULQ4	Inhibitor of nuclear factor kappa-B kinase subunit beta	Ikbkb	-0.211393	0.523306		18.6253	18.8979	19.0272	18.9083	18.7972	18.8065	19.1835	19.204	18.8755	19.0341	B cell homeostasis;biological regulation;cellular macromolecule metabolic process;cellular metabolic process;cellular process;cellular protein metabolic process;cellular response to chemical stimulus;cellular response to cytokine stimulus;cellular response to organic substance;cellular response to stimulus;cellular response to tumor necrosis factor;homeostasis of number of cells;homeostatic proce…	adenyl nucleotide binding;adenyl ribonucleotide binding;ATP binding;binding;catalytic activity;enzyme binding;identical protein binding;IkappaB kinase activity;kinase activity;kinase binding;molecular transducer activity;nucleotide binding;phosphotransferase activity, alcohol group as acceptor;protein binding;protein dimerization activity;protein heterodimerization activity;protein homodimerizati…	CD40 receptor complex;cell part;cytoplasm;internal side of plasma membrane;intracellular membrane-bounded organelle;intracellular organelle;intracellular part;macromolecular complex;membrane part;membrane raft;membrane-bounded organelle;nucleus;organelle;plasma membrane part;protein complex;receptor complex	Acute myeloid leukemia;Adipocytokine signaling pathway;Apoptosis;B cell receptor signaling pathway;Chagas disease (American trypanosomiasis);Chemokine signaling pathway;Chronic myeloid leukemia;Cytosolic DNA-sensing pathway;Epithelial cell signaling in Helicobacter pylori infection;Hepatitis C;Insulin signaling pathway;MAPK signaling pathway;Neurotrophin signaling pathway;NOD-like receptor signal…	Cytoplasm;Membrane raft;Nucleus		2	2	5	4.8	442;738;757;757;100	50.056	0.004698	2.0499	2	138150000	0.416092			tr|Q3U141|Q3U141_MOUSE Inhibitor of nuclear factor kappa-B kinase subunit beta OS=Mus musculus OX=10090 GN=Ikbkb PE=1 SV=1;tr|A0A0R4J0T4|A0A0R4J0T4_MOUSE I-kappa-B kinase OS=Mus musculus OX=10090 GN=Ikbkb PE=1 SV=1;tr|Q5D0E0|Q5D0E0_MOUSE I-kappa-B kinase O
241	P28659-2;P28659;P28659-3;P28659-4;A0A0R4J0T5;Q9Z0H4-9;Q9Z0H4-4;A0A0R4J2B0;V9GX43;S4R2U7;S4R1S7;E9QA47;Q9Z0H4-6;Q9Z0H4-2;Q9Z0H4-8;Q9Z0H4;Q9Z0H4-5;Q9Z0H4-7;Q9Z0H4-11;A3KGT0;S4R2L5;S4R2J2;S4R2S7	CUGBP Elav-like family member 1	Celf1	-0.389397	0.747974		21.9397	21.6017	21.7021	21.704	21.7042	21.6892	22.3795	22.3279	21.8407	21.5196	anatomical structure development;biological regulation;cell development;cellular component assembly;cellular component assembly at cellular level;cellular component organization;cellular component organization at cellular level;cellular component organization or biogenesis;cellular component organization or biogenesis at cellular level;cellular developmental process;cellular macromolecular comple…	binding;BRE binding;mRNA binding;nucleic acid binding;nucleotide binding;protein binding;RNA binding;translation initiation factor binding	cell part;cytoplasm;intracellular membrane-bounded organelle;intracellular organelle;intracellular organelle part;intracellular part;membrane;membrane-bounded organelle;nuclear part;nucleoplasm;nucleus;organelle;organelle part		Cytoplasm;Nucleus		7	7	23	15.1	482;486;483;513;487;526;490;440;443;460;472;478;524;520;512;508;488;484;464;159;134;92;276	51.589	0	15.365	9	764660000	0.264276	61;62;150		sp|P28659-2|CELF1_MOUSE Isoform 2 of CUGBP Elav-like family member 1 OS=Mus musculus OX=10090 GN=Celf1;sp|P28659|CELF1_MOUSE CUGBP Elav-like family member 1 OS=Mus musculus OX=10090 GN=Celf1 PE=1 SV=2;sp|P28659-3|CELF1_MOUSE Isoform 3 of CUGBP Elav-like fa
242	A0A0R4J0T8;Q9D8S3	ADP-ribosylation factor GTPase-activating protein 3	Arfgap3	-0.514347	2.48552		15.8358	15.902	15.7241	15.7038	16.3276	15.8983	16.2293	16.448	16.142	15.7537	biological regulation;cellular process;establishment of localization;establishment of localization in cell;establishment of protein localization;positive regulation of catalytic activity;positive regulation of GTPase activity;positive regulation of hydrolase activity;positive regulation of molecular function;protein secretion;protein transport;regulation of biological process;regulation of catabo…	binding;cation binding;enzyme activator activity;enzyme regulator activity;GTPase activator activity;GTPase regulator activity;ion binding;metal ion binding;nucleoside-triphosphatase regulator activity;transition metal ion binding;zinc ion binding	cell part;cytoplasm;cytoplasmic part;cytosol;Golgi apparatus;Golgi apparatus part;Golgi membrane;intracellular membrane-bounded organelle;intracellular organelle;intracellular organelle part;intracellular part;membrane;membrane-bounded organelle;organelle;organelle membrane;organelle part	Endocytosis	Cytoplasm;Golgi apparatus membrane	Peripheral membrane protein	2	1	2	4	524;523	57.542	0.0014178	2.5865	1	41287000	0.0355833			tr|A0A0R4J0T8|A0A0R4J0T8_MOUSE ADP-ribosylation factor GTPase-activating protein 3 OS=Mus musculus OX=10090 GN=Arfgap3 PE=1 SV=1;sp|Q9D8S3|ARFG3_MOUSE ADP-ribosylation factor GTPase-activating protein 3 OS=Mus musculus OX=10090 GN=Arfgap3 PE=1 SV=2
243	A0A0R4J0U7;Q8R395	COMM domain-containing protein 5	Commd5	-0.476594	0.450558		17.4133	17.7775	17.1746	17.5061	17.093	17.3862	18.3031	18.3992	17.2433	17.3531	biological regulation;biosynthetic process;cellular biosynthetic process;cellular macromolecule biosynthetic process;cellular macromolecule metabolic process;cellular metabolic process;cellular nitrogen compound metabolic process;cellular process;macromolecule biosynthetic process;macromolecule metabolic process;metabolic process;nitrogen compound metabolic process;nucleic acid metabolic process;…		cell part;cytoplasm;intracellular membrane-bounded organelle;intracellular organelle;intracellular part;membrane-bounded organelle;nucleus;organelle		Cytoplasm;Nucleus		2	2	2	12.5	224;224	24.467	0	5.9747	3	128900000	0.372275			tr|A0A0R4J0U7|A0A0R4J0U7_MOUSE COMM domain-containing protein 5 OS=Mus musculus OX=10090 GN=Commd5 PE=1 SV=1;sp|Q8R395|COMD5_MOUSE COMM domain-containing protein 5 OS=Mus musculus OX=10090 GN=Commd5 PE=1 SV=1
245	A0A0R4J0V5;P08775	DNA-directed RNA polymerase II subunit RPB1	Polr2a	0.00479444	0.0109984		20.6655	20.6942	20.8976	20.7075	20.5071	20.7734	20.8169	20.9189	20.8744	20.8757	biological regulation;biosynthetic process;cellular biosynthetic process;cellular macromolecule biosynthetic process;cellular macromolecule metabolic process;cellular metabolic process;cellular nitrogen compound metabolic process;cellular process;macromolecule biosynthetic process;macromolecule metabolic process;metabolic process;nitrogen compound metabolic process;nucleic acid metabolic process;…	binding;catalytic activity;cation binding;core promoter binding;DNA binding;DNA-directed RNA polymerase activity;enzyme binding;ion binding;metal ion binding;nucleic acid binding;nucleotidyltransferase activity;protein binding;regulatory region DNA binding;regulatory region nucleic acid binding;RNA polymerase activity;transcription regulatory region DNA binding;transferase activity;transferase ac…	cell part;chromatin;chromosomal part;DNA-directed RNA polymerase complex;DNA-directed RNA polymerase II, core complex;euchromatin;intracellular membrane-bounded organelle;intracellular organelle;intracellular organelle part;intracellular part;macromolecular complex;membrane-bounded organelle;nuclear chromatin;nuclear chromosome part;nuclear DNA-directed RNA polymerase complex;nuclear euchromatin;…	Huntington's disease;Purine metabolism;Pyrimidine metabolism;RNA polymerase	Cytoplasm;Nucleus		10	10	2	5.3	1932;1970	213.48	0	19.462	16	324940000	0.981421			tr|A0A0R4J0V5|A0A0R4J0V5_MOUSE DNA-directed RNA polymerase subunit OS=Mus musculus OX=10090 GN=Polr2a PE=1 SV=1;sp|P08775|RPB1_MOUSE DNA-directed RNA polymerase II subunit RPB1 OS=Mus musculus OX=10090 GN=Polr2a PE=1 SV=3
246	A0A0R4J0W6;Q9CRC8;D6RFC5;A0A0G2JGC9;F6RDA7;D6RHB1	Leucine-rich repeat-containing protein 40	Lrrc40	-0.376517	0.90468		18.7434	18.3914	18.5215	18.4992	18.5992	18.6572	19.0995	19.0873	18.6063	18.4805			cell part;membrane				5	5	6	9.8	602;602;54;54;114;131	68.048	0	21.674	7	361540000	0.218794			tr|A0A0R4J0W6|A0A0R4J0W6_MOUSE Leucine-rich repeat-containing protein 40 OS=Mus musculus OX=10090 GN=Lrrc40 PE=1 SV=1;sp|Q9CRC8|LRC40_MOUSE Leucine-rich repeat-containing protein 40 OS=Mus musculus OX=10090 GN=Lrrc40 PE=1 SV=2
247	A0A0R4J0X2;Q8VC19;A0A1L1STE9;D6RGR8;A0A1W2P873	5-aminolevulinate synthase, nonspecific, mitochondrial	Alas1	-0.411601	0.513849		17.2074	17.3323	17.0545	17.0371	16.9909	17.1186	17.6667	18.1713	17.4	16.9873	biosynthetic process;cellular aromatic compound metabolic process;cellular biosynthetic process;cellular metabolic process;cellular nitrogen compound biosynthetic process;cellular nitrogen compound metabolic process;cellular process;cofactor biosynthetic process;cofactor metabolic process;heterocycle biosynthetic process;heterocycle metabolic process;metabolic process;nitrogen compound metabolic …	5-aminolevulinate synthase activity;binding;catalytic activity;cofactor binding;N-acyltransferase activity;N-succinyltransferase activity;pyridoxal phosphate binding;succinyltransferase activity;transferase activity;transferase activity, transferring acyl groups;transferase activity, transferring acyl groups other than amino-acyl groups;vitamin B6 binding;vitamin binding	cell part;cytoplasm;cytoplasmic part;intracellular membrane-bounded organelle;intracellular organelle;intracellular organelle lumen;intracellular organelle part;intracellular part;membrane-bounded organelle;membrane-enclosed lumen;mitochondrial matrix;mitochondrial part;mitochondrion;nuclear part;nucleoplasm;organelle;organelle lumen;organelle part	Glycine, serine and threonine metabolism;Porphyrin and chlorophyll metabolism	Mitochondrion matrix		2	2	5	3	641;642;166;196;244	70.96	0	3.9612	2	22599000	0.352012			tr|A0A0R4J0X2|A0A0R4J0X2_MOUSE 5-aminolevulinate synthase OS=Mus musculus OX=10090 GN=Alas1 PE=1 SV=1;sp|Q8VC19|HEM1_MOUSE 5-aminolevulinate synthase, non-specific, mitochondrial OS=Mus musculus OX=10090 GN=Alas1 PE=1 SV=2;tr|A0A1L1STE9|A0A1L1STE9_MOUSE 5-
248	A0A0R4J0X8;Q9ES28-4;Q9ES28-2;A0A1B0GRS3;D3Z0V2;Q9ES28-6;Q9ES28-8;Q9ES28-5;Q9ES28-3;Q9ES28-7;Q9ES28	Rho guanine nucleotide exchange factor 7	Arhgef7	0.34385	0.256286		19.2555	19.5165	19.8928	19.8458	20.1981	20.357	18.5755	18.8596	20.3949	20.1885	anatomical structure development;biological regulation;cell differentiation;cell junction assembly;cell junction organization;cell projection assembly;cell projection organization;cell-substrate junction assembly;cellular component assembly;cellular component assembly at cellular level;cellular component organization;cellular component organization at cellular level;cellular component organizatio…	binding;enzyme binding;enzyme regulator activity;GTPase regulator activity;guanyl-nucleotide exchange factor activity;kinase binding;nucleoside-triphosphatase regulator activity;protein binding;protein kinase binding;Ras guanyl-nucleotide exchange factor activity;Rho guanyl-nucleotide exchange factor activity;small GTPase regulator activity	adherens junction;anchoring junction;cell body;cell cortex;cell junction;cell part;cell projection;cell-substrate adherens junction;cell-substrate junction;cytoplasmic part;cytosol;focal adhesion;intracellular membrane-bounded organelle;intracellular organelle;intracellular part;lamellipodium;macromolecular complex;membrane;membrane-bounded organelle;neuron projection;neuronal cell body;organelle…	Regulation of actin cytoskeleton	Cell cortex;Cell junction;Cell projection;Cytoplasm;Focal adhesion;Lamellipodium;Ruffle		2	2	11	3.1	646;751;803;200;636;689;705;782;787;810;862	73.029	0	4.3533	3	64899000	0.538553			tr|A0A0R4J0X8|A0A0R4J0X8_MOUSE Rho guanine nucleotide exchange factor 7 OS=Mus musculus OX=10090 GN=Arhgef7 PE=1 SV=1;sp|Q9ES28-4|ARHG7_MOUSE Isoform D of Rho guanine nucleotide exchange factor 7 OS=Mus musculus OX=10090 GN=Arhgef7;sp|Q9ES28-2|ARHG7_MOUSE
249	A0A0R4J0Z1;P08003	Protein disulfide-isomerase A4	Pdia4	0.460198	1.94274		26.733	26.5317	26.5652	26.5926	26.3159	26.3081	26.0625	26.0709	26.0573	26.2357	biological regulation;cell redox homeostasis;cellular homeostasis;cellular macromolecule metabolic process;cellular metabolic process;cellular process;cellular protein metabolic process;cellular response to stimulus;cellular response to stress;chaperone-mediated protein folding;homeostatic process;macromolecule metabolic process;metabolic process;primary metabolic process;protein folding;protein …	catalytic activity;intramolecular oxidoreductase activity;intramolecular oxidoreductase activity, interconverting keto- and enol-groups;intramolecular oxidoreductase activity, transposing S-S bonds;isomerase activity;protein disulfide isomerase activity	cell part;cell surface;cytoplasmic membrane-bounded vesicle;cytoplasmic part;cytoplasmic vesicle;endoplasmic reticulum;endoplasmic reticulum chaperone complex;endoplasmic reticulum lumen;endoplasmic reticulum part;intracellular membrane-bounded organelle;intracellular organelle;intracellular organelle lumen;intracellular organelle part;intracellular part;macromolecular complex;melanosome;membrane…	Protein processing in endoplasmic reticulum;Vibrio cholerae infection	Endoplasmic reticulum lumen;Melanosome		31	31	2	40.4	641;638	72.369	0	176.47	137	45545000000	0.0636345			tr|A0A0R4J0Z1|A0A0R4J0Z1_MOUSE Protein disulfide-isomerase A4 OS=Mus musculus OX=10090 GN=Pdia4 PE=1 SV=1;sp|P08003|PDIA4_MOUSE Protein disulfide-isomerase A4 OS=Mus musculus OX=10090 GN=Pdia4 PE=1 SV=3
250	E9PX84;Q3TRE6;E9QL31;A0A0R4J104;P98078-3;P98078-2;P98078;Q9DCE6;E0CXT5;F6TQN9;E0CZ53;E0CYJ2	Disabled homolog 2	Dab2	0.33117	1.13152		20.7885	20.7205	20.9846	20.951	20.7228	20.4799	20.3601	20.4173	20.7955	20.7746	activation of JUN kinase activity;activation of MAPK activity;anatomical structure development;anatomical structure morphogenesis;apoptosis;biological regulation;cell death;cell differentiation;cell morphogenesis;cell morphogenesis involved in differentiation;cell surface receptor linked signaling pathway;cellular component assembly;cellular component assembly at cellular level;cellular component…	AP-2 adaptor complex binding;binding;binding, bridging;cargo receptor activity;clathrin adaptor activity;clathrin binding;integrin binding;lipid binding;phosphatidylinositol binding;phosphatidylinositol-4,5-bisphosphate binding;phospholipid binding;protein binding;protein binding, bridging;protein complex binding;protein C-terminus binding;receptor activity;receptor binding;SMAD binding	adherens junction;anchoring junction;apical plasma membrane;cell junction;cell part;cell-substrate adherens junction;cell-substrate junction;clathrin coat;clathrin coat of coated pit;clathrin coated vesicle membrane;clathrin-coated vesicle;coated pit;coated vesicle;coated vesicle membrane;cytoplasm;cytoplasmic membrane-bounded vesicle;cytoplasmic part;cytoplasmic vesicle;cytoplasmic vesicle membr…	Endocytosis	Clathrin-coated pit;Clathrin-coated vesicle membrane;Cytoplasm;Cytoplasmic vesicle;Membrane;Nucleus		7	7	12	14.8	527;548;745;766;548;745;766;235;236;634;110;60	56.503	0	33.947	8	302480000	0.185316			tr|E9PX84|E9PX84_MOUSE Disabled homolog 2 OS=Mus musculus OX=10090 GN=Dab2 PE=1 SV=1;tr|Q3TRE6|Q3TRE6_MOUSE Disabled homolog 2 OS=Mus musculus OX=10090 GN=Dab2 PE=1 SV=1;tr|E9QL31|E9QL31_MOUSE Disabled homolog 2 OS=Mus musculus OX=10090 GN=Dab2 PE=1 SV=1;t
251	A0A0R4J107;Q8R146-2;Q8R146;A0A0A6YXV0	Acylamino-acid-releasing enzyme	Apeh	0.367074	1.00694		23.5853	23.6673	23.6231	23.7002	23.5854	23.4844	23.0187	23.1703	23.3706	23.5037	beta-amyloid metabolic process;cellular macromolecule metabolic process;cellular metabolic process;cellular process;glycoprotein metabolic process;macromolecule metabolic process;metabolic process;primary metabolic process;protein metabolic process;proteolysis	catalytic activity;endopeptidase activity;exopeptidase activity;hydrolase activity;omega peptidase activity;peptidase activity;peptidase activity, acting on L-amino acid peptides;serine hydrolase activity;serine-type endopeptidase activity;serine-type peptidase activity	cell part;cytoplasm;extracellular membrane-bounded organelle;extracellular organelle;extracellular region part;extracellular vesicular exosome;intracellular organelle part;intracellular part;membrane;membrane-bounded organelle;membrane-bounded vesicle;nuclear membrane;nuclear part;organelle;organelle membrane;organelle part;vesicle		Cytoplasm		12	12	4	17.9	716;717;732;204	79.704	0	184.33	27	4595100000	0.196194	291;302;311		tr|A0A0R4J107|A0A0R4J107_MOUSE Acylamino-acid-releasing enzyme (Fragment) OS=Mus musculus OX=10090 GN=Apeh PE=1 SV=1;sp|Q8R146-2|APEH_MOUSE Isoform 2 of Acylamino-acid-releasing enzyme OS=Mus musculus OX=10090 GN=Apeh;sp|Q8R146|APEH_MOUSE Acylamino-acid-re
252	A0A0R4J119;Q7TMB8-2;Q7TMB8;A0A0U1RQ05;Q5SQX6;F6QD74;G3UZI5	Cytoplasmic FMR1-interacting protein 1;Cytoplasmic FMR1-interacting protein 2	Cyfip1;Cyfip2	-0.131859	0.101861		22.1166	22.5535	22.6165	22.5997	21.9795	22.143	22.284	23.4187	22.7627	22.4233	apoptosis;axon extension;biological adhesion;biological regulation;cell adhesion;cell death;cell growth;cell projection assembly;cell projection organization;cell-cell adhesion;cellular component assembly;cellular component assembly at cellular level;cellular component organization;cellular component organization at cellular level;cellular component organization or biogenesis;cellular component o…	actin binding;actin filament binding;binding;cytoskeletal protein binding;enzyme binding;GTPase binding;profilin binding;protein binding;protein complex binding;Rac GTPase binding;Ras GTPase binding;Rho GTPase binding;small GTPase binding	adherens junction;anchoring junction;cell junction;cell part;cell projection;cell-substrate adherens junction;cell-substrate junction;cytoplasm;cytoplasmic part;extracellular membrane-bounded organelle;extracellular organelle;extracellular region part;extracellular vesicular exosome;focal adhesion;intracellular part;lamellipodium;macromolecular complex;membrane;membrane-bounded organelle;membrane…	Regulation of actin cytoskeleton	Cell junction;Cell projection;Cytoplasm;Lamellipodium;Nucleus;Perinuclear region;Ruffle;Synapse;Synaptosome		9	9	7	6.8	1251;1251;1253;969;1253;948;229	144.92	0	23.864	16	10709000000	0.787953			tr|A0A0R4J119|A0A0R4J119_MOUSE Cytoplasmic FMR1-interacting protein OS=Mus musculus OX=10090 GN=Cyfip1 PE=1 SV=1;sp|Q7TMB8-2|CYFP1_MOUSE Isoform 2 of Cytoplasmic FMR1-interacting protein 1 OS=Mus musculus OX=10090 GN=Cyfip1;sp|Q7TMB8|CYFP1_MOUSE Cytoplasmi
255	A0A0R4J138;P50429	Arylsulfatase B	Arsb	-0.0651995	0.0595979		19.1575	18.8362	18.1349	18.6471	18.3754	18.3744	19.1691	18.7797	18.133	18.1988	anatomical structure development;autophagy;biological regulation;catabolic process;cellular catabolic process;cellular metabolic process;cellular process;central nervous system development;developmental process;metabolic process;positive regulation of biological process;positive regulation of cell projection organization;positive regulation of cellular component organization;positive regulation o…	arylsulfatase activity;binding;catalytic activity;cation binding;hydrolase activity;hydrolase activity, acting on ester bonds;ion binding;metal ion binding;N-acetylgalactosamine-4-sulfatase activity;sulfuric ester hydrolase activity	cell part;cell surface;cytoplasmic part;endoplasmic reticulum;extracellular membrane-bounded organelle;extracellular organelle;extracellular region part;extracellular vesicular exosome;Golgi apparatus;intracellular membrane-bounded organelle;intracellular organelle;intracellular part;lysosome;lytic vacuole;membrane-bounded organelle;membrane-bounded vesicle;mitochondrion;organelle;rough endoplasm…	Glycosaminoglycan degradation;Lysosome	Cell surface;Lysosome		1	1	2	2.2	534;534	59.704	0	4.5318	2	345180000	0.876516			tr|A0A0R4J138|A0A0R4J138_MOUSE Arylsulfatase B OS=Mus musculus OX=10090 GN=Arsb PE=1 SV=1;sp|P50429|ARSB_MOUSE Arylsulfatase B OS=Mus musculus OX=10090 GN=Arsb PE=1 SV=3
256	A0A0R4J140;Z4YLI8;Q5SW19;Q5SW19-3;Q5SW19-2	Clustered mitochondria protein homolog	Cluh	0.0620143	0.312339		24.6262	24.4047	24.4927	24.5161	24.3602	24.3802	24.5312	24.4462	24.2012	24.3929	cellular component organization;cellular component organization at cellular level;cellular component organization or biogenesis;cellular component organization or biogenesis at cellular level;cellular localization;cellular process;intracellular distribution of mitochondria;localization;mitochondrion distribution;mitochondrion localization;mitochondrion organization;organelle localization;organell…	binding;mRNA binding;nucleic acid binding;RNA binding	cell part;cytoplasm;intracellular part		Cytoplasm;Cytoplasmic granule		34	34	5	25.9	1353;1302;1315;1264;818	151.83	0	319.07	65	10262000000	0.69056	584;589;703;772;939;1236		tr|A0A0R4J140|A0A0R4J140_MOUSE Clustered mitochondria protein homolog OS=Mus musculus OX=10090 GN=Cluh PE=1 SV=1;tr|Z4YLI8|Z4YLI8_MOUSE Clustered mitochondria protein homolog OS=Mus musculus OX=10090 GN=Cluh PE=1 SV=1;sp|Q5SW19|CLU_MOUSE Clustered mitochon
258	G3UX35;A0A0R4J170;Q3TKT4;Q3TKT4-2;E9QAB8;F2Z4A9;H3BLH0;Q6DIC0;H3BJK2	Transcription activator BRG1;Probable global transcription activator SNF2L2	Smarca4;Smarca2	-0.0181363	0.0396396		18.8588	18.4396	18.5566	18.6287	18.6955	18.8044	18.4549	18.7591	18.8069	18.4668	anatomical structure development;anatomical structure formation involved in morphogenesis;anatomical structure morphogenesis;aortic smooth muscle cell differentiation;appendage morphogenesis;ATP-dependent chromatin remodeling;biological regulation;blastocyst growth;blastocyst hatching;blood vessel development;cell development;cell differentiation;cell fate determination;cell morphogenesis;cellula…	adenyl nucleotide binding;adenyl ribonucleotide binding;androgen receptor binding;ATP binding;ATPase activity;ATPase activity, coupled;binding;catalytic activity;chromatin binding;core promoter proximal region DNA binding;core promoter proximal region sequence-specific DNA binding;DNA binding;DNA polymerase binding;DNA-dependent ATPase activity;enhancer binding;enhancer sequence-specific DNA bind…	cell part;chromatin;chromatin remodeling complex;chromosomal part;cytoskeleton;euchromatin;extracellular region part;extracellular space;heterochromatin;intermediate filament cytoskeleton;intracellular membrane-bounded organelle;intracellular non-membrane-bounded organelle;intracellular organelle;intracellular organelle part;intracellular part;macromolecular complex;membrane;membrane-bounded orga…		Nucleus		4	4	9	2.8	1267;1617;1613;1614;1510;1583;1601;1577;1525	143.51	0	22.308	6	202390000	0.934763			tr|G3UX35|G3UX35_MOUSE Transcription activator BRG1 (Fragment) OS=Mus musculus OX=10090 GN=Smarca4 PE=1 SV=1;tr|A0A0R4J170|A0A0R4J170_MOUSE Transcription activator BRG1 OS=Mus musculus OX=10090 GN=Smarca4 PE=1 SV=1;sp|Q3TKT4|SMCA4_MOUSE Transcription activ
259	Q9QZH6;A0A0R4J174;J3KMM6	Evolutionarily conserved signaling intermediate in Toll pathway, mitochondrial	Ecsit	0.100761	0.242818		21.6376	21.2844	21.4272	21.5501	21.1905	21.1158	21.6016	21.2547	21.019	21.2695	anatomical structure formation involved in morphogenesis;biological regulation;BMP signaling pathway;cell surface receptor linked signaling pathway;cellular process;cellular response to stimulus;defense response;developmental process;enzyme linked receptor protein signaling pathway;formation of primary germ layer;immune response;immune system process;innate immune response;mesoderm formation;meta…	catalytic activity;molecular transducer activity;nucleic acid binding transcription factor activity;oxidoreductase activity;oxidoreductase activity, acting on NADH or NADPH;sequence-specific DNA binding transcription factor activity;signal transducer activity	cell part;cytoplasm;cytoplasmic part;intracellular membrane-bounded organelle;intracellular organelle;intracellular organelle part;intracellular part;macromolecular complex;membrane-bounded organelle;mitochondrion;nuclear part;nucleoplasm;nucleoplasm part;nucleus;organelle;organelle part;protein complex;transcription factor complex	MAPK signaling pathway	Cytoplasm;Mitochondrion;Nucleus		9	9	3	17	435;435;223	49.798	0	14.999	12	724480000	0.658837	160		sp|Q9QZH6|ECSIT_MOUSE Evolutionarily conserved signaling intermediate in Toll pathway, mitochondrial OS=Mus musculus OX=10090 GN=Ecsit PE=1 SV=2;tr|A0A0R4J174|A0A0R4J174_MOUSE Evolutionarily conserved signaling intermediate in Toll pathway, mitochondrial O
260	P23475;A0A0R4J187;A0A2R8VHZ9	X-ray repair cross-complementing protein 6	Xrcc6	-0.0150865	0.0284479		21.1224	21.4026	21.4124	21.4597	21.6271	21.6129	21.1485	21.2071	21.6326	21.6483	anatomical structure development;anatomical structure homeostasis;biological regulation;biosynthetic process;brain development;cellular biosynthetic process;cellular component organization;cellular component organization at cellular level;cellular component organization or biogenesis;cellular component organization or biogenesis at cellular level;cellular hyperosmotic response;cellular hyperosmot…	5'-deoxyribose-5-phosphate lyase activity;adenyl nucleotide binding;adenyl ribonucleotide binding;ATP binding;ATPase activity;ATPase activity, coupled;ATP-dependent DNA helicase activity;ATP-dependent helicase activity;binding;carbon-oxygen lyase activity;catalytic activity;damaged DNA binding;DNA binding;DNA helicase activity;DNA-dependent ATPase activity;double-stranded DNA binding;double-stran…	cell part;chromosome;cytoplasm;intracellular membrane-bounded organelle;intracellular non-membrane-bounded organelle;intracellular organelle;intracellular organelle part;intracellular part;Ku70:Ku80 complex;macromolecular complex;membrane;membrane-bounded organelle;nonhomologous end joining complex;non-membrane-bounded organelle;nuclear part;nucleolus;nucleoplasm;nucleoplasm part;nucleus;organell…	Non-homologous end-joining	Chromosome;Nucleus		5	5	3	7.2	608;608;263	69.483	0	9.5233	7	522250000	0.948749			sp|P23475|XRCC6_MOUSE X-ray repair cross-complementing protein 6 OS=Mus musculus OX=10090 GN=Xrcc6 PE=1 SV=5;tr|A0A0R4J187|A0A0R4J187_MOUSE X-ray repair cross-complementing protein 6 OS=Mus musculus OX=10090 GN=Xrcc6 PE=1 SV=1;tr|A0A2R8VHZ9|A0A2R8VHZ9_MOUS
261	F7DAY5;F6YB25;A0A0R4J195;Q9CSU0-3;Q9CSU0-2;Q9CSU0	Regulation of nuclear pre-mRNA domain-containing protein 1B	Rprd1b	-0.312785	0.443237		17.1201	17.1179	17.2342	17.2258	16.8826	16.6848	17.6537	17.8743	16.62	17.0865	biological regulation;biosynthetic process;cellular biosynthetic process;cellular macromolecule biosynthetic process;cellular macromolecule metabolic process;cellular metabolic process;cellular nitrogen compound metabolic process;cellular process;cellular protein metabolic process;dephosphorylation;dephosphorylation of RNA polymerase II C-terminal domain;macromolecule biosynthetic process;macromo…	basal RNA polymerase II transcription machinery binding;basal transcription machinery binding;binding;enzyme binding;protein binding;RNA polymerase binding;RNA polymerase core enzyme binding;RNA polymerase II core binding	cell part;DNA-directed RNA polymerase II, holoenzyme;intracellular membrane-bounded organelle;intracellular organelle;intracellular organelle part;intracellular part;macromolecular complex;membrane-bounded organelle;nuclear part;nucleoplasm part;nucleus;organelle;organelle part;protein complex		Nucleus		1	1	6	11.2	143;194;325;224;294;326	15.779	0	20.798	3	101790000	0.41141			tr|F7DAY5|F7DAY5_MOUSE Regulation of nuclear pre-mRNA domain-containing protein (Fragment) OS=Mus musculus OX=10090 GN=Rprd1b PE=1 SV=1;tr|F6YB25|F6YB25_MOUSE Regulation of nuclear pre-mRNA domain-containing protein (Fragment) OS=Mus musculus OX=10090 GN=R
262	A0A0R4J1B4;E9Q604;G5E8F1;E9Q5K8;Q3U1U4;P05555-2;P05555	Integrin alpha-M	Itgam	-1.15815	2.27117		15.5204	14.9757	15.4358	15.5082	16.5746	16.8792	16.2182	16.6137	16.4423	16.4217	activated T cell proliferation;anatomical structure development;biological adhesion;biological regulation;biosynthetic process;cell activation;cell adhesion;cell chemotaxis;cell development;cell differentiation;cell migration;cell motility;cell proliferation;cell surface receptor linked signaling pathway;cell-cell adhesion;cellular biosynthetic process;cellular component movement;cellular develop…	binding;carbohydrate binding;cation binding;glycoprotein binding;glycosaminoglycan binding;heparan sulfate proteoglycan binding;heparin binding;ion binding;metal ion binding;opsonin binding;pattern binding;polysaccharide binding;protein binding;proteoglycan binding;structural constituent of ribosome;structural molecule activity	cell part;cell surface;cytoplasmic part;external side of plasma membrane;extracellular membrane-bounded organelle;extracellular organelle;extracellular region part;extracellular vesicular exosome;integral to membrane;integrin complex;intracellular membrane-bounded organelle;intracellular non-membrane-bounded organelle;intracellular organelle;intracellular part;intrinsic to membrane;macromolecular…	Amoebiasis;Cell adhesion molecules (CAMs);Hematopoietic cell lineage;ko05152;Leishmaniasis;Leukocyte transendothelial migration;Phagosome;Regulation of actin cytoskeleton;Staphylococcus aureus infection	Cell membrane;Membrane;Membrane raft	Single-pass type I membrane protein	1	1	7	1.4	1036;1153;1154;1167;1232;1036;1153	115.13	0.0011896	2.6692	1	11701000	0.0131494			tr|A0A0R4J1B4|A0A0R4J1B4_MOUSE Integrin alpha-M OS=Mus musculus OX=10090 GN=Itgam PE=1 SV=1;tr|E9Q604|E9Q604_MOUSE Integrin alpha-M OS=Mus musculus OX=10090 GN=Itgam PE=1 SV=2;tr|G5E8F1|G5E8F1_MOUSE Integrin alpha-M OS=Mus musculus OX=10090 GN=Itgam PE=1 S
263	A0A0R4J1C2;O88456	Calpain small subunit 1	Capns1	-0.396963	0.330327		19.3063	18.2727	18.8553	18.7355	18.4223	18.6824	19.6526	19.5503	18.8138	18.4726	macromolecule metabolic process;metabolic process;primary metabolic process;protein metabolic process;proteolysis	binding;calcium ion binding;calcium-dependent cysteine-type endopeptidase activity;catalytic activity;cation binding;cysteine-type endopeptidase activity;cysteine-type peptidase activity;endopeptidase activity;hydrolase activity;ion binding;metal ion binding;peptidase activity;peptidase activity, acting on L-amino acid peptides	cell part;cytoplasm;cytoplasmic part;cytosol;extracellular membrane-bounded organelle;extracellular organelle;extracellular region part;extracellular vesicular exosome;intracellular part;membrane;membrane-bounded organelle;membrane-bounded vesicle;organelle;plasma membrane;vesicle		Cell membrane;Cytoplasm		3	3	2	19	200;268	22.924	0	45.706	6	435100000	0.466679	76		tr|A0A0R4J1C2|A0A0R4J1C2_MOUSE Calpain small subunit 1 OS=Mus musculus OX=10090 GN=Capns1 PE=1 SV=1;sp|O88456|CPNS1_MOUSE Calpain small subunit 1 OS=Mus musculus OX=10090 GN=Capns1 PE=1 SV=2
264	A0A0R4J1E3;Q9QXS6-2;Q9QXS6-3;Q9QXS6;F7CPL2	Drebrin	Dbn1	-0.860822	2.34919		18.3057	18.3231	18.4302	18.1996	18.9263	19.1009	19.3434	19.3718	19.3078	18.7811	actin cytoskeleton organization;actin filament organization;actin filament-based process;anatomical structure development;biological regulation;cell communication;cell communication by chemical coupling;cell communication by electrical coupling;cell differentiation;cell proliferation;cellular component organization;cellular component organization at cellular level;cellular component organization …	binding;profilin binding;protein binding	actin cytoskeleton;cell cortex;cell junction;cell part;cell-cell junction;cytoplasmic part;cytoskeleton;gap junction;intracellular non-membrane-bounded organelle;intracellular organelle;intracellular part;membrane;non-membrane-bounded organelle;organelle;plasma membrane		Cell cortex;Cell junction;Cell projection;Cytoplasm;Dendrite;Growth cone		3	3	5	6.7	661;368;660;706;169	72.544	0	85.696	8	98239000	0.0172075			tr|A0A0R4J1E3|A0A0R4J1E3_MOUSE Drebrin OS=Mus musculus OX=10090 GN=Dbn1 PE=1 SV=1;sp|Q9QXS6-2|DREB_MOUSE Isoform A2 of Drebrin OS=Mus musculus OX=10090 GN=Dbn1;sp|Q9QXS6-3|DREB_MOUSE Isoform E2 of Drebrin OS=Mus musculus OX=10090 GN=Dbn1;sp|Q9QXS6|DREB_MOU
265	E9QKW2;A0A0R4J1E4;Q8BLY1-2;Q8BLY1;D3Z3A3	SPARC-related modular calcium-binding protein 1	Smoc1	-0.0164502	0.0277363		19.9171	20.2173	20.1559	20.3296	20.0838	19.9489	19.8227	20.4331	20.1461	20.2044	anatomical structure development;appendage development;biological regulation;cell differentiation;cellular component organization;cellular component organization at cellular level;cellular component organization or biogenesis;cellular component organization or biogenesis at cellular level;cellular developmental process;cellular process;cellular response to stimulus;developmental process;extracell…	binding;calcium ion binding;cation binding;extracellular matrix binding;ion binding;metal ion binding	basement membrane;extracellular matrix part;extracellular region part		Basement membrane;Extracellular matrix;Extracellular space;Secreted		2	2	5	4.9	452;463;452;463;434	49.777	0	13.916	2	999770000	0.948626			tr|E9QKW2|E9QKW2_MOUSE SPARC-related modular calcium-binding protein 1 OS=Mus musculus OX=10090 GN=Smoc1 PE=1 SV=1;tr|A0A0R4J1E4|A0A0R4J1E4_MOUSE SPARC-related modular calcium-binding protein 1 OS=Mus musculus OX=10090 GN=Smoc1 PE=1 SV=1;sp|Q8BLY1-2|SMOC1_
266	A0A571BEN9;A0A0R4J1E8;Q6P8M1-2;Q6P8M1	Putative deoxyribonuclease TATDN1	Tatdn1	-0.017849	0.0612673		17.6619	17.5277	17.4997	17.5978	17.492	17.5141	17.7566	17.4943	17.102	17.4318	catabolic process;cellular catabolic process;cellular macromolecule catabolic process;cellular macromolecule metabolic process;cellular metabolic process;cellular nitrogen compound metabolic process;cellular process;DNA catabolic process;DNA metabolic process;macromolecule catabolic process;macromolecule metabolic process;metabolic process;nitrogen compound metabolic process;nucleic acid metaboli…	binding;catalytic activity;cation binding;deoxyribonuclease activity;endodeoxyribonuclease activity;endodeoxyribonuclease activity, producing 5'-phosphomonoesters;endonuclease activity;endonuclease activity, active with either ribo- or deoxyribonucleic acids and producing 5'-phosphomonoesters;hydrolase activity;hydrolase activity, acting on ester bonds;ion binding;metal ion binding;nuclease activ…	cell part;intracellular membrane-bounded organelle;intracellular organelle;intracellular part;membrane-bounded organelle;nucleus;organelle		Nucleus		2	2	4	14.8	122;264;294;295	13.596	0	4.3794	3	19991000	0.916965			tr|A0A571BEN9|A0A571BEN9_MOUSE Deoxyribonuclease TATDN1 (Fragment) OS=Mus musculus OX=10090 GN=Tatdn1 PE=1 SV=1;tr|A0A0R4J1E8|A0A0R4J1E8_MOUSE Deoxyribonuclease TATDN1 OS=Mus musculus OX=10090 GN=Tatdn1 PE=1 SV=1;sp|Q6P8M1-2|TATD1_MOUSE Isoform 2 of Deoxyr
267	A0A0R4J1G9;E9QN92;Q8CI59;Q8CI59-2;D3YTP0	Metalloreductase STEAP3	Steap3	0.424342	2.78006		19.9717	20.0874	20.0007	20.2387	19.6715	19.4697	19.5181	19.5972	19.475	19.5684	apoptosis;biological regulation;cation homeostasis;cation transport;cell cycle;cell death;cellular process;chemical homeostasis;copper ion import;copper ion transmembrane transport;copper ion transport;death;establishment of localization;establishment of localization in cell;establishment of protein localization;homeostatic process;ion homeostasis;ion transmembrane transport;ion transport;iron io…	binding;catalytic activity;cation binding;cupric reductase activity;ferric-chelate reductase activity;ion binding;metal ion binding;oxidoreductase activity;oxidoreductase activity, oxidizing metal ions;oxidoreductase activity, oxidizing metal ions, NAD or NADP as acceptor	cell part;cytoplasmic part;endosomal part;endosome;endosome membrane;integral to membrane;integral to plasma membrane;intracellular membrane-bounded organelle;intracellular organelle;intracellular organelle part;intracellular part;intrinsic to membrane;intrinsic to plasma membrane;late endosome;membrane;membrane part;membrane-bounded organelle;multivesicular body;organelle;organelle membrane;orga…	p53 signaling pathway	Endosome membrane	Multi-pass membrane protein	2	2	5	3.9	488;526;488;526;418	54.747	0	5.3754	3	118760000	0.0388197			tr|A0A0R4J1G9|A0A0R4J1G9_MOUSE Metalloreductase STEAP3 OS=Mus musculus OX=10090 GN=Steap3 PE=1 SV=1;tr|E9QN92|E9QN92_MOUSE Metalloreductase STEAP3 OS=Mus musculus OX=10090 GN=Steap3 PE=1 SV=1;sp|Q8CI59|STEA3_MOUSE Metalloreductase STEAP3 OS=Mus musculus OX
268	A0A0R4J1H2;Q8QZY2;Q8QZY2-2;E0CZG7;E0CXF4	Glycerate kinase	Glyctk	0.0578569	0.146767		23.4577	23.2114	23.329	23.412	23.053	23.0406	23.4971	23.2744	23.0055	23.1066	cellular macromolecule metabolic process;cellular metabolic process;cellular process;cellular protein metabolic process;macromolecule metabolic process;macromolecule modification;metabolic process;phosphate-containing compound metabolic process;phosphorus metabolic process;phosphorylation;primary metabolic process;protein metabolic process;protein modification process;protein phosphorylation	adenyl nucleotide binding;adenyl ribonucleotide binding;ATP binding;binding;catalytic activity;glycerate kinase activity;kinase activity;nucleotide binding;phosphotransferase activity, alcohol group as acceptor;purine nucleotide binding;purine ribonucleoside triphosphate binding;purine ribonucleotide binding;ribonucleotide binding;transferase activity;transferase activity, transferring phosphorus…	cell part;cytoplasm;cytoplasmic part;intracellular membrane-bounded organelle;intracellular organelle;intracellular part;membrane-bounded organelle;mitochondrion;organelle	Glycerolipid metabolism;Glycine, serine and threonine metabolism;Glyoxylate and dicarboxylate metabolism;Methane metabolism	Cytoplasm		10	10	5	18.4	523;523;396;126;92	55.334	0	210.03	33	7723400000	0.78672			tr|A0A0R4J1H2|A0A0R4J1H2_MOUSE Glycerate kinase OS=Mus musculus OX=10090 GN=Glyctk PE=1 SV=1;sp|Q8QZY2|GLCTK_MOUSE Glycerate kinase OS=Mus musculus OX=10090 GN=Glyctk PE=1 SV=1;sp|Q8QZY2-2|GLCTK_MOUSE Isoform 2 of Glycerate kinase OS=Mus musculus OX=10090
269	A0A0R4J1H6;E9QP99;P55937-1;P55937	Golgin subfamily A member 3	Golga3	0.657635	0.798045		19.877	20.6091	21.0295	21.0611	19.5572	19.5843	19.8152	20.1703	20.4723	20.2573	cell differentiation;cellular developmental process;cellular process;developmental process;gamete generation;male gamete generation;multicellular organismal development;multicellular organismal process;multicellular organismal reproductive process;reproductive process;spermatogenesis		cell part;cytoplasmic part;cytosol;endoplasmic reticulum-Golgi intermediate compartment;Golgi apparatus;Golgi apparatus part;Golgi cisterna membrane;Golgi membrane;Golgi transport complex;intracellular membrane-bounded organelle;intracellular non-membrane-bounded organelle;intracellular organelle;intracellular organelle part;intracellular part;macromolecular complex;membrane;membrane-bounded orga…		Cytoplasm;Golgi apparatus;Golgi stack membrane	Peripheral membrane protein	6	6	4	5.3	1447;1487;1447;1487	162.89	0	77.302	10	275970000	0.190389			tr|A0A0R4J1H6|A0A0R4J1H6_MOUSE Golgin subfamily A member 3 OS=Mus musculus OX=10090 GN=Golga3 PE=1 SV=1;tr|E9QP99|E9QP99_MOUSE Golgin subfamily A member 3 OS=Mus musculus OX=10090 GN=Golga3 PE=1 SV=1;sp|P55937-1|GOGA3_MOUSE Isoform 1 of Golgin subfamily A
270	Q9QY81;A0A0R4J1I6;F6XGN0	Nuclear pore membrane glycoprotein 210	Nup210	0.762222	1.51967		19.125	19.587	19.062	19.5632	18.6988	18.3607	18.1753	18.6133	18.6876	18.7981	establishment of localization;establishment of protein localization;establishment of RNA localization;mRNA transport;nucleic acid transport;nucleobase-containing compound transport;protein transport;RNA transport;transport		cell part;cytoplasmic part;endoplasmic reticulum membrane;endoplasmic reticulum part;envelope;intracellular organelle part;intracellular part;macromolecular complex;membrane;membrane part;nuclear envelope;nuclear membrane;nuclear part;nuclear pore;organelle envelope;organelle membrane;organelle part;pore complex;protein complex	RNA transport	Endoplasmic reticulum membrane;Nuclear pore complex;Nucleus;Nucleus membrane	Single-pass type I membrane protein	4	4	3	2.5	1886;1842;1076	204.1	0	17.968	5	190270000	0.060556			sp|Q9QY81|PO210_MOUSE Nuclear pore membrane glycoprotein 210 OS=Mus musculus OX=10090 GN=Nup210 PE=1 SV=2;tr|A0A0R4J1I6|A0A0R4J1I6_MOUSE Nuclear pore membrane glycoprotein 210 OS=Mus musculus OX=10090 GN=Nup210 PE=1 SV=1
271	A0A0R4J1J3;O88829-2;O88829	Lactosylceramide alpha-2,3-sialyltransferase	St3gal5	-0.501405	0.623564		18.8586	18.9959	18.0435	18.3198	18.7829	18.5502	19.4965	19.1228	18.4912	18.4006	carbohydrate metabolic process;cellular carbohydrate metabolic process;cellular macromolecule metabolic process;cellular metabolic process;cellular process;cellular protein metabolic process;glycosylation;macromolecule glycosylation;macromolecule metabolic process;macromolecule modification;metabolic process;primary metabolic process;protein glycosylation;protein metabolic process;protein modific…	catalytic activity;lactosylceramide alpha-2,3-sialyltransferase activity;sialyltransferase activity;transferase activity;transferase activity, transferring glycosyl groups	cell part;cytoplasmic part;Golgi apparatus part;Golgi membrane;integral to membrane;intracellular organelle part;intracellular part;intrinsic to membrane;membrane;membrane part;organelle membrane;organelle part	Glycosphingolipid biosynthesis - ganglio series	Golgi apparatus membrane	Single-pass type II membrane protein	1	1	3	3.1	387;403;414	44.572	0	4.0348	2	69880000	0.285167			tr|A0A0R4J1J3|A0A0R4J1J3_MOUSE Lactosylceramide alpha-2,3-sialyltransferase OS=Mus musculus OX=10090 GN=St3gal5 PE=1 SV=1;sp|O88829-2|SIAT9_MOUSE Isoform 2 of Lactosylceramide alpha-2,3-sialyltransferase OS=Mus musculus OX=10090 GN=St3gal5;sp|O88829|SIAT9_
272	A0A0R4J1L2;Q91VK2;F6ZFU0;P57776-2;D3Z7N2;D3YY68	Elongation factor 1-delta	Eef1d	-0.372828	0.345841		20.6284	20.1495	19.6533	19.3549	19.8382	18.2676	20.9824	20.7291	19.2987	19.5556	biological regulation;biosynthetic process;cellular biosynthetic process;cellular macromolecule biosynthetic process;cellular macromolecule metabolic process;cellular metabolic process;cellular nitrogen compound metabolic process;cellular process;cellular response to abiotic stimulus;cellular response to ionizing radiation;cellular response to radiation;cellular response to stimulus;macromolecule…	activating transcription factor binding;binding;DNA binding;heat shock protein binding;molecular transducer activity;nucleic acid binding;protein binding;RNA binding;signal transducer activity;transcription factor binding;translation elongation factor activity;translation factor activity, nucleic acid binding	cell part;cytoplasm;cytoplasmic part;eukaryotic translation elongation factor 1 complex;intracellular membrane-bounded organelle;intracellular non-membrane-bounded organelle;intracellular organelle;intracellular organelle part;intracellular part;macromolecular complex;membrane-bounded organelle;non-membrane-bounded organelle;nuclear part;nucleolus;nucleus;organelle;organelle part;protein complex		Nucleus		8	1	6	40.5	257;276;552;257;129;190	28.728	0	93.073	4	1032000000	0.458587	223		tr|A0A0R4J1L2|A0A0R4J1L2_MOUSE Elongation factor 1-delta OS=Mus musculus OX=10090 GN=Eef1d PE=1 SV=1;tr|Q91VK2|Q91VK2_MOUSE Eef1d protein OS=Mus musculus OX=10090 GN=Eef1d PE=1 SV=1;tr|F6ZFU0|F6ZFU0_MOUSE Elongation factor 1-delta (Fragment) OS=Mus musculu
273	A0A0R4J1L9;Q5HZI1;A0A0R4J0N9;A0A0R4J147;Q5HZI1-2;Q5HZI1-4;E9Q8N4;Q5HZI1-3;D3Z7B3;D3Z2H5;F6Q593	Microtubule-associated tumor suppressor 1 homolog	Mtus1	0.343402	1.73487		22.1266	22.1568	22.2273	22.2516	21.9945	22.1454	21.7289	21.7571	22.1315	22.0678	biological regulation;cell cycle;cellular process;cellular response to chemical stimulus;cellular response to endogenous stimulus;cellular response to hormone stimulus;cellular response to organic substance;cellular response to peptide hormone stimulus;cellular response to stimulus;regulation of behavior;regulation of biological process;regulation of cell migration;regulation of cell motility;reg…		cell part;cytoplasm;cytoplasmic part;extracellular region part;extracellular space;Golgi apparatus;intracellular membrane-bounded organelle;intracellular organelle;intracellular part;membrane;membrane-bounded organelle;mitochondrion;nucleus;organelle;plasma membrane		Cell membrane;Golgi apparatus;Mitochondrion;Nucleus		11	11	11	8.3	1210;1210;440;520;440;520;759;407;123;92;214	134.41	0	56.276	12	2800100000	0.107537			tr|A0A0R4J1L9|A0A0R4J1L9_MOUSE Microtubule-associated tumor suppressor 1 homolog OS=Mus musculus OX=10090 GN=Mtus1 PE=1 SV=1;sp|Q5HZI1|MTUS1_MOUSE Microtubule-associated tumor suppressor 1 homolog OS=Mus musculus OX=10090 GN=Mtus1 PE=1 SV=2;tr|A0A0R4J0N9|A
274	E9QP56;A0A0R4J1N3;P33622	Apolipoprotein C-III	Apoc3	-0.211693	0.430529		18.1299	18.5256	18.7409	18.6112	18.4962	18.5074	18.6576	18.8776	18.6189	19.0065	acylglycerol catabolic process;acylglycerol metabolic process;alcohol metabolic process;biological regulation;carbohydrate homeostasis;catabolic process;cell surface receptor linked signaling pathway;cellular catabolic process;cellular chemical homeostasis;cellular component organization;cellular component organization or biogenesis;cellular glucose homeostasis;cellular homeostasis;cellular lipid…	binding;enzyme inhibitor activity;enzyme regulator activity;lipase inhibitor activity;lipid binding;phospholipid binding	cell part;chylomicron;cytoplasmic part;cytosol;extracellular membrane-bounded organelle;extracellular organelle;extracellular region;extracellular region part;extracellular vesicular exosome;high-density lipoprotein particle;intermediate-density lipoprotein particle;intracellular part;macromolecular complex;membrane-bounded organelle;membrane-bounded vesicle;organelle;plasma lipoprotein particle;…	PPAR signaling pathway	Secreted		1	1	3	5.8	137;99;99	15.163	0.0077536	1.7357	1	40506000	0.458891			tr|E9QP56|E9QP56_MOUSE Apolipoprotein C-III OS=Mus musculus OX=10090 GN=Apoc3 PE=1 SV=1;tr|A0A0R4J1N3|A0A0R4J1N3_MOUSE Apolipoprotein C-III OS=Mus musculus OX=10090 GN=Apoc3 PE=1 SV=1;sp|P33622|APOC3_MOUSE Apolipoprotein C-III OS=Mus musculus OX=10090 GN=A
275	Q02357-6;B7ZW98;Q0VGY9;D3Z5M4;D3YTV8;G8JL84;E9QNT8;G5E8J2;A0A0R4J1N7;Q02357;Q02357-3;Q02357-2;Q02357-5;Q02357-4;F7D1P5;G3UY11;D6RJ51	Ankyrin-1	Ank1	-0.332607	0.587555		20.8703	21.4669	21.2238	21.1542	21.2574	21.3928	21.8744	21.4271	21.1046	21.2382	anatomical structure development;biological regulation;biosynthetic process;cation homeostasis;cation transport;cell development;cellular biosynthetic process;cellular developmental process;cellular metabolic process;cellular nitrogen compound biosynthetic process;cellular nitrogen compound metabolic process;cellular process;cellular response to stimulus;chemical homeostasis;cofactor biosynthetic…	ATPase binding;binding;binding, bridging;cytoskeletal adaptor activity;cytoskeletal protein binding;enzyme binding;protein binding;protein binding, bridging;spectrin binding	axolemma;axon part;cell cortex part;cell part;cell projection membrane;cell projection part;contractile fiber part;cortical cytoskeleton;cytoplasmic part;cytoskeleton;endoplasmic reticulum;intracellular membrane-bounded organelle;intracellular non-membrane-bounded organelle;intracellular organelle;intracellular part;leading edge membrane;M band;membrane;membrane part;membrane-bounded organelle;ne…		Cytoplasm;Cytoskeleton;Membrane;Sarcoplasmic reticulum		13	12	17	8.7	1907;1852;1887;1883;1878;1863;1862;1848;1907;1862;1863;1848;1744;1887;1098;1057;572	209.55	0	91.981	18	487470000	0.338337	509		sp|Q02357-6|ANK1_MOUSE Isoform 6 of Ankyrin-1 OS=Mus musculus OX=10090 GN=Ank1;tr|B7ZW98|B7ZW98_MOUSE Ank1 protein OS=Mus musculus OX=10090 GN=Ank1 PE=1 SV=1;tr|Q0VGY9|Q0VGY9_MOUSE Ank1 protein OS=Mus musculus OX=10090 GN=Ank1 PE=1 SV=1;tr|D3Z5M4|D3Z5M4_MO
276	A0A0R4J1N9;P40630-2;P40630;D3Z0F3	Transcription factor A, mitochondrial	Tfam	0.153302	0.670259		22.4369	22.2874	22.2446	22.3323	22.2949	22.3378	22.0053	22.2087	22.1433	22.1174	biological regulation;biosynthetic process;cellular biosynthetic process;cellular component assembly;cellular component assembly at cellular level;cellular component organization;cellular component organization at cellular level;cellular component organization or biogenesis;cellular component organization or biogenesis at cellular level;cellular macromolecular complex assembly;cellular macromolec…	binding;chromatin binding;core promoter proximal region DNA binding;core promoter proximal region sequence-specific DNA binding;DNA bending activity;DNA binding;mitochondrial light strand promoter sense binding;nucleic acid binding;nucleic acid binding transcription factor activity;regulatory region DNA binding;regulatory region nucleic acid binding;RNA polymerase II core promoter proximal region…	cell part;cytoplasmic part;intracellular membrane-bounded organelle;intracellular non-membrane-bounded organelle;intracellular organelle;intracellular organelle part;intracellular part;macromolecular complex;membrane-bounded organelle;mitochondrial nucleoid;mitochondrial part;mitochondrion;non-membrane-bounded organelle;nuclear part;nucleoid;nucleoplasm part;nucleus;organelle;organelle part;prote…	Huntington's disease	Mitochondrion;Mitochondrion matrix;Mitochondrion nucleoid;Nucleus		7	7	4	30.2	199;215;243;143	23.384	0	22.33	12	2469200000	0.420155			tr|A0A0R4J1N9|A0A0R4J1N9_MOUSE Transcription factor A, mitochondrial OS=Mus musculus OX=10090 GN=Tfam PE=1 SV=1;sp|P40630-2|TFAM_MOUSE Isoform Nuclear of Transcription factor A, mitochondrial OS=Mus musculus OX=10090 GN=Tfam;sp|P40630|TFAM_MOUSE Transcript
277	A0A0R4J1P7;Q9JLJ4	Elongation of very long chain fatty acids protein 2	Elovl2	0.309819	1.00385		20.0393	20.0435	20.229	20.0691	19.9738	19.9617	19.8683	19.5402	19.9801	20.0258	biosynthetic process;carboxylic acid biosynthetic process;carboxylic acid metabolic process;cellular biosynthetic process;cellular ketone metabolic process;cellular lipid metabolic process;cellular metabolic process;cellular process;fatty acid biosynthetic process;fatty acid elongation;fatty acid elongation, polyunsaturated fatty acid;fatty acid elongation, unsaturated fatty acid;fatty acid metab…	catalytic activity;fatty acid elongase activity;fatty acid synthase activity;transferase activity;transferase activity, transferring acyl groups;transferase activity, transferring acyl groups other than amino-acyl groups	cell part;cytoplasmic part;endoplasmic reticulum;endoplasmic reticulum membrane;endoplasmic reticulum part;integral to membrane;intracellular membrane-bounded organelle;intracellular organelle;intracellular organelle part;intracellular part;intrinsic to membrane;membrane;membrane part;membrane-bounded organelle;organelle;organelle membrane;organelle part	Biosynthesis of unsaturated fatty acids	Endoplasmic reticulum membrane	Multi-pass membrane protein	1	1	2	4.4	275;292	32.227	0	8.1681	6	1022100000	0.224514			tr|A0A0R4J1P7|A0A0R4J1P7_MOUSE Elongation of very long chain fatty acids protein 2 OS=Mus musculus OX=10090 GN=Elovl2 PE=1 SV=1;sp|Q9JLJ4|ELOV2_MOUSE Elongation of very long chain fatty acids protein 2 OS=Mus musculus OX=10090 GN=Elovl2 PE=1 SV=1
278	D6RE33;A0A0R4J1Q0;G5E896;Q3UJB9-2;Q3UJB9	Enhancer of mRNA-decapping protein 4	Edc4	-0.543313	0.638524		19.4966	19.5735	19.1371	19.4586	19.2299	19.307	20.3628	20.2443	19.5369	19.5093			cell part;cytoplasmic mRNA processing body;cytoplasmic part;intracellular membrane-bounded organelle;intracellular non-membrane-bounded organelle;intracellular organelle;intracellular organelle part;intracellular part;macromolecular complex;membrane;membrane-bounded organelle;non-membrane-bounded organelle;nuclear part;nucleoplasm;nucleus;organelle;organelle part;ribonucleoprotein complex;RNA gra…	RNA degradation	Cytoplasm;Nucleus;P-body		2	2	5	1.3	1318;1390;1406;1390;1406	141.95	0	3.0727	2	93931000	0.274022			tr|D6RE33|D6RE33_MOUSE Enhancer of mRNA-decapping protein 4 OS=Mus musculus OX=10090 GN=Edc4 PE=1 SV=1;tr|A0A0R4J1Q0|A0A0R4J1Q0_MOUSE Enhancer of mRNA-decapping protein 4 OS=Mus musculus OX=10090 GN=Edc4 PE=1 SV=1;tr|G5E896|G5E896_MOUSE Enhancer of mRNA-de
279	G3X9S2;A0A0R4J1Q7;P06802-2;P06802	Ectonucleotide pyrophosphatase/phosphodiesterase family member 1;Alkaline phosphodiesterase I;Nucleotide pyrophosphatase	Enpp1	0.406521	0.998066		22.2473	21.8337	21.6844	21.5961	21.3479	21.1652	21.6579	21.54	20.9332	21.3447	3'-phosphoadenosine 5'-phosphosulfate metabolic process;anatomical structure development;anion homeostasis;anion transport;biological regulation;biomineral tissue development;bone remodeling;catabolic process;cellular anion homeostasis;cellular catabolic process;cellular chemical homeostasis;cellular homeostasis;cellular ion homeostasis;cellular metabolic process;cellular nitrogen compound catabo…	adenyl nucleotide binding;adenyl ribonucleotide binding;ATP binding;binding;calcium ion binding;carbohydrate binding;cargo receptor activity;catalytic activity;cation binding;exonuclease activity;hydrolase activity;hydrolase activity, acting on acid anhydrides;hydrolase activity, acting on acid anhydrides, in phosphorus-containing anhydrides;hydrolase activity, acting on ester bonds;identical pro…	basolateral plasma membrane;cell part;cell surface;cytoplasmic part;extracellular region part;extracellular space;integral to membrane;integral to plasma membrane;intracellular organelle part;intracellular part;intrinsic to membrane;intrinsic to plasma membrane;lysosomal membrane;membrane;membrane part;organelle membrane;organelle part;plasma membrane;plasma membrane part;vacuolar membrane;vacuol…	Nicotinate and nicotinamide metabolism;Pantothenate and CoA biosynthesis;Purine metabolism;Riboflavin metabolism;Starch and sucrose metabolism	Basolateral cell membrane;Cell membrane;Secreted	Single-pass type II membrane protein	3	3	4	3	905;906;905;906	103.03	0	4.9079	7	653690000	0.184641			tr|G3X9S2|G3X9S2_MOUSE Ectonucleotide pyrophosphatase/phosphodiesterase family member 1 OS=Mus musculus OX=10090 GN=Enpp1 PE=1 SV=1;tr|A0A0R4J1Q7|A0A0R4J1Q7_MOUSE Ectonucleotide pyrophosphatase/phosphodiesterase family member 1 OS=Mus musculus OX=10090 GN=
280	A0A0R4J1R7;Q9CZL5	Pterin-4-alpha-carbinolamine dehydratase 2	Pcbd2	0.225674	0.746789		20.6774	20.5546	20.2843	20.4879	20.2509	20.4398	20.4233	20.165	20.0823	20.1998	aromatic compound biosynthetic process;biological regulation;biosynthetic process;cellular aromatic compound metabolic process;cellular biosynthetic process;cellular component assembly;cellular component organization;cellular component organization or biogenesis;cellular metabolic process;cellular nitrogen compound biosynthetic process;cellular nitrogen compound metabolic process;cellular process…	4-alpha-hydroxytetrahydrobiopterin dehydratase activity;carbon-oxygen lyase activity;catalytic activity;hydro-lyase activity;lyase activity;monooxygenase activity;oxidoreductase activity;oxidoreductase activity, acting on paired donors, with incorporation or reduction of molecular oxygen;oxidoreductase activity, acting on paired donors, with incorporation or reduction of molecular oxygen, reduced…	cell part;cytoplasmic part;intracellular membrane-bounded organelle;intracellular organelle;intracellular part;membrane-bounded organelle;mitochondrion;nucleus;organelle				3	2	2	24.3	103;136	11.74	0.0053286	1.9831	2	523840000	0.338161			tr|A0A0R4J1R7|A0A0R4J1R7_MOUSE 4a-hydroxytetrahydrobiopterin dehydratase OS=Mus musculus OX=10090 GN=Pcbd2 PE=1 SV=1;sp|Q9CZL5|PHS2_MOUSE Pterin-4-alpha-carbinolamine dehydratase 2 OS=Mus musculus OX=10090 GN=Pcbd2 PE=1 SV=2
281	Q8BYC6;A0A0R4J1T3;Q3V3K3	Serine/threonine-protein kinase TAO3	Taok3	0.307987	2.62026		17.2234	17.277	17.3458	17.3855	16.9184	17.3934	16.9991	17.0047	17.4813	17.8394	activation of MAPKK activity;activation of protein kinase activity;anatomical structure development;biological regulation;cell cycle checkpoint;cell cycle process;cellular macromolecule metabolic process;cellular metabolic process;cellular nitrogen compound metabolic process;cellular process;cellular protein metabolic process;cellular response to stimulus;cellular response to stress;developmental…	adenyl nucleotide binding;adenyl ribonucleotide binding;ATP binding;binding;catalytic activity;kinase activity;MAP kinase kinase kinase activity;molecular transducer activity;nucleotide binding;phosphotransferase activity, alcohol group as acceptor;protein kinase activity;protein serine/threonine kinase activity;purine nucleotide binding;purine ribonucleoside triphosphate binding;purine ribonucle…	cell part;cytoplasm;intracellular membrane-bounded organelle;intracellular organelle;intracellular part;membrane-bounded organelle;nucleus;organelle	MAPK signaling pathway	Cytoplasm		5	4	3	4.5	898;561;438	105.33	0	25.868	6	87060000	0.073696			sp|Q8BYC6|TAOK3_MOUSE Serine/threonine-protein kinase TAO3 OS=Mus musculus OX=10090 GN=Taok3 PE=1 SV=2;tr|A0A0R4J1T3|A0A0R4J1T3_MOUSE Serine/threonine-protein kinase TAO3 (Fragment) OS=Mus musculus OX=10090 GN=Taok3 PE=1 SV=1;tr|Q3V3K3|Q3V3K3_MOUSE Serine/
282	A0A0R4J1V0;Q9JIL4;D3YZS9;D3YW13;D3Z114	Na(+)/H(+) exchange regulatory cofactor NHE-RF3	Pdzk1	0.535479	2.34437		24.519	24.5549	24.6128	24.6972	24.2008	24.2245	23.9715	23.9079	24.2375	24.3191	amine transport;amino acid transport;betaine transport;biological regulation;carboxylic acid transport;carnitine transport;cation transport;establishment of localization;establishment of protein localization;establishment of protein localization in membrane;establishment of protein localization in plasma membrane;ion transport;nitrogen compound transport;organic acid transport;organic cation tran…	binding;PDZ domain binding;protein binding;protein domain specific binding	apical plasma membrane;brush border membrane;cell part;cell projection membrane;cell projection part;cytoplasm;extracellular membrane-bounded organelle;extracellular organelle;extracellular region part;extracellular vesicular exosome;intracellular part;membrane;membrane part;membrane raft;membrane-bounded organelle;membrane-bounded vesicle;microvillus membrane;organelle;plasma membrane;plasma mem…		Cell membrane;Membrane	Peripheral membrane protein	26	26	5	55.5	519;519;153;125;50	56.497	0	323.31	61	9781900000	0.0356353	130;219;455		tr|A0A0R4J1V0|A0A0R4J1V0_MOUSE Na(+)/H(+) exchange regulatory cofactor NHE-RF3 OS=Mus musculus OX=10090 GN=Pdzk1 PE=1 SV=1;sp|Q9JIL4|NHRF3_MOUSE Na(+)/H(+) exchange regulatory cofactor NHE-RF3 OS=Mus musculus OX=10090 GN=Pdzk1 PE=1 SV=1
284	A0A0R4J1Y3;E9QMF4;E0CYN9;Q8BWU5	Probable tRNA N6-adenosine threonylcarbamoyltransferase	Osgep	-0.765022	1.00065		20.4791	20.3401	20.3612	20.3905	20.4608	20.2631	21.6304	21.3843	20.4657	20.6573	adenosine metabolic process;cellular macromolecule metabolic process;cellular metabolic process;cellular nitrogen compound metabolic process;cellular process;heterocycle metabolic process;macromolecule metabolic process;macromolecule modification;metabolic process;ncRNA metabolic process;ncRNA processing;nitrogen compound metabolic process;nucleic acid metabolic process;nucleobase-containing comp…	binding;catalytic activity;cation binding;ion binding;metal ion binding;transferase activity;transferase activity, transferring acyl groups	cell part;cytoplasm;EKC/KEOPS complex;intracellular membrane-bounded organelle;intracellular organelle;intracellular part;macromolecular complex;membrane-bounded organelle;nucleus;organelle;protein complex		Cytoplasm;Nucleus		2	2	4	7.8	335;186;254;335	36.346	0	8.5438	4	591380000	0.129523			tr|A0A0R4J1Y3|A0A0R4J1Y3_MOUSE tRNA N6-adenosine threonylcarbamoyltransferase OS=Mus musculus OX=10090 GN=Osgep PE=1 SV=1;tr|E9QMF4|E9QMF4_MOUSE N(6)-L-threonylcarbamoyladenine synthase OS=Mus musculus OX=10090 GN=Osgep PE=1 SV=1;tr|E0CYN9|E0CYN9_MOUSE N(6
285	Q99NH2;E0CX45;G3XA13;F6S7Z1;B7ZNY3;E0CXL4;E0CY24;E0CZ83;E0CZE2;E0CXR8;F6TSJ9;F6UGU7;A0A0R4J1Y4;E9PYJ2;A5D6P2;Q99NH2-2;Q99NH2-4;Q99NH2-3;Q99NH2-5;Q4JJC0;F6TB42	Partitioning defective 3 homolog	Pard3	-0.163938	0.226071		20.293	20.0348	19.7155	19.9765	19.7204	19.5734	20.4255	20.3892	19.8398	19.8578	actin filament-based process;actin-mediated cell contraction;apical constriction;axon ensheathment;biological adhesion;biological regulation;cell adhesion;cell cycle;cell division;cell junction assembly;cell junction organization;cell migration;cell motility;cell-cell adhesion;cell-cell junction assembly;cell-cell junction organization;cellular component assembly;cellular component assembly at ce…	binding;enzyme binding;kinase binding;lipid binding;phosphatidylinositol binding;phosphatidylinositol-3,4,5-trisphosphate binding;phosphatidylinositol-3-phosphate binding;phosphatidylinositol-4,5-bisphosphate binding;phospholipid binding;protein binding;protein kinase binding;protein kinase C binding	adherens junction;anchoring junction;apical part of cell;axon part;axonal growth cone;cell body;cell cortex;cell junction;cell part;cell projection part;cell-cell adherens junction;cell-cell junction;cytoplasm;cytoplasmic part;cytoskeletal part;endomembrane system;growth cone;internode region of axon;intracellular non-membrane-bounded organelle;intracellular organelle;intracellular organelle part…	Adherens junction;Chemokine signaling pathway;Endocytosis;Neuroactive ligand-receptor interaction;Tight junction	Adherens junction;Cell cortex;Cell junction;Cell membrane;Cytoplasm;Cytoskeleton;Endomembrane system;Tight junction		5	5	21	4.6	1333;943;1333;1324;1319;1289;1247;1094;1024;990;984;919;896;741;1334;1029;895;744;606;422;116	149.07	0	39.916	8	310030000	0.623512			sp|Q99NH2|PARD3_MOUSE Partitioning defective 3 homolog OS=Mus musculus OX=10090 GN=Pard3 PE=1 SV=2;tr|E0CX45|E0CX45_MOUSE Partitioning defective 3 homolog (Fragment) OS=Mus musculus OX=10090 GN=Pard3 PE=1 SV=1;tr|G3XA13|G3XA13_MOUSE Partitioning defective
286	A0A0R4J1Y7;E9PXX7;Q91W90	Thioredoxin domain-containing protein 5	Txndc5	0.214315	1.63907		21.7755	21.8811	21.83	21.8985	21.6983	21.7823	21.5213	21.624	21.6665	21.6237	apoptotic cell clearance;biological regulation;cell redox homeostasis;cellular component organization;cellular component organization or biogenesis;cellular homeostasis;cellular macromolecule metabolic process;cellular membrane organization;cellular metabolic process;cellular process;cellular protein metabolic process;cellular response to stimulus;cellular response to stress;endocytosis;establish…	catalytic activity;intramolecular oxidoreductase activity;intramolecular oxidoreductase activity, interconverting keto- and enol-groups;intramolecular oxidoreductase activity, transposing S-S bonds;isomerase activity;protein disulfide isomerase activity	cell part;cytoplasmic part;endoplasmic reticulum lumen;endoplasmic reticulum part;extracellular membrane-bounded organelle;extracellular organelle;extracellular region part;extracellular vesicular exosome;intracellular organelle lumen;intracellular organelle part;intracellular part;membrane-bounded organelle;membrane-bounded vesicle;membrane-enclosed lumen;organelle;organelle lumen;organelle part…	Protein processing in endoplasmic reticulum	Endoplasmic reticulum lumen		4	4	3	13.9	323;344;417	36.083	0	32.355	14	2469500000	0.201468		13;20	tr|A0A0R4J1Y7|A0A0R4J1Y7_MOUSE Protein disulfide-isomerase OS=Mus musculus OX=10090 GN=Txndc5 PE=1 SV=1;tr|E9PXX7|E9PXX7_MOUSE Protein disulfide-isomerase OS=Mus musculus OX=10090 GN=Txndc5 PE=1 SV=1;sp|Q91W90|TXND5_MOUSE Thioredoxin domain-containing prot
287	A0A0R4J1Z3;Q9CR67;E0CXY5;Q9CZM3	Transmembrane protein 33	Tmem33	0.130803	0.818279		21.33	21.1861	21.1294	21.2007	21.1367	21.3233	21.119	20.9974	20.8674	21.1607	cellular component assembly;cellular component assembly at cellular level;cellular component organization;cellular component organization at cellular level;cellular component organization or biogenesis;cellular component organization or biogenesis at cellular level;cellular localization;cellular macromolecular complex assembly;cellular macromolecular complex subunit organization;cellular macromol…	structural constituent of nuclear pore;structural molecule activity	cell part;cytoplasmic membrane-bounded vesicle;cytoplasmic part;cytoplasmic vesicle;endoplasmic reticulum;extracellular membrane-bounded organelle;extracellular organelle;extracellular region part;extracellular vesicular exosome;intracellular membrane-bounded organelle;intracellular organelle;intracellular organelle part;intracellular part;macromolecular complex;melanosome;membrane part;membrane-…		Endoplasmic reticulum membrane;Melanosome;Nucleus envelope	Multi-pass membrane protein	4	4	4	13.8	246;247;42;126	27.932	0	42.005	9	2764500000	0.420438			tr|A0A0R4J1Z3|A0A0R4J1Z3_MOUSE Transmembrane protein 33 OS=Mus musculus OX=10090 GN=Tmem33 PE=1 SV=1;sp|Q9CR67|TMM33_MOUSE Transmembrane protein 33 OS=Mus musculus OX=10090 GN=Tmem33 PE=1 SV=1
288	A0A0R4J203;P18894	D-amino-acid oxidase	Dao	-0.483664	0.852592		19.0245	19.4073	18.7891	18.7072	19.1922	19.226	19.6344	19.8453	19.5004	19.0743	alanine metabolic process;alcohol biosynthetic process;alcohol metabolic process;amine biosynthetic process;amine catabolic process;amine metabolic process;benzene-containing compound metabolic process;biosynthetic process;branched chain family amino acid metabolic process;carboxylic acid catabolic process;carboxylic acid metabolic process;catabolic process;catecholamine biosynthetic process;cate…	binding;catalytic activity;coenzyme binding;cofactor binding;D-amino-acid oxidase activity;FAD binding;flavin adenine dinucleotide binding;oxidoreductase activity;oxidoreductase activity, acting on the CH-NH2 group of donors;oxidoreductase activity, acting on the CH-NH2 group of donors, oxygen as acceptor;protein binding;protein dimerization activity;receptor binding	cell part;cytoplasmic part;cytosol;intracellular membrane-bounded organelle;intracellular organelle;intracellular organelle part;intracellular part;membrane;membrane-bounded organelle;microbody;microbody membrane;microbody part;mitochondrial membrane;mitochondrial outer membrane;mitochondrial part;organelle;organelle membrane;organelle outer membrane;organelle part;outer membrane;peroxisomal memb…	Arginine and proline metabolism;D-Arginine and D-ornithine metabolism;Glycine, serine and threonine metabolism;Penicillin and cephalosporin biosynthesis;Peroxisome	Peroxisome		1	1	2	3.5	345;345	38.652	0	3.0638	2	446820000	0.203521			tr|A0A0R4J203|A0A0R4J203_MOUSE D-amino-acid oxidase OS=Mus musculus OX=10090 GN=Dao PE=1 SV=1;sp|P18894|OXDA_MOUSE D-amino-acid oxidase OS=Mus musculus OX=10090 GN=Dao PE=1 SV=3
290	A0A0R4J233;A0A1W2P6J7;Q8C650-2;Q8C650;A0A1W2P866	Septin-10	Sept10	-0.335515	0.880468		19.0653	19.1717	19.1863	19.2073	19.1462	19.2966	19.7328	19.5509	19.2373	19.2886	cell cycle;cell division;cellular process	binding;GTP binding;guanyl nucleotide binding;guanyl ribonucleotide binding;nucleotide binding;purine nucleotide binding;purine ribonucleoside triphosphate binding;purine ribonucleotide binding;ribonucleotide binding	cell part;cytoplasm;cytoskeleton;intracellular non-membrane-bounded organelle;intracellular organelle;intracellular part;non-membrane-bounded organelle;organelle		Cytoplasm;Cytoskeleton		2	2	5	5.4	427;452;427;452;196	49.829	0	17.071	6	224650000	0.242194			tr|A0A0R4J233|A0A0R4J233_MOUSE Septin OS=Mus musculus OX=10090 GN=Septin10 PE=1 SV=1;tr|A0A1W2P6J7|A0A1W2P6J7_MOUSE Septin OS=Mus musculus OX=10090 GN=Septin10 PE=1 SV=1;sp|Q8C650-2|SEP10_MOUSE Isoform 2 of Septin-10 OS=Mus musculus OX=10090 GN=Septin10;sp
291	A0A0R4J250;Q61070;V9GXH2;V9GXU0	Etoposide-induced protein 2.4	Ei24	-0.569565	0.779969		19.3161	19.3114	19.0484	19.1676	19.1572	19.1218	20.2217	20.0057	19.05	19.0819	autophagy;biological regulation;catabolic process;cellular catabolic process;cellular metabolic process;cellular process;cellular response to abiotic stimulus;cellular response to light stimulus;cellular response to radiation;cellular response to stimulus;cellular response to stress;cellular response to UV;cellular response to UV-C;DNA damage response, signal transduction resulting in induction o…		cell part;cytoplasm;cytoplasmic part;endoplasmic reticulum;endoplasmic reticulum membrane;endoplasmic reticulum part;Golgi apparatus;integral to membrane;intracellular membrane-bounded organelle;intracellular organelle;intracellular organelle part;intracellular part;intrinsic to membrane;membrane;membrane part;membrane-bounded organelle;nuclear membrane;nuclear part;organelle;organelle membrane;o…	p53 signaling pathway	Cytoplasm;Endoplasmic reticulum membrane;Nucleus membrane	Multi-pass membrane protein	3	3	4	6.4	358;340;163;171	40.863	0	4.505	5	841210000	0.213008			tr|A0A0R4J250|A0A0R4J250_MOUSE Etoposide-induced protein 2.4 OS=Mus musculus OX=10090 GN=Ei24 PE=1 SV=1;sp|Q61070|EI24_MOUSE Etoposide-induced protein 2.4 OS=Mus musculus OX=10090 GN=Ei24 PE=1 SV=3;tr|V9GXH2|V9GXH2_MOUSE Etoposide-induced protein 2.4 (Frag
292	A0A0R4J254;Q9ESJ0	Exportin-4	Xpo4	-0.346433	0.353104		18.5817	18.3689	18.3531	18.2023	17.9853	18.2751	19.2673	19.0904	18.3584	18.2783	biological regulation;establishment of localization;establishment of protein localization;positive regulation of biological process;positive regulation of intracellular protein transport;positive regulation of intracellular transport;positive regulation of nucleocytoplasmic transport;positive regulation of protein export from nucleus;positive regulation of protein transport;positive regulation of…		cell part;cytoplasm;intracellular organelle part;intracellular part;nuclear part;nucleoplasm;organelle part		Cytoplasm;Nucleus		2	2	2	1.7	1151;1151	129.96	0	6.0195	3	41104000	0.458558			tr|A0A0R4J254|A0A0R4J254_MOUSE Exportin-4 OS=Mus musculus OX=10090 GN=Xpo4 PE=1 SV=1;sp|Q9ESJ0|XPO4_MOUSE Exportin-4 OS=Mus musculus OX=10090 GN=Xpo4 PE=1 SV=2
293	A0A0R4J256;P28076;G3UYK5;A0A494B9L1	Proteasome subunit beta type-9	Psmb9	-0.0297356	0.0502514		19.0302	18.9952	18.834	18.9213	18.6396	18.7725	19.3112	18.9977	18.6707	18.8827	antigen processing and presentation;catabolic process;cellular catabolic process;cellular macromolecule catabolic process;cellular macromolecule metabolic process;cellular metabolic process;cellular process;immune system process;macromolecule catabolic process;macromolecule metabolic process;metabolic process;modification-dependent macromolecule catabolic process;modification-dependent protein ca…	catalytic activity;endopeptidase activity;hydrolase activity;peptidase activity;peptidase activity, acting on L-amino acid peptides;threonine-type endopeptidase activity;threonine-type peptidase activity	cell part;cytoplasm;cytoplasmic part;cytosol;extracellular membrane-bounded organelle;extracellular organelle;extracellular region part;extracellular vesicular exosome;intracellular membrane-bounded organelle;intracellular organelle;intracellular part;macromolecular complex;membrane-bounded organelle;membrane-bounded vesicle;nucleus;organelle;proteasome core complex;protein complex;vesicle	Proteasome	Cytoplasm;Nucleus		3	3	4	14.2	219;219;63;93	23.325	0	5.3656	7	440690000	0.908152			tr|A0A0R4J256|A0A0R4J256_MOUSE Proteasome subunit beta OS=Mus musculus OX=10090 GN=Psmb9 PE=1 SV=1;sp|P28076|PSB9_MOUSE Proteasome subunit beta type-9 OS=Mus musculus OX=10090 GN=Psmb9 PE=1 SV=1
294	G3UZI2;A0A0R4J259;Q7TMK9-2;G3UZ48;G3V018;Q7TMK9;G3UXJ6;G3UWM1;G3UXU5;G3UY67;S4R1E9;G3XA76;G3UYK7	Heterogeneous nuclear ribonucleoprotein Q	Syncrip	-0.00484594	0.0157546		22.8785	22.5359	22.6537	22.649	22.6809	22.6315	22.6734	22.7283	22.5743	22.5294	biological regulation;cell differentiation;cellular developmental process;cellular macromolecule metabolic process;cellular metabolic process;cellular nitrogen compound metabolic process;cellular process;cellular response to chemical stimulus;cellular response to cytokine stimulus;cellular response to interferon-gamma;cellular response to organic substance;cellular response to stimulus;CRD-mediat…	binding;mRNA binding;nucleic acid binding;nucleotide binding;poly(A) RNA binding;poly-purine tract binding;RNA binding;single-stranded RNA binding	catalytic step 2 spliceosome;cell part;CRD-mediated mRNA stability complex;cytoplasm;cytoplasmic part;histone pre-mRNA 3'end processing complex;intracellular organelle part;intracellular part;macromolecular complex;membrane;nuclear part;organelle part;protein complex;ribonucleoprotein complex;spliceosomal complex		Cytoplasm;Microsome;Nucleoplasm;Nucleus		9	6	13	16.7	527;561;562;464;588;623;448;196;67;59;72;94;97	58.751	0	78.515	11	3577700000	0.979004			tr|G3UZI2|G3UZI2_MOUSE Heterogeneous nuclear ribonucleoprotein Q OS=Mus musculus OX=10090 GN=Syncrip PE=1 SV=1;tr|A0A0R4J259|A0A0R4J259_MOUSE Heterogeneous nuclear ribonucleoprotein Q OS=Mus musculus OX=10090 GN=Syncrip PE=1 SV=1;sp|Q7TMK9-2|HNRPQ_MOUSE Is
295	A0A0R4J260;B2RRE7	OTU domain-containing protein 4	Otud4	-0.140622	0.427533		19.876	19.7188	19.618	19.5285	19.6407	19.6007	20.0027	19.9913	19.6311	19.7151	cellular macromolecule metabolic process;cellular metabolic process;cellular process;cellular protein metabolic process;macromolecule metabolic process;macromolecule modification;metabolic process;primary metabolic process;protein deubiquitination;protein K48-linked deubiquitination;protein metabolic process;protein modification by small protein conjugation or removal;protein modification by smal…	catalytic activity;cysteine-type peptidase activity;hydrolase activity;peptidase activity;peptidase activity, acting on L-amino acid peptides;small conjugating protein-specific protease activity;ubiquitin-specific protease activity			Cytoplasm;Nucleus		5	5	2	4.3	1106;1107	122.93	0	8.9501	8	157390000	0.512471			tr|A0A0R4J260|A0A0R4J260_MOUSE Ubiquitinyl hydrolase 1 OS=Mus musculus OX=10090 GN=Otud4 PE=1 SV=1;sp|B2RRE7|OTUD4_MOUSE OTU domain-containing protein 4 OS=Mus musculus OX=10090 GN=Otud4 PE=1 SV=1
296	A0A0R4J272;Q921N7	Transmembrane protein 70, mitochondrial	Tmem70	-0.588547	0.790195		18.1036	17.5486	17.7467	17.4381	17.9589	18.2827	18.9734	18.2323	17.5868	17.981	cellular component assembly;cellular component assembly at cellular level;cellular component organization;cellular component organization at cellular level;cellular component organization or biogenesis;cellular component organization or biogenesis at cellular level;cellular macromolecular complex assembly;cellular macromolecular complex subunit organization;cellular process;cellular protein compl…		cell part;cytoplasmic part;integral to membrane;integral to mitochondrial membrane;integral to organelle membrane;intracellular membrane-bounded organelle;intracellular organelle;intracellular organelle part;intracellular part;intrinsic to membrane;intrinsic to organelle membrane;membrane;membrane part;membrane-bounded organelle;mitochondrial inner membrane;mitochondrial membrane;mitochondrial me…		Mitochondrion inner membrane	Multi-pass membrane protein	2	2	2	7.9	254;253	28.402	0	6.8596	2	82804000	0.205252			tr|A0A0R4J272|A0A0R4J272_MOUSE Transmembrane protein 70, mitochondrial OS=Mus musculus OX=10090 GN=Tmem70 PE=1 SV=1;sp|Q921N7|TMM70_MOUSE Transmembrane protein 70, mitochondrial OS=Mus musculus OX=10090 GN=Tmem70 PE=1 SV=2
297	Q7TMF3;A0A0R4J275;F6RBR6	NADH dehydrogenase [ubiquinone] 1 alpha subcomplex subunit 12	Ndufa12	0.400285	0.761392		22.5742	22.7336	22.7952	22.8768	22.7474	22.806	21.9643	22.1903	22.6752	22.6657	response to chemical stimulus;response to oxidative stress;response to stimulus;response to stress	catalytic activity;electron carrier activity;NADH dehydrogenase (quinone) activity;NADH dehydrogenase (ubiquinone) activity;NADH dehydrogenase activity;oxidoreductase activity;oxidoreductase activity, acting on NADH or NADPH;oxidoreductase activity, acting on NADH or NADPH, quinone or similar compound as acceptor	cell part;cytoplasm;cytoplasmic part;intracellular membrane-bounded organelle;intracellular organelle;intracellular organelle part;intracellular part;macromolecular complex;membrane part;membrane-bounded organelle;mitochondrial membrane part;mitochondrial part;mitochondrial respiratory chain complex I;mitochondrion;NADH dehydrogenase complex;organelle;organelle part;protein complex;respiratory ch…	Alzheimer's disease;Huntington's disease;Oxidative phosphorylation;Parkinson's disease	Mitochondrion inner membrane	Peripheral membrane protein	5	5	3	40	145;149;85	17.086	0	57.083	24	5673000000	0.254739			sp|Q7TMF3|NDUAC_MOUSE NADH dehydrogenase [ubiquinone] 1 alpha subcomplex subunit 12 OS=Mus musculus OX=10090 GN=Ndufa12 PE=1 SV=2;tr|A0A0R4J275|A0A0R4J275_MOUSE NADH dehydrogenase [ubiquinone] 1 alpha subcomplex subunit 12 OS=Mus musculus OX=10090 GN=Ndufa
298	A0A0R4J293;Q9JLF6;A0A2I3BRW9;A0A2I3BS02;A0A2I3BQN2	Protein-glutamine gamma-glutamyltransferase K	Tgm1	0.978163	1.78881		21.5292	21.4524	21.5966	21.4894	20.355	19.9871	21.028	20.2607	20.0066	20.7137	anatomical structure morphogenesis;cell differentiation;cellular developmental process;cellular macromolecule metabolic process;cellular metabolic process;cellular process;cellular protein metabolic process;developmental process;epidermal cell differentiation;epithelial cell differentiation;keratinization;keratinocyte differentiation;macromolecule metabolic process;macromolecule modification;meta…	binding;catalytic activity;cation binding;ion binding;metal ion binding;protein-glutamine gamma-glutamyltransferase activity;transferase activity;transferase activity, transferring acyl groups;transferase activity, transferring amino-acyl groups	adherens junction;anchoring junction;cell junction;cell part;cell-cell adherens junction;cell-cell junction;extracellular membrane-bounded organelle;extracellular organelle;extracellular region part;extracellular vesicular exosome;intrinsic to membrane;membrane part;membrane-bounded organelle;membrane-bounded vesicle;organelle;vesicle		Membrane	Lipid-anchor	10	10	5	12.3	815;815;116;164;167	89.795	0	20.858	14	541850000	0.035521			tr|A0A0R4J293|A0A0R4J293_MOUSE Protein-glutamine gamma-glutamyltransferase K OS=Mus musculus OX=10090 GN=Tgm1 PE=1 SV=1;sp|Q9JLF6|TGM1_MOUSE Protein-glutamine gamma-glutamyltransferase K OS=Mus musculus OX=10090 GN=Tgm1 PE=1 SV=2
299	Q8C8I3;E9PUG7;A0A0R4J298;Q61211;Q61211-2	Eukaryotic translation initiation factor 2D	Eif2d	0.125132	0.339183		19.7731	20.0039	19.9576	19.9858	20.0494	19.882	19.6005	19.7093	20.1211	20.0295	cap-independent translational initiation;cellular component assembly;cellular component assembly at cellular level;cellular component disassembly;cellular component disassembly at cellular level;cellular component organization;cellular component organization at cellular level;cellular component organization or biogenesis;cellular component organization or biogenesis at cellular level;cellular mac…	binding;nucleic acid binding;RNA binding;translation factor activity, nucleic acid binding;translation initiation factor activity	cell part;cytoplasm;cytosolic small ribosomal subunit;intracellular membrane-bounded organelle;intracellular organelle;intracellular organelle part;intracellular part;macromolecular complex;membrane-bounded organelle;nuclear part;nucleoplasm;nucleus;organelle;organelle part;ribonucleoprotein complex;small ribosomal subunit		Cytoplasm		5	5	5	14.6	453;552;587;570;587	50.089	0	35.656	7	470710000	0.569389	197		tr|Q8C8I3|Q8C8I3_MOUSE Eukaryotic translation initiation factor 2D OS=Mus musculus OX=10090 GN=Eif2d PE=1 SV=1;tr|E9PUG7|E9PUG7_MOUSE Eukaryotic translation initiation factor 2D OS=Mus musculus OX=10090 GN=Eif2d PE=1 SV=1;tr|A0A0R4J298|A0A0R4J298_MOUSE Euk
300	A0A0R4J2B2;Q6WVG3;Q8C7J6;Q50H33-2;Q50H33	BTB/POZ domain-containing protein KCTD12	Kctd12	-0.28576	0.33685		16.5569	16.8459	16.1258	16.4888	16.5623	16.7658	17.3546	16.469	16.4406	16.1541	biological regulation;cellular component assembly;cellular component organization;cellular component organization or biogenesis;macromolecular complex assembly;macromolecular complex subunit organization;protein complex assembly;protein complex subunit organization;protein homooligomerization;protein oligomerization;regulation of biological process;regulation of cellular process;regulation of G-p…		cell junction;cell part;extracellular membrane-bounded organelle;extracellular organelle;extracellular region part;extracellular vesicular exosome;macromolecular complex;membrane;membrane-bounded organelle;membrane-bounded vesicle;organelle;postsynaptic membrane;presynaptic membrane;protein complex;receptor complex;synapse part;synaptic membrane;vesicle		Cell junction;Postsynaptic cell membrane;Presynaptic cell membrane;Synapse		3	3	5	12.2	327;327;292;346;476	35.888	0	14.404	5	139710000	0.481773			tr|A0A0R4J2B2|A0A0R4J2B2_MOUSE BTB/POZ domain-containing protein KCTD12 OS=Mus musculus OX=10090 GN=Kctd12 PE=1 SV=1;sp|Q6WVG3|KCD12_MOUSE BTB/POZ domain-containing protein KCTD12 OS=Mus musculus OX=10090 GN=Kctd12 PE=1 SV=1
301	A0A0R4J2D3;Q8BI84;Q8BI84-2;Q8BI84-3;A0A0A6YX61	Melanoma inhibitory activity protein 3	Mia3	0.203501	0.575008		24.3453	24.4388	24.4568	24.4039	24.5027	24.554	24.1457	23.982	24.3577	24.4388	anatomical structure development;biological regulation;cell development;cellular component organization;cellular component organization at cellular level;cellular component organization or biogenesis;cellular component organization or biogenesis at cellular level;cellular developmental process;cellular process;chondrocyte development;collagen fibril organization;developmental process;establishmen…		cell part;cytoplasmic part;endoplasmic reticulum membrane;endoplasmic reticulum part;integral to membrane;intracellular membrane-bounded organelle;intracellular organelle;intracellular organelle part;intracellular part;intrinsic to membrane;membrane;membrane part;membrane-bounded organelle;organelle;organelle membrane;organelle part		Endoplasmic reticulum membrane	Single-pass membrane protein	34	34	5	18.8	1930;1930;1239;781;233	213.74	0	301.14	69	6919700000	0.404984			tr|A0A0R4J2D3|A0A0R4J2D3_MOUSE Transport and Golgi organization protein 1 homolog OS=Mus musculus OX=10090 GN=Mia3 PE=1 SV=3;sp|Q8BI84|TGO1_MOUSE Transport and Golgi organization protein 1 homolog OS=Mus musculus OX=10090 GN=Mia3 PE=1 SV=2;sp|Q8BI84-2|TGO1
302	A2RTH5;A0A0U1RNF2	Leucine carboxyl methyltransferase 1	Lcmt1	0.15034	0.316099		20.3276	20.545	20.5972	20.5967	20.6874	20.5971	20.2153	20.1161	20.7081	20.6281	biological regulation;cellular macromolecule metabolic process;cellular metabolic process;cellular process;cellular protein metabolic process;C-terminal protein amino acid modification;C-terminal protein methylation;macromolecule metabolic process;macromolecule methylation;macromolecule modification;metabolic process;methylation;negative regulation of biological process;negative regulation of cel…	carboxyl-O-methyltransferase activity;catalytic activity;methyltransferase activity;O-methyltransferase activity;protein carboxyl O-methyltransferase activity;protein C-terminal carboxyl O-methyltransferase activity;protein methyltransferase activity;transferase activity;transferase activity, transferring one-carbon groups	cell part;cytoplasmic part;cytosol;intracellular part				2	2	2	5.1	332;332	38.192	0	4.0273	4	288860000	0.560642			tr|A2RTH5|A2RTH5_MOUSE Leucine carboxyl methyltransferase 1 OS=Mus musculus OX=10090 GN=Lcmt1 PE=1 SV=1;tr|A0A0U1RNF2|A0A0U1RNF2_MOUSE Leucine carboxyl methyltransferase 1 OS=Mus musculus OX=10090 GN=Lcmt1 PE=1 SV=1
303	A0A0U1RNT6;A0A0U1RNK6;Q3THS6;A0A0U1RQ95;A0A0U1RQB0	S-adenosylmethionine synthase isoform type-2	Mat2a	-0.0745017	0.387291		21.5995	21.5924	21.4147	21.2887	21.6056	21.7425	21.7057	21.5189	21.1139	21.3315	amine biosynthetic process;amine metabolic process;biosynthetic process;carboxylic acid biosynthetic process;carboxylic acid metabolic process;cellular amine metabolic process;cellular amino acid biosynthetic process;cellular amino acid metabolic process;cellular biosynthetic process;cellular ketone metabolic process;cellular metabolic process;cellular modified amino acid biosynthetic process;cel…	adenyl nucleotide binding;adenyl ribonucleotide binding;ATP binding;binding;catalytic activity;cation binding;ion binding;metal ion binding;methionine adenosyltransferase activity;nucleotide binding;purine nucleotide binding;purine ribonucleoside triphosphate binding;purine ribonucleotide binding;ribonucleotide binding;transferase activity;transferase activity, transferring alkyl or aryl (other t…	cell part;cytoplasmic part;cytosol;intracellular part;macromolecular complex;methionine adenosyltransferase complex;protein complex	Cysteine and methionine metabolism			8	6	5	23.8	362;365;395;192;36	39.738	0	31.603	13	1218400000	0.636753	56		tr|A0A0U1RNT6|A0A0U1RNT6_MOUSE S-adenosylmethionine synthase OS=Mus musculus OX=10090 GN=Mat2a PE=1 SV=1;tr|A0A0U1RNK6|A0A0U1RNK6_MOUSE S-adenosylmethionine synthase OS=Mus musculus OX=10090 GN=Mat2a PE=1 SV=1;sp|Q3THS6|METK2_MOUSE S-adenosylmethionine syn
304	A0A0U1RNK7;E9PX48;A2A9M5;A2A9M4;Q8R1A4-2;Q8R1A4;A0A0U1RP53	Dedicator of cytokinesis protein 7	Dock7	0.232635	0.791574		22.9931	22.793	22.818	22.8274	22.8477	23.0135	22.4315	22.6271	22.5861	22.7276	anatomical structure morphogenesis;axonogenesis;biological regulation;cell differentiation;cell part morphogenesis;cell projection morphogenesis;cell projection organization;cellular component morphogenesis;cellular component organization;cellular component organization at cellular level;cellular component organization or biogenesis;cellular component organization or biogenesis at cellular level;…	binding;enzyme binding;enzyme regulator activity;GTPase binding;GTPase regulator activity;guanyl-nucleotide exchange factor activity;nucleoside-triphosphatase regulator activity;protein binding;Rac GTPase binding;Ras GTPase binding;Rho GTPase binding;small GTPase binding	adherens junction;anchoring junction;axon;cell junction;cell part;cell projection;cell-substrate adherens junction;cell-substrate junction;focal adhesion;intracellular organelle part;intracellular part;macromolecular complex;neuron projection;nuclear part;organelle part;protein complex;signalosome		Axon;Cell projection		4	3	7	1.7	2098;2100;2128;2130;2128;2130;102	238.09	0	7.2287	15	5105400000	0.32213			tr|A0A0U1RNK7|A0A0U1RNK7_MOUSE Dedicator of cytokinesis protein 7 OS=Mus musculus OX=10090 GN=Dock7 PE=1 SV=1;tr|E9PX48|E9PX48_MOUSE Dedicator of cytokinesis protein 7 OS=Mus musculus OX=10090 GN=Dock7 PE=1 SV=2;tr|A2A9M5|A2A9M5_MOUSE Dedicator of cytokine
305	D3Z7R0;A0A0U1RQ97;A0A0U1RNL7;A0A0U1RPT4;O55028	[3-methyl-2-oxobutanoate dehydrogenase [lipoamide]] kinase, mitochondrial	Bckdk	-0.735417	0.637153		17.4308	16.9782	16.7617	16.4424	16.8291	16.3032	18.2509	18.2969	16.3306	16.5916	amine catabolic process;amine metabolic process;branched chain family amino acid catabolic process;branched chain family amino acid metabolic process;carboxylic acid catabolic process;carboxylic acid metabolic process;catabolic process;cellular amine metabolic process;cellular amino acid catabolic process;cellular amino acid metabolic process;cellular catabolic process;cellular ketone metabolic p…	[3-methyl-2-oxobutanoate dehydrogenase (acetyl-transferring)] kinase activity;adenyl nucleotide binding;adenyl ribonucleotide binding;ATP binding;binding;catalytic activity;kinase activity;nucleotide binding;phosphotransferase activity, alcohol group as acceptor;protein kinase activity;protein serine/threonine kinase activity;purine nucleotide binding;purine ribonucleoside triphosphate binding;pu…	cell part;cytoplasmic part;dihydrolipoyl dehydrogenase complex;intracellular membrane-bounded organelle;intracellular organelle;intracellular organelle part;intracellular part;macromolecular complex;membrane-bounded organelle;mitochondrial alpha-ketoglutarate dehydrogenase complex;mitochondrial part;mitochondrial tricarboxylic acid cycle enzyme complex;mitochondrion;organelle;organelle part;prote…		Mitochondrion;Mitochondrion matrix		1	1	5	6.5	214;216;335;365;412	24.351	0	8.6348	5	60412000	0.251146			tr|D3Z7R0|D3Z7R0_MOUSE Protein-serine/threonine kinase (Fragment) OS=Mus musculus OX=10090 GN=Bckdk PE=1 SV=1;tr|A0A0U1RQ97|A0A0U1RQ97_MOUSE Protein-serine/threonine kinase (Fragment) OS=Mus musculus OX=10090 GN=Bckdk PE=1 SV=2;tr|A0A0U1RNL7|A0A0U1RNL7_MOU
306	A0A0U1RNM2;A1L3S7;Q8VHR5;Q8VHR5-2	Transcriptional repressor p66-beta	Gatad2b	0.0973638	0.241139		17.4268	17.3463	17.5876	17.4002	17.0922	16.8762	17.5815	17.3949	17.3261	17.6273	ATP-dependent chromatin remodeling;biosynthetic process;cellular biosynthetic process;cellular component organization;cellular component organization at cellular level;cellular component organization or biogenesis;cellular component organization or biogenesis at cellular level;cellular macromolecule biosynthetic process;cellular macromolecule metabolic process;cellular metabolic process;cellular …	binding;cation binding;core promoter proximal region DNA binding;core promoter proximal region sequence-specific DNA binding;DNA binding;enhancer binding;enhancer sequence-specific DNA binding;ion binding;metal ion binding;nucleic acid binding;nucleic acid binding transcription factor activity;regulatory region DNA binding;regulatory region nucleic acid binding;RNA polymerase II core promoter pro…	cell part;chromatin;chromosomal part;intracellular organelle part;intracellular part;macromolecular complex;nuclear body;nuclear chromatin;nuclear chromosome part;nuclear part;nuclear speck;nucleoplasm;nucleoplasm part;organelle part;protein complex		Nucleus speckle		2	2	4	12.5	263;578;594;485	28.659	0	24.786	4	36326000	0.664204			tr|A0A0U1RNM2|A0A0U1RNM2_MOUSE Transcriptional repressor p66-beta (Fragment) OS=Mus musculus OX=10090 GN=Gatad2b PE=1 SV=1;tr|A1L3S7|A1L3S7_MOUSE Gatad2b protein OS=Mus musculus OX=10090 GN=Gatad2b PE=1 SV=1;sp|Q8VHR5|P66B_MOUSE Transcriptional repressor p
310	A0A0U1RP13;Q8VDP6;A0A0U1RP60;A0A0U1RNI6;A0A0U1RPV3;A0A0U1RQ57	CDP-diacylglycerol--inositol 3-phosphatidyltransferase	Cdipt	-0.551859	1.52741		19.6102	19.3197	19.39	19.3321	19.9137	19.3782	20.2673	19.7944	19.4314	19.4351	acylglycerol metabolic process;biosynthetic process;CDP-diacylglycerol metabolic process;cellular biosynthetic process;cellular lipid metabolic process;cellular metabolic process;cellular process;diacylglycerol metabolic process;glycerol ether metabolic process;glycerolipid biosynthetic process;glycerolipid metabolic process;glycerophospholipid biosynthetic process;glycerophospholipid metabolic p…	alcohol binding;binding;carbohydrate binding;catalytic activity;cation binding;CDP-alcohol phosphatidyltransferase activity;CDP-diacylglycerol-inositol 3-phosphatidyltransferase activity;diacylglycerol binding;ion binding;lipid binding;manganese ion binding;metal ion binding;phosphotransferase activity, for other substituted phosphate groups;transferase activity;transferase activity, transferring…	cell part;cytoplasmic part;endoplasmic reticulum membrane;endoplasmic reticulum part;Golgi apparatus;Golgi apparatus part;Golgi membrane;integral to membrane;intracellular membrane-bounded organelle;intracellular organelle;intracellular organelle part;intracellular part;intrinsic to membrane;membrane;membrane part;membrane-bounded organelle;organelle;organelle membrane;organelle part;plasma membr…	Glycerophospholipid metabolism;Inositol phosphate metabolism;Phosphatidylinositol signaling system	Cell membrane;Endoplasmic reticulum membrane;Golgi apparatus membrane;Membrane	Multi-pass membrane protein	2	2	6	11.4	185;213;100;169;170;226	20.292	0	3.6099	2	571380000	0.0788514			tr|A0A0U1RP13|A0A0U1RP13_MOUSE CDP-diacylglycerol--inositol 3-phosphatidyltransferase OS=Mus musculus OX=10090 GN=Cdipt PE=1 SV=1;sp|Q8VDP6|CDIPT_MOUSE CDP-diacylglycerol--inositol 3-phosphatidyltransferase OS=Mus musculus OX=10090 GN=Cdipt PE=1 SV=1;tr|A0
311	A0A0U1RP47;A0A0U1RQ85;P22682	E3 ubiquitin-protein ligase CBL	Cbl	-0.154099	0.223549		17.4752	16.939	17.7324	17.5556	17.3432	17.5776	17.473	17.7928	17.3866	17.4788	anatomical structure homeostasis;biological regulation;bone resorption;cell surface receptor linked signaling pathway;cellular macromolecule metabolic process;cellular metabolic process;cellular process;cellular protein metabolic process;cellular response to stimulus;homeostatic process;macromolecule metabolic process;macromolecule modification;metabolic process;negative regulation of apoptosis;n…	acid-amino acid ligase activity;binding;calcium ion binding;catalytic activity;cation binding;ephrin receptor binding;ion binding;ligase activity;ligase activity, forming carbon-nitrogen bonds;metal ion binding;molecular transducer activity;protein binding;protein domain specific binding;receptor binding;SH3 domain binding;signal transducer activity;small conjugating protein ligase activity;trans…	cell part;cytoplasm;intracellular membrane-bounded organelle;intracellular organelle;intracellular part;membrane;membrane-bounded organelle;nucleus;organelle;plasma membrane	Bacterial invasion of epithelial cells;Chronic myeloid leukemia;Endocytosis;ErbB signaling pathway;Insulin signaling pathway;Jak-STAT signaling pathway;Pathways in cancer;T cell receptor signaling pathway;Ubiquitin mediated proteolysis	Cell membrane;Cell projection;Cilium;Cytoplasm;Golgi apparatus		1	1	3	1.7	895;896;913	98.317	0	4.6607	2	26956000	0.632345			tr|A0A0U1RP47|A0A0U1RP47_MOUSE E3 ubiquitin-protein ligase CBL OS=Mus musculus OX=10090 GN=Cbl PE=1 SV=1;tr|A0A0U1RQ85|A0A0U1RQ85_MOUSE E3 ubiquitin-protein ligase CBL OS=Mus musculus OX=10090 GN=Cbl PE=1 SV=1;sp|P22682|CBL_MOUSE E3 ubiquitin-protein ligas
312	A0A0U1RP62;Q9BCZ4;A0A0U1RQ25;A0A0U1RPI8	Selenoprotein S	Vimp	0.808433	0.785239		18.04	18.6693	19.153	18.8949	18.5103	18.5256	17.457	17.4697	18.6068	18.5505	biological regulation;catabolic process;cell redox homeostasis;cellular catabolic process;cellular homeostasis;cellular macromolecule catabolic process;cellular macromolecule metabolic process;cellular metabolic process;cellular process;cellular response to biotic stimulus;cellular response to chemical stimulus;cellular response to lipopolysaccharide;cellular response to molecule of bacterial ori…	antioxidant activity;binding;enzyme binding;protein binding;selenium binding	cell part;cytoplasmic microtubule;cytoplasmic part;cytoskeletal part;endoplasmic reticulum;endoplasmic reticulum part;extracellular region part;integral to endoplasmic reticulum membrane;integral to membrane;integral to organelle membrane;intracellular membrane-bounded organelle;intracellular organelle;intracellular organelle part;intracellular part;intrinsic to endoplasmic reticulum membrane;int…	Protein processing in endoplasmic reticulum	Cytoplasm;Endoplasmic reticulum membrane	Single-pass membrane protein	2	2	4	16	187;190;64;100	21.188	0	22.977	4	333030000	0.180829			tr|A0A0U1RP62|A0A0U1RP62_MOUSE Selenoprotein S OS=Mus musculus OX=10090 GN=Selenos PE=1 SV=1;sp|Q9BCZ4|SELS_MOUSE Selenoprotein S OS=Mus musculus OX=10090 GN=Selenos PE=1 SV=3;tr|A0A0U1RQ25|A0A0U1RQ25_MOUSE Selenoprotein S OS=Mus musculus OX=10090 GN=Selen
313	A0A0U1RPA0;Q3UIL6-3;Q3UIL6-4;Q3UIL6-5;Q3UIL6;Q3UIL6-6;Q3UIL6-2;A0A1L1SQ79;S4R190	Pleckstrin homology domain-containing family A member 7	Plekha7	0.40394	1.77406		19.1621	19.2431	19.2999	19.3202	18.9067	18.9794	18.644	18.9426	19.2079	19.2093	biological adhesion;cell adhesion;cell junction maintenance;cell junction organization;cell-cell adhesion;cell-cell junction maintenance;cell-cell junction organization;cellular component maintenance;cellular component maintenance at cellular level;cellular component organization;cellular component organization at cellular level;cellular component organization or biogenesis;cellular component org…	binding;delta-catenin binding;protein binding	adherens junction;anchoring junction;cell junction;cell part;cell-cell adherens junction;cell-cell junction;centrosome;cytoplasm;cytoplasmic part;cytoskeletal part;extracellular membrane-bounded organelle;extracellular organelle;extracellular region part;extracellular vesicular exosome;intracellular membrane-bounded organelle;intracellular non-membrane-bounded organelle;intracellular organelle;in…		Adherens junction;Cell junction;Centrosome;Cytoplasm;Cytoskeleton;Microtubule organizing center		3	3	9	2	1212;1013;1030;1056;1118;1220;1266;867;207	137.12	0	4.322	6	110560000	0.0843822			tr|A0A0U1RPA0|A0A0U1RPA0_MOUSE Pleckstrin homology domain-containing family A member 7 (Fragment) OS=Mus musculus OX=10090 GN=Plekha7 PE=1 SV=1;sp|Q3UIL6-3|PKHA7_MOUSE Isoform 3 of Pleckstrin homology domain-containing family A member 7 OS=Mus musculus OX=
316	A0A0U1RPI1;Q9Z239	Phospholemman	Fxyd1	0.802869	0.947546		17.9507	18.6757	18.9457	18.8553	18.0117	18.0546	17.1971	17.9547	18.0473	18.489	biological regulation;calcium ion homeostasis;cation homeostasis;cellular calcium ion homeostasis;cellular cation homeostasis;cellular chemical homeostasis;cellular divalent inorganic cation homeostasis;cellular homeostasis;cellular ion homeostasis;cellular metal ion homeostasis;cellular process;chemical homeostasis;divalent inorganic cation homeostasis;homeostatic process;ion homeostasis;metal i…	anion channel activity;anion transmembrane transporter activity;binding;channel activity;channel regulator activity;chloride channel activity;ion channel activity;ion channel binding;ion transmembrane transporter activity;passive transmembrane transporter activity;protein binding;sodium channel regulator activity;substrate-specific channel activity;substrate-specific transmembrane transporter act…	cell part;chloride channel complex;integral to membrane;integral to plasma membrane;intrinsic to membrane;intrinsic to plasma membrane;ion channel complex;macromolecular complex;membrane;membrane part;plasma membrane;plasma membrane part;protein complex;sarcolemma;sodium:potassium-exchanging ATPase complex		Apical cell membrane;Caveola;Cell membrane;Membrane;Sarcolemma;T-tubule	Single-pass type I membrane protein	1	1	2	17.9	67;92	7.6016	0	10.852	2	506470000	0.136143			tr|A0A0U1RPI1|A0A0U1RPI1_MOUSE Phospholemman OS=Mus musculus OX=10090 GN=Fxyd1 PE=1 SV=1;sp|Q9Z239|PLM_MOUSE Phospholemman OS=Mus musculus OX=10090 GN=Fxyd1 PE=1 SV=1
317	A0A0U1RPJ4;A0A0X1KG60;Q3U319	E3 ubiquitin-protein ligase BRE1B	Rnf40	0.487967	0.890395		19.6983	19.9212	20.034	19.8855	19.8678	19.6986	19.1668	19.155	19.7681	19.7072	catabolic process;cellular catabolic process;cellular component organization;cellular component organization at cellular level;cellular component organization or biogenesis;cellular component organization or biogenesis at cellular level;cellular macromolecule catabolic process;cellular macromolecule metabolic process;cellular metabolic process;cellular process;cellular protein metabolic process;c…	acid-amino acid ligase activity;binding;catalytic activity;cation binding;enzyme binding;identical protein binding;ion binding;ligase activity;ligase activity, forming carbon-nitrogen bonds;metal ion binding;mRNA 3'-UTR binding;mRNA binding;nucleic acid binding;protein binding;protein dimerization activity;protein homodimerization activity;RNA binding;small conjugating protein ligase activity;tra…	cell part;cell projection;chromosomal part;HULC complex;intracellular membrane-bounded organelle;intracellular organelle;intracellular organelle part;intracellular part;macromolecular complex;membrane;membrane-bounded organelle;neuron projection;nuclear part;nucleoplasm;nucleus;organelle;organelle part;protein complex;ubiquitin conjugating enzyme complex;ubiquitin ligase complex		Nucleus		2	2	3	1.9	901;961;1001	102.38	0.00024195	2.8314	3	72677000	0.18961			tr|A0A0U1RPJ4|A0A0U1RPJ4_MOUSE E3 ubiquitin protein ligase OS=Mus musculus OX=10090 GN=Rnf40 PE=1 SV=1;tr|A0A0X1KG60|A0A0X1KG60_MOUSE E3 ubiquitin protein ligase OS=Mus musculus OX=10090 GN=Rnf40 PE=1 SV=1;sp|Q3U319|BRE1B_MOUSE E3 ubiquitin-protein ligase
318	A0A0U1RPL0;Q7TQH0-3;Q7TQH0;Q7TQH0-2;E9Q5Q0;Q3TGG2;J3QP59	Ataxin-2-like protein	Atxn2l	-0.286119	0.527689		19.7578	19.7382	19.7357	19.5838	19.6075	19.8166	20.4331	20.0495	19.7665	19.4379	biological regulation;cellular component assembly;cellular component assembly at cellular level;cellular component organization;cellular component organization at cellular level;cellular component organization or biogenesis;cellular component organization or biogenesis at cellular level;cellular macromolecular complex assembly;cellular macromolecular complex subunit organization;cellular process;…		cell part;cytoplasm;cytoplasmic part;intracellular non-membrane-bounded organelle;intracellular organelle;intracellular organelle part;intracellular part;macromolecular complex;membrane;non-membrane-bounded organelle;nuclear body;nuclear part;nuclear speck;nucleoplasm part;organelle;organelle part;ribonucleoprotein complex;RNA granule;stress granule		Cytoplasm;Cytoplasmic granule;Membrane;Nucleus speckle	Peripheral membrane protein	12	10	7	12	1096;1043;1049;1074;863;994;218	115.26	0	154.28	12	754090000	0.377949			tr|A0A0U1RPL0|A0A0U1RPL0_MOUSE Ataxin-2-like protein OS=Mus musculus OX=10090 GN=Atxn2l PE=1 SV=1;sp|Q7TQH0-3|ATX2L_MOUSE Isoform 3 of Ataxin-2-like protein OS=Mus musculus OX=10090 GN=Atxn2l;sp|Q7TQH0|ATX2L_MOUSE Ataxin-2-like protein OS=Mus musculus OX=1
319	A0A0U1RPM9;O35134	DNA-directed RNA polymerase I subunit RPA1	Polr1a	1.14399	0.536492		21.1293	22.2037	22.8072	22.9694	21.7015	21.6693	19.2979	21.7088	23.1499	22.3861	biological regulation;biosynthetic process;cellular biosynthetic process;cellular macromolecule biosynthetic process;cellular macromolecule metabolic process;cellular metabolic process;cellular nitrogen compound metabolic process;cellular process;chromatin silencing;chromatin silencing at rDNA;gene silencing;macromolecule biosynthetic process;macromolecule metabolic process;metabolic process;nega…	binding;catalytic activity;cation binding;DNA binding;DNA-directed RNA polymerase activity;ion binding;metal ion binding;nucleic acid binding;nucleotidyltransferase activity;RNA polymerase activity;transferase activity;transferase activity, transferring phosphorus-containing groups;transition metal ion binding;zinc ion binding	cell part;cytoplasm;DNA-directed RNA polymerase complex;DNA-directed RNA polymerase I complex;intracellular membrane-bounded organelle;intracellular non-membrane-bounded organelle;intracellular organelle;intracellular organelle part;intracellular part;macromolecular complex;membrane-bounded organelle;non-membrane-bounded organelle;nuclear DNA-directed RNA polymerase complex;nuclear part;nucleolar…	Purine metabolism;Pyrimidine metabolism;RNA polymerase	Nucleolus;Nucleus		1	1	2	1.2	743;1717	84.928	0.010006	1.6339	2	1608200000	0.281315			tr|A0A0U1RPM9|A0A0U1RPM9_MOUSE DNA-directed RNA polymerase (Fragment) OS=Mus musculus OX=10090 GN=Polr1a PE=1 SV=1;sp|O35134|RPA1_MOUSE DNA-directed RNA polymerase I subunit RPA1 OS=Mus musculus OX=10090 GN=Polr1a PE=1 SV=2
320	A0A0U1RPV7;Q3TZX8-3;Q3TZX8-2;Q3TZX8	Polynucleotide 5-hydroxyl-kinase NOL9	Nol9	-0.414157	0.835235		17.9228	17.9978	17.9665	18.0874	17.9355	18.1318	18.704	18.4901	18.0351	18.0376	cellular macromolecule metabolic process;cellular metabolic process;cellular nitrogen compound metabolic process;cellular process;cleavage in ITS2 between 5.8S rRNA and LSU-rRNA of tricistronic rRNA transcript (SSU-rRNA, 5.8S rRNA, LSU-rRNA);cleavage involved in rRNA processing;endonucleolytic cleavage involved in rRNA processing;endonucleolytic cleavage of tricistronic rRNA transcript (SSU-rRNA,…	adenyl nucleotide binding;adenyl ribonucleotide binding;ATP binding;binding;catalytic activity;kinase activity;nucleic acid binding;nucleobase-containing compound kinase activity;nucleotide binding;phosphotransferase activity, alcohol group as acceptor;polynucleotide 5'-hydroxyl-kinase activity;purine nucleotide binding;purine ribonucleoside triphosphate binding;purine ribonucleotide binding;ribo…	cell part;intracellular membrane-bounded organelle;intracellular non-membrane-bounded organelle;intracellular organelle;intracellular organelle part;intracellular part;membrane;membrane-bounded organelle;non-membrane-bounded organelle;nuclear part;nucleolus;nucleus;organelle;organelle part		Nucleolus;Nucleus		1	1	4	2.8	361;627;671;714	40.905	0.0011851	2.6276	2	43305000	0.227631			tr|A0A0U1RPV7|A0A0U1RPV7_MOUSE Polynucleotide 5-hydroxyl-kinase NOL9 (Fragment) OS=Mus musculus OX=10090 GN=Nol9 PE=1 SV=1;sp|Q3TZX8-3|NOL9_MOUSE Isoform 3 of Polynucleotide 5-hydroxyl-kinase NOL9 OS=Mus musculus OX=10090 GN=Nol9;sp|Q3TZX8-2|NOL9_MOUSE I
321	A0A0U1RQ27;Q9D1I5	Methylmalonyl-CoA epimerase, mitochondrial	Mcee	0.570754	1.91766		20.5358	20.4107	20.6148	20.8004	20.1446	20.2666	19.9635	19.741	19.9836	20.4879	cellular metabolic process;cellular process;coenzyme metabolic process;cofactor metabolic process;L-methylmalonyl-CoA metabolic process;metabolic process	binding;catalytic activity;cation binding;ion binding;isomerase activity;metal ion binding;methylmalonyl-CoA epimerase activity;racemase and epimerase activity	cell part;cytoplasmic part;intracellular membrane-bounded organelle;intracellular organelle;intracellular part;membrane-bounded organelle;mitochondrion;organelle	Carbon fixation pathways in prokaryotes;Glyoxylate and dicarboxylate metabolism;Propanoate metabolism;Valine, leucine and isoleucine degradation	Mitochondrion		2	2	2	16.9	124;178	13.271	0	5.0497	4	1130700000	0.0486594			tr|A0A0U1RQ27|A0A0U1RQ27_MOUSE Methylmalonyl-CoA epimerase, mitochondrial OS=Mus musculus OX=10090 GN=Mcee PE=1 SV=1;sp|Q9D1I5|MCEE_MOUSE Methylmalonyl-CoA epimerase, mitochondrial OS=Mus musculus OX=10090 GN=Mcee PE=1 SV=1
324	A0A0X1KG67;Q3TAS6-2;Q3TAS6;D3Z665	ER membrane protein complex subunit 10	Emc10	-0.25145	0.576004		21.9148	22.0964	21.9699	22.1381	21.8715	21.959	22.4328	22.431	21.9145	22.0026			cell part;ER membrane protein complex;extracellular region;integral to membrane;intrinsic to membrane;macromolecular complex;membrane part;protein complex		Membrane;Secreted	Single-pass type I membrane protein	3	3	4	9.3	268;254;258;214	28.187	0	4.8225	6	976380000	0.374373			tr|A0A0X1KG67|A0A0X1KG67_MOUSE ER membrane protein complex subunit 10 OS=Mus musculus OX=10090 GN=Emc10 PE=1 SV=1;sp|Q3TAS6-2|EMC10_MOUSE Isoform 2 of ER membrane protein complex subunit 10 OS=Mus musculus OX=10090 GN=Emc10;sp|Q3TAS6|EMC10_MOUSE ER membran
325	A0A140LHA2;Q9WVA3;A0A140LIM5;A0A140LI47;A0A140LJ21	Mitotic checkpoint protein BUB3	Bub3	0.740459	0.789867		21.9854	22.368	22.5274	22.4517	22.3486	22.4051	21.0575	21.2533	22.3204	22.2846	attachment of spindle microtubules to chromosome;attachment of spindle microtubules to kinetochore;biological regulation;cell cycle;cell cycle checkpoint;cell cycle process;cell division;cellular component organization;cellular component organization at cellular level;cellular component organization or biogenesis;cellular component organization or biogenesis at cellular level;cellular process;chr…		cell part;chromosomal part;condensed chromosome kinetochore;intracellular non-membrane-bounded organelle;intracellular organelle;intracellular organelle part;intracellular part;kinetochore;macromolecular complex;non-membrane-bounded organelle;nuclear part;nucleoplasm;organelle;organelle part;protein complex	Cell cycle;Cell cycle - yeast	Centromere;Chromosome;Kinetochore;Nucleus		6	6	5	18.2	324;326;184;100;220	36.766	0	39.676	9	812480000	0.186283	270		tr|A0A140LHA2|A0A140LHA2_MOUSE Mitotic checkpoint protein BUB3 OS=Mus musculus OX=10090 GN=Bub3 PE=1 SV=1;sp|Q9WVA3|BUB3_MOUSE Mitotic checkpoint protein BUB3 OS=Mus musculus OX=10090 GN=Bub3 PE=1 SV=2
327	A0A140LHG8;Q9CYN2;A0A140LJ01;A0A140LHR3;A0A140LIK0;A0A140LJG6;A0A140LHW5	Signal peptidase complex subunit 2	Spcs2	0.356424	1.56609		22.6641	22.5546	22.7419	22.7106	22.3318	22.3122	22.4318	22.1277	22.1907	22.3164	cellular macromolecule metabolic process;cellular metabolic process;cellular process;cellular protein metabolic process;macromolecule metabolic process;metabolic process;peptide metabolic process;primary metabolic process;protein maturation;protein metabolic process;protein processing;signal peptide processing	catalytic activity;hydrolase activity;peptidase activity	cell part;cytoplasmic part;endoplasmic reticulum part;integral to membrane;intracellular organelle part;intracellular part;intrinsic to membrane;macromolecular complex;membrane part;organelle part;protein complex;signal peptidase complex	Protein export	Endoplasmic reticulum membrane;Microsome membrane	Multi-pass membrane protein	11	11	7	40	260;226;252;190;177;123;74	28.455	0	66.581	18	2787800000	0.118281	26		tr|A0A140LHG8|A0A140LHG8_MOUSE Signal peptidase complex subunit 2 OS=Mus musculus OX=10090 GN=Spcs2 PE=1 SV=1;sp|Q9CYN2|SPCS2_MOUSE Signal peptidase complex subunit 2 OS=Mus musculus OX=10090 GN=Spcs2 PE=1 SV=1;tr|A0A140LJ01|A0A140LJ01_MOUSE Signal peptida
328	A0A140LHU9;A0A140LI54;Q3TRM4-4;Q3TRM4-2;Q3TRM4-3;Q3TRM4;A0A140LHJ7;A0A140LJH3;A0A140LJI6	Neuropathy target esterase	Pnpla6	-0.414249	1.16752		19.5374	19.3898	19.38	19.6526	19.5328	19.7774	20.0251	19.992	19.6977	19.5234	alcohol metabolic process;amine metabolic process;anatomical structure formation involved in morphogenesis;anatomical structure morphogenesis;angiogenesis;catabolic process;cellular amine metabolic process;cellular biogenic amine metabolic process;cellular lipid metabolic process;cellular metabolic process;cellular nitrogen compound metabolic process;cellular process;developmental process;ethanol…	carboxylic ester hydrolase activity;catalytic activity;hydrolase activity;hydrolase activity, acting on ester bonds;lipase activity;lysophospholipase activity;phospholipase activity	cell part;cytoplasmic part;endoplasmic reticulum;endoplasmic reticulum membrane;endoplasmic reticulum part;integral to membrane;intracellular membrane-bounded organelle;intracellular organelle;intracellular organelle part;intracellular part;intrinsic to membrane;membrane;membrane part;membrane-bounded organelle;organelle;organelle membrane;organelle part	Glycerophospholipid metabolism	Endoplasmic reticulum membrane	Single-pass type I membrane protein	4	3	9	2.5	1316;1345;1170;1323;1327;1355;109;150;201	145.23	0	5.6842	3	171030000	0.147955			tr|A0A140LHU9|A0A140LHU9_MOUSE Patatin-like phospholipase domain-containing protein 6 OS=Mus musculus OX=10090 GN=Pnpla6 PE=1 SV=1;tr|A0A140LI54|A0A140LI54_MOUSE Patatin-like phospholipase domain-containing protein 6 OS=Mus musculus OX=10090 GN=Pnpla6 PE=1
331	A0A140LI58;Q91VC7	Protein phosphatase 1 regulatory subunit 14A	Ppp1r14a	-0.173667	1.23391		19.4667	19.6233	19.5463	19.6606	19.7878	19.7712	19.6261	19.7433	19.7162	19.761	biological regulation;regulation of biological process;regulation of cellular metabolic process;regulation of cellular process;regulation of metabolic process;regulation of phosphate metabolic process;regulation of phosphorus metabolic process;regulation of phosphorylation	enzyme inhibitor activity;enzyme regulator activity;phosphatase inhibitor activity;phosphatase regulator activity;protein phosphatase inhibitor activity;protein phosphatase regulator activity	cell part;cytoplasm;intracellular part	Vascular smooth muscle contraction	Cytoplasm		1	1	2	6.5	168;147	19.199	0.00024307	2.8902	2	70419000	0.300898			tr|A0A140LI58|A0A140LI58_MOUSE Protein phosphatase 1 regulatory subunit 14A OS=Mus musculus OX=10090 GN=Ppp1r14a PE=1 SV=1;sp|Q91VC7|PP14A_MOUSE Protein phosphatase 1 regulatory subunit 14A OS=Mus musculus OX=10090 GN=Ppp1r14a PE=1 SV=1
333	Q3TYT1;A0A140LIF0;P97478	5-demethoxyubiquinone hydroxylase, mitochondrial	Coq7	0.265103	0.478649		21.6057	21.6586	21.5922	21.6838	21.7637	21.8622	20.9338	21.3637	21.6509	21.6273	age-dependent response to oxidative stress;anatomical structure formation involved in morphogenesis;anatomical structure morphogenesis;ATP synthesis coupled electron transport;biosynthetic process;cell differentiation;cell part morphogenesis;cellular biosynthetic process;cellular component morphogenesis;cellular component organization;cellular component organization at cellular level;cellular com…	binding;catalytic activity;cation binding;ion binding;metal ion binding;monooxygenase activity;oxidoreductase activity	cell part;cytoplasmic part;intracellular membrane-bounded organelle;intracellular organelle;intracellular organelle part;intracellular part;membrane;membrane-bounded organelle;mitochondrial inner membrane;mitochondrial membrane;mitochondrial part;mitochondrion;nucleus;organelle;organelle inner membrane;organelle membrane;organelle part	Ubiquinone and other terpenoid-quinone biosynthesis	Mitochondrion inner membrane	Peripheral membrane protein	3	3	3	9.2	337;222;217	37.68	0	8.8353	9	3140400000	0.410233			tr|Q3TYT1|Q3TYT1_MOUSE 5-demethoxyubiquinone hydroxylase, mitochondrial OS=Mus musculus OX=10090 GN=Coq7 PE=1 SV=1;tr|A0A140LIF0|A0A140LIF0_MOUSE 5-demethoxyubiquinone hydroxylase, mitochondrial OS=Mus musculus OX=10090 GN=Coq7 PE=1 SV=1;sp|P97478|COQ7_MOU
334	Q9Z1M2;A0A140LIF8	Immunity-related GTPase family M member 2	Irgm2	-0.0803947	0.251043		18.6063	18.7239	18.9296	18.9832	18.7335	18.9342	18.7652	19.0023	18.6552	18.7572	defense response;defense response to bacterium;defense response to protozoan;metabolic process;multi-organism process;response to bacterium;response to biotic stimulus;response to chemical stimulus;response to cytokine stimulus;response to interferon-gamma;response to organic substance;response to other organism;response to protozoan;response to stimulus;response to stress	binding;catalytic activity;GTP binding;GTPase activity;guanyl nucleotide binding;guanyl ribonucleotide binding;hydrolase activity;hydrolase activity, acting on acid anhydrides;hydrolase activity, acting on acid anhydrides, in phosphorus-containing anhydrides;nucleoside-triphosphatase activity;nucleotide binding;purine nucleotide binding;purine ribonucleoside triphosphate binding;purine ribonucleo…	cell part;cytoplasmic part;extracellular membrane-bounded organelle;extracellular organelle;extracellular region part;Golgi apparatus;host cell cytoplasm part;host cell part;host intracellular part;intracellular membrane-bounded organelle;intracellular organelle;intracellular part;membrane;membrane-bounded organelle;organelle;other organism part;symbiont-containing vacuole				2	2	2	4.1	395;407	45.204	0.0040844	2.1866	3	48958000	0.68313			tr|Q9Z1M2|Q9Z1M2_MOUSE Immunity-related GTPase family M member 2 OS=Mus musculus OX=10090 GN=Irgm2 PE=1 SV=1;tr|A0A140LIF8|A0A140LIF8_MOUSE Immunity-related GTPase family M member 2 OS=Mus musculus OX=10090 GN=Irgm2 PE=1 SV=1
335	A0A140LIS5;Q3UL36-2;Q3UL36	Arginine and glutamate-rich protein 1	Arglu1	0.265354	0.828189		21.1045	20.8506	21.1901	21.2137	20.5673	19.964	20.8807	20.9012	20.7838	20.7882			cell part;cytoplasmic part;intracellular membrane-bounded organelle;intracellular organelle;intracellular organelle part;intracellular part;membrane-bounded organelle;mitochondrion;nuclear part;nucleoplasm;organelle;organelle part				3	3	3	11.2	215;205;271	25.916	0	5.0981	3	488710000	0.291968			tr|A0A140LIS5|A0A140LIS5_MOUSE Arginine and glutamate-rich protein 1 (Fragment) OS=Mus musculus OX=10090 GN=Arglu1 PE=1 SV=1;sp|Q3UL36-2|ARGL1_MOUSE Isoform 2 of Arginine and glutamate-rich protein 1 OS=Mus musculus OX=10090 GN=Arglu1;sp|Q3UL36|ARGL1_MOUSE
336	A0A140LIT2;O88455;D3Z7G1;D3YXR4;A0A140LI18;Q711T1	7-dehydrocholesterol reductase	Dhcr7	0.26322	0.884714		21.3139	21.1559	20.9959	20.9842	20.7217	20.8015	20.8743	21.0801	20.8429	20.8584	alcohol metabolic process;anatomical structure development;biological regulation;biosynthetic process;blood vessel development;cell differentiation;cellular developmental process;cellular process;cholesterol biosynthetic process;cholesterol metabolic process;developmental process;growth;lipid biosynthetic process;lipid metabolic process;lung development;metabolic process;multicellular organism gr…	7-dehydrocholesterol reductase activity;catalytic activity;oxidoreductase activity;oxidoreductase activity, acting on the CH-CH group of donors;oxidoreductase activity, acting on the CH-CH group of donors, NAD or NADP as acceptor	cell part;cytoplasmic part;endoplasmic reticulum;endoplasmic reticulum membrane;endoplasmic reticulum part;integral to membrane;intracellular membrane-bounded organelle;intracellular organelle;intracellular organelle part;intracellular part;intrinsic to membrane;membrane;membrane part;membrane-bounded organelle;nuclear membrane;nuclear outer membrane;nuclear part;organelle;organelle membrane;orga…	Steroid biosynthesis	Endoplasmic reticulum membrane	Multi-pass membrane protein	5	5	6	10.1	474;471;215;225;71;12	54.219	0	119.38	11	569680000	0.279954	208;379		tr|A0A140LIT2|A0A140LIT2_MOUSE 7-dehydrocholesterol reductase OS=Mus musculus OX=10090 GN=Dhcr7 PE=1 SV=1;sp|O88455|DHCR7_MOUSE 7-dehydrocholesterol reductase OS=Mus musculus OX=10090 GN=Dhcr7 PE=1 SV=1;tr|D3Z7G1|D3Z7G1_MOUSE 7-dehydrocholesterol reductase
337	E9Q5W5;A0A140LJ04;Q5SSH7-2;Q5SSH7	Zinc finger ZZ-type and EF-hand domain-containing protein 1	Zzef1	0.185653	0.449731		21.9062	21.9314	22.1286	22.1139	22.1282	22.1704	21.6161	21.665	22.0916	22.0373		binding;calcium ion binding;cation binding;ion binding;metal ion binding;transition metal ion binding;zinc ion binding					11	11	4	4.4	2924;2953;2891;2924	328.27	0	105.53	21	803000000	0.465581			tr|E9Q5W5|E9Q5W5_MOUSE Zinc finger ZZ-type and EF-hand domain-containing protein 1 OS=Mus musculus OX=10090 GN=Zzef1 PE=1 SV=1;tr|A0A140LJ04|A0A140LJ04_MOUSE Zinc finger ZZ-type and EF-hand domain-containing protein 1 OS=Mus musculus OX=10090 GN=Zzef1 PE=1
338	A0A140LJ55;B0QZV3;A1L3P4	Sodium/hydrogen exchanger	Slc9a6	-0.742629	0.813827		17.2057	18.0705	17.811	17.9135	17.7673	17.6819	18.7975	18.7502	17.5126	18.04	anatomical structure development;anatomical structure morphogenesis;axon extension;biological regulation;brain-derived neurotrophic factor receptor signaling pathway;cation homeostasis;cation transport;cell growth;cell part morphogenesis;cell projection morphogenesis;cell projection organization;cell surface receptor linked signaling pathway;cellular component morphogenesis;cellular component org…	active transmembrane transporter activity;antiporter activity;cation transmembrane transporter activity;cation:cation antiporter activity;hydrogen ion transmembrane transporter activity;inorganic cation transmembrane transporter activity;ion transmembrane transporter activity;metal ion transmembrane transporter activity;monovalent cation:hydrogen antiporter activity;monovalent inorganic cation tr…	axon part;axon terminus;axonal spine;cell part;cell projection;cell projection part;cytoplasmic part;cytoplasmic vesicle;dendrite;early endosome;early endosome membrane;endoplasmic reticulum membrane;endoplasmic reticulum part;endosomal part;endosome;endosome membrane;integral to membrane;intracellular membrane-bounded organelle;intracellular organelle;intracellular organelle part;intracellular p…				1	1	3	5.8	206;670;702	23.197	0	29.167	2	129730000	0.176935			tr|A0A140LJ55|A0A140LJ55_MOUSE Solute carrier family 9 (sodium/hydrogen exchanger), member 6 (Fragment) OS=Mus musculus OX=10090 GN=Slc9a6 PE=1 SV=2;tr|B0QZV3|B0QZV3_MOUSE Sodium/hydrogen exchanger OS=Mus musculus OX=10090 GN=Slc9a6 PE=1 SV=1;tr|A1L3P4|A1L
339	A0A140LJ59;Q9DBZ5	Eukaryotic translation initiation factor 3 subunit K	Eif3k	0.248055	1.37965		22.5057	22.5358	22.5646	22.5525	22.4501	22.5308	22.1864	22.2254	22.4058	22.4376	biological regulation;cellular component assembly;cellular component assembly at cellular level;cellular component organization;cellular component organization at cellular level;cellular component organization or biogenesis;cellular component organization or biogenesis at cellular level;cellular macromolecular complex assembly;cellular macromolecular complex subunit organization;cellular process;…	binding;nucleic acid binding;ribonucleoprotein binding;ribosome binding;RNA binding;translation factor activity, nucleic acid binding;translation initiation factor activity	cell part;cytoplasm;cytoplasmic part;eukaryotic 43S preinitiation complex;eukaryotic 48S preinitiation complex;eukaryotic translation initiation factor 3 complex;extracellular membrane-bounded organelle;extracellular organelle;extracellular region part;extracellular vesicular exosome;intracellular membrane-bounded organelle;intracellular organelle;intracellular part;macromolecular complex;membran…		Cytoplasm;Nucleus		2	2	2	34	53;218	6.088	0	3.4654	5	2011300000	0.199213			tr|A0A140LJ59|A0A140LJ59_MOUSE Eukaryotic translation initiation factor 3 subunit K OS=Mus musculus OX=10090 GN=Eif3k PE=1 SV=1;sp|Q9DBZ5|EIF3K_MOUSE Eukaryotic translation initiation factor 3 subunit K OS=Mus musculus OX=10090 GN=Eif3k PE=1 SV=1
340	A0A140T8J4;Q9R257	Heme-binding protein 1	Hebp1	-0.0988814	0.241599		23.4919	23.4765	23.352	23.4325	23.8485	23.8	23.3626	23.4059	23.5878	23.551	cellular metabolic process;cellular process;cofactor metabolic process;heme metabolic process;heterocycle metabolic process;metabolic process;nitrogen compound metabolic process;pigment metabolic process;porphyrin-containing compound metabolic process;tetrapyrrole metabolic process	binding;cation binding;heme binding;ion binding;iron ion binding;metal ion binding;tetrapyrrole binding;transition metal ion binding	cell part;cytoplasm;cytoplasmic part;cytosol;extracellular membrane-bounded organelle;extracellular organelle;extracellular region part;extracellular vesicular exosome;intracellular membrane-bounded organelle;intracellular organelle;intracellular part;membrane-bounded organelle;membrane-bounded vesicle;mitochondrion;organelle;vesicle		Cytoplasm		7	7	2	42.6	190;190	21.053	0	103.33	23	7006200000	0.661812			tr|A0A140T8J4|A0A140T8J4_MOUSE Heme-binding protein 1 OS=Mus musculus OX=10090 GN=Hebp1 PE=1 SV=1;sp|Q9R257|HEBP1_MOUSE Heme-binding protein 1 OS=Mus musculus OX=10090 GN=Hebp1 PE=1 SV=2
342	A0A140T8W1;A0A140T8T7;A6H584;E9Q6A6;Q8C6K9-2;Q8C6K9	Collagen alpha-5(VI) chain	Col6a5	-0.335061	0.479093		20.8619	21.2688	20.8749	20.8249	21.4149	21.376	20.8304	21.7656	21.8987	21.3972	biological adhesion;cell adhesion;cellular process		collagen;extracellular matrix;extracellular matrix part;extracellular region;extracellular region part;proteinaceous extracellular matrix		Extracellular matrix;Extracellular space;Secreted		8	8	6	3.2	2640;2640;2640;2265;1182;2265	289.61	0	28.944	12	266790000	0.384736			tr|A0A140T8W1|A0A140T8W1_MOUSE Collagen alpha-5(VI) chain OS=Mus musculus OX=10090 GN=Col6a5 PE=1 SV=1;tr|A0A140T8T7|A0A140T8T7_MOUSE Collagen alpha-5(VI) chain OS=Mus musculus OX=10090 GN=Col6a5 PE=1 SV=1;sp|A6H584|CO6A5_MOUSE Collagen alpha-5(VI) chain O
343	A0A171KXD3;Q9JIF0-3;Q9JIF0-2;Q9JIF0;A0A140LI33;A0A140LJF4;A0A140LHS4;A0A140LJ70;A0A140LHF7;A0A140LIF7;Q6PAK3	Protein arginine N-methyltransferase 1	Prmt1	0.105013	0.450246		20.5499	20.391	20.6102	20.4904	20.5095	20.3812	20.2619	20.4646	20.6347	20.6175	biological regulation;cell projection organization;cellular component organization;cellular component organization at cellular level;cellular component organization or biogenesis;cellular component organization or biogenesis at cellular level;cellular macromolecule metabolic process;cellular metabolic process;cellular process;cellular protein metabolic process;chordate embryonic development;chrom…	[cytochrome c]-arginine N-methyltransferase activity;arginine N-methyltransferase activity;binding;catalytic activity;histone methyltransferase activity;histone methyltransferase activity (H4-R3 specific);histone-arginine N-methyltransferase activity;identical protein binding;methyltransferase activity;N-methyltransferase activity;protein binding;protein methyltransferase activity;protein-arginin…	cell part;cytoplasmic part;cytosol;intracellular membrane-bounded organelle;intracellular organelle;intracellular organelle part;intracellular part;membrane-bounded organelle;nuclear part;nucleoplasm;nucleus;organelle;organelle part		Cytoplasm;Cytosol;Nucleoplasm;Nucleus		5	5	11	14.8	318;343;353;371;164;193;217;254;208;113;394	36.567	0	12.094	14	356880000	0.550617			tr|A0A171KXD3|A0A171KXD3_MOUSE Protein arginine N-methyltransferase 1 OS=Mus musculus OX=10090 GN=Prmt1 PE=1 SV=1;sp|Q9JIF0-3|ANM1_MOUSE Isoform 3 of Protein arginine N-methyltransferase 1 OS=Mus musculus OX=10090 GN=Prmt1;sp|Q9JIF0-2|ANM1_MOUSE Isoform 2
344	A0A1B0GR11;Q93092-2;Q93092	Transaldolase	Taldo1	-0.13763	0.186387		25.6055	25.8768	25.9332	25.9502	26.0349	26.0698	25.4479	26.3456	26.5945	26.1155	alcohol catabolic process;alcohol metabolic process;carbohydrate catabolic process;carbohydrate metabolic process;catabolic process;cellular carbohydrate catabolic process;cellular carbohydrate metabolic process;cellular metabolic process;cellular nitrogen compound metabolic process;cellular process;coenzyme metabolic process;cofactor metabolic process;glucose catabolic process;glucose metabolic …	catalytic activity;sedoheptulose-7-phosphate:D-glyceraldehyde-3-phosphate glyceronetransferase activity;transferase activity;transferase activity, transferring aldehyde or ketonic groups	cell part;cytoplasm;extracellular membrane-bounded organelle;extracellular organelle;extracellular region part;extracellular vesicular exosome;intracellular membrane-bounded organelle;intracellular organelle;intracellular part;membrane-bounded organelle;membrane-bounded vesicle;nucleus;organelle;vesicle	Pentose phosphate pathway	Cytoplasm		16	16	3	33.8	382;327;337	42.151	0	56.013	53	42372000000	0.678286			tr|A0A1B0GR11|A0A1B0GR11_MOUSE Transaldolase OS=Mus musculus OX=10090 GN=Taldo1 PE=1 SV=1;sp|Q93092-2|TALDO_MOUSE Isoform 2 of Transaldolase OS=Mus musculus OX=10090 GN=Taldo1;sp|Q93092|TALDO_MOUSE Transaldolase OS=Mus musculus OX=10090 GN=Taldo1 PE=1 SV=2
345	A0A1B0GR84;Q9D938	Transmembrane protein 160	Tmem160	-0.293696	0.411813		19.5936	19.5354	19.5394	19.5333	19.2522	18.8282	20.2306	20.0666	19.0469	19.1505			cell part;cytoplasmic part;integral to membrane;intracellular membrane-bounded organelle;intracellular organelle;intracellular part;intrinsic to membrane;membrane part;membrane-bounded organelle;mitochondrion;organelle		Membrane	Multi-pass membrane protein	2	2	2	32.9	70;188	7.5825	0	21.823	5	452880000	0.431441			tr|A0A1B0GR84|A0A1B0GR84_MOUSE Transmembrane protein 160 OS=Mus musculus OX=10090 GN=Tmem160 PE=1 SV=1;sp|Q9D938|TM160_MOUSE Transmembrane protein 160 OS=Mus musculus OX=10090 GN=Tmem160 PE=2 SV=1
346	P70302;A0A1B0GRA5;A0A1B0GR78	Stromal interaction molecule 1	Stim1	-0.014534	0.0723515		21.6719	21.6185	21.5967	21.6051	21.5103	21.5881	21.7037	21.7168	21.4908	21.4872	activation of store-operated calcium channel activity;biological regulation;calcium ion transport;cation transport;cell differentiation;cellular developmental process;cellular process;detection of calcium ion;detection of chemical stimulus;detection of stimulus;developmental process;divalent inorganic cation transport;divalent metal ion transport;establishment of localization;ion transport;metal …	binding;calcium channel activity;calcium channel regulator activity;calcium ion binding;cation binding;cation channel activity;cation transmembrane transporter activity;channel activity;channel regulator activity;cytoskeletal protein binding;gated channel activity;identical protein binding;ion binding;ion channel activity;ion transmembrane transporter activity;ligand-gated channel activity;ligand…	cell cortex part;cell part;cell projection part;cortical endoplasmic reticulum;cytoplasmic part;cytoskeletal part;endoplasmic reticulum;endoplasmic reticulum part;growth cone;integral to endoplasmic reticulum membrane;integral to membrane;integral to organelle membrane;integral to plasma membrane;intracellular membrane-bounded organelle;intracellular organelle;intracellular organelle part;intrace…		Cell membrane;Cytoplasm;Cytoskeleton;Endoplasmic reticulum membrane;Sarcoplasmic reticulum	Single-pass type I membrane protein	7	7	3	10.1	685;793;540	77.566	0	13.257	15	698900000	0.920198			sp|P70302|STIM1_MOUSE Stromal interaction molecule 1 OS=Mus musculus OX=10090 GN=Stim1 PE=1 SV=2;tr|A0A1B0GRA5|A0A1B0GRA5_MOUSE Stromal interaction molecule 1 OS=Mus musculus OX=10090 GN=Stim1 PE=1 SV=1;tr|A0A1B0GR78|A0A1B0GR78_MOUSE Stromal interaction mo
349	A0A1B0GRP7;Q9Z2Y8;Q6P8V7;A0A1B0GRR5;Q80ZV3;A0A1B0GSP5;A0A1B0GQY5;A0A1B0GSA1	Proline synthase co-transcribed bacterial homolog protein	Prosc	0.548209	1.01946		22.4867	22.3766	22.425	22.522	22.3821	22.425	21.6269	21.6348	22.106	22.1759		binding;cofactor binding;pyridoxal phosphate binding;vitamin B6 binding;vitamin binding	cell part;cytoplasmic part;extracellular membrane-bounded organelle;extracellular organelle;extracellular region part;extracellular vesicular exosome;intracellular;intracellular membrane-bounded organelle;intracellular organelle;intracellular part;membrane-bounded organelle;membrane-bounded vesicle;mitochondrion;organelle;vesicle				7	7	8	20.9	330;274;153;137;141;128;129;67	36.061	0	16.175	9	5131800000	0.147042	84		tr|A0A1B0GRP7|A0A1B0GRP7_MOUSE Pyridoxal phosphate homeostasis protein (Fragment) OS=Mus musculus OX=10090 GN=Plpbp PE=1 SV=1;sp|Q9Z2Y8|PLPHP_MOUSE Pyridoxal phosphate homeostasis protein OS=Mus musculus OX=10090 GN=Plpbp PE=1 SV=1;tr|Q6P8V7|Q6P8V7_MOUSE P
351	A0A1B0GRU8;A0A6Q6PUT5;Q9R1C7-2;Q9R1C7	Pre-mRNA-processing factor 40 homolog A	Prpf40a	0.807528	0.965186		20.702	20.8565	21.1201	21.0878	20.8129	20.8661	19.5842	19.8589	20.9434	20.9659	biological regulation;cell migration;cell motility;cellular component movement;cellular component organization;cellular component organization at cellular level;cellular component organization or biogenesis;cellular component organization or biogenesis at cellular level;cellular macromolecule metabolic process;cellular metabolic process;cellular nitrogen compound metabolic process;cellular proces…	binding;proline-rich region binding;protein binding	cell part;cytoplasm;intracellular organelle part;intracellular part;membrane;nuclear body;nuclear matrix;nuclear part;nuclear speck;nucleoplasm;nucleoplasm part;organelle part	Spliceosome	Nucleus matrix;Nucleus speckle		5	5	4	5.9	926;966;911;953	105.53	0	61.991	8	317370000	0.131806			tr|A0A1B0GRU8|A0A1B0GRU8_MOUSE Pre-mRNA-processing factor 40 homolog A OS=Mus musculus OX=10090 GN=Prpf40a PE=1 SV=1;tr|A0A6Q6PUT5|A0A6Q6PUT5_MOUSE Pre-mRNA-processing factor 40 homolog A (Fragment) OS=Mus musculus OX=10090 GN=Prpf40a PE=1 SV=1;sp|Q9R1C7-2
352	Q9Z0S1;A0A1B0GRV0;D3Z5X0	3(2),5-bisphosphate nucleotidase 1	Bpnt1	0.387915	0.933728		22.0702	22.0236	22.0921	22.1646	22.0598	22.1487	21.4633	21.499	21.9584	21.9478	cellular lipid metabolic process;cellular metabolic process;cellular process;dephosphorylation;glycerolipid metabolic process;glycerophospholipid metabolic process;lipid metabolic process;lipid modification;lipid phosphorylation;metabolic process;organophosphate metabolic process;phosphate-containing compound metabolic process;phosphatidylinositol metabolic process;phosphatidylinositol phosphoryl…	3'(2'),5'-bisphosphate nucleotidase activity;binding;catalytic activity;cation binding;hydrolase activity;hydrolase activity, acting on ester bonds;inositol bisphosphate phosphatase activity;inositol or phosphatidylinositol phosphatase activity;inositol phosphate phosphatase activity;inositol-1,4-bisphosphate 1-phosphatase activity;ion binding;magnesium ion binding;metal ion binding;nucleotidase …	extracellular membrane-bounded organelle;extracellular organelle;extracellular region part;extracellular vesicular exosome;membrane-bounded organelle;membrane-bounded vesicle;organelle;vesicle	Sulfur metabolism			11	4	3	42.9	308;323;83	33.196	0	140.12	11	3492000000	0.208151	28;100;206;243		sp|Q9Z0S1|BPNT1_MOUSE 3(2),5-bisphosphate nucleotidase 1 OS=Mus musculus OX=10090 GN=Bpnt1 PE=1 SV=2;tr|A0A1B0GRV0|A0A1B0GRV0_MOUSE 3(2),5-bisphosphate nucleotidase 1 OS=Mus musculus OX=10090 GN=Bpnt1 PE=1 SV=1
353	A0A1B0GRX1;P70677	Caspase-3;Caspase-3 subunit p17;Caspase-3 subunit p12	Casp3	0.722225	1.83048		20.3006	20.2801	20.0729	20.2615	19.8039	20.1201	19.2663	19.4167	19.9368	20.1487	anatomical structure development;apoptosis;apoptosis in response to endoplasmic reticulum stress;B cell homeostasis;biological regulation;cell death;cell differentiation;cell fate commitment;cellular developmental process;cellular process;cellular response to chemical stimulus;cellular response to organic substance;cellular response to stimulus;cellular response to stress;death;developmental proc…	aspartic-type endopeptidase activity;aspartic-type peptidase activity;catalytic activity;cyclin-dependent protein kinase inhibitor activity;cyclin-dependent protein kinase regulator activity;cysteine-type endopeptidase activity;cysteine-type endopeptidase activity involved in apoptotic process;cysteine-type peptidase activity;endopeptidase activity;enzyme inhibitor activity;enzyme regulator activ…	cell part;cytoplasm;cytoplasmic part;cytosol;intracellular membrane-bounded organelle;intracellular organelle;intracellular part;membrane-bounded organelle;nucleus;organelle	Alzheimer's disease;Amoebiasis;Amyotrophic lateral sclerosis (ALS);Apoptosis;Colorectal cancer;Epithelial cell signaling in Helicobacter pylori infection;Huntington's disease;ko05152;MAPK signaling pathway;Natural killer cell mediated cytotoxicity;p53 signaling pathway;Parkinson's disease;Pathways in cancer;Toxoplasmosis;Viral myocarditis	Cytoplasm		2	2	2	14.3	133;277	14.835	0.0036782	2.29	2	441640000	0.0448665			tr|A0A1B0GRX1|A0A1B0GRX1_MOUSE Caspase-3 OS=Mus musculus OX=10090 GN=Casp3 PE=1 SV=1;sp|P70677|CASP3_MOUSE Caspase-3 OS=Mus musculus OX=10090 GN=Casp3 PE=1 SV=1
354	D3YVQ5;A0A1B0GRY5;Q8R104-2;Q8R104;A0A1B0GRF7;D3YTK6;D3YWD6	NAD-dependent protein deacetylase sirtuin-3	Sirt3	-0.318813	0.37062		20.8171	20.2293	20.1491	20.1858	20.5351	20.391	21.2891	20.3277	19.6714	20.2744	aerobic respiration;aging;biological regulation;cellular component organization;cellular component organization at cellular level;cellular component organization or biogenesis;cellular component organization or biogenesis at cellular level;cellular macromolecule metabolic process;cellular metabolic process;cellular process;cellular protein metabolic process;cellular respiration;chromatin modifica…	binding;catalytic activity;cation binding;coenzyme binding;cofactor binding;deacetylase activity;histone deacetylase activity;histone deacetylase activity (H3-K14 specific);hydrolase activity;hydrolase activity, acting on carbon-nitrogen (but not peptide) bonds;hydrolase activity, acting on carbon-nitrogen (but not peptide) bonds, in linear amides;ion binding;metal ion binding;NAD binding;NAD+ bi…	cell part;cytoplasm;cytoplasmic part;intracellular membrane-bounded organelle;intracellular organelle;intracellular organelle lumen;intracellular organelle part;intracellular part;membrane;membrane-bounded organelle;membrane-enclosed lumen;mitochondrial inner membrane;mitochondrial matrix;mitochondrial membrane;mitochondrial part;mitochondrion;organelle;organelle inner membrane;organelle lumen;or…		Cytoplasm;Mitochondrion matrix		3	3	7	23.1	182;309;257;334;189;258;100	20.384	0	37.455	3	918790000	0.452782	114;117		tr|D3YVQ5|D3YVQ5_MOUSE NAD-dependent protein deacetylase sirtuin-3 (Fragment) OS=Mus musculus OX=10090 GN=Sirt3 PE=1 SV=1;tr|A0A1B0GRY5|A0A1B0GRY5_MOUSE NAD-dependent protein deacetylase OS=Mus musculus OX=10090 GN=Sirt3 PE=1 SV=1;sp|Q8R104-2|SIR3_MOUSE Is
355	A0A1B0GRZ8;Q8BGF6	ELMO domain-containing protein 2	Elmod2	-0.543531	1.00278		16.8566	16.3918	16.438	16.3453	16.7277	16.7525	17.1489	17.4404	16.7608	16.5516	biological regulation;cellular component organization;cellular component organization or biogenesis;cellular membrane organization;cellular process;endocytosis;establishment of localization;membrane invagination;membrane organization;phagocytosis;positive regulation of catalytic activity;positive regulation of GTPase activity;positive regulation of hydrolase activity;positive regulation of molecu…	enzyme activator activity;enzyme regulator activity;GTPase activator activity;GTPase regulator activity;nucleoside-triphosphatase regulator activity	cell part;cytoskeleton;intracellular non-membrane-bounded organelle;intracellular organelle;intracellular part;membrane;non-membrane-bounded organelle;organelle				3	3	2	13.8	189;293	22.345	0	4.5783	3	75740000	0.151451			tr|A0A1B0GRZ8|A0A1B0GRZ8_MOUSE ELMO domain-containing protein 2 (Fragment) OS=Mus musculus OX=10090 GN=Elmod2 PE=1 SV=1;sp|Q8BGF6|ELMD2_MOUSE ELMO domain-containing protein 2 OS=Mus musculus OX=10090 GN=Elmod2 PE=1 SV=1
356	D3Z2V5;A0A1B0GS10;Q61187;A0A1B0GRX2;D3Z0S9;A0A1B0GS09	Tumor susceptibility gene 101 protein	Tsg101	-0.171391	0.329846		18.5544	19.0606	18.7314	18.7846	18.8616	18.004	18.7446	19.2543	18.9607	18.8041	biological regulation;catabolic process;cell cycle arrest;cell cycle process;cell differentiation;cell division;cellular catabolic process;cellular developmental process;cellular macromolecule catabolic process;cellular macromolecule metabolic process;cellular metabolic process;cellular process;cellular protein metabolic process;developmental process;epidermal cell differentiation;epithelial cell…	binding;calcium-dependent protein binding;enzyme binding;identical protein binding;protein binding;protein binding transcription factor activity;protein dimerization activity;protein homodimerization activity;small conjugating protein binding;transcription cofactor activity;transcription corepressor activity;transcription factor binding transcription factor activity;ubiquitin binding;ubiquitin pr…	cell part;cytoplasm;cytoplasmic part;early endosome;endosomal part;endosome;endosome membrane;ESCRT I complex;extracellular membrane-bounded organelle;extracellular organelle;extracellular region part;extracellular vesicular exosome;intracellular membrane-bounded organelle;intracellular non-membrane-bounded organelle;intracellular organelle;intracellular organelle part;intracellular part;late end…	Endocytosis	Centrosome;Cytoplasm;Cytoskeleton;Early endosome membrane;Late endosome membrane;Microtubule organizing center;Midbody;Midbody ring;Nucleus	Peripheral membrane protein	2	2	6	10.8	139;148;391;66;145;253	15.943	0	3.4211	3	88798000	0.536908			tr|D3Z2V5|D3Z2V5_MOUSE Tumor susceptibility gene 101 protein (Fragment) OS=Mus musculus OX=10090 GN=Tsg101 PE=1 SV=1;tr|A0A1B0GS10|A0A1B0GS10_MOUSE Tumor susceptibility gene 101 protein (Fragment) OS=Mus musculus OX=10090 GN=Tsg101 PE=1 SV=1;sp|Q61187|TS10
[truncated: 3,824 more rows]

## Sheet: IAA (Light)
id	Proteins	Protein Names	Gene Names	Sequence	Modifications	Student's T-test Difference Wt_Ob	-Log Student's T-test p-value Wt_Ob	Student's T-test Significant Wt_Ob	Start position	End position	Position Light	Wt1	Wt3	Wt5	Wt5-t	Ob2	Ob2-t	Ob4	Ob6	Ob6-t	Pool	Missed cleavages	Unique (Groups)	Unique (Proteins)	GOBP name	GOMF name	GOCC name	KEGG name	Location	Topology	Pfam domains	active site	binding site	disulfide bond	lipid moieity-binding region	metal ion-binding site	modified residue	region of interest	topological domain	domain	site	Mass	Retention time	Calibrated retention time	PEP	Score	Delta score	Fraction Average	Fraction Std. Dev.
[truncated: 1,854 more rows]
[truncated: 17 more columns]

[truncated: 2 more sheets: IAA (Heavy), Oxidation Percentage]
