# Supplementary material for: SICyLIA-cTMT dissects redox proteome dynamics with high accuracy and depth at microgram scale
Source: Cell Rep Methods. 2025 Oct 29;5(11):101210. doi: 10.1016/j.crmeth.2025.101210 (PMC12664891; doi:10.1016/j.crmeth.2025.101210)
Supplement: Table S5. Redox proteome and proteome measured with SICyLIA-TMT with carrier channel to boost heavy IAA signal of murine liver of wild-type (WT) and Ob/Ob mice, related to Figure 3 [file mmc5.xlsx]

## Sheet: Table of Contents
Table of Contents
Tab 1	Protein quantification in metabolically stressed liver tissues
Tab 2	SICyLIA-cTMT profiling of peptides modified with light Iodoacetamide (reduced) in metabolically stressed liver tissues
Tab 3	SICyLIA-cTMT profiling of peptides modified with heavy Iodoacetamide (oxidised) in metabolically stressed liver tissues
Tab 4	Oxidation percentages in metabolically stressed liver tissues

## Sheet: Proteome
id	Protein IDs	Protein names	Gene names	Student's T-test Difference Wt_Ob	-Log Student's T-test p-value Wt_Ob	Student's T-test Significant Wt_Ob	Wt-1	Wt-3	Wt-5	Ob-2	Ob-4	Ob-6	Wt-1t	Wt-3t	Wt-5t	Ob-2t	Ob-6t	pool-1	pool-2	Carrier-1	Carrier-2	Carrier-3	GOBP name	GOMF name	GOCC name	KEGG name	Location	Topology	Peptides	Unique peptides	Number of proteins	Sequence coverage [%]	Mol. weight [kDa]	Q-value	Score	MS/MS count	Intensity	Student's T-test q-value Wt_Ob	Sequence lengths	Carbamidomethyl (C) site positions	Carbamidomethyl Heavy (C) Var. site positions	Fasta headers
0	A0A023T778;Q9CQL1;P61327;G3UZW7	Protein mago nashi homolog 2;Protein mago nashi homolog	Magohb;Magoh	0.156626	0.743702		20.8406	20.7691	20.5842	20.466	20.6698	20.5882	20.8684	20.8276	20.8062	20.5027	20.7373	20.6231	20.6536	20.0173	20.0958	19.9733	aromatic compound catabolic process;biological regulation;catabolic process;cellular aromatic compound metabolic process;cellular catabolic process;cellular localization;cellular metabolic process;cellular nitrogen compound catabolic process;cellular nitrogen compound metabolic process;cellular process;establishment of localization;establishment of localization in cell;establishment of RNA locali…	binding;nucleic acid binding;organic cyclic compound binding;RNA binding	ATPase inhibitor complex;catalytic complex;catalytic step 1 spliceosome;catalytic step 2 spliceosome;cell body;cellular anatomical entity;cytosol;exon-exon junction complex;exon-exon junction subcomplex mago-y14;intracellular membrane-bounded organelle;intracellular organelle;membrane-bounded organelle;neuronal cell body;nuclear body;nuclear protein-containing complex;nuclear speck;nucleus;organe…	mRNA surveillance pathway;RNA transport;Spliceosome	Cytoplasm;Nucleus;Nucleus speckle		2	2	4	11.5	17.31	0	3.3903	5	579870000	0.459916	148;146;146;102			tr|A0A023T778|A0A023T778_MOUSE Mago nashi protein OS=Mus musculus OX=10090 GN=Magohb PE=1 SV=1;sp|Q9CQL1|MGN2_MOUSE Protein mago nashi homolog 2 OS=Mus musculus OX=10090 GN=Magohb PE=2 SV=1;sp|P61327|MGN_MOUSE Protein mago nashi homolog OS=Mus musculus OX=
1	A0A067XG53;O70589-3;O70589-4;O70589-5;O70589;F6Y9I5;O70589-2;F7CD87	Peripheral plasma membrane protein CASK	Cask	0.201591	1.6896		19.7567	19.7087	19.699	19.6046	19.4279	19.5271	19.8785	19.866	19.6279	19.6003	19.4055	19.7115	19.6288	19.3802	19.2253	19.2553	biological regulation;calcium ion import;calcium ion transport;cellular localization;cellular macromolecule localization;cellular metabolic process;cellular process;establishment of localization;establishment of localization in cell;localization;localization within membrane;macromolecule localization;metabolic process;metal ion transport;modulation of chemical synaptic transmission;monoatomic cat…	adenyl nucleotide binding;adenyl ribonucleotide binding;anion binding;ATP binding;binding;calmodulin binding;carbohydrate derivative binding;catalytic activity;catalytic activity, acting on a protein;enzyme binding;heterocyclic compound binding;ion binding;kinase activity;kinase binding;neurexin family protein binding;nucleoside phosphate binding;nucleotide binding;organic cyclic compound binding…	anchoring junction;apical dendrite;basement membrane;basolateral plasma membrane;bounding membrane of organelle;cell body;cell junction;cell periphery;cell projection;cell projection membrane;cell-cell junction;cellular anatomical entity;ciliary membrane;collagen-containing extracellular matrix;cytoplasm;cytosol;dendrite;external encapsulating structure;extracellular matrix;intracellular membrane…	Tight junction	Cell membrane;Cytoplasm;Nucleus	Peripheral membrane protein	3	3	8	2.9	99.226	0.00060901	2.2249	3	822350000	0.296829	871;897;908;920;926;282;664;191			tr|A0A067XG53|A0A067XG53_MOUSE Peripheral plasma membrane protein CASK (Fragment) OS=Mus musculus OX=10090 GN=Cask PE=1 SV=1;sp|O70589-3|CSKP_MOUSE Isoform 3 of Peripheral plasma membrane protein CASK OS=Mus musculus OX=10090 GN=Cask;sp|O70589-4|CSKP_MOUSE
4	A0A075B5P6;A0A075B6A0;P01872;P01872-2	Ig mu chain C region	Ighm	-0.550512	1.13299		18.9815	18.8534	19.2875	19.2148	19.7558	19.8034	18.7415	18.6227	19.5519	19.1113	20.0383	19.4602	19.1943	18.6229	18.4046	18.635	activation of immune response;adaptive immune response;adaptive immune response based on somatic recombination of immune receptors built from immunoglobulin superfamily domains;antibacterial humoral response;antigen processing and presentation;antigen receptor-mediated signaling pathway;antimicrobial humoral response;B cell activation;B cell affinity maturation;B cell mediated immunity;B cell pro…	antigen binding;binding;carbohydrate derivative binding;cation binding;DNA binding;glycosaminoglycan binding;identical protein binding;immunoglobulin receptor binding;ion binding;lipid binding;molecular transducer activity;nucleic acid binding;organic cyclic compound binding;peptidoglycan binding;phosphatidylcholine binding;phospholipid binding;protein binding;signaling receptor activity;signalin…	B cell receptor complex;cell surface;cellular anatomical entity;cytoplasm;cytosol;external side of plasma membrane;extracellular space;hexameric IgM immunoglobulin complex;IgM immunoglobulin complex;IgM immunoglobulin complex, circulating;immunoglobulin complex;immunoglobulin complex, circulating;membrane;membrane protein complex;pentameric IgM immunoglobulin complex;perinuclear region of cytopla…		Cell membrane;Secreted	Single-pass membrane protein	6	6	4	13.4	49.943	0	82.609	9	2018300000	0.0518224	455;476;454;475		353	tr|A0A075B5P6|A0A075B5P6_MOUSE Immunoglobulin heavy constant mu (Fragment) OS=Mus musculus OX=10090 GN=Ighm PE=1 SV=1;tr|A0A075B6A0|A0A075B6A0_MOUSE Immunoglobulin heavy constant mu (Fragment) OS=Mus musculus OX=10090 GN=Ighm PE=1 SV=2;sp|P01872|IGHM_MOUSE
6	A0A087WNP6;Q4VAA2-2;Q4VAA2;A0A087WRM0	Protein CDV3	Cdv3	0.193059	1.94463		21.4307	21.3367	21.4648	21.2369	21.2398	21.1764	21.5854	21.4751	21.4695	21.0838	21.263	21.2768	21.3267	20.7261	20.8457	20.829			cellular anatomical entity;cytoplasm;cytosol;membrane;plasma membrane		Cytoplasm		6	6	4	29.8	24.196	0	126.96	17	7180100000	0.30894	235;236;281;154			tr|A0A087WNP6|A0A087WNP6_MOUSE Protein CDV3 OS=Mus musculus OX=10090 GN=Cdv3 PE=1 SV=1;sp|Q4VAA2-2|CDV3_MOUSE Isoform 2 of Protein CDV3 OS=Mus musculus OX=10090 GN=Cdv3;sp|Q4VAA2|CDV3_MOUSE Protein CDV3 OS=Mus musculus OX=10090 GN=Cdv3 PE=1 SV=2
7	A0A087WQE6;A0A087WNT1;P83940;A0A087WPE4	Transcription elongation factor B polypeptide 1	Tceb1	-0.317087	0.689837		17.7689	17.7744	18.08	18.3774	17.8271	18.3702	17.5128	17.7683	18.1791	18.6732	18.4659	18.0682	18.7562	20.1372	20.2504	20.1948	aromatic compound biosynthetic process;aromatic compound catabolic process;biological regulation;biosynthetic process;catabolic process;cellular aromatic compound metabolic process;cellular biosynthetic process;cellular catabolic process;cellular metabolic process;cellular nitrogen compound biosynthetic process;cellular nitrogen compound catabolic process;cellular nitrogen compound metabolic proc…	binding;molecular adaptor activity;protein binding;protein-containing complex binding;protein-macromolecule adaptor activity;transcription coregulator binding;transcription corepressor binding;transcription factor binding	catalytic complex;cellular anatomical entity;Cul5-RING ubiquitin ligase complex;cullin-RING ubiquitin ligase complex;cytoplasmic ubiquitin ligase complex;cytosol;elongin complex;intracellular protein-containing complex;nuclear protein-containing complex;protein-containing complex;transcription elongation factor complex;transferase complex;ubiquitin ligase complex;VCB complex	Pathways in cancer;Renal cell carcinoma;Ubiquitin mediated proteolysis	Nucleus		3	3	4	32.6	10.657	0	7.4244	6	1953100000	0.207338	95;134;112;51			tr|A0A087WQE6|A0A087WQE6_MOUSE Elongin-C (Fragment) OS=Mus musculus OX=10090 GN=Eloc PE=1 SV=1;tr|A0A087WNT1|A0A087WNT1_MOUSE Elongin-C OS=Mus musculus OX=10090 GN=Eloc PE=1 SV=1;sp|P83940|ELOC_MOUSE Elongin-C OS=Mus musculus OX=10090 GN=Eloc PE=1 SV=1;tr|
9	F8VQC7;A0A087WNW3;A0A087WRS1;A0A087WQ25;A0A087WS23;A0A087WQF8;A0A087WQI3;A0A087WPW5;A0A087WQD0;A0A087WP85;A0A087WQQ5;A0A087WQG4;A0A087WP14;A0A087WS29;A0A087WS04;A0A087WPX0;A0A087WP48;Q61595-10;Q61595-11;Q61595-5;Q61595-15;Q61595;Q61595-7;Q61595-2;Q61595-13;Q61595-8;Q61595-4;Q61595-6;Q61595-14;Q61595-3;Q61595-16;Q61595-12;Q61595-9	Kinectin	Ktn1	-0.147391	0.243943		18.5315	18.287	18.4089	18.9916	18.221	18.4571	18.4505	18.8188	18.6689	19.022	18.9373	18.609	18.5633	19.4325	19.3901	19.3368	cellular localization;cellular macromolecule localization;cellular process;establishment of localization;establishment of protein localization;localization;macromolecule localization;microtubule-based movement;microtubule-based process;nitrogen compound transport;organic substance transport;protein localization;protein transport;transport	binding;cytoskeletal protein binding;kinesin binding;protein binding	cellular anatomical entity;endoplasmic reticulum;endoplasmic reticulum membrane;intracellular membrane-bounded organelle;intracellular organelle;membrane;membrane-bounded organelle;organelle;organelle membrane		Endoplasmic reticulum membrane	Single-pass type II membrane protein	4	4	33	2.9	152.54	0	9.7069	7	76383000	0.584164	1327;1247;1275;1270;1253;1200;1252;1252;1247;1275;1275;1229;1280;1228;1224;1304;1223;1275;1304;1275;1275;1327;1280;1200;1253;1252;1247;1247;1229;1228;1224;1223;1252			tr|F8VQC7|F8VQC7_MOUSE Kinectin OS=Mus musculus OX=10090 GN=Ktn1 PE=1 SV=1;tr|A0A087WNW3|A0A087WNW3_MOUSE Kinectin OS=Mus musculus OX=10090 GN=Ktn1 PE=1 SV=1;tr|A0A087WRS1|A0A087WRS1_MOUSE Kinectin OS=Mus musculus OX=10090 GN=Ktn1 PE=1 SV=1;tr|A0A087WQ25|A
10	A0A087WNZ7;G5E870;Q3TP48;A0A087WQ02;A0A087WP92;A0A0B4J1N9;A0A087WS65;A0A087WRV6	E3 ubiquitin-protein ligase TRIP12	Trip12	-0.0560131	0.364948		19.8465	20.0043	19.8775	19.9383	19.9099	20.0482	19.9187	19.8249	19.7936	19.7861	20.1921	20.0234	19.8523	19.1253	19.2075	19.104	biological regulation;catabolic process;cellular aromatic compound metabolic process;cellular component organization;cellular component organization or biogenesis;cellular metabolic process;cellular nitrogen compound metabolic process;cellular process;cellular response to stimulus;cellular response to stress;chromatin organization;chromatin remodeling;DNA damage response;DNA metabolic process;DNA…	acyltransferase activity;aminoacyltransferase activity;binding;catalytic activity;catalytic activity, acting on a protein;cation binding;DNA-binding transcription factor binding;ion binding;metal ion binding;nuclear receptor binding;nuclear thyroid hormone receptor binding;protein binding;RNA polymerase II-specific DNA-binding transcription factor binding;transcription factor binding;transferase …	cellular anatomical entity;nuclear body;nuclear speck;nucleoplasm	Ubiquitin mediated proteolysis	Nucleoplasm;Nucleus		3	3	8	1.6	220.66	0	24.529	5	54261000	0.805194	1992;2025;146;346;423;982;65;830			tr|A0A087WNZ7|A0A087WNZ7_MOUSE E3 ubiquitin-protein ligase OS=Mus musculus OX=10090 GN=Trip12 PE=1 SV=1;sp|G5E870|TRIPC_MOUSE E3 ubiquitin-protein ligase TRIP12 OS=Mus musculus OX=10090 GN=Trip12 PE=1 SV=1;tr|Q3TP48|Q3TP48_MOUSE E3 ubiquitin-protein ligase
11	G5E8W1;A0A2U3TZ82;A0A087WPJ3;A0A087WPM2;B8QI36;Q99KW3-1;Q99KW3-4;Q99KW3;Q99KW3-2	TRIO and F-actin-binding protein	Triobp;Ppfia4	-0.17345	0.854946		19.9639	19.6755	19.935	20.0159	20.004	20.0748	19.826	19.9127	19.5235	20.1405	19.9928	19.908	19.8294	19.0854	19.0333	18.948	auditory receptor cell stereocilium organization;biological regulation;cell cycle;cell division;cell junction organization;cell projection organization;cellular component organization;cellular component organization or biogenesis;cellular process;inner ear receptor cell stereocilium organization;multicellular organismal process;nervous system process;neuron projection development;plasma membrane …	actin binding;actin filament binding;binding;cytoskeletal protein binding;enzyme binding;protein binding;protein-containing complex binding;ubiquitin protein ligase binding;ubiquitin-like protein ligase binding	actin cytoskeleton;cell junction;cellular anatomical entity;cytoplasm;cytoskeleton;cytosol;excitatory synapse;glutamatergic synapse;intracellular membrane-bounded organelle;intracellular non-membrane-bounded organelle;intracellular organelle;membrane-bounded organelle;microtubule organizing center;midbody;non-membrane-bounded organelle;nucleus;organelle;parallel fiber to Purkinje cell synapse;pre…		Centrosome;Cytoplasm;Cytoskeleton;Microtubule organizing center;Midbody;Nucleus		1	1	9	1.7	44.778	0.0087647	1.3557	4	2772400000	0.406481	402;627;892;1184;1187;580;1968;2014;2018			tr|G5E8W1|G5E8W1_MOUSE TRIO and F-actin-binding protein (Fragment) OS=Mus musculus OX=10090 GN=Triobp PE=1 SV=2;tr|A0A2U3TZ82|A0A2U3TZ82_MOUSE TRIO and F-actin-binding protein OS=Mus musculus OX=10090 GN=Triobp PE=1 SV=1;tr|A0A087WPJ3|A0A087WPJ3_MOUSE Prot
12	A0A087WPL5;E9QNN1;O70133;O70133-2;O70133-3;Q3UR42;A0A0R4J2C3;A0A087WRT3	ATP-dependent RNA helicase A	Dhx9	0.201892	1.29405		21.7585	21.757	21.9028	21.4994	21.6847	21.6286	21.8885	21.8007	21.8582	21.5904	21.596	21.7465	21.6901	21.7591	21.8046	21.6994	alternative mRNA splicing, via spliceosome;aromatic compound biosynthetic process;biological process involved in interspecies interaction between organisms;biological regulation;biosynthetic process;cell death;cellular aromatic compound metabolic process;cellular biosynthetic process;cellular component assembly;cellular component organization;cellular component organization or biogenesis;cellular…	3'-5' DNA helicase activity;3'-5' DNA/RNA helicase activity;3'-5' RNA helicase activity;adenyl nucleotide binding;adenyl ribonucleotide binding;anion binding;ATP binding;ATP hydrolysis activity;ATP-dependent activity;ATP-dependent activity, acting on DNA;ATP-dependent activity, acting on RNA;basal RNA polymerase II transcription machinery binding;basal transcription machinery binding;binding;carb…	actin cytoskeleton;catalytic complex;cellular anatomical entity;centrosome;CRD-mediated mRNA stability complex;cytoplasm;cytoplasmic ribonucleoprotein granule;cytoskeleton;cytosol;endonuclease complex;endoribonuclease complex;intracellular membrane-bounded organelle;intracellular non-membrane-bounded organelle;intracellular organelle;intracellular protein-containing complex;membrane-bounded organ…		Centrosome;Cytoplasm;Cytoskeleton;Microtubule organizing center;Nucleolus;Nucleoplasm;Nucleus		12	12	8	8.7	149.62	0	71.514	26	4314000000	0.313812	1383;1384;1380;1381;1164;735;459;47			tr|A0A087WPL5|A0A087WPL5_MOUSE RNA helicase OS=Mus musculus OX=10090 GN=Dhx9 PE=1 SV=1;tr|E9QNN1|E9QNN1_MOUSE RNA helicase OS=Mus musculus OX=10090 GN=Dhx9 PE=1 SV=1;sp|O70133|DHX9_MOUSE ATP-dependent RNA helicase A OS=Mus musculus OX=10090 GN=Dhx9 PE=1 SV
13	A0A087WPN7;A0A0A6YWN3	Immunoglobulin heavy variable 13-2	Ighv13-2	0.220851	0.151553		17.8613	18.0526	17.4467	16.8869	18.5728	17.2383	17.7824	17.6788	17.4321	17.5424	17.5931	17.2466	17.3697	14.2178	14.7114	14.5106	adaptive immune response;adaptive immune response based on somatic recombination of immune receptors built from immunoglobulin superfamily domains;B cell mediated immunity;immune effector process;immune response;immune system process;immunoglobulin mediated immune response;leukocyte mediated immunity;lymphocyte mediated immunity;response to stimulus	antigen binding;binding					1	1	2	9	11.343	0.0059356	1.5489	1	94505000	0.560411	100;119			tr|A0A087WPN7|A0A087WPN7_MOUSE Immunoglobulin heavy variable 13-2 OS=Mus musculus OX=10090 GN=Ighv13-2 PE=4 SV=2;tr|A0A0A6YWN3|A0A0A6YWN3_MOUSE Immunoglobulin heavy variable 13-2 (Fragment) OS=Mus musculus OX=10090 GN=Ighv13-2 PE=4 SV=1
14	A0A087WRU0;A0A087WQ94;A0A087WQM0;A0A6I8MWZ2;A0A087WQS0;A0A1D5RM59;E9Q0S6;A0A087WSC8;A0A087WR29;A0A087WP40;Q9DBT6	Tensin 1 (Fragment)	Tns1	0.514084	1.04282		17.0541	17.4129	17.277	16.571	16.4865	17.1442	16.3238	16.1085	16.9558	16.7749	17.041	16.2591	16.7581	17.0042	17.0526	16.6957	ameboidal-type cell migration;cell junction assembly;cell junction organization;cell migration;cell motility;cell-substrate junction assembly;cell-substrate junction organization;cellular component assembly;cellular component organization;cellular component organization or biogenesis;cellular process;fibroblast migration	actin binding;binding;catalytic activity;catalytic activity, acting on a protein;cation binding;cytoskeletal protein binding;hydrolase activity;hydrolase activity, acting on ester bonds;ion binding;metal ion binding;phosphatase activity;phosphoprotein phosphatase activity;phosphoric ester hydrolase activity;protein binding	anchoring junction;cell junction;cell surface;cell-substrate junction;cellular anatomical entity;cytoplasm;cytoskeleton;focal adhesion;intracellular non-membrane-bounded organelle;intracellular organelle;non-membrane-bounded organelle;organelle				6	6	11	5	181.79	0	39.033	7	263990000	0.0647747	1705;1719;1823;1844;1867;1880;1888;88;142;196;624			tr|A0A087WRU0|A0A087WRU0_MOUSE Tensin 1 (Fragment) OS=Mus musculus OX=10090 GN=Tns1 PE=1 SV=1;tr|A0A087WQ94|A0A087WQ94_MOUSE Tensin 1 (Fragment) OS=Mus musculus OX=10090 GN=Tns1 PE=1 SV=1;tr|A0A087WQM0|A0A087WQM0_MOUSE Tensin 1 OS=Mus musculus OX=10090 GN=
18	A0A087WQR9;Q9CY34	NEDD8-conjugating enzyme UBE2F	Ube2f	-0.192235	0.515552		18.2834	18.1931	18.4277	18.7909	18.3467	18.3433	18.4325	18.0835	18.4435	18.3801	18.6118	18.4524	18.5188	19.1975	19.2329	19.0987	macromolecule metabolic process;macromolecule modification;metabolic process;nitrogen compound metabolic process;organic substance metabolic process;organonitrogen compound metabolic process;post-translational protein modification;primary metabolic process;protein metabolic process;protein modification by small protein conjugation;protein modification by small protein conjugation or removal;prote…	acyltransferase activity;adenyl nucleotide binding;adenyl ribonucleotide binding;aminoacyltransferase activity;anion binding;ATP binding;binding;carbohydrate derivative binding;catalytic activity;catalytic activity, acting on a protein;heterocyclic compound binding;ion binding;NEDD8 conjugating enzyme activity;NEDD8 transferase activity;nucleoside phosphate binding;nucleotide binding;organic cycl…	cellular anatomical entity;intracellular membrane-bounded organelle;intracellular organelle;membrane-bounded organelle;nucleus;organelle	Ubiquitin mediated proteolysis			1	1	2	17.9	6.1631	0	4.4591	1	86064000	0.409881	56;185			tr|A0A087WQR9|A0A087WQR9_MOUSE NEDD8-conjugating enzyme UBE2F (Fragment) OS=Mus musculus OX=10090 GN=Ube2f PE=1 SV=1;sp|Q9CY34|UB2FA_MOUSE NEDD8-conjugating enzyme UBE2F OS=Mus musculus OX=10090 GN=Ube2f PE=1 SV=1
19	A0A087WQS2;Q9CQC6;A0A087WPF9;A0A087WS48	Basic leucine zipper and W2 domain-containing protein 1	Bzw1	-0.211374	1.49386		21.4045	21.4153	21.3697	21.4811	21.6551	21.6873	21.3263	21.3294	21.3597	21.5898	21.541	21.4102	21.4159	21.699	21.739	21.5831	biological regulation;post-transcriptional regulation of gene expression;regulation of amide metabolic process;regulation of biological process;regulation of biosynthetic process;regulation of cellular biosynthetic process;regulation of cellular metabolic process;regulation of cellular process;regulation of gene expression;regulation of macromolecule biosynthetic process;regulation of macromolecu…		cellular anatomical entity;cytoplasm				9	9	4	17.1	51.209	0	37.278	18	5334800000	0.286534	451;419;253;105			tr|A0A087WQS2|A0A087WQS2_MOUSE eIF5-mimic protein 2 OS=Mus musculus OX=10090 GN=Bzw1 PE=1 SV=1;sp|Q9CQC6|5MP2_MOUSE eIF5-mimic protein 2 OS=Mus musculus OX=10090 GN=Bzw1 PE=1 SV=1;tr|A0A087WPF9|A0A087WPF9_MOUSE eIF5-mimic protein 2 (Fragment) OS=Mus muscul
20	A0A087WQT6;O89110	Caspase-8;Caspase-8 subunit p18;Caspase-8 subunit p10	Casp8	-0.157066	0.454976		18.054	17.7689	18.1316	18.0912	18.3347	17.9997	18.2923	18.2459	17.9245	18.1383	17.9835	17.9287	18.4128	19.5945	19.5734	19.272	anatomical structure development;anatomical structure formation involved in morphogenesis;angiogenesis;animal organ development;apoptotic process;apoptotic signaling pathway;biological regulation;cardiac muscle tissue development;cell death;cell differentiation;cell surface receptor signaling pathway;cellular developmental process;cellular process;cellular response to abiotic stimulus;cellular re…	binding;catalytic activity;catalytic activity, acting on a protein;cysteine-type endopeptidase activity;cysteine-type endopeptidase activity involved in apoptotic process;cysteine-type endopeptidase activity involved in apoptotic signaling pathway;cysteine-type peptidase activity;cytokine receptor binding;death effector domain binding;death receptor binding;endopeptidase activity;enzyme binding;h…	caspase complex;catalytic complex;CD95 death-inducing signaling complex;cell body;cellular anatomical entity;cytoplasm;cytosol;death-inducing signaling complex;endopeptidase complex;intracellular membrane-bounded organelle;intracellular organelle;membrane;membrane protein complex;membrane-bounded organelle;mitochondrion;Noc complex;Noc1p-Noc2p complex;nuclear protein-containing complex;nucleoplas…	Alzheimer's disease;Apoptosis;Chagas disease (American trypanosomiasis);Huntington's disease;ko05152;NOD-like receptor signaling pathway;p53 signaling pathway;Pathways in cancer;RIG-I-like receptor signaling pathway;Toll-like receptor signaling pathway;Toxoplasmosis;Viral myocarditis	Cytoplasm		4	4	2	10	57.82	0	52.467	5	1080800000	0.497234	500;480			tr|A0A087WQT6|A0A087WQT6_MOUSE Caspase-8 OS=Mus musculus OX=10090 GN=Casp8 PE=1 SV=1;sp|O89110|CASP8_MOUSE Caspase-8 OS=Mus musculus OX=10090 GN=Casp8 PE=1 SV=1
22	A0A087WRE7;Q8R0N6-2;Q8R0N6	Hydroxyacid-oxoacid transhydrogenase, mitochondrial	Adhfe1	0.492627	3.27275		21.0687	20.9611	21.0826	20.5972	20.5431	20.494	21.0995	21.0429	21.1817	20.6066	20.4942	20.8111	20.6598	20.6784	20.5897	20.5615	2-oxoglutarate metabolic process;alpha-amino acid catabolic process;alpha-amino acid metabolic process;amide metabolic process;amino acid catabolic process;amino acid metabolic process;carboxylic acid catabolic process;carboxylic acid metabolic process;catabolic process;cellular catabolic process;cellular metabolic process;cellular process;dicarboxylic acid catabolic process;dicarboxylic acid met…	alcohol dehydrogenase (NAD+) activity;alcohol dehydrogenase [NAD(P)+] activity;binding;catalytic activity;cation binding;hydroxyacid-oxoacid transhydrogenase activity;ion binding;metal ion binding;oxidoreductase activity;oxidoreductase activity, acting on CH-OH group of donors;oxidoreductase activity, acting on the CH-OH group of donors, NAD or NADP as acceptor	cellular anatomical entity;intracellular membrane-bounded organelle;intracellular organelle;membrane-bounded organelle;mitochondrion;organelle		Mitochondrion		6	6	3	12.9	49.039	0	91.672	16	4858200000	0.0324828	457;419;465	252		tr|A0A087WRE7|A0A087WRE7_MOUSE Hydroxyacid-oxoacid transhydrogenase, mitochondrial (Fragment) OS=Mus musculus OX=10090 GN=Adhfe1 PE=1 SV=1;sp|Q8R0N6-2|HOT_MOUSE Isoform 2 of Hydroxyacid-oxoacid transhydrogenase, mitochondrial OS=Mus musculus OX=10090 GN=Ad
23	A0A087WRM8;A0A087WSS1;G3X9J4;E9QM90;Q148V7-2;Q148V7	LisH domain and HEAT repeat-containing protein KIAA1468	2310035C23Rik;Kiaa1468	0.0140851	0.0198141		17.5904	17.2867	16.9145	17.0376	17.4963	17.2156	16.8091	17.0349	17.2169	17.0998	17.0575	16.9255	16.8868	16.6707	16.8667	16.9128	cellular localization;cellular process;cholesterol transport;establishment of localization;establishment of localization in cell;intracellular cholesterol transport;intracellular lipid transport;intracellular sterol transport;intracellular transport;lipid transport;localization;organic hydroxy compound transport;organic substance transport;sterol transport;transport		cellular anatomical entity;cytoplasmic vesicle;endosome;Golgi apparatus subcompartment;intracellular membrane-bounded organelle;intracellular organelle;intracellular vesicle;membrane-bounded organelle;organelle;organelle subcompartment;recycling endosome;trans-Golgi network;vesicle		Golgi apparatus;Recycling endosome;trans-Golgi network		1	1	6	3.4	37.543	0	8.4937	3	21306000	0.961383	354;1192;1216;1216;1192;1216			tr|A0A087WRM8|A0A087WRM8_MOUSE RAB11-binding protein RELCH OS=Mus musculus OX=10090 GN=Relch PE=1 SV=1;tr|A0A087WSS1|A0A087WSS1_MOUSE RAB11-binding protein RELCH OS=Mus musculus OX=10090 GN=Relch PE=1 SV=1;tr|G3X9J4|G3X9J4_MOUSE RAB11-binding protein RELCH
24	A0A087WRN1;F8WI22;Q8K019-2;Q8K019;A0A087WQA0;Q8K019-3	Bcl-2-associated transcription factor 1	Bclaf1	0.267727	1.1028		17.2513	17.5324	17.3673	17.2725	17.0648	17.0104	17.1411	17.0785	17.5447	17.0384	17.2871	17.0904	17.0923	19.6011	19.6635	19.657	biological regulation;cellular process;cellular response to chemical stimulus;cellular response to cytokine stimulus;cellular response to leukemia inhibitory factor;cellular response to organic substance;cellular response to stimulus;cellular response to stress;DNA damage response;negative regulation of biological process;negative regulation of biosynthetic process;negative regulation of cellular…	binding;DNA binding;nucleic acid binding;organic cyclic compound binding;transcription coregulator activity;transcription regulator activity	cellular anatomical entity;cytoplasm;intracellular membrane-bounded organelle;intracellular organelle;mediator complex;membrane-bounded organelle;nuclear body;nuclear protein-containing complex;nuclear speck;nucleoplasm;nucleus;organelle;protein-containing complex		Cytoplasm;Nucleoplasm;Nucleus;Nucleus speckle		3	3	6	3.9	67.703	0.00061087	2.2405	3	5515300	0.217779	583;870;917;919;750;748			tr|A0A087WRN1|A0A087WRN1_MOUSE Bcl-2-associated transcription factor 1 (Fragment) OS=Mus musculus OX=10090 GN=Bclaf1 PE=1 SV=1;tr|F8WI22|F8WI22_MOUSE Bcl-2-associated transcription factor 1 OS=Mus musculus OX=10090 GN=Bclaf1 PE=1 SV=1;sp|Q8K019-2|BCLF1_MOU
25	A0A087WRY3;Q80XU3	Nuclear ubiquitous casein and cyclin-dependent kinase substrate 1	Nucks1	0.19493	1.04977		20.2583	20.4204	20.5497	20.248	20.1719	20.2238	20.7197	20.55	20.5078	20.0799	20.2185	20.2897	20.3414	19.9561	19.7539	19.8147	biological process involved in interaction with symbiont;biological process involved in interspecies interaction between organisms;biological process involved in symbiotic interaction;biological regulation;carbohydrate homeostasis;cellular aromatic compound metabolic process;cellular component organization;cellular component organization or biogenesis;cellular homeostasis;cellular metabolic proce…	binding;chromatin binding;DNA binding;DNA-binding transcription factor binding;double-stranded DNA binding;nucleic acid binding;organic cyclic compound binding;protein binding;protein-containing complex binding;single-stranded DNA binding;transcription coactivator activity;transcription coregulator activity;transcription factor binding;transcription regulator activity	cellular anatomical entity;chromatin;cytoplasm;intracellular membrane-bounded organelle;intracellular non-membrane-bounded organelle;intracellular organelle;membrane-bounded organelle;non-membrane-bounded organelle;nucleolus;nucleoplasm;nucleus;organelle;protein-containing complex;protein-DNA complex		Nucleus		3	3	2	10.7	26.184	0	4.0877	5	2943200000	0.344413	233;234			tr|A0A087WRY3|A0A087WRY3_MOUSE Nuclear ubiquitous casein and cyclin-dependent kinase substrate 1 OS=Mus musculus OX=10090 GN=Nucks1 PE=1 SV=1;sp|Q80XU3|NUCKS_MOUSE Nuclear ubiquitous casein and cyclin-dependent kinase substrate 1 OS=Mus musculus OX=10090 G
26	J3QQ16;A0A087WS16;E9PWQ3;D3YWD1	Collagen, type VI, alpha 3	Col6a3	-0.422684	0.583188		22.9828	23.7459	22.9873	23.5477	23.3853	24.051	23.0372	23.6587	23.0322	23.4349	23.9645	23.4447	23.5268	23.2464	23.2423	23.2095	cell adhesion;cellular process;response to carbohydrate;response to chemical;response to glucose;response to hexose;response to monosaccharide;response to organic substance;response to oxygen-containing compound;response to stimulus	endopeptidase inhibitor activity;endopeptidase regulator activity;enzyme inhibitor activity;enzyme regulator activity;molecular function inhibitor activity;molecular function regulator activity;peptidase inhibitor activity;peptidase regulator activity;serine-type endopeptidase inhibitor activity	cellular anatomical entity;collagen trimer;collagen-containing extracellular matrix;external encapsulating structure;extracellular matrix;extracellular space;membrane;plasma membrane;protein-containing complex;sarcolemma				48	48	4	21.3	288.69	0	323.31	110	21840000000	0.152403	2677;2677;3284;1703		1225;1267;1767	tr|J3QQ16|J3QQ16_MOUSE Collagen, type VI, alpha 3 OS=Mus musculus OX=10090 GN=Col6a3 PE=1 SV=1;tr|A0A087WS16|A0A087WS16_MOUSE Collagen, type VI, alpha 3 OS=Mus musculus OX=10090 GN=Col6a3 PE=1 SV=1;tr|E9PWQ3|E9PWQ3_MOUSE Collagen, type VI, alpha 3 OS=Mus m
28	B9EHT6;A0A087WSN6;B7ZNJ1;Q3UHL6;A0A087WR50;P11276;A0A087WS56;A0A087WS99;Q4KL80;A0A087WSU6	Fibronectin;Anastellin	Fn1	-0.694672	3.07747		22.8925	23.0027	22.8783	23.7112	23.4906	23.6557	22.8642	22.9986	22.8488	23.7115	23.713	23.1996	23.3011	22.7005	22.8009	22.6945	acute inflammatory response;acute-phase response;ameboidal-type cell migration;anatomical structure development;anatomical structure formation involved in morphogenesis;angiogenesis;animal organ development;biological process involved in interaction with symbiont;biological process involved in interspecies interaction between organisms;biological process involved in symbiotic interaction;biologic…	binding;carbohydrate derivative binding;cation binding;cell adhesion molecule binding;enzyme activator activity;enzyme binding;enzyme regulator activity;glycosaminoglycan binding;heparin binding;identical protein binding;integrin binding;ion binding;mercury ion binding;metal ion binding;molecular function activator activity;molecular function regulator activity;peptidase activator activity;peptid…	apical plasma membrane;basement membrane;cellular anatomical entity;collagen-containing extracellular matrix;endoplasmic reticulum-Golgi intermediate compartment;external encapsulating structure;extracellular exosome;extracellular matrix;extracellular membrane-bounded organelle;extracellular organelle;extracellular region;extracellular space;extracellular vesicle;fibrinogen complex;intracellular …	Amoebiasis;Bacterial invasion of epithelial cells;ECM-receptor interaction;Focal adhesion;Pathways in cancer;Regulation of actin cytoskeleton;Small cell lung cancer	Extracellular matrix;Extracellular space;Secreted		31	31	10	18.3	250.29	0	323.31	64	14918000000	0.0118316	2271;2296;2176;2361;2386;2477;2266;200;383;67		77;79;88;98;401;420;2117;2119	tr|B9EHT6|B9EHT6_MOUSE Fibronectin OS=Mus musculus OX=10090 GN=Fn1 PE=1 SV=1;tr|A0A087WSN6|A0A087WSN6_MOUSE Fibronectin OS=Mus musculus OX=10090 GN=Fn1 PE=1 SV=1;tr|B7ZNJ1|B7ZNJ1_MOUSE Fibronectin OS=Mus musculus OX=10090 GN=Fn1 PE=1 SV=1;tr|Q3UHL6|Q3UHL6_
29	S4R1Y6;A0A1D5RLZ3;A0A087WSP0;E9Q9X1;S4R1P5;Q91ZU6-2;Q91ZU6;Q91ZU6-3;Q91ZU6-4	Dystonin	Dst	-0.486947	1.17884		16.3574	16.005	16.3793	16.4426	16.8075	16.9524	16.8701	16.6415	16.2538	16.6305	16.8323	16.6341	16.5286	15.6193	16.1152	16.2557	anatomical structure morphogenesis;axo-dendritic transport;axonal transport;axonogenesis;cell adhesion;cell junction assembly;cell junction organization;cell motility;cell projection morphogenesis;cell projection organization;cell-substrate junction assembly;cell-substrate junction organization;cellular anatomical entity morphogenesis;cellular component assembly;cellular component organization;ce…	actin binding;binding;calcium ion binding;cation binding;cell adhesion molecule binding;cytoskeletal protein binding;identical protein binding;integrin binding;ion binding;metal ion binding;microtubule binding;microtubule plus-end binding;protein binding;protein dimerization activity;protein homodimerization activity;protein-containing complex binding;signaling receptor binding;structural molecul…	actin cytoskeleton;actin filament bundle;actomyosin;anchoring junction;axon;axon cytoplasm;cell cortex;cell junction;cell leading edge;cell projection;cell-cell contact zone;cell-cell junction;cell-substrate junction;cellular anatomical entity;contractile actin filament bundle;cytoplasm;cytoplasmic region;cytoplasmic side of membrane;cytoplasmic side of plasma membrane;cytoplasmic vesicle;cytoske…		Axon;Cell cortex;Cell junction;Cell membrane;Cell projection;Cytoplasm;Cytoskeleton;Endoplasmic reticulum membrane;H zone;Hemidesmosome;Membrane;Myofibril;Nucleus;Nucleus envelope;Sarcolemma;Sarcomere;Stress fiber;Z line	Lipid-anchor;Single-pass membrane protein	1	1	9	0.8	186.94	0.00032321	2.8333	1	12934000	0.0647098	1638;1674;5175;7406;7717;5379;7393;7400;7406			tr|S4R1Y6|S4R1Y6_MOUSE Dystonin (Fragment) OS=Mus musculus OX=10090 GN=Dst PE=1 SV=2;tr|A0A1D5RLZ3|A0A1D5RLZ3_MOUSE Dystonin (Fragment) OS=Mus musculus OX=10090 GN=Dst PE=1 SV=1;tr|A0A087WSP0|A0A087WSP0_MOUSE Dystonin OS=Mus musculus OX=10090 GN=Dst PE=1 S
30	Q8C3V4;A0A087WSP5;P42225;Q99K94;Q8CFQ1;A0A087WRI1;A0A087WSQ5	Signal transducer and activator of transcription;Signal transducer and activator of transcription 1	Stat1	-0.30836	2.14355		19.5556	19.6051	19.588	19.8882	19.9953	19.7903	19.6938	19.654	19.6385	19.9494	19.9929	19.7316	19.6508	19.1619	19.1953	19.281	activation of cysteine-type endopeptidase activity involved in apoptotic process;anatomical structure development;aromatic compound biosynthetic process;biological process involved in interspecies interaction between organisms;biological regulation;biosynthetic process;blood circulation;cell differentiation;cell differentiation involved in kidney development;cell differentiation involved in metan…	binding;CCR chemokine receptor binding;CCR5 chemokine receptor binding;chemokine receptor binding;chromatin binding;cis-regulatory region sequence-specific DNA binding;core promoter sequence-specific DNA binding;cytokine receptor binding;DNA binding;DNA-binding transcription factor activity;DNA-binding transcription factor activity, RNA polymerase II-specific;DNA-binding transcription factor bind…	axon;cell projection;cellular anatomical entity;chromatin;cytoplasm;cytosol;dendrite;intracellular membrane-bounded organelle;intracellular non-membrane-bounded organelle;intracellular organelle;ISGF3 complex;membrane-bounded organelle;neuron projection;non-membrane-bounded organelle;nuclear protein-containing complex;nucleolus;nucleoplasm;nucleus;organelle;perinuclear region of cytoplasm;plasma …	Chemokine signaling pathway;Hepatitis C;Jak-STAT signaling pathway;ko05152;Leishmaniasis;Measles;Osteoclast differentiation;Pancreatic cancer;Pathways in cancer;Toll-like receptor signaling pathway;Toxoplasmosis	Cytoplasm;Nucleus		6	6	7	9.5	87.314	0	14.955	9	1000400000	0.131796	749;755;749;712;243;131;154			tr|Q8C3V4|Q8C3V4_MOUSE Signal transducer and activator of transcription OS=Mus musculus OX=10090 GN=Stat1 PE=1 SV=1;tr|A0A087WSP5|A0A087WSP5_MOUSE Signal transducer and activator of transcription OS=Mus musculus OX=10090 GN=Stat1 PE=1 SV=1;sp|P42225|STAT1_
31	A0A087WSR2;E9QN99;A0A087WPF8;A0A087WRJ2;Q8VCR7;A0A087WP24;A0A1L1SRH5;A0A1L1SUX1	Alpha/beta hydrolase domain-containing protein 14B	Abhd14b	0.17444	1.64289		23.2025	23.1543	23.1338	22.9483	23.0769	22.942	23.2315	23.1439	23.1297	23.0075	22.9483	23.0472	22.9882	23.0133	22.9844	22.9327	biological regulation;positive regulation of biological process;positive regulation of biosynthetic process;positive regulation of cellular biosynthetic process;positive regulation of cellular metabolic process;positive regulation of cellular process;positive regulation of DNA-templated transcription;positive regulation of macromolecule biosynthetic process;positive regulation of macromolecule me…	acetyltransferase activity;acyltransferase activity;acyltransferase activity, transferring groups other than amino-acyl groups;catalytic activity;catalytic activity, acting on a protein;hydrolase activity;N-acetyltransferase activity;N-acyltransferase activity;peptide N-acetyltransferase activity;peptide-lysine-N-acetyltransferase activity;transferase activity	cellular anatomical entity;cytoplasm;cytosol;intracellular membrane-bounded organelle;intracellular non-membrane-bounded organelle;intracellular organelle;membrane-bounded organelle;non-membrane-bounded organelle;nucleolus;nucleoplasm;nucleus;organelle		Cytoplasm;Nucleus		10	10	8	59.8	20.629	0	73.468	51	38695000000	0.361134	194;210;174;151;210;142;76;96	138	138	tr|A0A087WSR2|A0A087WSR2_MOUSE Protein ABHD14B (Fragment) OS=Mus musculus OX=10090 GN=Abhd14b PE=1 SV=1;tr|E9QN99|E9QN99_MOUSE Protein ABHD14B OS=Mus musculus OX=10090 GN=Abhd14b PE=1 SV=1;tr|A0A087WPF8|A0A087WPF8_MOUSE Protein ABHD14B (Fragment) OS=Mus mu
32	A0A0A0MQ68;Q60759;D3Z4I2;A2A7B5	Glutaryl-CoA dehydrogenase, mitochondrial	Gcdh	0.328672	1.79769		22.603	22.4913	22.7176	22.365	22.266	22.1948	22.6557	22.6015	22.7573	22.3388	22.1692	22.4044	22.3361	22.9667	22.8849	22.9055	acyl-CoA biosynthetic process;acyl-CoA metabolic process;alpha-amino acid metabolic process;amide biosynthetic process;amide metabolic process;amine metabolic process;amino acid metabolic process;aromatic amino acid metabolic process;aromatic compound biosynthetic process;biogenic amine metabolic process;biological regulation;biosynthetic process;carbohydrate derivative biosynthetic process;carbo…	acyl-CoA binding;acyl-CoA dehydrogenase activity;adenyl nucleotide binding;adenyl ribonucleotide binding;amide binding;anion binding;binding;carbohydrate derivative binding;catalytic activity;catalytic activity, acting on a protein;DNA binding;DNA-binding transcription activator activity;DNA-binding transcription activator activity, RNA polymerase II-specific;DNA-binding transcription factor acti…	cellular anatomical entity;Golgi apparatus;intracellular membrane-bounded organelle;intracellular organelle;intracellular organelle lumen;membrane;membrane-bounded organelle;membrane-enclosed lumen;mitochondrial inner membrane;mitochondrial matrix;mitochondrial membrane;mitochondrion;nucleoplasm;nucleus;organelle;organelle inner membrane;organelle lumen;organelle membrane	Benzoate degradation;Fatty acid metabolism;Lysine degradation;Tryptophan metabolism	Mitochondrion matrix		17	17	4	46.8	49.57	0	323.31	42	28159000000	0.12277	447;438;75;1709	124;237;241	124;185	tr|A0A0A0MQ68|A0A0A0MQ68_MOUSE Glutaryl-CoA dehydrogenase, mitochondrial OS=Mus musculus OX=10090 GN=Gcdh PE=1 SV=1;sp|Q60759|GCDH_MOUSE Glutaryl-CoA dehydrogenase, mitochondrial OS=Mus musculus OX=10090 GN=Gcdh PE=1 SV=2
33	A0A0A0MQ76;Q6DFW4;A0A087WP00;A0A087WQ46;A0A087WNW0	Nucleolar protein 58	Nop58	0.271695	1.44761		19.7647	19.5849	19.7245	19.4516	19.2891	19.5183	19.6361	19.511	19.6031	19.4092	19.4612	19.4013	19.528	20.0591	20.056	19.957	cellular component biogenesis;cellular component organization or biogenesis;cellular process;localization;macromolecule localization;ribonucleoprotein complex biogenesis;ribosomal small subunit biogenesis;ribosome biogenesis;RNA localization;snoRNA localization	ATPase binding;basal RNA polymerase II transcription machinery binding;basal transcription machinery binding;binding;enzyme binding;general transcription initiation factor binding;nucleic acid binding;organic cyclic compound binding;protein binding;protein-containing complex binding;RNA binding;RNA polymerase II general transcription initiation factor binding;snoRNA binding;TFIID-class transcript…	box C/D RNP complex;Cajal body;cellular anatomical entity;cytosol;fibrillar center;intracellular non-membrane-bounded organelle;intracellular organelle;non-membrane-bounded organelle;nuclear body;nucleolus;nucleoplasm;organelle;preribosome;pre-snoRNP complex;protein-containing complex;ribonucleoprotein complex;small-subunit processome;sno(s)RNA-containing ribonucleoprotein complex	Ribosome biogenesis in eukaryotes	Nucleolus;Nucleoplasm;Nucleus		4	4	5	11.3	50.063	0	7.3435	7	1629300000	0.192024	444;536;195;213;60			tr|A0A0A0MQ76|A0A0A0MQ76_MOUSE Nucleolar protein 58 OS=Mus musculus OX=10090 GN=Nop58 PE=1 SV=1;sp|Q6DFW4|NOP58_MOUSE Nucleolar protein 58 OS=Mus musculus OX=10090 GN=Nop58 PE=1 SV=1;tr|A0A087WP00|A0A087WP00_MOUSE Nucleolar protein 58 (Fragment) OS=Mus mus
34	S4R294;S4R2J9;A0A0A0MQ79;Q3TLH4-5;Q3TLH4;S4R2E2;S4R298;S4R2L9;S4R209	Protein PRRC2C	Prrc2c	0.0497716	0.285309		20.0848	20.1622	20.0599	19.9741	20.1777	20.0058	20.1636	20.1318	20.1182	19.9346	20.105	20.1587	20.1211	19.8768	19.7315	19.9105	cell differentiation;cellular component assembly;cellular component organization;cellular component organization or biogenesis;cellular developmental process;cellular process;developmental process;hematopoietic progenitor cell differentiation;non-membrane-bounded organelle assembly;organelle assembly;organelle organization;stress granule assembly		cellular anatomical entity;cytoplasmic ribonucleoprotein granule;cytoplasmic stress granule;cytosol;intracellular non-membrane-bounded organelle;intracellular organelle;non-membrane-bounded organelle;organelle;ribonucleoprotein granule;supramolecular complex				8	8	9	3.5	298.11	0	49.632	11	1289500000	0.828406	2724;2765;2844;2767;2846;564;149;1276;1515	2292		tr|S4R294|S4R294_MOUSE Protein PRRC2C OS=Mus musculus OX=10090 GN=Prrc2c PE=1 SV=1;tr|S4R2J9|S4R2J9_MOUSE Protein PRRC2C OS=Mus musculus OX=10090 GN=Prrc2c PE=1 SV=1;tr|A0A0A0MQ79|A0A0A0MQ79_MOUSE Protein PRRC2C OS=Mus musculus OX=10090 GN=Prrc2c PE=1 SV=1
35	A0A0G2JFY0;A0A0A0MQ80;Q3UMC0;D3Z0U5;D6RGM7;D3Z4J2;Q9D3R6-3;Q9D3R6	Spermatogenesis-associated protein 5;Katanin p60 ATPase-containing subunit A-like 2	Spata5;Katnal2	0.0670605	0.203226		18.3141	18.1652	18.3272	18.4343	18.0865	18.0845	18.4835	18.0701	18.1889	18.1185	18.1271	18.0912	18.0963	17.617	17.8929	17.8497	anatomical structure development;animal organ development;brain development;cell differentiation;cellular component biogenesis;cellular component organization;cellular component organization or biogenesis;cellular developmental process;cellular process;cytoskeleton organization;developmental process;developmental process involved in reproduction;gamete generation;male gamete generation;microtubul…	adenyl nucleotide binding;adenyl ribonucleotide binding;anion binding;ATP binding;ATP hydrolysis activity;ATP-dependent activity;binding;carbohydrate derivative binding;catalytic activity;catalytic activity, acting on a protein;cytoskeletal protein binding;heterocyclic compound binding;hydrolase activity;hydrolase activity, acting on acid anhydrides;hydrolase activity, acting on acid anhydrides, …	cellular anatomical entity;cytoplasm;intracellular membrane-bounded organelle;intracellular non-membrane-bounded organelle;intracellular organelle;membrane-bounded organelle;microtubule;mitochondrion;non-membrane-bounded organelle;organelle;polymeric cytoskeletal fiber;spindle;spindle pole;supramolecular complex;supramolecular fiber;supramolecular polymer	Ribosome biogenesis in eukaryotes	Cytoplasm;Cytoskeleton;Mitochondrion;Spindle;Spindle pole		2	2	8	3.6	91.287	0	3.4598	5	371730000	0.790364	842;892;893;277;372;495;409;539			tr|A0A0G2JFY0|A0A0G2JFY0_MOUSE ATPase family protein 2 homolog OS=Mus musculus OX=10090 GN=Spata5 PE=1 SV=1;tr|A0A0A0MQ80|A0A0A0MQ80_MOUSE Vesicle-fusing ATPase OS=Mus musculus OX=10090 GN=Spata5 PE=1 SV=1;sp|Q3UMC0|SPAT5_MOUSE Ribosome biogenesis protein
36	A0A0A0MQ90;P97352	Protein S100-A13	S100a13	0.203061	2.24841		21.8573	21.8578	21.9323	21.7245	21.6857	21.628	21.8735	21.8573	21.8518	21.714	21.6568	21.7033	21.7901	20.648	20.2435	20.5234	biological regulation;cellular localization;cellular macromolecule localization;cellular process;establishment of localization;establishment of protein localization;localization;macromolecule localization;nitrogen compound transport;organic substance transport;positive regulation of biological process;positive regulation of biosynthetic process;positive regulation of canonical NF-kappaB signal tr…	binding;calcium ion binding;calcium-dependent protein binding;cation binding;copper ion binding;fibroblast growth factor binding;growth factor binding;identical protein binding;ion binding;lipid binding;metal ion binding;protein binding;protein dimerization activity;protein homodimerization activity;RAGE receptor binding;signaling receptor binding;transition metal ion binding;zinc ion binding	cellular anatomical entity;collagen-containing extracellular matrix;cytoplasm;cytosol;external encapsulating structure;extracellular matrix;extracellular space;intracellular membrane-bounded organelle;intracellular non-membrane-bounded organelle;intracellular organelle;membrane;membrane-bounded organelle;non-membrane-bounded organelle;nucleolus;nucleoplasm;nucleus;organelle;perinuclear region of …		Cytoplasm;Secreted		6	6	2	30	17.744	0	15.559	17	6552600000	0.280826	160;98			tr|A0A0A0MQ90|A0A0A0MQ90_MOUSE Protein S100-A13 OS=Mus musculus OX=10090 GN=S100a13 PE=1 SV=1;sp|P97352|S10AD_MOUSE Protein S100-A13 OS=Mus musculus OX=10090 GN=S100a13 PE=1 SV=1
37	A0A0R4J0X5;A0A0A0MQA3;P07758;Q00896;D3YZL0	Alpha-1-antitrypsin 1-1;Alpha-1-antitrypsin 1-3	Serpina1a;Serpina1c	0.531553	1.98498		22.1004	22.1996	22.4334	21.8339	21.6767	21.6281	22.1851	22.2202	22.3041	21.8602	21.4933	21.9465	21.8989	23.4963	23.5011	23.5112	acute inflammatory response;acute-phase response;defense response;glycosylation;inflammatory response;macromolecule glycosylation;macromolecule metabolic process;macromolecule modification;metabolic process;nitrogen compound metabolic process;organic substance metabolic process;organonitrogen compound metabolic process;primary metabolic process;protein glycosylation;protein metabolic process;prot…	binding;endopeptidase inhibitor activity;endopeptidase regulator activity;enzyme binding;enzyme inhibitor activity;enzyme regulator activity;identical protein binding;molecular function inhibitor activity;molecular function regulator activity;peptidase inhibitor activity;peptidase regulator activity;protease binding;protein binding;serine-type endopeptidase inhibitor activity	cellular anatomical entity;collagen-containing extracellular matrix;endoplasmic reticulum;external encapsulating structure;extracellular matrix;extracellular region;extracellular space;Golgi apparatus;intracellular membrane-bounded organelle;intracellular organelle;membrane-bounded organelle;organelle	Complement and coagulation cascades	Secreted		14	5	5	34.6	45.854	0	162.84	36	14167000000	0.0367243	413;436;413;412;96			tr|A0A0R4J0X5|A0A0R4J0X5_MOUSE Alpha-1-antitrypsin 1-3 OS=Mus musculus OX=10090 GN=Serpina1c PE=1 SV=1;tr|A0A0A0MQA3|A0A0A0MQA3_MOUSE Alpha-1-antitrypsin 1-1 OS=Mus musculus OX=10090 GN=Serpina1a PE=1 SV=1;sp|P07758|A1AT1_MOUSE Alpha-1-antitrypsin 1-1 OS=M
38	A0A0A0MQA5;P68368;A0A087WQS4;A0A087WRB4;A0A087WSB0;A0A087WSL5;Q3UX10	Tubulin alpha-4A chain	Tuba4a	0.427455	2.69611		21.0427	20.9982	21.0443	20.7164	20.5408	20.5456	21.0278	20.8977	20.895	20.6627	20.5376	20.6339	20.6759	20.5713	20.6357	20.5186	cell cycle;cellular component organization;cellular component organization or biogenesis;cellular process;cytoskeleton organization;microtubule cytoskeleton organization;microtubule-based process;mitotic cell cycle;organelle organization	anion binding;binding;carbohydrate derivative binding;catalytic activity;cation binding;enzyme binding;GTP binding;guanyl nucleotide binding;guanyl ribonucleotide binding;heterocyclic compound binding;hydrolase activity;ion binding;kinase binding;metal ion binding;nucleoside phosphate binding;nucleotide binding;organic cyclic compound binding;protein binding;protein kinase binding;purine nucleoti…	cellular anatomical entity;cytoplasm;cytoskeleton;intracellular non-membrane-bounded organelle;intracellular organelle;microtubule;microtubule cytoskeleton;non-membrane-bounded organelle;organelle;polymeric cytoskeletal fiber;supramolecular complex;supramolecular fiber;supramolecular polymer	Gap junction;Pathogenic Escherichia coli infection;Phagosome	Cytoplasm;Cytoskeleton		18	3	7	36.9	52.793	0	15.091	14	12579000000	0.050181	477;448;125;100;81;89;446	376	344;345	tr|A0A0A0MQA5|A0A0A0MQA5_MOUSE Tubulin alpha chain (Fragment) OS=Mus musculus OX=10090 GN=Tuba4a PE=1 SV=1;sp|P68368|TBA4A_MOUSE Tubulin alpha-4A chain OS=Mus musculus OX=10090 GN=Tuba4a PE=1 SV=1
39	A0A0A0MQB0;Q4PJX1-3;Q4PJX1-2;Q4PJX1	Protein odr-4 homolog	BC003331;Odr4	-0.225824	1.13474		20.678	20.5343	20.7781	20.7675	20.9617	20.9388	20.6208	20.6589	20.5218	20.7622	20.7905	20.7364	20.682	20.3895	20.1831	20.329	cellular localization;cellular macromolecule localization;cellular process;localization;macromolecule localization;protein localization		cellular anatomical entity;membrane		Membrane	Multi-pass membrane protein	2	2	4	5.3	38.111	0	3.063	7	744680000	0.278727	339;415;425;447			tr|A0A0A0MQB0|A0A0A0MQB0_MOUSE Protein odr-4 homolog OS=Mus musculus OX=10090 GN=Odr4 PE=1 SV=1;sp|Q4PJX1-3|ODR4_MOUSE Isoform 3 of Protein odr-4 homolog OS=Mus musculus OX=10090 GN=Odr4;sp|Q4PJX1-2|ODR4_MOUSE Isoform 2 of Protein odr-4 homolog OS=Mus musc
40	A0A1B0GR99;A0A0A0MQC3;A0A1B0GSD0;Q9CRB3	5-hydroxyisourate hydrolase	Urah	0.669097	1.33011		20.3374	20.1031	20.188	19.9295	19.5425	19.1493	20.4495	20.001	20.1667	19.8543	19.0794	19.6509	19.5344	19.2655	19.9019	19.8634	2'-deoxyribonucleotide metabolic process;adenosine catabolic process;adenosine metabolic process;allantoin metabolic process;amide catabolic process;amide metabolic process;AMP catabolic process;AMP metabolic process;aromatic compound catabolic process;carbohydrate derivative catabolic process;carbohydrate derivative metabolic process;catabolic process;cellular aromatic compound metabolic process…	binding;catalytic activity;hormone activity;hormone binding;hydrolase activity;hydrolase activity, acting on carbon-nitrogen (but not peptide) bonds;hydrolase activity, acting on carbon-nitrogen (but not peptide) bonds, in cyclic amides;hydroxyisourate hydrolase activity;molecular function activator activity;molecular function regulator activity;protein binding;receptor ligand activity;signaling …	cellular anatomical entity;extracellular region;intracellular membrane-bounded organelle;intracellular organelle;membrane-bounded organelle;microbody;mitochondrion;organelle;peroxisome	Purine metabolism	Peroxisome;Secreted		3	3	4	30.8	12.067	0	5.921	5	17607000000	0.031905	104;141;153;118	45		tr|A0A1B0GR99|A0A1B0GR99_MOUSE 5-hydroxyisourate hydrolase (Fragment) OS=Mus musculus OX=10090 GN=Urah PE=1 SV=1;tr|A0A0A0MQC3|A0A0A0MQC3_MOUSE 5-hydroxyisourate hydrolase OS=Mus musculus OX=10090 GN=Urah PE=1 SV=1;tr|A0A1B0GSD0|A0A1B0GSD0_MOUSE Transthyre
41	A2A5Y6;A0A0A0MQC7;P10637	Microtubule-associated protein;Microtubule-associated protein tau	Mapt	-0.38153	2.17471		17.1615	17.127	17.2227	17.6481	17.4196	17.588	17.179	17.0005	16.97	17.5654	17.7245	17.6754	17.351	16.817	16.4642	16.5348	adult behavior;adult locomotory behavior;adult walking behavior;amyloid fibril formation;anatomical structure morphogenesis;apoptotic signaling pathway;axo-dendritic transport;axon extension;axonogenesis;behavior;biological regulation;cell growth;cell junction assembly;cell junction organization;cell migration;cell motility;cell projection morphogenesis;cell projection organization;cellular anato…	apolipoprotein binding;binding;cytoskeletal protein binding;DNA binding;enzyme binding;heat shock protein binding;Hsp90 protein binding;identical protein binding;kinase binding;lipoprotein particle binding;microtubule binding;microtubule lateral binding;nucleic acid binding;organic cyclic compound binding;phosphatase binding;protein binding;protein domain specific binding;protein kinase binding;p…	axolemma;axon;axonal growth cone;axoneme;cell body;cell projection;cell projection membrane;cellular anatomical entity;cytoplasm;cytoplasmic ribonucleoprotein granule;cytoplasmic side of membrane;cytoplasmic side of plasma membrane;cytoskeleton;cytosol;dendrite;extracellular region;glial cell projection;growth cone;inclusion body;intracellular anatomical structure;intracellular membrane-bounded o…	Alzheimer's disease;MAPK signaling pathway	Axon;Cell membrane;Cell projection;Cytoplasm;Cytoskeleton;Cytosol;Dendrite	Peripheral membrane protein	1	1	3	2.4	78.085	0	6.5355	2	66689000	0.0787372	749;733;733			tr|A2A5Y6|A2A5Y6_MOUSE Microtubule-associated protein OS=Mus musculus OX=10090 GN=Mapt PE=1 SV=1;tr|A0A0A0MQC7|A0A0A0MQC7_MOUSE Microtubule-associated protein OS=Mus musculus OX=10090 GN=Mapt PE=1 SV=1;sp|P10637|TAU_MOUSE Microtubule-associated protein tau
42	A0A0A0MQD4;Q8K201	Keratinocyte-associated transmembrane protein 2	9530068E07Rik;Kct2	-0.0524495	0.202329		17.5807	17.4906	17.6314	17.4408	17.6808	17.7384	17.8773	17.6218	17.7899	17.4922	17.3467	17.2719	17.7697	17.1143	17.3094	17.3937			cellular anatomical entity;membrane		Membrane	Single-pass type I membrane protein	1	1	2	5.2	27.292	0	5.5487	2	22643000	0.828248	251;259			tr|A0A0A0MQD4|A0A0A0MQD4_MOUSE RIKEN cDNA 9530068E07 gene OS=Mus musculus OX=10090 GN=9530068E07Rik PE=1 SV=1;sp|Q8K201|KCT2_MOUSE Keratinocyte-associated transmembrane protein 2 OS=Mus musculus OX=10090 GN=Kct2 PE=1 SV=2
43	Q8K2H2;A0A0A0MQF5;F6VDQ9	OTU domain-containing protein 6B	Otud6b	0.0432574	0.0938048		17.7216	17.3153	17.7547	17.3879	17.6091	17.6649	17.6105	17.9372	17.4431	17.1508	17.6904	17.3024	17.4134	14.8711	15.0664	15.03	biological regulation;cell population proliferation;cellular component assembly;cellular component organization;cellular component organization or biogenesis;cellular process;macromolecule metabolic process;macromolecule modification;metabolic process;negative regulation of amide metabolic process;negative regulation of biological process;negative regulation of biosynthetic process;negative regul…	catalytic activity;catalytic activity, acting on a protein;cysteine-type deubiquitinase activity;cysteine-type peptidase activity;deubiquitinase activity;hydrolase activity;peptidase activity;ubiquitin-like protein peptidase activity	eukaryotic translation initiation factor 4F complex;intracellular protein-containing complex;protein-containing complex;RNA cap binding complex				2	2	3	7.1	33.758	0	22.799	5	108700000	0.876376	294;325;110			sp|Q8K2H2|OTU6B_MOUSE Deubiquitinase OTUD6B OS=Mus musculus OX=10090 GN=Otud6b PE=1 SV=1;tr|A0A0A0MQF5|A0A0A0MQF5_MOUSE Ubiquitinyl hydrolase 1 OS=Mus musculus OX=10090 GN=Otud6b PE=1 SV=1;tr|F6VDQ9|F6VDQ9_MOUSE Deubiquitinase OTUD6B OS=Mus musculus OX=100
45	A0A140LJG8;A0A140LHQ5;A0A140LJC8;A0A140LJJ0;A0A140LIN0;A0A140LJ78;A2AEV2;A0A140LJ16;F6YHS5;F7CAT9;F6Q8K5;A0A140LHM4;A0A140LHZ1;A0A140LJ74;A0A0A0MQH0;F6QP00;A0A140LI37;S4R186;Q91VM3-2;Q91VM3	WD repeat domain phosphoinositide-interacting protein 4	Wdr45	0.279167	0.851881		17.136	17.1407	17.5515	16.8807	17.1051	17.005	17.3246	17.3801	17.4168	17.2978	17.0103	16.9702	16.9316	16.389	16.5941	16.3357	autophagosome assembly;autophagosome organization;autophagy;autophagy of mitochondrion;biological regulation;catabolic process;cell communication;cellular catabolic process;cellular component assembly;cellular component disassembly;cellular component organization;cellular component organization or biogenesis;cellular localization;cellular macromolecule localization;cellular metabolic process;cell…	anion binding;binding;enzyme binding;ion binding;kinase binding;lipid binding;phosphatidylinositol binding;phosphatidylinositol bisphosphate binding;phosphatidylinositol phosphate binding;phosphatidylinositol-3,5-bisphosphate binding;phosphatidylinositol-3-phosphate binding;phospholipid binding;protein binding;protein kinase binding	cellular anatomical entity;cytosol;extrinsic component of membrane;membrane;phagophore assembly site;phagophore assembly site membrane		Cytoplasm;Preautophagosomal structure		1	1	20	25	5.9938	0.00063939	2.7241	2	218480000	0.226682	56;80;293;293;289;287;224;208;146;145;145;136;136;136;110;109;83;83;346;360			tr|A0A140LJG8|A0A140LJG8_MOUSE WD repeat domain phosphoinositide-interacting protein 4 OS=Mus musculus OX=10090 GN=Wdr45 PE=1 SV=1;tr|A0A140LHQ5|A0A140LHQ5_MOUSE WD repeat domain phosphoinositide-interacting protein 4 OS=Mus musculus OX=10090 GN=Wdr45 PE=1
47	A0A0A0MQL2;E9PUH0;Q80WR5	UPF0688 protein C1orf174 homolog	A430005L14Rik	0.0480302	0.0437377		16.2426	17.3323	16.8909	16.5461	17.174	16.6016	16.7933	16.9788	17.038	16.5307	16.9861	17.2356	16.6665	16.0932	16.4383	16.4498			cellular anatomical entity;intracellular membrane-bounded organelle;intracellular organelle;membrane-bounded organelle;nucleoplasm;nucleus;organelle		Nucleus		1	1	3	9.6	17.772	0	48.099	5	143560000	0.898787	166;192;230			tr|A0A0A0MQL2|A0A0A0MQL2_MOUSE RIKEN cDNA A430005L14 gene (Fragment) OS=Mus musculus OX=10090 GN=A430005L14Rik PE=1 SV=1;tr|E9PUH0|E9PUH0_MOUSE RIKEN cDNA A430005L14 gene OS=Mus musculus OX=10090 GN=A430005L14Rik PE=1 SV=1;sp|Q80WR5|CA174_MOUSE UPF0688 pro
48	A0A0A0MQM0;P63242;Q8BGY2;J3QPS8	Eukaryotic translation initiation factor 5A;Eukaryotic translation initiation factor 5A-1;Eukaryotic translation initiation factor 5A-2	Eif5a;Eif5a2	0.112707	1.08321		21.7401	21.7509	21.7693	21.7302	21.5651	21.6269	21.7935	21.7064	21.7325	21.6094	21.4956	21.7372	21.6694	22.1564	22.2838	22.2429	biological regulation;biosynthetic process;cellular biosynthetic process;cellular metabolic process;cellular process;macromolecule biosynthetic process;macromolecule metabolic process;metabolic process;negative regulation of apoptotic process;negative regulation of biological process;negative regulation of cellular process;negative regulation of programmed cell death;organic substance biosyntheti…	binding;nucleic acid binding;organic cyclic compound binding;protein-containing complex binding;ribonucleoprotein complex binding;ribosome binding;RNA binding;snRNA binding;translation elongation factor activity;translation factor activity, RNA binding;translation regulator activity;translation regulator activity, nucleic acid binding;U6 snRNA binding	annulate lamellae;cell body;cell junction;cell projection;cellular anatomical entity;cytoplasm;dendrite;endoplasmic reticulum membrane;intracellular membrane-bounded organelle;intracellular organelle;membrane;membrane-bounded organelle;neuron projection;neuronal cell body;nuclear pore;nuclear protein-containing complex;nucleus;organelle;organelle membrane;plasma membrane bounded cell projection;p…		Cytoplasm;Endoplasmic reticulum membrane;Nuclear pore complex;Nucleus	Peripheral membrane protein	8	8	4	38.9	16.302	0	40.903	22	32274000000	0.573475	149;154;153;76		73	tr|A0A0A0MQM0|A0A0A0MQM0_MOUSE Eukaryotic translation initiation factor 5A (Fragment) OS=Mus musculus OX=10090 GN=Eif5a PE=1 SV=1;sp|P63242|IF5A1_MOUSE Eukaryotic translation initiation factor 5A-1 OS=Mus musculus OX=10090 GN=Eif5a PE=1 SV=2;sp|Q8BGY2|IF5A
50	A0A0A6YVP4;Q9CPR5-2;Q9CPR5;F8WHN1	39S ribosomal protein L15, mitochondrial	Mrpl15	0.48608	1.13723		18.3658	18.5704	18.6357	18.227	18.2164	17.6703	18.5787	18.4137	18.5806	18.2917	17.7962	17.8791	17.9181	17.2503	17.7729	17.67	amide biosynthetic process;amide metabolic process;biosynthetic process;cellular biosynthetic process;cellular component organization;cellular component organization or biogenesis;cellular metabolic process;cellular nitrogen compound biosynthetic process;cellular nitrogen compound metabolic process;cellular process;cellular response to chemical stimulus;cellular response to cytokine stimulus;cell…	structural constituent of ribosome;structural molecule activity	cellular anatomical entity;intracellular membrane-bounded organelle;intracellular organelle;large ribosomal subunit;membrane;membrane-bounded organelle;mitochondrial inner membrane;mitochondrial large ribosomal subunit;mitochondrial membrane;mitochondrial protein-containing complex;mitochondrion;organellar large ribosomal subunit;organelle;organelle inner membrane;organelle membrane;protein-conta…		Mitochondrion		4	4	4	28	19.212	0	12.575	5	252850000	0.0666234	168;204;295;52			tr|A0A0A6YVP4|A0A0A6YVP4_MOUSE 39S ribosomal protein L15, mitochondrial OS=Mus musculus OX=10090 GN=Mrpl15 PE=1 SV=1;sp|Q9CPR5-2|RM15_MOUSE Isoform 2 of 39S ribosomal protein L15, mitochondrial OS=Mus musculus OX=10090 GN=Mrpl15;sp|Q9CPR5|RM15_MOUSE 39S ri
51	A0A0A6YVS2;Q921L3	Transmembrane and coiled-coil domain-containing protein 1	Tmco1	0.120286	0.355055		18.6015	18.45	18.2132	18.3286	18.4316	18.1437	18.3896	18.5458	18.1773	18.5437	18.6717	18.3079	18.5067	17.6009	17.5869	17.5565	biological regulation;calcium ion homeostasis;calcium ion transmembrane transport;calcium ion transport;cellular homeostasis;cellular localization;cellular macromolecule localization;cellular process;cellular response to biotic stimulus;cellular response to stimulus;cellular response to stress;chemical homeostasis;endoplasmic reticulum calcium ion homeostasis;ER overload response;ER-nucleus signa…	binding;calcium channel activity;calcium ion transmembrane transporter activity;channel activity;inorganic cation transmembrane transporter activity;inorganic molecular entity transmembrane transporter activity;metal ion transmembrane transporter activity;monoatomic cation channel activity;monoatomic cation transmembrane transporter activity;monoatomic ion channel activity;monoatomic ion transmem…	bounding membrane of organelle;cellular anatomical entity;endoplasmic reticulum;endoplasmic reticulum membrane;ER membrane insertion complex;Golgi membrane;intracellular membrane-bounded organelle;intracellular organelle;membrane;membrane-bounded organelle;multi-pass translocon complex;organelle;organelle membrane;protein-containing complex		Endoplasmic reticulum membrane;Golgi apparatus membrane	Multi-pass membrane protein	3	3	2	19	22.283	0	17.146	6	1033400000	0.615377	200;188			tr|A0A0A6YVS2|A0A0A6YVS2_MOUSE Calcium load-activated calcium channel (Fragment) OS=Mus musculus OX=10090 GN=Tmco1 PE=1 SV=1;sp|Q921L3|TMCO1_MOUSE Calcium load-activated calcium channel OS=Mus musculus OX=10090 GN=Tmco1 PE=1 SV=1
53	Q9JKV1;A0A0A6YVU8;D3YUD8	Proteasomal ubiquitin receptor ADRM1	Adrm1;Gm9774	-0.0570558	0.304033		19.4491	19.4308	19.3527	19.3285	19.5548	19.5205	19.5441	19.5347	19.3737	19.3576	19.5289	19.4882	19.5213	18.7334	18.5594	18.7118	adipose tissue development;anatomical structure development;animal organ development;aromatic compound biosynthetic process;biological regulation;biosynthetic process;cell development;cellular aromatic compound metabolic process;cellular biosynthetic process;cellular component assembly;cellular component organization;cellular component organization or biogenesis;cellular developmental process;cel…	binding;endopeptidase activator activity;endopeptidase regulator activity;enzyme activator activity;enzyme binding;enzyme regulator activity;molecular function activator activity;molecular function inhibitor activity;molecular function regulator activity;peptidase activator activity;peptidase regulator activity;protease binding;proteasome binding;protein binding;protein-containing complex binding	catalytic complex;cellular anatomical entity;cytosol;endopeptidase complex;intracellular protein-containing complex;membrane;nucleoplasm;peptidase complex;plasma membrane;proteasome complex;proteasome regulatory particle, lid subcomplex;protein-containing complex		Cytoplasm;Nucleus		4	4	3	11.5	42.06	0	102.64	8	2753700000	0.804841	407;407;309			sp|Q9JKV1|ADRM1_MOUSE Proteasomal ubiquitin receptor ADRM1 OS=Mus musculus OX=10090 GN=Adrm1 PE=1 SV=2;tr|A0A0A6YVU8|A0A0A6YVU8_MOUSE Predicted pseudogene 9774 OS=Mus musculus OX=10090 GN=Gm9774 PE=3 SV=1;tr|D3YUD8|D3YUD8_MOUSE Predicted pseudogene 9774 OS
55	P35123;A0A0A6YW28;A0A0A6YVY7	Ubiquitin carboxyl-terminal hydrolase 4;Ubiquitin carboxyl-terminal hydrolase	Usp4	0.0351639	0.149962		20.2499	20.323	20.5201	20.3591	20.3663	20.2622	20.3702	20.3167	20.6681	20.4739	20.3908	20.2923	20.4191	21.655	21.4252	21.5079	biological regulation;cellular component assembly;cellular component organization;cellular component organization or biogenesis;cellular localization;cellular macromolecule localization;cellular process;localization;macromolecule localization;macromolecule metabolic process;macromolecule modification;metabolic process;negative regulation of biological process;negative regulation of macromolecule …	adenosine receptor binding;binding;catalytic activity;catalytic activity, acting on a protein;cation binding;cysteine-type deubiquitinase activity;cysteine-type peptidase activity;deubiquitinase activity;G protein-coupled receptor binding;hydrolase activity;identical protein binding;ion binding;metal ion binding;peptidase activity;protein binding;signaling receptor binding;ubiquitin-like protein …	cellular anatomical entity;cytoplasm;cytosol;intracellular membrane-bounded organelle;intracellular organelle;membrane;membrane-bounded organelle;nucleus;organelle;plasma membrane		Cytoplasm;Nucleus		4	3	3	3.5	108.34	0	6.8127	5	1141200000	0.887683	962;915;734			sp|P35123|UBP4_MOUSE Ubiquitin carboxyl-terminal hydrolase 4 OS=Mus musculus OX=10090 GN=Usp4 PE=1 SV=3;tr|A0A0A6YW28|A0A0A6YW28_MOUSE Ubiquitin carboxyl-terminal hydrolase OS=Mus musculus OX=10090 GN=Usp4 PE=1 SV=1;tr|A0A0A6YVY7|A0A0A6YVY7_MOUSE Ubiquitin
56	A0A0A6YWH4;A0A0A6YWF5;A0A0A6YX60;Q9DCP2	Sodium-coupled neutral amino acid transporter 3	Slc38a3	0.486568	0.783078		17.4716	17.2505	18.1635	17.3022	17.0781	17.0456	17.7595	17.5201	17.6927	17.7386	17.1915	17.8224	18.0852	20.1337	20.0187	19.9389	alanine transport;amide transport;amino acid import across plasma membrane;amino acid transmembrane transport;amino acid transport;aromatic amino acid transport;asparagine transmembrane transport;asparagine transport;azole transmembrane transport;basic amino acid transport;biological regulation;carboxylic acid transmembrane transport;carboxylic acid transport;cell communication;cellular homeostas…	active monoatomic ion transmembrane transporter activity;active transmembrane transporter activity;alanine transmembrane transporter activity;amide transmembrane transporter activity;amino acid transmembrane transporter activity;amino acid:monoatomic cation antiporter activity;amino acid:monoatomic cation symporter activity;amino acid:sodium symporter activity;antiporter activity;aromatic amino a…	apical plasma membrane;basolateral plasma membrane;cellular anatomical entity;membrane;plasma membrane;plasma membrane region	Proximal tubule bicarbonate reclamation	Cell membrane	Multi-pass membrane protein	3	3	4	38.4	10.712	0	9.3717	5	4203500000	0.0971908	99;154;181;505		41	tr|A0A0A6YWH4|A0A0A6YWH4_MOUSE Sodium-coupled neutral amino acid transporter 3 (Fragment) OS=Mus musculus OX=10090 GN=Slc38a3 PE=1 SV=1;tr|A0A0A6YWF5|A0A0A6YWF5_MOUSE Sodium-coupled neutral amino acid transporter 3 (Fragment) OS=Mus musculus OX=10090 GN=Sl
57	D3Z4L2;D3YVN1;A0A0A6YWG8;F8WI57;Q99MR0;Q9Z2N8	Actin-like protein 6B;Actin-like protein 6A	Actl6b;Actl6a	-0.00360616	0.00681713		16.9839	16.9476	17.4368	16.9983	17.2527	17.1281	17.4179	16.7761	17.2129	16.7175	17.2268	16.8459	16.7882	16.056	15.7792	15.3356	anatomical structure development;anatomical structure formation involved in morphogenesis;anatomical structure maturation;biological regulation;blastocyst formation;cell maturation;cell projection organization;cellular aromatic compound metabolic process;cellular component organization;cellular component organization or biogenesis;cellular developmental process;cellular metabolic process;cellular…	binding;chromatin binding;protein-containing complex binding	acetyltransferase complex;ATPase complex;bBAF complex;brahma complex;catalytic complex;cellular anatomical entity;chromatin;GBAF complex;H4 histone acetyltransferase complex;H4/H2A histone acetyltransferase complex;histone acetyltransferase complex;Ino80 complex;INO80-type complex;intracellular membrane-bounded organelle;intracellular non-membrane-bounded organelle;intracellular organelle;intrace…		Nucleus		1	1	6	9.5	12.946	0	12.002	2	31742000	0.990648	116;204;245;381;426;429			tr|D3Z4L2|D3Z4L2_MOUSE Actin-like protein 6B (Fragment) OS=Mus musculus OX=10090 GN=Actl6b PE=1 SV=1;tr|D3YVN1|D3YVN1_MOUSE Actin-like protein 6A (Fragment) OS=Mus musculus OX=10090 GN=Actl6a PE=1 SV=1;tr|A0A0A6YWG8|A0A0A6YWG8_MOUSE Actin-like protein 6A (
59	A0A0A6YWP6;Q8BVE3;A0A0A6YX18	V-type proton ATPase subunit H	Atp6v1h	-0.253014	1.58338		20.1669	20.2654	20.3331	20.4496	20.6186	20.4562	20.3497	19.9812	20.3171	20.6153	20.2931	20.2549	20.0314	19.7365	19.8266	19.8995	cellular homeostasis;cellular process;endocytosis;establishment of localization;establishment of localization in cell;homeostatic process;import into cell;inorganic cation transmembrane transport;inorganic ion transmembrane transport;localization;monoatomic cation transmembrane transport;monoatomic cation transport;monoatomic ion transmembrane transport;monoatomic ion transport;neuron cellular ho…	active monoatomic ion transmembrane transporter activity;active transmembrane transporter activity;ATPase activity, coupled to transmembrane movement of ions, rotational mechanism;ATPase-coupled ion transmembrane transporter activity;ATPase-coupled monoatomic cation transmembrane transporter activity;ATPase-coupled transmembrane transporter activity;ATP-dependent activity;inorganic cation transme…	ATPase complex;bounding membrane of organelle;catalytic complex;cellular anatomical entity;clathrin-coated vesicle membrane;coated vesicle membrane;cytoplasmic vesicle membrane;extrinsic component of membrane;extrinsic component of organelle membrane;extrinsic component of synaptic vesicle membrane;membrane;membrane protein complex;organelle membrane;protein-containing complex;proton-transporting…	Epithelial cell signaling in Helicobacter pylori infection;ko05152;Lysosome;Oxidative phosphorylation;Phagosome;Rheumatoid arthritis;Vibrio cholerae infection			4	4	3	7	50.811	0	4.4426	5	320870000	0.211548	441;483;465			tr|A0A0A6YWP6|A0A0A6YWP6_MOUSE V-type proton ATPase subunit H OS=Mus musculus OX=10090 GN=Atp6v1h PE=1 SV=1;sp|Q8BVE3|VATH_MOUSE V-type proton ATPase subunit H OS=Mus musculus OX=10090 GN=Atp6v1h PE=1 SV=1;tr|A0A0A6YX18|A0A0A6YX18_MOUSE V-type proton ATPas
60	A0A0A6YX50;P51175	Protoporphyrinogen oxidase	Ppox	0.0216656	0.12823		20.2184	20.1038	20.237	20.2561	20.127	20.1111	20.3035	20.1143	20.336	20.1626	20.1751	20.2195	20.1092	20.5934	20.6046	20.6064	aromatic compound biosynthetic process;biosynthetic process;cellular aromatic compound metabolic process;cellular biosynthetic process;cellular metabolic process;cellular nitrogen compound biosynthetic process;cellular nitrogen compound metabolic process;cellular process;heme biosynthetic process;heme metabolic process;heterocycle biosynthetic process;heterocycle metabolic process;metabolic proce…	catalytic activity;oxidoreductase activity;oxidoreductase activity, acting on the CH-CH group of donors;oxidoreductase activity, acting on the CH-CH group of donors, oxygen as acceptor;oxygen-dependent protoporphyrinogen oxidase activity;protoporphyrinogen oxidase activity	cellular anatomical entity;intracellular membrane-bounded organelle;intracellular organelle;membrane;membrane-bounded organelle;mitochondrial inner membrane;mitochondrial membrane;mitochondrion;organelle;organelle inner membrane;organelle membrane	Porphyrin and chlorophyll metabolism	Mitochondrion inner membrane	Peripheral membrane protein	3	3	2	7.2	41.247	0	4.4299	4	344970000	0.928394	389;477			tr|A0A0A6YX50|A0A0A6YX50_MOUSE Protoporphyrinogen oxidase (Fragment) OS=Mus musculus OX=10090 GN=Ppox PE=1 SV=1;sp|P51175|PPOX_MOUSE Protoporphyrinogen oxidase OS=Mus musculus OX=10090 GN=Ppox PE=1 SV=1
61	A0A0A6YX73;Q8K1M3;P12367;A0A0A6YY28;H3BK84;P31324	cAMP-dependent protein kinase type II-alpha regulatory subunit	Prkar2a	0.0203349	0.174927		21.0285	20.9773	21.0364	20.9337	21.0695	20.9779	21.0039	20.9624	21.0633	21.029	20.9208	20.8726	20.9882	20.2841	20.2999	20.2993	behavior;biological regulation;carboxylic acid metabolic process;cellular lipid metabolic process;cellular metabolic process;cellular process;cognition;fatty acid metabolic process;learning;learning or memory;lipid metabolic process;metabolic process;modulation of chemical synaptic transmission;monocarboxylic acid metabolic process;multicellular organismal process;nervous system process;organic a…	adenyl nucleotide binding;adenyl ribonucleotide binding;adrenergic receptor binding;anion binding;beta-2 adrenergic receptor binding;binding;cAMP binding;cAMP-dependent protein kinase inhibitor activity;cAMP-dependent protein kinase regulator activity;carbohydrate derivative binding;catalytic activity;cyclic nucleotide binding;enzyme binding;enzyme inhibitor activity;enzyme regulator activity;G p…	axoneme;cAMP-dependent protein kinase complex;catalytic complex;cell body;cell junction;cell projection;cellular anatomical entity;centrosome;ciliary base;cytoplasm;cytosol;dendrite;dendritic shaft;dendritic spine;glutamatergic synapse;intracellular protein-containing complex;membrane;membrane microdomain;membrane raft;microtubule organizing center;neuron projection;neuron spine;neuronal cell bod…	Apoptosis;Insulin signaling pathway	Cell membrane;Cytoplasm		7	7	6	22.4	43.165	0	53.459	11	3255500000	0.930097	380;402;401;200;256;416		306	tr|A0A0A6YX73|A0A0A6YX73_MOUSE cAMP-dependent protein kinase type II-alpha regulatory subunit OS=Mus musculus OX=10090 GN=Prkar2a PE=1 SV=1;tr|Q8K1M3|Q8K1M3_MOUSE Protein kinase, cAMP dependent regulatory, type II alpha OS=Mus musculus OX=10090 GN=Prkar2a
63	A0A0A6YXF6;Q9QUI0;A0A0A6YWJ1;A0A0G2JEP8;H3BL56;Q9CR99;Q62159	Transforming protein RhoA;Rho-related GTP-binding protein RhoC	Rhoa;Rhoc;4930544G11Rik	0.378123	0.887059		17.1486	17.4389	17.6171	16.7539	17.2475	17.0688	17.3859	17.5668	16.6268	16.9649	16.9648	16.9562	17.8668	19.1652	18.9342	19.1375	actin cytoskeleton organization;actin filament bundle assembly;actin filament bundle organization;actin filament organization;actin filament-based process;actomyosin structure organization;alpha-beta T cell lineage commitment;ameboidal-type cell migration;anatomical structure development;anatomical structure formation involved in morphogenesis;anatomical structure morphogenesis;androgen receptor …	anion binding;binding;carbohydrate derivative binding;catalytic activity;cytoskeletal protein binding;enzyme binding;G protein activity;GDP binding;GDP-dissociation inhibitor binding;GTP binding;GTPase activity;guanyl nucleotide binding;guanyl ribonucleotide binding;heterocyclic compound binding;hydrolase activity;hydrolase activity, acting on acid anhydrides;hydrolase activity, acting on acid an…	actin-based cell projection;anchoring junction;apical junction complex;axon;cell body;cell cortex;cell junction;cell periphery;cell projection;cell projection membrane;cell-cell junction;cellular anatomical entity;cleavage furrow;cytoplasm;cytoplasmic side of membrane;cytoplasmic side of plasma membrane;cytoplasmic vesicle;cytoskeleton;cytosol;dendrite;dendritic spine;endosome;glutamatergic synap…	Adherens junction;Axon guidance;Bacterial invasion of epithelial cells;Chemokine signaling pathway;Colorectal cancer;Endocytosis;Focal adhesion;ko05152;Leukocyte transendothelial migration;Neurotrophin signaling pathway;Pancreatic secretion;Pathogenic Escherichia coli infection;Pathways in cancer;Regulation of actin cytoskeleton;T cell receptor signaling pathway;TGF-beta signaling pathway;Tight j…	Cell cortex;Cell membrane;Cell projection;Cleavage furrow;Cytoplasm;Cytoskeleton;Lamellipodium;Midbody	Lipid-anchor	3	2	7	18.2	18.71	0	13.039	2	2349400000	0.135144	165;193;67;118;149;193;193	16;20		tr|A0A0A6YXF6|A0A0A6YXF6_MOUSE Transforming protein RhoA (Fragment) OS=Mus musculus OX=10090 GN=Rhoa PE=1 SV=1;sp|Q9QUI0|RHOA_MOUSE Transforming protein RhoA OS=Mus musculus OX=10090 GN=Rhoa PE=1 SV=1;tr|A0A0A6YWJ1|A0A0A6YWJ1_MOUSE Transforming protein Rho
65	A0A0A6YXX3;A0A0A6YXL6;E9Q3Y4;Q9ESE1-3;Q9ESE1-2;Q9ESE1;A0A1D5RM41;Q8BSM6;Q9EPN1-2;Q9EPN1-3;Q9EPN1-4;Q9EPN1	Lipopolysaccharide-responsive and beige-like anchor protein	Lrba	-0.265259	1.68095		18.9013	18.8757	18.7291	19.1542	19.0057	19.1419	18.891	18.9856	19.01	18.843	19.0882	18.9137	18.9451	18.3814	18.4247	18.2946	autophagy;autophagy of mitochondrion;biological regulation;catabolic process;cell junction organization;cellular catabolic process;cellular component disassembly;cellular component organization;cellular component organization or biogenesis;cellular localization;cellular macromolecule localization;cellular metabolic process;cellular process;cellular response to chemical stimulus;cellular response …	binding;enzyme binding;kinase binding;protein binding;protein kinase A binding;protein kinase binding	bounding membrane of organelle;cell junction;cellular anatomical entity;cerebellar Golgi cell to granule cell synapse;cytoplasmic vesicle;cytosol;endomembrane system;endoplasmic reticulum;endoplasmic reticulum membrane;extrinsic component of membrane;extrinsic component of plasma membrane;extrinsic component of postsynaptic membrane;extrinsic component of synaptic membrane;GABA-ergic synapse;glut…		Cell junction;Cell membrane;Endomembrane system;Endoplasmic reticulum;Golgi apparatus;Lysosome;Membrane;Postsynaptic cell membrane;Synapse;trans-Golgi network	Peripheral membrane protein;Single-pass membrane protein	6	6	12	3.2	286.19	0	38.832	8	407230000	0.190802	2577;2790;2854;2579;2792;2856;2124;758;739;2904;2931;2936			tr|A0A0A6YXX3|A0A0A6YXX3_MOUSE Lipopolysaccharide-responsive and beige-like anchor protein OS=Mus musculus OX=10090 GN=Lrba PE=1 SV=1;tr|A0A0A6YXL6|A0A0A6YXL6_MOUSE Lipopolysaccharide-responsive and beige-like anchor protein OS=Mus musculus OX=10090 GN=Lrb
66	A0A0A6YXR0;Q8BGS7-2;Q8BGS7;D3Z5Y5;D3YX12	Choline/ethanolaminephosphotransferase 1	Cept1	-0.0333805	0.0642286		20.0647	20.286	19.709	20.0366	20.1763	19.9469	20.0379	20.0588	20.0517	20.1029	19.8908	20.1184	19.7985	18.7364	19.0806	19.0178	biosynthetic process;cellular biosynthetic process;cellular lipid metabolic process;cellular metabolic process;cellular process;glycerolipid biosynthetic process;glycerolipid metabolic process;glycerophospholipid biosynthetic process;glycerophospholipid metabolic process;lipid biosynthetic process;lipid metabolic process;metabolic process;nitrogen compound metabolic process;organic substance bios…	1-alkenyl-2-acylglycerol choline phosphotransferase activity;binding;catalytic activity;cation binding;CDP-alcohol phosphatidyltransferase activity;diacylglycerol cholinephosphotransferase activity;ethanolaminephosphotransferase activity;ion binding;metal ion binding;phosphotransferase activity, for other substituted phosphate groups;transferase activity;transferase activity, transferring phospho…	cellular anatomical entity;endoplasmic reticulum membrane;Golgi apparatus;intracellular membrane-bounded organelle;intracellular organelle;membrane;membrane-bounded organelle;nuclear membrane;organelle;organelle membrane	Ether lipid metabolism;Glycerophospholipid metabolism;Phosphonate and phosphinate metabolism	Endoplasmic reticulum membrane;Nucleus membrane	Multi-pass membrane protein	2	2	5	8.1	27.005	0.00032227	2.8033	5	836940000	0.912287	247;416;416;60;178			tr|A0A0A6YXR0|A0A0A6YXR0_MOUSE Choline/ethanolaminephosphotransferase 1 (Fragment) OS=Mus musculus OX=10090 GN=Cept1 PE=1 SV=1;sp|Q8BGS7-2|CEPT1_MOUSE Isoform 2 of Choline/ethanolaminephosphotransferase 1 OS=Mus musculus OX=10090 GN=Cept1;sp|Q8BGS7|CEPT1_M
67	A0A0A6YY25	BTB/POZ domain-containing protein 18	Btbd18	1.54731	0.807777		20.1203	19.6259	19.6869	16.5396	18.8959	19.3558	17.8531	19.4582	19.5224	17.6519	19.6234	19.3397	19.7532	19.7361	17.7649	18.3045	aromatic compound biosynthetic process;biological regulation;biosynthetic process;cell cycle process;cell differentiation;cellular aromatic compound metabolic process;cellular biosynthetic process;cellular component organization;cellular component organization or biogenesis;cellular developmental process;cellular metabolic process;cellular nitrogen compound biosynthetic process;cellular nitrogen …		cellular anatomical entity;intracellular membrane-bounded organelle;intracellular organelle;membrane-bounded organelle;nucleus;organelle		Nucleus		1	1	1	1.2	79.463	0.004611	1.6924	2	375550000	0.014367	723			sp|A0A0A6YY25|BTBDI_MOUSE BTB/POZ domain-containing protein 18 OS=Mus musculus OX=10090 GN=Btbd18 PE=1 SV=1
68	A0A0A6YY29;Q9CXW3	Calcyclin-binding protein	Cacybp	0.101083	0.734831		20.5848	20.4728	20.6394	20.521	20.3881	20.4847	20.6589	20.4694	20.3995	20.4735	20.3763	20.3902	20.5068	20.292	20.1353	20.1892	anatomical structure development;animal organ development;biological regulation;cardiac muscle cell differentiation;cardiocyte differentiation;cell differentiation;cellular developmental process;cellular process;cellular response to chemical stimulus;cellular response to cytokine stimulus;cellular response to leukemia inhibitory factor;cellular response to organic substance;cellular response to s…	binding;cytoskeletal protein binding;enzyme binding;identical protein binding;molecular adaptor activity;protein binding;protein dimerization activity;protein domain specific binding;protein homodimerization activity;S100 protein binding;tubulin binding;ubiquitin protein ligase binding;ubiquitin-like protein ligase binding	beta-catenin destruction complex;catalytic complex;cell body;cellular anatomical entity;cullin-RING ubiquitin ligase complex;cytoplasm;cytosol;intracellular membrane-bounded organelle;intracellular organelle;intracellular organelle lumen;intracellular protein-containing complex;membrane-bounded organelle;membrane-enclosed lumen;nuclear envelope lumen;nucleoplasm;nucleus;organelle;organelle envelo…	Wnt signaling pathway	Cytoplasm;Nucleus		3	3	2	27.4	15.556	0	9.6167	7	3768400000	0.633088	135;229			tr|A0A0A6YY29|A0A0A6YY29_MOUSE Calcyclin-binding protein (Fragment) OS=Mus musculus OX=10090 GN=Cacybp PE=1 SV=1;sp|Q9CXW3|CYBP_MOUSE Calcyclin-binding protein OS=Mus musculus OX=10090 GN=Cacybp PE=1 SV=1
71	A0A0B4J1E2;Q9CSN1	SNW domain-containing protein 1	Snw1	0.0981414	0.699044		19.2764	19.2501	19.2772	19.0692	19.2869	19.1532	19.3312	19.2363	19.4929	19.0357	19.3415	19.4059	19.2122	20.4376	20.4042	20.5122	apoptotic signaling pathway;biological process involved in interaction with symbiont;biological process involved in interspecies interaction between organisms;biological process involved in symbiotic interaction;biological regulation;cell differentiation;cell population proliferation;cellular aromatic compound metabolic process;cellular developmental process;cellular metabolic process;cellular ni…	binding;DNA-binding transcription factor binding;enzyme binding;Notch binding;nuclear androgen receptor binding;nuclear receptor binding;nuclear retinoic acid receptor binding;nuclear vitamin D receptor binding;protein binding;RNA polymerase II-specific DNA-binding transcription factor binding;signaling receptor binding;SMAD binding;transcription coactivator activity;transcription coregulator act…	carboxy-terminal domain protein kinase complex;catalytic complex;catalytic step 2 spliceosome;cellular anatomical entity;chromatin;cyclin/CDK positive transcription elongation factor complex;cyclin-dependent protein kinase holoenzyme complex;intracellular membrane-bounded organelle;intracellular organelle;membrane-bounded organelle;nuclear body;nuclear cyclin-dependent protein kinase holoenzyme c…	Notch signaling pathway;Spliceosome	Nucleus		3	3	2	6.5	61.461	0	25.286	8	689000000	0.644783	536;536			tr|A0A0B4J1E2|A0A0B4J1E2_MOUSE SNW domain-containing protein 1 OS=Mus musculus OX=10090 GN=Snw1 PE=1 SV=1;sp|Q9CSN1|SNW1_MOUSE SNW domain-containing protein 1 OS=Mus musculus OX=10090 GN=Snw1 PE=1 SV=3
72	O35343;A0A0B4J1E7;D3YTN1	Importin subunit alpha-3	Kpna4	0.477704	0.892509		17.5456	17.5577	17.1612	16.8351	17.3546	16.6416	17.2789	17.6189	17.1728	17.2615	17.2325	17.5242	17.0527	16.6369	16.9238	16.6327	biosynthetic process;catecholamine secretion;catecholamine transport;cellular biosynthetic process;cellular localization;cellular macromolecule localization;cellular metabolic process;cellular process;dopamine secretion;dopamine transport;establishment of localization;establishment of localization in cell;establishment of protein localization;establishment of protein localization to organelle;exp…	amide binding;binding;molecular carrier activity;nuclear import signal receptor activity;nuclear localization sequence binding;nucleocytoplasmic carrier activity;peptide binding;signal sequence binding	cellular anatomical entity;cytosol;germ cell nucleus;intracellular membrane-bounded organelle;intracellular organelle;male germ cell nucleus;membrane;membrane-bounded organelle;NLS-dependent protein nuclear import complex;nuclear membrane;nuclear pore;nuclear protein-containing complex;nucleocytoplasmic transport complex;nucleoplasm;nucleus;organelle;organelle membrane;protein-containing complex		Cytoplasm;Nucleus		3	1	3	8.6	57.922	0	36.798	4	188580000	0.0887244	521;623;111			sp|O35343|IMA3_MOUSE Importin subunit alpha-3 OS=Mus musculus OX=10090 GN=Kpna4 PE=1 SV=1;tr|A0A0B4J1E7|A0A0B4J1E7_MOUSE Importin subunit alpha-3 OS=Mus musculus OX=10090 GN=Kpna4 PE=1 SV=1;tr|D3YTN1|D3YTN1_MOUSE Importin subunit alpha-3 (Fragment) OS=Mus
74	A0A0D2X7Z2;Q9CY45	Protein-lysine N-methyltransferase N6amt2	N6amt2	0.177096	0.604241		17.375	17.3732	17.011	17.1513	16.9789	17.0977	17.5318	17.4411	17.1746	17.8318	17.3308	17.455	17.3924	18.5427	18.4585	18.5516	macromolecule metabolic process;macromolecule methylation;macromolecule modification;metabolic process;methylation;nitrogen compound metabolic process;organic substance metabolic process;organonitrogen compound metabolic process;peptidyl-amino acid modification;peptidyl-lysine methylation;peptidyl-lysine modification;primary metabolic process;protein alkylation;protein metabolic process;protein m…	binding;catalytic activity;catalytic activity, acting on a protein;histone methyltransferase activity;histone modifying activity;lysine N-methyltransferase activity;methyltransferase activity;N-methyltransferase activity;nucleic acid binding;organic cyclic compound binding;protein methyltransferase activity;protein-lysine N-methyltransferase activity;S-adenosylmethionine-dependent methyltransfera…	cellular anatomical entity;cytoplasm		Cytoplasm		1	1	2	3.1	25.763	0.0087695	1.357	1	31191000	0.42647	224;214			tr|A0A0D2X7Z2|A0A0D2X7Z2_MOUSE EEF1A lysine methyltransferase 1 OS=Mus musculus OX=10090 GN=Eef1akmt1 PE=1 SV=1;sp|Q9CY45|EFMT1_MOUSE EEF1A lysine methyltransferase 1 OS=Mus musculus OX=10090 GN=Eef1akmt1 PE=1 SV=1
75	A0A1W2P7C8;A0A0F6AIX5;Q8BVA5;A0A1W2P6L7;A0A0F6AIX6;Q8BVA5-2;A0A1W2P6J8;A0A1W2P7T7;A0A1W2P818;A0A1W2P6H0;A0A1W2P820;Q8BVA5-4;Q8BVA5-3	UPF0554 protein C2orf43 homolog		-0.244013	2.02922		20.8059	20.8432	20.7054	20.9744	21.0277	21.0844	20.7681	20.7301	20.8142	21.1803	20.7961	20.8137	21.0145	20.4796	20.409	20.4325	cell differentiation;cellular developmental process;cellular process;developmental process;foam cell differentiation;lipid storage;localization;maintenance of location	carboxylic ester hydrolase activity;catalytic activity;hydrolase activity;hydrolase activity, acting on ester bonds;lipase activity;sterol esterase activity	cellular anatomical entity;endoplasmic reticulum;intracellular membrane-bounded organelle;intracellular non-membrane-bounded organelle;intracellular organelle;lipid droplet;membrane-bounded organelle;non-membrane-bounded organelle;organelle		Endoplasmic reticulum;Lipid droplet		4	4	13	14	30.85	0	30.039	8	2885200000	0.21033	272;326;326;117;236;236;114;190;66;116;208;100;156			tr|A0A1W2P7C8|A0A1W2P7C8_MOUSE Lipid droplet-associated hydrolase OS=Mus musculus OX=10090 GN=Ldah PE=1 SV=1;tr|A0A0F6AIX5|A0A0F6AIX5_MOUSE Lipid droplet-associated hydrolase OS=Mus musculus OX=10090 GN=Ldah PE=1 SV=1;sp|Q8BVA5|LDAH_MOUSE Lipid droplet-ass
76	Q6PFA1;A0A0G2JDK3;A0A0G2JGU4;Q9JIF6;A0A0G2JF29;A0A0G2JG79;Q3TVF4;P53612	Geranylgeranyl transferase type-2 subunit beta	Rabggtb	0.0827052	0.279645		19.5046	19.4665	19.7602	19.6158	19.5105	19.3569	19.5115	19.5897	19.495	19.5193	19.5135	19.4235	19.5644	19.1754	19.1291	19.1384	cellular metabolic process;cellular process;macromolecule metabolic process;macromolecule modification;metabolic process;nitrogen compound metabolic process;organic substance metabolic process;organonitrogen compound metabolic process;prenylation;primary metabolic process;protein geranylgeranylation;protein metabolic process;protein modification process;protein prenylation	binding;catalytic activity;catalytic activity, acting on a protein;cation binding;enzyme binding;GTPase binding;ion binding;isoprenoid binding;lipid binding;metal ion binding;prenyltransferase activity;protein binding;protein geranylgeranyltransferase activity;protein prenyltransferase activity;Rab geranylgeranyltransferase activity;small GTPase binding;transferase activity;transferase activity, …	catalytic complex;protein-containing complex;Rab-protein geranylgeranyltransferase complex;transferase complex				1	1	8	8.3	14.804	0	7.9577	4	264700000	0.734103	132;149;152;153;162;205;331;339			tr|Q6PFA1|Q6PFA1_MOUSE Geranylgeranyl transferase type-2 subunit beta OS=Mus musculus OX=10090 GN=Rabggtb PE=1 SV=1;tr|A0A0G2JDK3|A0A0G2JDK3_MOUSE Geranylgeranyl transferase type-2 subunit beta (Fragment) OS=Mus musculus OX=10090 GN=Rabggtb PE=1 SV=1;tr|A0
77	F7BDR1;A0A0G2JDU7;Q61553	Fascin	Fscn1	0.515497	1.13177		18.7103	19.1706	18.7163	18.331	18.62	18.0998	18.8169	18.6155	18.7299	18.5957	18.4072	18.4599	18.4981	17.5287	17.531	17.3023	actin cytoskeleton organization;actin filament bundle assembly;actin filament bundle organization;actin filament organization;actin filament-based process;biological regulation;cell junction assembly;cell junction organization;cell migration;cell motility;cell projection assembly;cell projection organization;cell-cell junction assembly;cell-cell junction organization;cellular component assembly;c…	actin binding;actin filament binding;binding;cytoskeletal protein binding;molecular adaptor activity;protein binding;protein-containing complex binding;protein-macromolecule adaptor activity	actin cytoskeleton;actin filament bundle;actin-based cell projection;actomyosin;anchoring junction;cell cortex;cell junction;cell projection;cell projection membrane;cell-cell junction;cellular anatomical entity;contractile actin filament bundle;cytoplasm;cytoskeleton;cytosol;dendrite;filopodium;growth cone;intracellular non-membrane-bounded organelle;intracellular organelle;lamellipodium;membran…		Cell junction;Cell projection;Cytoplasm;Cytoskeleton;Cytosol;Filopodium;Growth cone;Invadopodium;Microvillus;Stress fiber		1	1	3	4.1	26.658	0	4.7478	3	345860000	0.0594453	241;332;493			tr|F7BDR1|F7BDR1_MOUSE Fascin (Fragment) OS=Mus musculus OX=10090 GN=Fscn1 PE=1 SV=1;tr|A0A0G2JDU7|A0A0G2JDU7_MOUSE Fascin OS=Mus musculus OX=10090 GN=Fscn1 PE=1 SV=1;sp|Q61553|FSCN1_MOUSE Fascin OS=Mus musculus OX=10090 GN=Fscn1 PE=1 SV=4
78	Q000W5;L7N1X8;A0A0G2JDV3	Guanylate-binding protein 10	Gbp10;Gbp6	-0.214629	1.61356		17.0652	16.9754	16.9649	17.1327	17.3115	17.2051	16.6738	16.8777	17.2345	17.2775	17.0576	17.1529	16.5334	17.1442	17.1965	17.332	adhesion of symbiont to host;biological process involved in interaction with host;biological process involved in interspecies interaction between organisms;biological process involved in symbiotic interaction;cellular process;cellular response to biotic stimulus;cellular response to chemical stimulus;cellular response to cytokine stimulus;cellular response to interferon-beta;cellular response to …	anion binding;binding;carbohydrate derivative binding;catalytic activity;GTP binding;GTPase activity;guanyl nucleotide binding;guanyl ribonucleotide binding;heterocyclic compound binding;hydrolase activity;hydrolase activity, acting on acid anhydrides;hydrolase activity, acting on acid anhydrides, in phosphorus-containing anhydrides;ion binding;nucleoside phosphate binding;nucleotide binding;orga…	cellular anatomical entity;cytoplasmic vesicle;host cell part;host cellular component;intracellular membrane-bounded organelle;intracellular organelle;intracellular vesicle;membrane-bounded organelle;organelle;symbiont-containing vacuole membrane;vesicle				1	1	3	2	70.4	0	2.9812	2	27323000	0.276919	611;611;611			tr|Q000W5|Q000W5_MOUSE Guanylate-binding protein 10 OS=Mus musculus OX=10090 GN=Gbp10 PE=2 SV=1;tr|L7N1X8|L7N1X8_MOUSE Predicted gene 43302 OS=Mus musculus OX=10090 GN=Gm43302 PE=3 SV=2;sp|A0A0G2JDV3|GBP6_MOUSE Guanylate-binding protein 6 OS=Mus musculus O
79	A0A0G2JDV8;Q9DAW9;A0A1L1SRL1;A0A0G2JFI6;A0A1L1SUB2;A0A1L1SRV0;D3Z7R6;Q08091-2;Q08091;Q08093	Calponin-3	Cnn3	-0.0806948	0.427417		19.8905	19.8834	20.0534	20.0673	19.9072	20.0949	20.0385	19.9408	19.9378	20.1308	19.9846	19.9954	20.0503	19.6694	19.5781	19.5204	actin cytoskeleton organization;actin filament organization;actin filament-based process;actomyosin structure organization;anatomical structure development;biological regulation;cell development;cell differentiation;cell migration;cell motility;cellular component organization;cellular component organization or biogenesis;cellular developmental process;cellular process;cellular response to abiotic…	actin binding;actin filament binding;binding;calmodulin binding;cytoskeletal protein binding;microtubule binding;protein binding;protein-containing complex binding;tubulin binding	actin cytoskeleton;actin filament bundle;actomyosin;cell body;cell junction;cell projection;cellular anatomical entity;contractile actin filament bundle;cytoskeleton;cytosol;dendrite;dendritic spine;glutamatergic synapse;intracellular non-membrane-bounded organelle;intracellular organelle;neuron projection;neuron spine;neuronal cell body;non-membrane-bounded organelle;organelle;plasma membrane bo…				6	6	10	22.5	31.395	0	13.059	8	2146200000	0.720673	284;330;82;139;233;238;266;257;297;305	59	59	tr|A0A0G2JDV8|A0A0G2JDV8_MOUSE Calponin OS=Mus musculus OX=10090 GN=Cnn3 PE=1 SV=1;sp|Q9DAW9|CNN3_MOUSE Calponin-3 OS=Mus musculus OX=10090 GN=Cnn3 PE=1 SV=1
80	P09542;A0A0G2JDW2;A0A0G2JDM3	Myosin light chain 3	Myl3	0.0697416	0.280196		18.5732	18.4875	18.452	18.2788	18.4226	18.602	17.9658	18.2817	17.982	18.2013	18.8036	18.2243	18.7824	19.712	19.9374	19.996	anatomical structure morphogenesis;biological regulation;cardiac muscle contraction;cardiac muscle tissue morphogenesis;developmental process;multicellular organismal process;muscle contraction;muscle system process;muscle tissue morphogenesis;regulation of biological process;regulation of biological quality;regulation of blood circulation;regulation of heart contraction;regulation of multicellul…	actin binding;actin monomer binding;binding;calcium ion binding;cation binding;cytoskeletal motor activity;cytoskeletal protein binding;ion binding;metal ion binding;protein binding	A band;cellular anatomical entity;I band;myosin complex;myosin II complex;protein-containing complex	Cardiac muscle contraction;Dilated cardiomyopathy;Hypertrophic cardiomyopathy (HCM)			3	3	3	14.7	22.421	0	9.6353	5	423020000	0.771599	204;184;127			sp|P09542|MYL3_MOUSE Myosin light chain 3 OS=Mus musculus OX=10090 GN=Myl3 PE=1 SV=4;tr|A0A0G2JDW2|A0A0G2JDW2_MOUSE Myosin light chain 3 (Fragment) OS=Mus musculus OX=10090 GN=Myl3 PE=1 SV=1;tr|A0A0G2JDM3|A0A0G2JDM3_MOUSE Myosin light chain 3 OS=Mus muscul
81	A0A0G2JDW7;Q6ZWU9;A0A0G2JG29;A0A0G2JEX7	40S ribosomal protein S27	Rps27	-0.00441202	0.00205512		16.4503	14.615	16.378	16.3198	15.1152	16.0215	14.1059	15.7531	16.3458	16.3894	14.9105	15.4541	16.4617	19.7688	19.6829	19.6388	amide biosynthetic process;amide metabolic process;biosynthetic process;cellular aromatic compound metabolic process;cellular biosynthetic process;cellular component assembly;cellular component biogenesis;cellular component organization;cellular component organization or biogenesis;cellular metabolic process;cellular nitrogen compound biosynthetic process;cellular nitrogen compound metabolic proc…	binding;cation binding;ion binding;metal ion binding;nucleic acid binding;organic cyclic compound binding;RNA binding;structural constituent of ribosome;structural molecule activity	cell junction;cellular anatomical entity;cytosol;cytosolic ribosome;cytosolic small ribosomal subunit;GABA-ergic synapse;glutamatergic synapse;intracellular membrane-bounded organelle;intracellular non-membrane-bounded organelle;intracellular organelle;membrane-bounded organelle;non-membrane-bounded organelle;nucleolus;nucleus;organelle;postsynapse;postsynaptic density;postsynaptic specialization…	Ribosome			3	2	4	24.4	9.2327	0	5.2193	3	653580000	0.99351	82;84;83;52	75	75	tr|A0A0G2JDW7|A0A0G2JDW7_MOUSE 40S ribosomal protein S27 (Fragment) OS=Mus musculus OX=10090 GN=Rps27 PE=1 SV=1;sp|Q6ZWU9|RS27_MOUSE 40S ribosomal protein S27 OS=Mus musculus OX=10090 GN=Rps27 PE=1 SV=3;tr|A0A0G2JG29|A0A0G2JG29_MOUSE 40S ribosomal protein
83	A0A0G2JE52;P62835;A0A0G2JED9;A0A0G2JDL9;Q99JI6	Ras-related protein Rap-1A;Ras-related protein Rap-1b	Rap1a;Rap1b	-0.226258	0.705093		19.2994	18.9684	19.3667	19.3219	19.5894	19.402	19.3891	18.8023	19.3119	19.5425	19.0947	19.1522	19.244	19.5069	19.5097	19.4801	anatomical structure development;biological regulation;calcium-ion regulated exocytosis;cell development;cell junction organization;cell population proliferation;cell surface receptor signaling pathway;cellular component organization;cellular component organization or biogenesis;cellular developmental process;cellular localization;cellular macromolecule localization;cellular process;cellular resp…	anion binding;binding;carbohydrate derivative binding;catalytic activity;enzyme binding;enzyme regulator activity;G protein activity;GDP binding;GTP binding;GTPase activity;GTPase binding;GTPase regulator activity;guanyl nucleotide binding;guanyl ribonucleotide binding;guanyl-nucleotide exchange factor activity;heterocyclic compound binding;hydrolase activity;hydrolase activity, acting on acid an…	anchoring junction;cell junction;cell projection;cell-cell junction;cellular anatomical entity;cytoplasm;cytoplasmic vesicle;cytosol;early endosome;endocytic vesicle;endosome;glutamatergic synapse;guanyl-nucleotide exchange factor complex;intracellular membrane-bounded organelle;intracellular non-membrane-bounded organelle;intracellular organelle;intracellular protein-containing complex;intracell…	Chemokine signaling pathway;Focal adhesion;Leukocyte transendothelial migration;Long-term potentiation;MAPK signaling pathway;Neurotrophin signaling pathway;Pancreatic secretion;Renal cell carcinoma	Cell junction;Cell membrane;Cytoplasm;Cytosol;Early endosome;Late endosome;Perinuclear region	Lipid-anchor	3	3	5	25.8	17.991	0	15.199	11	2078300000	0.316679	159;184;109;118;184			tr|A0A0G2JE52|A0A0G2JE52_MOUSE Ras-related protein Rap-1A OS=Mus musculus OX=10090 GN=Rap1a PE=1 SV=1;sp|P62835|RAP1A_MOUSE Ras-related protein Rap-1A OS=Mus musculus OX=10090 GN=Rap1a PE=1 SV=1;tr|A0A0G2JED9|A0A0G2JED9_MOUSE Ras-related protein Rap-1A (Fr
84	A0A0G2JEC4;Q9JK48-3;Q9JK48;Q9JK48-2	Endophilin-B1	Sh3glb1	-0.0930468	0.473216		19.2988	19.3861	19.1952	19.2686	19.4927	19.3979	19.1012	19.277	19.4873	19.2407	19.4277	19.5476	19.3005	18.4565	18.5565	18.43	apoptotic process;autophagic cell death;biological regulation;biosynthetic process;catabolic process;cell communication;cell death;cellular biosynthetic process;cellular catabolic process;cellular component organization;cellular component organization or biogenesis;cellular lipid metabolic process;cellular localization;cellular macromolecule localization;cellular metabolic process;cellular proces…	acyltransferase activity;acyltransferase activity, transferring groups other than amino-acyl groups;anion binding;binding;carboxylic acid binding;catalytic activity;fatty acid binding;identical protein binding;ion binding;lipid binding;lysophosphatidic acid acyltransferase activity;lysophospholipid acyltransferase activity;monocarboxylic acid binding;organic acid binding;protein binding;protein d…	autophagosome membrane;bounding membrane of organelle;cell body;cellular anatomical entity;cytoplasm;cytoplasmic vesicle;cytosol;early endosome;endoplasmic reticulum;endosome;envelope;exocytic vesicle;Golgi membrane;intracellular membrane-bounded organelle;intracellular organelle;intracellular vesicle;membrane;membrane-bounded organelle;midbody;mitochondrial envelope;mitochondrial membrane;mitoch…	Endocytosis	Autophagosome membrane;Cytoplasm;Cytoplasmic vesicle;Golgi apparatus membrane;Midbody;Mitochondrion outer membrane	Peripheral membrane protein	2	1	4	5.8	44.303	0	43.833	5	235120000	0.674146	394;355;365;386			tr|A0A0G2JEC4|A0A0G2JEC4_MOUSE Endophilin-B1 OS=Mus musculus OX=10090 GN=Sh3glb1 PE=1 SV=1;sp|Q9JK48-3|SHLB1_MOUSE Isoform 3 of Endophilin-B1 OS=Mus musculus OX=10090 GN=Sh3glb1;sp|Q9JK48|SHLB1_MOUSE Endophilin-B1 OS=Mus musculus OX=10090 GN=Sh3glb1 PE=1 S
85	Q61584;Q61584-4;A0A0G2JEP0;Q61584-2;Q61584-6;Q61584-5;Q61584-3;Q61584-7;A0A0H2UH27;D3Z6U8;E9QAT0;E9QAS9;Q6AXB7;E9QNF5;P35922-7;P35922;A0A0G2JGH0;E9QAS8;P35922-3;P35922-11;P35922-8;P35922-9;P35922-6;P35922-12;P35922-4;P35922-5;P35922-10;P35922-2	Fragile X mental retardation syndrome-related protein 1	Fxr1	-0.158179	1.12354		20.0064	20.1943	20.1255	20.1956	20.3198	20.2852	20.1188	20.0378	20.1734	20.1902	20.1926	20.1333	20.0182	19.6061	19.8417	19.8079	anatomical structure development;animal organ development;anterograde axonal transport;anterograde trans-synaptic signaling;axo-dendritic transport;axonal transport;behavior;biological process involved in interaction with symbiont;biological process involved in interspecies interaction between organisms;biological process involved in intraspecies interaction between organisms;biological process i…	annealing activity;binding;chromatin binding;cytoskeletal protein binding;DNA binding;dynein complex binding;enzyme binding;G-quadruplex RNA binding;histone binding;identical protein binding;kinase binding;methylated histone binding;methylation-dependent protein binding;microtubule binding;miRNA binding;modification-dependent protein binding;molecular adaptor activity;molecular condensate scaffol…	actin-based cell projection;axon;axon cytoplasm;axon terminus;Cajal body;cell body;cell junction;cell projection;cellular anatomical entity;chromocenter;chromosomal region;chromosome;chromosome, centromeric region;costamere;cytoplasm;cytoplasmic region;cytoplasmic ribonucleoprotein granule;cytoplasmic stress granule;cytoskeleton;cytosol;cytosolic region;dendrite;dendritic filopodium;dendritic spi…		Axon;Cell junction;Cell membrane;Cell projection;Centromere;Chromosome;Cytoplasm;Cytoplasmic ribonucleoprotein granule;Dendrite;Dendritic spine;Filopodium;Filopodium tip;Growth cone;Nucleolus;Nucleoplasm;Nucleus;Perikaryon;Perinuclear region;Postsynaptic cell membrane;Presynaptic cell membrane;Stress granule;Synapse;Synaptosome		5	3	28	7.4	76.221	0	20.246	6	523850000	0.428595	677;650;568;539;648;621;677;651;454;591;589;585;614;593;593;614;54;631;589;415;581;568;512;491;448;436;427;602			sp|Q61584|FXR1_MOUSE RNA-binding protein FXR1 OS=Mus musculus OX=10090 GN=Fxr1 PE=1 SV=2;sp|Q61584-4|FXR1_MOUSE Isoform C of RNA-binding protein FXR1 OS=Mus musculus OX=10090 GN=Fxr1;tr|A0A0G2JEP0|A0A0G2JEP0_MOUSE Fragile X mental retardation syndrome-rela
86	A0A0R4J169;E9QN52;A0A0G2JEP4;A0A0G2JFV5;A0A1L1SSC0;A0A668KLE1;Q91WK0-2;Q91WK0;A0A0G2JDR6;A0A1L1SVG1;A0A0G2JGZ1	Leucine-rich repeat flightless-interacting protein 2	Lrrfip2	-0.019551	0.126333		19.4148	19.5265	19.4351	19.5501	19.4898	19.3951	19.6957	19.7511	19.6437	19.6531	19.3159	19.7593	19.431	18.7582	19.0933	19.1094	activation of immune response;activation of innate immune response;biological regulation;cell surface pattern recognition receptor signaling pathway;cell surface receptor signaling pathway;cell surface toll-like receptor signaling pathway;cellular process;immune response-activating cell surface receptor signaling pathway;immune response-activating signaling pathway;immune response-regulating cell…	binding;LRR domain binding;protein binding;protein domain specific binding					3	2	11	8.8	45.524	0	11.805	6	665300000	0.933681	400;415;424;437;670;722;400;415;173;373;173			tr|A0A0R4J169|A0A0R4J169_MOUSE Leucine-rich repeat flightless-interacting protein 2 OS=Mus musculus OX=10090 GN=Lrrfip2 PE=1 SV=1;tr|E9QN52|E9QN52_MOUSE Leucine-rich repeat flightless-interacting protein 2 OS=Mus musculus OX=10090 GN=Lrrfip2 PE=1 SV=1;tr|A
87	A0A0G2JER6;F8VQE9;Q8VHH5	Arf-GAP with GTPase, ANK repeat and PH domain-containing protein 3	Agap3	-0.36973	0.954424		15.7593	15.6484	15.2548	16.0477	15.9918	15.7322	15.6764	16.0037	15.3782	15.715	15.8174	15.9305	15.5181	14.9363	15.1552	14.8206	catabolic process;cellular localization;cellular macromolecule localization;cellular process;cellular response to chemical stimulus;cellular response to chemical stress;cellular response to oxidative stress;cellular response to oxygen-containing compound;cellular response to reactive oxygen species;cellular response to stimulus;cellular response to stress;establishment of localization;establishme…	anion binding;binding;carbohydrate derivative binding;catalytic activity;cation binding;enzyme activator activity;enzyme regulator activity;GTP binding;GTPase activator activity;GTPase activity;GTPase regulator activity;guanyl nucleotide binding;guanyl ribonucleotide binding;heterocyclic compound binding;hydrolase activity;hydrolase activity, acting on acid anhydrides;hydrolase activity, acting o…	cell periphery;cellular anatomical entity;cytoplasm;intracellular membrane-bounded organelle;intracellular organelle;membrane-bounded organelle;nucleus;organelle		Cytoplasm		1	1	3	4.3	48.628	0	7.5692	1	14346000	0.134534	445;910;910			tr|A0A0G2JER6|A0A0G2JER6_MOUSE Arf-GAP with GTPase, ANK repeat and PH domain-containing protein 3 (Fragment) OS=Mus musculus OX=10090 GN=Agap3 PE=1 SV=1;tr|F8VQE9|F8VQE9_MOUSE Arf-GAP with GTPase, ANK repeat and PH domain-containing protein 3 OS=Mus muscul
88	A0A0G2JFE3;E9Q816;E9PUE1;Q8BSI6	Cytochrome P450 2W1;R3H and coiled-coil domain-containing protein 1	Cyp2w1;R3hcc1	0.606096	2.57275		20.3817	20.2285	20.3472	19.8657	19.6696	19.6039	20.3865	20.3063	20.4292	19.8747	20.0864	20.0506	20.1379	19.7567	19.9264	19.4405	aflatoxin metabolic process;biological regulation;carboxylic acid catabolic process;carboxylic acid metabolic process;catabolic process;cellular catabolic process;cellular lipid catabolic process;cellular lipid metabolic process;cellular metabolic process;cellular process;diterpenoid catabolic process;diterpenoid metabolic process;fat-soluble vitamin catabolic process;fat-soluble vitamin metaboli…	alcohol binding;all-trans retinal binding;all-trans-retinol binding;anion binding;binding;carboxylic acid binding;catalytic activity;cation binding;heme binding;ion binding;iron ion binding;isoprenoid binding;lipid binding;metal ion binding;monocarboxylic acid binding;monooxygenase activity;nucleic acid binding;organic acid binding;organic cyclic compound binding;oxidoreductase activity;oxidoredu…	cell surface;cellular anatomical entity;cytoplasm;endoplasmic reticulum lumen;intracellular membrane-bounded organelle;intracellular organelle;intracellular organelle lumen;membrane;membrane-bounded organelle;membrane-enclosed lumen;organelle;organelle lumen;plasma membrane		Cell membrane;Endoplasmic reticulum lumen;Membrane		2	2	4	10.5	22.211	0.0046123	1.7065	5	11432000000	0.0189173	200;493;488;488			tr|A0A0G2JFE3|A0A0G2JFE3_MOUSE Cytochrome P450 2W1 (Fragment) OS=Mus musculus OX=10090 GN=Cyp2w1 PE=3 SV=4;sp|E9Q816|CP2W1_MOUSE Cytochrome P450 2W1 OS=Mus musculus OX=10090 GN=Cyp2w1 PE=2 SV=1;tr|E9PUE1|E9PUE1_MOUSE R3H and coiled-coil domain-containing p
89	A0A0G2JGC1;A0A0G2JFF1;P63087;P63087-2	Serine/threonine-protein phosphatase PP1-gamma catalytic subunit	Ppp1cc	0.220964	0.514755		17.3442	17.426	17.4881	16.9186	17.1326	17.5443	17.0369	17.5021	17.1976	17.8775	17.6408	16.9647	17.6826	17.112	17.1604	16.7927	anatomical structure development;biological regulation;blastocyst development;carbohydrate metabolic process;cell cycle;cell differentiation;cell division;cellular developmental process;cellular metabolic process;cellular process;circadian regulation of gene expression;circadian rhythm;dephosphorylation;developmental process;developmental process involved in reproduction;energy derivation by oxid…	binding;catalytic activity;catalytic activity, acting on a protein;cation binding;enzyme binding;hydrolase activity;hydrolase activity, acting on ester bonds;ion binding;kinase binding;lamin binding;metal ion binding;myosin phosphatase activity;phosphatase activity;phosphatase binding;phosphoprotein phosphatase activity;phosphoric ester hydrolase activity;protein binding;protein domain specific b…	bounding membrane of organelle;catalytic complex;cell junction;cell projection;cellular anatomical entity;chromosomal region;chromosome, telomeric region;cleavage furrow;cytoplasm;cytoskeleton;dendritic spine;glutamatergic synapse;intracellular membrane-bounded organelle;intracellular non-membrane-bounded organelle;intracellular organelle;kinetochore;membrane;membrane-bounded organelle;midbody;mi…	Focal adhesion;Insulin signaling pathway;Long-term potentiation;Meiosis - yeast;Oocyte meiosis;Regulation of actin cytoskeleton;Vascular smooth muscle contraction	Centromere;Chromosome;Cleavage furrow;Cytoplasm;Kinetochore;Midbody;Mitochondrion;Nucleolus;Nucleoplasm;Nucleus;Nucleus speckle		2	1	4	7.3	31.367	0	3.4173	2	540520000	0.35759	273;292;323;337		127	tr|A0A0G2JGC1|A0A0G2JGC1_MOUSE Serine/threonine-protein phosphatase OS=Mus musculus OX=10090 GN=Ppp1cc PE=1 SV=1;tr|A0A0G2JFF1|A0A0G2JFF1_MOUSE Serine/threonine-protein phosphatase (Fragment) OS=Mus musculus OX=10090 GN=Ppp1cc PE=1 SV=1;sp|P63087|PP1G_MOUS
90	A0A0G2JFN1;Q6NXI6-2;Q6NXI6;A0A0G2JFW6	Regulation of nuclear pre-mRNA domain-containing protein 2	Rprd2	-0.401279	2.43059		16.9466	16.8272	16.8679	17.3853	17.2672	17.193	16.6781	17.5964	17.4048	16.9874	17.7617	17.1937	16.8991	16.6017	16.8042	16.3327	cellular aromatic compound metabolic process;cellular metabolic process;cellular nitrogen compound metabolic process;cellular process;heterocycle metabolic process;macromolecule metabolic process;metabolic process;mRNA 3'-end processing;mRNA metabolic process;mRNA processing;nitrogen compound metabolic process;nucleic acid metabolic process;nucleobase-containing compound metabolic process;organic…	basal RNA polymerase II transcription machinery binding;basal transcription machinery binding;binding;enzyme binding;protein binding;RNA polymerase binding;RNA polymerase core enzyme binding;RNA polymerase II complex binding;RNA polymerase II C-terminal domain binding	protein-containing complex;protein-DNA complex;transcription preinitiation complex				2	2	4	4.9	51.949	0	7.0812	3	33733000	0.0637883	473;1425;1469;1386			tr|A0A0G2JFN1|A0A0G2JFN1_MOUSE Regulation of nuclear pre-mRNA domain-containing protein 2 OS=Mus musculus OX=10090 GN=Rprd2 PE=1 SV=1;sp|Q6NXI6-2|RPRD2_MOUSE Isoform 2 of Regulation of nuclear pre-mRNA domain-containing protein 2 OS=Mus musculus OX=10090 G
91	A0A0G2JFT8;Q9D394-2;Q9D394;Q9D394-3;Q9D394-4	Protein RUFY3	Rufy3	0.355899	1.93005		18.8882	18.7194	18.9875	18.5399	18.5184	18.4692	19.0261	18.8326	18.9037	18.3448	18.4592	18.6558	18.5766	18.2048	18.0543	17.9705	actin filament organization;anatomical structure development;biological regulation;cell differentiation;cellular component organization;cellular component organization or biogenesis;cellular developmental process;cellular process;developmental process;negative regulation of axonogenesis;negative regulation of biological process;negative regulation of cell development;negative regulation of cell d…	binding;cation binding;ion binding;metal ion binding	actin-based cell projection;anchoring junction;axon;cell body;cell junction;cell projection;cellular anatomical entity;cytoplasm;cytosol;dendrite;endomembrane system;filopodium;growth cone;lamellipodium;membrane;neuron projection;neuronal cell body;perikaryon;plasma membrane bounded cell projection;site of polarized growth		Cell projection;Cytoplasm;Endomembrane system;Filopodium;Growth cone;Invadopodium;Lamellipodium;Perikaryon		3	3	5	4.9	74.769	0	33.242	6	420270000	0.0996937	669;665;469;487;519			tr|A0A0G2JFT8|A0A0G2JFT8_MOUSE Protein RUFY3 OS=Mus musculus OX=10090 GN=Rufy3 PE=1 SV=1;sp|Q9D394-2|RUFY3_MOUSE Isoform 2 of Protein RUFY3 OS=Mus musculus OX=10090 GN=Rufy3;sp|Q9D394|RUFY3_MOUSE Protein RUFY3 OS=Mus musculus OX=10090 GN=Rufy3 PE=1 SV=1;sp
92	A0A0G2JG00;Q3TUE1;A0A0G2JGW9;A0A0G2JFY5;Q3UUU2;Q91WJ8;Q91WJ8-2;A0A0G2JG96;A0A0G2JFK2;A0A0G2JGV9	Far upstream element-binding protein 1	Fubp1	-0.1598	1.32831		19.5146	19.4932	19.6188	19.758	19.7254	19.6225	19.5843	19.7703	19.5254	19.4871	19.7276	19.7093	19.604	19.2948	19.2514	19.2734	biological regulation;cell division;cell growth;cell population proliferation;cellular process;developmental cell growth;developmental growth;growth;hematopoietic stem cell proliferation;positive regulation of biological process;positive regulation of biosynthetic process;positive regulation of cell migration;positive regulation of cell motility;positive regulation of cellular biosynthetic proces…	binding;cis-regulatory region sequence-specific DNA binding;DNA binding;double-stranded DNA binding;mRNA binding;nucleic acid binding;organic cyclic compound binding;RNA binding;RNA polymerase II cis-regulatory region sequence-specific DNA binding;RNA polymerase II transcription regulatory region sequence-specific DNA binding;sequence-specific DNA binding;sequence-specific double-stranded DNA bin…	cell junction;cellular anatomical entity;cytoplasm;intracellular membrane-bounded organelle;intracellular organelle;membrane;membrane-bounded organelle;nucleoplasm;nucleus;organelle;synapse		Nucleus		9	7	10	18.9	54.844	0	11.131	10	1663300000	0.412871	523;642;643;654;700;651;672;149;306;69			tr|A0A0G2JG00|A0A0G2JG00_MOUSE Far upstream element-binding protein 1 OS=Mus musculus OX=10090 GN=Fubp1 PE=1 SV=1;tr|Q3TUE1|Q3TUE1_MOUSE Far upstream element-binding protein 1 OS=Mus musculus OX=10090 GN=Fubp1 PE=1 SV=1;tr|A0A0G2JGW9|A0A0G2JGW9_MOUSE Far u
93	A0A0G2JG10;Q497W9;O35286;A0A0G2JGQ5	Pre-mRNA-splicing factor ATP-dependent RNA helicase DHX15	Dhx15	0.0922248	0.369846		18.8315	19.0656	18.7142	18.7498	18.8007	18.7841	18.9437	18.8161	18.9679	18.5529	18.7513	18.7939	18.8718	18.2344	18.2768	18.4753	antiviral innate immune response;biological process involved in interspecies interaction between organisms;biological regulation;cellular aromatic compound metabolic process;cellular metabolic process;cellular nitrogen compound metabolic process;cellular process;defense response;defense response to bacterium;defense response to other organism;defense response to symbiont;defense response to virus…	adenyl nucleotide binding;adenyl ribonucleotide binding;anion binding;ATP binding;ATP hydrolysis activity;ATP-dependent activity;ATP-dependent activity, acting on RNA;binding;carbohydrate derivative binding;catalytic activity;catalytic activity, acting on a nucleic acid;catalytic activity, acting on RNA;double-stranded RNA binding;helicase activity;heterocyclic compound binding;hydrolase activity…	cellular anatomical entity;intracellular non-membrane-bounded organelle;intracellular organelle;non-membrane-bounded organelle;nuclear body;nuclear protein-containing complex;nuclear speck;nucleolus;organelle;post-mRNA release spliceosomal complex;protein-containing complex;ribonucleoprotein complex;spliceosomal complex;U12-type spliceosomal complex;U2-type post-mRNA release spliceosomal complex;…	Spliceosome	Nucleolus;Nucleus		5	5	4	9.5	68.578	0	44.377	11	219250000	0.688346	608;703;795;186	226		tr|A0A0G2JG10|A0A0G2JG10_MOUSE RNA helicase OS=Mus musculus OX=10090 GN=Dhx15 PE=1 SV=1;tr|Q497W9|Q497W9_MOUSE RNA helicase OS=Mus musculus OX=10090 GN=Dhx15 PE=1 SV=1;sp|O35286|DHX15_MOUSE ATP-dependent RNA helicase DHX15 OS=Mus musculus OX=10090 GN=Dhx15
95	A0A0G2JGL8;Q99PU8-2;Q99PU8;Q99PU8-3;A0A0G2JE53;A0A0G2JGL1	Putative ATP-dependent RNA helicase DHX30	Dhx30	0.0753549	0.0822624		16.6833	16.8182	17.5928	17.2548	16.7241	16.8893	16.567	16.4599	17.3205	17.519	17.5182	17.0877	17.5625	20.4012	20.4887	19.9476	anatomical structure development;cellular component assembly;cellular component organization;cellular component organization or biogenesis;cellular process;central nervous system development;developmental process;mitochondrial large ribosomal subunit assembly;protein-containing complex assembly;protein-containing complex organization;protein-RNA complex assembly;protein-RNA complex organization;r…	adenyl nucleotide binding;adenyl ribonucleotide binding;anion binding;ATP binding;ATP hydrolysis activity;ATP-dependent activity;ATP-dependent activity, acting on DNA;ATP-dependent activity, acting on RNA;binding;carbohydrate derivative binding;catalytic activity;catalytic activity, acting on a nucleic acid;catalytic activity, acting on DNA;catalytic activity, acting on RNA;chromatin binding;DNA …	cellular anatomical entity;cytoplasm;cytosol;intracellular membrane-bounded organelle;intracellular non-membrane-bounded organelle;intracellular organelle;membrane-bounded organelle;mitochondrial nucleoid;mitochondrion;non-membrane-bounded organelle;nucleoid;nucleus;organelle;ribonucleoprotein granule;supramolecular complex		Cytoplasm;Mitochondrion;Mitochondrion matrix;Mitochondrion nucleoid		2	2	6	1.1	133.03	0.0064844	1.5348	3	418590000	0.81968	1186;1194;1217;1223;175;239			tr|A0A0G2JGL8|A0A0G2JGL8_MOUSE RNA helicase OS=Mus musculus OX=10090 GN=Dhx30 PE=1 SV=1;sp|Q99PU8-2|DHX30_MOUSE Isoform 2 of ATP-dependent RNA helicase DHX30 OS=Mus musculus OX=10090 GN=Dhx30;sp|Q99PU8|DHX30_MOUSE ATP-dependent RNA helicase DHX30 OS=Mus mu
96	A0A0G2JGQ4;P54729	NEDD8 ultimate buster 1	Nub1	0.0669899	0.272407		18.7935	18.7287	18.4881	18.6457	18.5382	18.6255	18.9641	18.7057	18.6316	18.6846	18.574	18.7434	18.6182	18.3825	18.1906	18.226	biological regulation;catabolic process;macromolecule catabolic process;macromolecule metabolic process;macromolecule modification;metabolic process;modification-dependent macromolecule catabolic process;modification-dependent protein catabolic process;nitrogen compound metabolic process;organic substance catabolic process;organic substance metabolic process;organonitrogen compound catabolic proc…		cellular anatomical entity;cytosol;inclusion body;intracellular anatomical structure;intracellular membrane-bounded organelle;intracellular non-membrane-bounded organelle;intracellular organelle;Lewy body;membrane-bounded organelle;non-membrane-bounded organelle;nucleolus;nucleoplasm;nucleus;organelle		Nucleus		2	2	2	3.6	73.116	0	14.464	5	301460000	0.778229	638;614			tr|A0A0G2JGQ4|A0A0G2JGQ4_MOUSE NEDD8 ultimate buster 1 OS=Mus musculus OX=10090 GN=Nub1 PE=1 SV=1;sp|P54729|NUB1_MOUSE NEDD8 ultimate buster 1 OS=Mus musculus OX=10090 GN=Nub1 PE=1 SV=2
98	A0A0G2JH04;P63073;A0A0G2JGT5;A0A0G2JG98;A0A0G2JFB4	Eukaryotic translation initiation factor 4E	Eif4e	0.0501582	0.152339		18.9329	19.1199	19.3308	19.1336	18.9919	19.1076	19.3308	19.2305	19.2685	18.823	19.1981	19.0922	19.1455	18.0897	17.9183	17.8472	amide biosynthetic process;amide metabolic process;behavior;behavioral defense response;behavioral fear response;biological regulation;biosynthetic process;cell cycle G1/S phase transition;cell cycle phase transition;cell cycle process;cell differentiation;cellular biosynthetic process;cellular developmental process;cellular localization;cellular metabolic process;cellular nitrogen compound biosy…	binding;DNA-binding transcription factor binding;enzyme binding;eukaryotic initiation factor 4G binding;nucleic acid binding;organic cyclic compound binding;protein binding;RNA 7-methylguanosine cap binding;RNA binding;RNA cap binding;transcription factor binding;translation factor activity, RNA binding;translation initiation factor activity;translation initiation factor binding;translation regul…	cell junction;cellular anatomical entity;chromatoid body;cytoplasm;cytoplasmic ribonucleoprotein granule;cytoplasmic stress granule;cytosol;cytosolic region;eukaryotic translation initiation factor 4F complex;glutamatergic synapse;intracellular membrane-bounded organelle;intracellular non-membrane-bounded organelle;intracellular organelle;intracellular protein-containing complex;membrane-bounded …	Insulin signaling pathway;mTOR signaling pathway;RNA transport	Cytoplasm;P-body		4	4	5	30.8	21.009	0	23.84	11	846330000	0.844226	185;217;183;79;132			tr|A0A0G2JH04|A0A0G2JH04_MOUSE Eukaryotic translation initiation factor 4E OS=Mus musculus OX=10090 GN=Eif4e PE=1 SV=1;sp|P63073|IF4E_MOUSE Eukaryotic translation initiation factor 4E OS=Mus musculus OX=10090 GN=Eif4e PE=1 SV=1;tr|A0A0G2JGT5|A0A0G2JGT5_MOU
100	A0A0J9YTY0;A0A0J9YUL3;Q8C1B7-3;Q8C1B7-2;Q8C1B7;A0A0J9YVA6;A0A0J9YUV6	Septin-11	Sept11	-0.345783	1.91693		18.6141	18.6864	18.8336	18.9914	19.0338	19.1462	18.7459	18.8486	18.9172	19.0413	19.2312	19.1892	19.0571	20.0845	19.8805	19.8783	biological regulation;cell cycle process;cellular process;cytokinesis;cytoskeleton-dependent cytokinesis;regulation of biological process;regulation of cellular component organization;regulation of cellular process;regulation of synapse organization	anion binding;binding;carbohydrate derivative binding;catalytic activity;GTP binding;GTPase activity;guanyl nucleotide binding;guanyl ribonucleotide binding;heterocyclic compound binding;hydrolase activity;hydrolase activity, acting on acid anhydrides;hydrolase activity, acting on acid anhydrides, in phosphorus-containing anhydrides;ion binding;molecular adaptor activity;nucleoside phosphate bind…	actin filament bundle;actomyosin;axon;cell division site;cell junction;cell projection;cellular anatomical entity;contractile actin filament bundle;cytoskeleton;dendritic spine;GABA-ergic synapse;glutamatergic synapse;intracellular non-membrane-bounded organelle;intracellular organelle;microtubule cytoskeleton;neuron projection;neuron spine;non-membrane-bounded organelle;organelle;plasma membrane…		Axon;Cell junction;Cell projection;Cytoplasm;Cytoskeleton;Dendritic spine;Synapse		7	5	7	17.2	48.978	0	33.674	10	692450000	0.107049	425;432;425;429;431;204;97			tr|A0A0J9YTY0|A0A0J9YTY0_MOUSE Septin OS=Mus musculus OX=10090 GN=Septin11 PE=1 SV=1;tr|A0A0J9YUL3|A0A0J9YUL3_MOUSE Septin OS=Mus musculus OX=10090 GN=Septin11 PE=1 SV=1;sp|Q8C1B7-3|SEP11_MOUSE Isoform 3 of Septin-11 OS=Mus musculus OX=10090 GN=Septin11;sp
101	A0A0J9YUI1;A0A0J9YU07;P61087;F8WIC2;Q3V3R8;D3Z4U3	Ubiquitin-conjugating enzyme E2 K	Ube2k	-0.0854867	0.168241		17.4089	17.1717	17.5752	17.1913	17.5072	17.7137	17.095	17.2839	17.474	17.4912	17.4967	17.651	17.4346	17.0172	17.1174	17.1875	apoptotic signaling pathway;biological regulation;catabolic process;cellular component assembly;cellular component organization;cellular component organization or biogenesis;cellular process;cellular response to chemical stimulus;cellular response to cytokine stimulus;cellular response to interferon-beta;cellular response to organic substance;cellular response to stimulus;cellular response to str…	acyltransferase activity;adenyl nucleotide binding;adenyl ribonucleotide binding;aminoacyltransferase activity;anion binding;ATP binding;binding;carbohydrate derivative binding;catalytic activity;catalytic activity, acting on a protein;enzyme binding;heterocyclic compound binding;ion binding;nucleoside phosphate binding;nucleotide binding;organic cyclic compound binding;protein binding;purine nuc…	cellular anatomical entity;cytoplasm;filopodium tip;intracellular membrane-bounded organelle;intracellular organelle;membrane-bounded organelle;nucleus;organelle	Ubiquitin mediated proteolysis	Cytoplasm		2	2	6	12.2	15.81	0	3.3545	3	567270000	0.75516	139;149;200;57;97;157			tr|A0A0J9YUI1|A0A0J9YUI1_MOUSE Ubiquitin-conjugating enzyme E2 K OS=Mus musculus OX=10090 GN=Ube2k PE=1 SV=1;tr|A0A0J9YU07|A0A0J9YU07_MOUSE E2 ubiquitin-conjugating enzyme OS=Mus musculus OX=10090 GN=Ube2k PE=1 SV=1;sp|P61087|UBE2K_MOUSE Ubiquitin-conjugat
102	A0A0J9YU79;E9Q1Q9;P97328;A0A0J9YUK6;A0A0J9YTU1	Ketohexokinase	Khk	-0.223729	1.72255		23.8454	23.9065	23.8229	23.9761	24.1423	24.1277	23.8924	23.8731	23.8312	24.0376	24.0159	23.9238	23.8544	23.0782	23.0687	23.0532	ADP catabolic process;ADP metabolic process;aromatic compound catabolic process;ATP metabolic process;biological regulation;carbohydrate catabolic process;carbohydrate derivative catabolic process;carbohydrate derivative metabolic process;carbohydrate metabolic process;carboxylic acid metabolic process;catabolic process;cellular aldehyde metabolic process;cellular aromatic compound metabolic proc…	adenyl nucleotide binding;adenyl ribonucleotide binding;anion binding;ATP binding;binding;carbohydrate derivative binding;carbohydrate kinase activity;catalytic activity;heterocyclic compound binding;ion binding;ketohexokinase activity;kinase activity;nucleoside phosphate binding;nucleotide binding;organic cyclic compound binding;phosphotransferase activity, alcohol group as acceptor;purine nucle…	cellular anatomical entity;cytoplasm;cytosol;intracellular membrane-bounded organelle;intracellular organelle;membrane-bounded organelle;nucleus;organelle	Fructose and mannose metabolism			13	13	5	41.9	32.74	0	323.31	118	71140000000	0.257653	298;343;298;253;243	47;282;289	47	tr|A0A0J9YU79|A0A0J9YU79_MOUSE Ketohexokinase OS=Mus musculus OX=10090 GN=Khk PE=1 SV=1;tr|E9Q1Q9|E9Q1Q9_MOUSE Ketohexokinase OS=Mus musculus OX=10090 GN=Khk PE=1 SV=1;sp|P97328|KHK_MOUSE Ketohexokinase OS=Mus musculus OX=10090 GN=Khk PE=1 SV=1;tr|A0A0J9YU
104	Q91X44;A0A0J9YUI8;A0A0J9YVA3	Glucokinase regulatory protein	Gckr	-0.346968	1.80627		22.6526	22.6687	22.6103	22.8297	23.0295	23.1133	22.6223	22.5944	22.5143	22.9082	23.0323	22.6442	22.7528	22.4531	22.4236	22.4126	acylglycerol homeostasis;biological regulation;carbohydrate derivative metabolic process;carbohydrate homeostasis;carbohydrate metabolic process;cellular aromatic compound metabolic process;cellular homeostasis;cellular localization;cellular macromolecule localization;cellular metabolic process;cellular nitrogen compound metabolic process;cellular process;chemical homeostasis;establishment of loc…	anion binding;binding;carbohydrate binding;carbohydrate derivative binding;enzyme binding;enzyme inhibitor activity;enzyme regulator activity;fructose-6-phosphate binding;ion binding;molecular function inhibitor activity;molecular function regulator activity;protein binding;protein domain specific binding	cellular anatomical entity;cytoplasm;cytosol;intracellular membrane-bounded organelle;intracellular organelle;membrane-bounded organelle;mitochondrion;nucleoplasm;nucleus;organelle		Cytoplasm;Nucleus		14	14	3	26.9	64.679	0	323.31	41	16382000000	0.108238	587;623;121	546;562		sp|Q91X44|GCKR_MOUSE Glucokinase regulatory protein OS=Mus musculus OX=10090 GN=Gckr PE=1 SV=3;tr|A0A0J9YUI8|A0A0J9YUI8_MOUSE Glucokinase regulatory protein OS=Mus musculus OX=10090 GN=Gckr PE=1 SV=1
105	A0A0J9YUT8;Q8R3C6-2;Q8R3C6	Probable RNA-binding protein 19	Rbm19	0.275387	0.6071		18.5403	19.0856	18.923	18.3501	18.7757	18.5969	18.4947	18.9445	18.7212	18.6198	18.9261	18.2148	18.3921	18.2656	18.4194	18.2257	biological regulation;cellular aromatic compound metabolic process;cellular metabolic process;cellular nitrogen compound metabolic process;cellular process;heterocycle metabolic process;macromolecule metabolic process;metabolic process;mRNA metabolic process;mRNA processing;mRNA splicing, via spliceosome;nitrogen compound metabolic process;nucleic acid metabolic process;nucleobase-containing comp…	binding;nucleic acid binding;organic cyclic compound binding;RNA binding	cellular anatomical entity;chromosome;cytoplasm;intracellular non-membrane-bounded organelle;intracellular organelle;non-membrane-bounded organelle;nuclear body;nuclear speck;nucleolus;nucleoplasm;organelle		Chromosome;Cytoplasm;Nucleolus;Nucleoplasm;Nucleus		1	1	3	1.7	96.654	0.00062383	2.4726	3	17003000	0.269064	870;521;952			tr|A0A0J9YUT8|A0A0J9YUT8_MOUSE Probable RNA-binding protein 19 OS=Mus musculus OX=10090 GN=Rbm19 PE=1 SV=1;sp|Q8R3C6-2|RBM19_MOUSE Isoform 2 of Probable RNA-binding protein 19 OS=Mus musculus OX=10090 GN=Rbm19;sp|Q8R3C6|RBM19_MOUSE Probable RNA-binding pro
106	A0A0J9YUZ4;P63158;A0A0J9YUD8;D3YZ18;D3YVC6	High mobility group protein B1	Hmgb1	0.0170021	0.0740802		22.2548	22.4322	22.4001	22.2951	22.2775	22.4634	22.4459	22.397	22.5024	22.1879	22.4247	22.3929	22.3378	23.0491	22.9714	23.0574	activation of immune response;activation of innate immune response;alpha-beta T cell activation;alpha-beta T cell activation involved in immune response;alpha-beta T cell differentiation;alpha-beta T cell differentiation involved in immune response;ameboidal-type cell migration;anatomical structure development;animal organ development;apoptotic cell clearance;aromatic compound biosynthetic proces…	5S rRNA binding;amide binding;bent DNA binding;binding;bubble DNA binding;calcium-dependent protein kinase regulator activity;carbohydrate derivative binding;catalytic activity;cell adhesion molecule binding;chemokine binding;crossed form four-way junction DNA binding;C-X-C chemokine binding;cytokine activity;cytokine binding;damaged DNA binding;DNA binding;DNA binding, bending;DNA polymerase bin…	alphav-beta3 integrin-HMGB1 complex;cell projection;cell surface;cellular anatomical entity;chromosome;condensed chromosome;cytoplasm;cytoplasmic vesicle;cytosol;early endosome;endoplasmic reticulum;endoplasmic reticulum-Golgi intermediate compartment;endosome;extracellular region;extracellular space;intracellular membrane-bounded organelle;intracellular non-membrane-bounded organelle;intracellul…	Base excision repair	Cell membrane;Chromosome;Cytoplasm;Endoplasmic reticulum-Golgi intermediate compartment;Endosome;Nucleus;Secreted	Peripheral membrane protein	8	8	5	33.2	24.233	0	24.461	29	24319000000	0.942436	211;215;171;124;92	120		tr|A0A0J9YUZ4|A0A0J9YUZ4_MOUSE High mobility group protein B1 (Fragment) OS=Mus musculus OX=10090 GN=Hmgb1 PE=1 SV=1;sp|P63158|HMGB1_MOUSE High mobility group protein B1 OS=Mus musculus OX=10090 GN=Hmgb1 PE=1 SV=2;tr|A0A0J9YUD8|A0A0J9YUD8_MOUSE High mobili
108	A0A0J9YVC7;D3YWI4;E9Q1I6;F8WHT5;G3UVW1;P19258	Protein Mpv17	Mpv17	0.158318	0.336316		19.8281	19.8186	19.7143	19.2696	19.6961	19.9204	19.518	19.6911	19.8004	19.4198	20.0663	19.8478	19.8587	20.2587	20.1318	20.2028	anatomical structure development;biological regulation;cellular component organization;cellular component organization or biogenesis;cellular metabolic process;cellular process;cellular response to chemical stimulus;cellular response to chemical stress;cellular response to oxidative stress;cellular response to oxygen-containing compound;cellular response to reactive oxygen species;cellular respon…	channel activity;passive transmembrane transporter activity;transmembrane transporter activity;transporter activity	cellular anatomical entity;cytoplasm;intracellular membrane-bounded organelle;intracellular organelle;membrane;membrane-bounded organelle;microbody;mitochondrial inner membrane;mitochondrial membrane;mitochondrion;organelle;organelle inner membrane;organelle membrane;peroxisome	Peroxisome	Mitochondrion inner membrane	Multi-pass membrane protein	1	1	6	8.6	11.814	0.00061709	2.335	3	158720000	0.524188	105;162;165;170;178;176			tr|A0A0J9YVC7|A0A0J9YVC7_MOUSE Protein Mpv17 (Fragment) OS=Mus musculus OX=10090 GN=Mpv17 PE=1 SV=1;tr|D3YWI4|D3YWI4_MOUSE Protein Mpv17 OS=Mus musculus OX=10090 GN=Mpv17 PE=1 SV=1;tr|E9Q1I6|E9Q1I6_MOUSE Protein Mpv17 OS=Mus musculus OX=10090 GN=Mpv17 PE=1
109	A0A0M3HEP3;Q99M04	Lipoyl synthase, mitochondrial	Lias	0.0995878	0.181096		18.3801	17.747	18.283	17.905	18.1488	18.0575	18.3848	17.9103	17.9725	17.9513	18.0421	18.145	17.9718	17.6613	17.778	17.4821	anatomical structure formation involved in morphogenesis;biosynthetic process;carboxylic acid biosynthetic process;carboxylic acid metabolic process;cellular biosynthetic process;cellular lipid metabolic process;cellular metabolic process;cellular process;defense response;developmental process;fatty acid biosynthetic process;fatty acid metabolic process;heterocycle biosynthetic process;heterocycl…	4 iron, 4 sulfur cluster binding;binding;catalytic activity;cation binding;ion binding;iron-sulfur cluster binding;lipoate synthase activity;metal cluster binding;metal ion binding;sulfurtransferase activity;transferase activity;transferase activity, transferring sulphur-containing groups	cellular anatomical entity;intracellular membrane-bounded organelle;intracellular organelle;membrane-bounded organelle;mitochondrion;organelle	Lipoic acid metabolism	Mitochondrion		1	1	2	5.2	32.173	0.00063412	2.6292	3	161790000	0.717289	289;373			tr|A0A0M3HEP3|A0A0M3HEP3_MOUSE Lipoyl synthase, mitochondrial OS=Mus musculus OX=10090 GN=Lias PE=1 SV=1;sp|Q99M04|LIAS_MOUSE Lipoyl synthase, mitochondrial OS=Mus musculus OX=10090 GN=Lias PE=1 SV=1
110	A0A0M3HEP8;Q6TEK5	Vitamin K epoxide reductase complex subunit 1-like protein 1	Vkorc1l1	-0.218932	0.729617		17.0858	17.0566	17.1647	17.1047	17.5651	17.2941	17.0844	16.9062	17.4465	17.9111	17.0454	17.2116	16.9232	17.422	17.7062	17.3554	cellular ketone metabolic process;cellular metabolic process;cellular process;cellular response to chemical stimulus;cellular response to chemical stress;cellular response to oxidative stress;cellular response to stimulus;cellular response to stress;fat-soluble vitamin metabolic process;macromolecule metabolic process;macromolecule modification;metabolic process;nitrogen compound metabolic proces…	binding;catalytic activity;oxidoreductase activity;oxidoreductase activity, acting on CH or CH2 groups;oxidoreductase activity, acting on CH or CH2 groups, disulfide as acceptor;quinone binding;vitamin-K-epoxide reductase (warfarin-sensitive) activity	cellular anatomical entity;endoplasmic reticulum;endoplasmic reticulum membrane;intracellular membrane-bounded organelle;intracellular organelle;membrane;membrane-bounded organelle;organelle;organelle membrane		Endoplasmic reticulum membrane	Multi-pass membrane protein	1	1	2	8.5	14.663	0.00032185	2.7901	2	9783000	0.326312	130;176			tr|A0A0M3HEP8|A0A0M3HEP8_MOUSE Vitamin-K-epoxide reductase (warfarin-sensitive) OS=Mus musculus OX=10090 GN=Vkorc1l1 PE=1 SV=1;sp|Q6TEK5|VKORL_MOUSE Vitamin K epoxide reductase complex subunit 1-like protein 1 OS=Mus musculus OX=10090 GN=Vkorc1l1 PE=1 SV=1
111	A0A0N4SUH8;Q9QZ23	NFU1 iron-sulfur cluster scaffold homolog, mitochondrial	Nfu1	0.279691	0.998787		19.2094	19.0529	19.222	19.1143	18.8138	18.7172	19.372	19.1871	19.1662	19.0558	18.8851	19.0666	18.9177	18.4409	18.6952	18.7799	cellular component assembly;cellular component organization;cellular component organization or biogenesis;cellular metabolic process;cellular process;iron-sulfur cluster assembly;macromolecule metabolic process;metabolic process;metallo-sulfur cluster assembly;nitrogen compound metabolic process;organic substance metabolic process;organonitrogen compound metabolic process;primary metabolic proces…	4 iron, 4 sulfur cluster binding;binding;cation binding;ion binding;iron ion binding;iron-sulfur cluster binding;metal cluster binding;metal ion binding;transition metal ion binding	cellular anatomical entity;cytosol;intracellular membrane-bounded organelle;intracellular organelle;membrane-bounded organelle;mitochondrion;nucleoplasm;nucleus;organelle		Cytoplasm;Cytosol;Mitochondrion		3	3	2	15.2	28.654	0	7.4967	4	1925000000	0.209093	256;255	211;214		tr|A0A0N4SUH8|A0A0N4SUH8_MOUSE NFU1 iron-sulfur cluster scaffold homolog, mitochondrial OS=Mus musculus OX=10090 GN=Nfu1 PE=1 SV=1;sp|Q9QZ23|NFU1_MOUSE NFU1 iron-sulfur cluster scaffold homolog, mitochondrial OS=Mus musculus OX=10090 GN=Nfu1 PE=1 SV=2
112	A0A0N4SV74;A0A0N4SUJ0;Q6PGL7-2;Q6PGL7	WASH complex subunit FAM21	Fam21	0.0872224	0.222552		17.3358	17.5505	17.414	17.4132	17.0781	17.5473	17.6655	17.2391	17.9021	16.7645	17.1642	17.3023	17.4089	17.0052	16.9694	17.0889	biological regulation;cellular localization;cellular macromolecule localization;cellular process;cytosolic transport;endosomal transport;establishment of localization;establishment of localization in cell;establishment of protein localization;intracellular transport;localization;macromolecule localization;nitrogen compound transport;organic substance transport;protein localization;protein localiz…	anion binding;binding;ion binding;lipid binding;phosphatidylinositol binding;phosphatidylinositol bisphosphate binding;phosphatidylinositol phosphate binding;phosphatidylinositol-3,4,5-trisphosphate binding;phosphatidylinositol-3,4-bisphosphate binding;phosphatidylinositol-3,5-bisphosphate binding;phosphatidylinositol-3-phosphate binding;phosphatidylinositol-4,5-bisphosphate binding;phosphatidyli…	bounding membrane of organelle;cellular anatomical entity;cytoplasmic vesicle;cytoplasmic vesicle membrane;cytosol;early endosome;early endosome membrane;endosome;endosome membrane;intracellular membrane-bounded organelle;intracellular non-membrane-bounded organelle;intracellular organelle;intracellular vesicle;membrane;membrane-bounded organelle;non-membrane-bounded organelle;nucleolus;organelle…		Cell membrane;Early endosome membrane		1	1	4	1.4	98.534	0	3.4674	2	10590000	0.733909	900;1051;1248;1334			tr|A0A0N4SV74|A0A0N4SV74_MOUSE WASH complex subunit 2 (Fragment) OS=Mus musculus OX=10090 GN=Washc2 PE=1 SV=1;tr|A0A0N4SUJ0|A0A0N4SUJ0_MOUSE WASH complex subunit 2 (Fragment) OS=Mus musculus OX=10090 GN=Washc2 PE=1 SV=1;sp|Q6PGL7-2|WASC2_MOUSE Isoform 2 of
113	E9QL12;E9PXU9;A0A0N4SUJ2;E9Q423;A0A0N4SWH3;A0A0N4SWG7;A0A0N4SUN3;A0A0N4SVX9;A0A0N4SV63;Q9ESD7-3;Q9ESD7;Q9ESD7-2	Dysferlin	Dysf	0.420798	1.02498		16.79	17.4401	17.205	16.696	16.6885	16.7882	17.0035	17.1172	17.061	16.9037	16.6596	16.5802	17.0007	17.1033	17.012	17.0744	alcohol metabolic process;alditol metabolic process;anatomical structure development;anatomical structure formation involved in morphogenesis;angiogenesis;biological regulation;carbohydrate metabolic process;catabolic process;cell activation;cell activation involved in immune response;cell development;cell differentiation;cellular component organization;cellular component organization or biogenes…	alpha-tubulin binding;binding;calcium ion binding;calcium-dependent phospholipid binding;cation binding;cytoskeletal protein binding;ion binding;lipid binding;metal ion binding;microtubule binding;phospholipid binding;protein binding;tubulin binding	cell projection;cellular anatomical entity;centriolar satellite;cytoplasm;cytoplasmic vesicle;cytoplasmic vesicle membrane;early endosome;endocytic vesicle;endosome;Golgi apparatus;intracellular membrane-bounded organelle;intracellular organelle;intracellular vesicle;lamellipodium;late endosome;membrane;membrane microdomain;membrane-bounded organelle;microtubule;nucleus;organelle;organelle membra…		Cell membrane;Cytoplasmic vesicle membrane;Sarcolemma	Single-pass type II membrane protein	1	1	12	0.7	237.19	0	8.2904	2	34741000	0.102619	2082;2083;2090;2099;2103;2103;2104;2114;2120;2069;2090;2100			tr|E9QL12|E9QL12_MOUSE Dysferlin OS=Mus musculus OX=10090 GN=Dysf PE=1 SV=1;tr|E9PXU9|E9PXU9_MOUSE Dysferlin OS=Mus musculus OX=10090 GN=Dysf PE=1 SV=1;tr|A0A0N4SUJ2|A0A0N4SUJ2_MOUSE Dysferlin OS=Mus musculus OX=10090 GN=Dysf PE=1 SV=1;tr|E9Q423|E9Q423_MOU
114	A0A0N4SUN2;Q9JJL3;Q9JJL3-2	Solute carrier organic anion transporter family member 1B2	Slco1b2	0.55822	2.42641		22.0581	21.9779	22.0635	21.3634	21.6484	21.4131	22.0266	21.969	21.9709	21.3215	21.1638	21.7041	21.6888	22.2384	22.1454	22.2425	amide transport;anatomical structure development;animal organ development;bile acid and bile salt transport;carboxylic acid transport;developmental process;establishment of localization;gland development;lipid transport;liver development;localization;monoatomic ion transport;monocarboxylic acid transport;nitrogen compound transport;oligopeptide transport;organic acid transport;organic anion trans…	active transmembrane transporter activity;amide transmembrane transporter activity;bile acid transmembrane transporter activity;carboxylic acid transmembrane transporter activity;icosanoid transmembrane transporter activity;lipid transporter activity;monocarboxylic acid transmembrane transporter activity;oligopeptide transmembrane transporter activity;organic acid transmembrane transporter activi…	basal plasma membrane;basolateral plasma membrane;cellular anatomical entity;membrane;plasma membrane;plasma membrane region	Bile secretion	Cell membrane	Multi-pass membrane protein	5	5	3	10.6	72.674	0	69.702	20	5863900000	0.0270662	654;689;708			tr|A0A0N4SUN2|A0A0N4SUN2_MOUSE Solute carrier organic anion transporter family member OS=Mus musculus OX=10090 GN=Slco1b2 PE=1 SV=1;sp|Q9JJL3|SO1B2_MOUSE Solute carrier organic anion transporter family member 1B2 OS=Mus musculus OX=10090 GN=Slco1b2 PE=1 SV
115	A0A0N4SV05;A0A0N4SVH3;A0A0R4J0U2;Q0VGB7	Serine/threonine-protein phosphatase 4 regulatory subunit 2	Ppp4r2	-0.117466	0.124493		15.0199	15.9975	15.6393	15.4462	16.0561	15.5068	15.7245	15.564	15.9567	14.9839	15.8028	15.6852	15.956	15.4871	15.5219	15.1593	biological regulation;cell differentiation;cellular aromatic compound metabolic process;cellular developmental process;cellular metabolic process;cellular nitrogen compound metabolic process;cellular process;developmental process;hematopoietic progenitor cell differentiation;heterocycle metabolic process;macromolecule metabolic process;metabolic process;mRNA metabolic process;mRNA processing;nitr…	enzyme regulator activity;molecular adaptor activity;molecular function regulator activity;phosphatase regulator activity;protein phosphatase regulator activity;protein-macromolecule adaptor activity	catalytic complex;cellular anatomical entity;chromatin;cytoplasm;intracellular membrane-bounded organelle;intracellular organelle;membrane-bounded organelle;microtubule organizing center;nucleoplasm;nucleus;organelle;phosphatase complex;protein phosphatase 4 complex;protein serine/threonine phosphatase complex;protein-containing complex;protein-DNA complex		Centrosome;Cytoplasm;Cytoskeleton;Microtubule organizing center;Nucleus		1	1	4	6.6	25.472	0.0023704	1.9359	1	47389000	0.720892	229;300;417;417			tr|A0A0N4SV05|A0A0N4SV05_MOUSE Serine/threonine-protein phosphatase 4 regulatory subunit 2 (Fragment) OS=Mus musculus OX=10090 GN=Ppp4r2 PE=1 SV=1;tr|A0A0N4SVH3|A0A0N4SVH3_MOUSE Serine/threonine-protein phosphatase 4 regulatory subunit 2 (Fragment) OS=Mus
116	A0A0N4SV89;Q5XKN4	Protein jagunal homolog 1	Jagn1	0.140319	0.449983		19.1046	18.7622	18.8563	18.5937	18.8664	18.8419	18.9507	18.8968	18.9931	18.937	19.0257	18.8264	18.9349	19.6339	19.6497	19.648	biological process involved in interspecies interaction between organisms;biological regulation;cell migration;cell motility;cell surface receptor signaling pathway;cellular component organization;cellular component organization or biogenesis;cellular localization;cellular macromolecule localization;cellular process;cytokine-mediated signaling pathway;defense response;defense response to fungus;d…		cellular anatomical entity;endoplasmic reticulum;endoplasmic reticulum membrane;intracellular membrane-bounded organelle;intracellular organelle;membrane;membrane-bounded organelle;organelle;organelle membrane		Endoplasmic reticulum membrane	Multi-pass membrane protein	1	1	2	17.9	7.4441	0	59.735	6	334830000	0.53908	67;183			tr|A0A0N4SV89|A0A0N4SV89_MOUSE Protein jagunal homolog 1 OS=Mus musculus OX=10090 GN=Jagn1 PE=1 SV=1;sp|Q5XKN4|JAGN1_MOUSE Protein jagunal homolog 1 OS=Mus musculus OX=10090 GN=Jagn1 PE=1 SV=2
117	A0A0N4SVB8;Q9CQW2	ADP-ribosylation factor-like protein 8B	Arl8b	0.188743	0.723745		18.405	18.5249	18.7922	18.3882	18.3252	18.4424	18.7464	18.5911	18.6663	18.3457	18.7412	18.5704	18.7088	18.5085	18.3953	18.1355	anterograde axonal transport;antigen processing and presentation;antigen processing and presentation following phagocytosis;antigen processing and presentation of peptide or polysaccharide antigen via MHC class II;antigen processing and presentation of polysaccharide antigen via MHC class II;autophagosome-lysosome fusion;axo-dendritic transport;axonal transport;biological process involved in inte…	alpha-tubulin binding;anion binding;beta-tubulin binding;binding;carbohydrate derivative binding;catalytic activity;cytoskeletal protein binding;G protein activity;GDP binding;GTP binding;GTPase activity;guanyl nucleotide binding;guanyl ribonucleotide binding;heterocyclic compound binding;hydrolase activity;hydrolase activity, acting on acid anhydrides;hydrolase activity, acting on acid anhydride…	axon;axon cytoplasm;bounding membrane of organelle;cell junction;cell projection;cellular anatomical entity;cytolytic granule membrane;cytoplasm;cytoplasmic region;cytoplasmic vesicle membrane;cytosol;endosome membrane;intracellular membrane-bounded organelle;intracellular non-membrane-bounded organelle;intracellular organelle;late endosome membrane;lysosomal membrane;lysosome;lytic vacuole;lytic…		Axon;Cell junction;Cell projection;Cytoplasm;Cytoskeleton;Late endosome membrane;Lysosome membrane;Spindle;Synapse		1	1	2	6.5	15.985	0.0020815	1.957	2	1972800000	0.382554	138;186			tr|A0A0N4SVB8|A0A0N4SVB8_MOUSE ADP-ribosylation factor-like protein 8B OS=Mus musculus OX=10090 GN=Arl8b PE=1 SV=1;sp|Q9CQW2|ARL8B_MOUSE ADP-ribosylation factor-like protein 8B OS=Mus musculus OX=10090 GN=Arl8b PE=1 SV=1
118	A0A0N4SVC2;E9QP00	Transformer-2 protein homolog alpha	Tra2a	-0.386178	0.29962		NaN	15.0322	14.8893	14.6416	15.9901	15.409	14.9322	16.2362	15.6523	14.9793	15.1738	13.6963	16.0412	18.4121	18.1778	18.3446	cellular aromatic compound metabolic process;cellular metabolic process;cellular nitrogen compound metabolic process;cellular process;heterocycle metabolic process;macromolecule metabolic process;metabolic process;mRNA metabolic process;mRNA processing;mRNA splicing, via spliceosome;nitrogen compound metabolic process;nucleic acid metabolic process;nucleobase-containing compound metabolic process…	binding;nucleic acid binding;organic cyclic compound binding;RNA binding	cellular anatomical entity;intracellular non-membrane-bounded organelle;intracellular organelle;non-membrane-bounded organelle;nucleolus;nucleoplasm;organelle	Spliceosome			1	1	2	8.2	32.259	0	40.721	2	14958000	0.285025	280;282			tr|A0A0N4SVC2|A0A0N4SVC2_MOUSE Transformer-2 protein homolog alpha OS=Mus musculus OX=10090 GN=Tra2a PE=1 SV=1;tr|E9QP00|E9QP00_MOUSE Transformer-2 protein homolog alpha OS=Mus musculus OX=10090 GN=Tra2a PE=1 SV=1
119	A0A0N4SVE1;F7B2B4;Q9D1K2	V-type proton ATPase subunit F	Atp6v1f	0.140211	1.41708		19.7937	19.8991	19.8111	19.7546	19.6857	19.643	19.8364	19.7204	19.8032	19.6162	19.8985	19.8563	19.5817	21.0959	21.0675	21.1031	cellular homeostasis;cellular process;establishment of localization;establishment of localization in cell;homeostatic process;inorganic cation transmembrane transport;inorganic ion transmembrane transport;localization;monoatomic cation transmembrane transport;monoatomic cation transport;monoatomic ion transmembrane transport;monoatomic ion transport;neuron cellular homeostasis;proton transmembran…	active monoatomic ion transmembrane transporter activity;active transmembrane transporter activity;ATPase activity, coupled to transmembrane movement of ions, rotational mechanism;ATPase-coupled ion transmembrane transporter activity;ATPase-coupled monoatomic cation transmembrane transporter activity;ATPase-coupled transmembrane transporter activity;ATP-dependent activity;inorganic cation transme…	ATPase complex;bounding membrane of organelle;catalytic complex;cellular anatomical entity;clathrin-coated vesicle membrane;coated vesicle membrane;cytoplasmic vesicle membrane;extrinsic component of membrane;extrinsic component of organelle membrane;extrinsic component of synaptic vesicle membrane;membrane;membrane protein complex;organelle membrane;protein-containing complex;proton-transporting…	Collecting duct acid secretion;Epithelial cell signaling in Helicobacter pylori infection;Oxidative phosphorylation;Phagosome;Rheumatoid arthritis;Vibrio cholerae infection			3	3	3	38	8.1613	0	4.8237	8	487710000	0.47033	71;100;119			tr|A0A0N4SVE1|A0A0N4SVE1_MOUSE V-ATPase 14 kDa subunit OS=Mus musculus OX=10090 GN=Atp6v1f PE=1 SV=1;tr|F7B2B4|F7B2B4_MOUSE V-ATPase 14 kDa subunit (Fragment) OS=Mus musculus OX=10090 GN=Atp6v1f PE=1 SV=1;sp|Q9D1K2|VATF_MOUSE V-type proton ATPase subunit F
121	Z4YKC4;A0A0R4J112;A2AMI2;A0A0N4SVL0;Q80XI3-2;Q80XI3-4;Q80XI3;Q80XI3-3;A2AMI6;A2AMI7	Eukaryotic translation initiation factor 4 gamma 3	Eif4g3	0.0599887	0.176297		17.971	18.2608	18.3713	18.0447	18.2064	18.172	18.3445	18.2092	18.4134	18.423	18.074	18.4519	18.0416	15.9525	16.2469	16.3296	amide biosynthetic process;amide metabolic process;anatomical structure development;biological regulation;biosynthetic process;cell development;cellular biosynthetic process;cellular developmental process;cellular metabolic process;cellular nitrogen compound biosynthetic process;cellular nitrogen compound metabolic process;cellular process;cellular process involved in reproduction in multicellula…	binding;mRNA binding;nucleic acid binding;organic cyclic compound binding;RNA binding;translation factor activity, RNA binding;translation initiation factor activity;translation regulator activity;translation regulator activity, nucleic acid binding	cell junction;cellular anatomical entity;eukaryotic translation initiation factor 4F complex;intracellular non-membrane-bounded organelle;intracellular organelle;intracellular protein-containing complex;non-membrane-bounded organelle;organelle;protein-containing complex;RNA cap binding complex;synapse	RNA transport;Viral myocarditis			4	2	10	2.6	173.55	0	5.7766	1	133770000	0.811313	1567;1578;1579;1762;1560;1578;1579;1590;509;1002	1393		tr|Z4YKC4|Z4YKC4_MOUSE Eukaryotic translation initiation factor 4 gamma 3 OS=Mus musculus OX=10090 GN=Eif4g3 PE=1 SV=1;tr|A0A0R4J112|A0A0R4J112_MOUSE Eukaryotic translation initiation factor 4 gamma 3 OS=Mus musculus OX=10090 GN=Eif4g3 PE=1 SV=1;tr|A2AMI2|
122	A0A0N4SVL9;Q9CQR6	Serine/threonine-protein phosphatase 6 catalytic subunit;Serine/threonine-protein phosphatase 6 catalytic subunit, N-terminally processed	Ppp6c	-0.135389	0.559441		17.0102	17.261	16.9874	17.0989	17.2681	17.2978	17.1688	16.8277	17.5635	17.1864	17.0504	17.0762	17.292	19.6337	19.5613	19.5699	biological process involved in interspecies interaction between organisms;biological regulation;cell cycle G1/S phase transition;cell cycle phase transition;cell cycle process;cellular process;defense response;defense response to other organism;G1/S transition of mitotic cell cycle;immune response;immune system process;innate immune response;mitotic cell cycle phase transition;mitotic cell cycle …	binding;catalytic activity;catalytic activity, acting on a protein;cation binding;hydrolase activity;hydrolase activity, acting on ester bonds;ion binding;metal ion binding;myosin phosphatase activity;phosphatase activity;phosphoprotein phosphatase activity;phosphoric ester hydrolase activity;protein serine/threonine phosphatase activity	cellular anatomical entity;cytoplasm;cytosol;intracellular membrane-bounded organelle;intracellular organelle;membrane-bounded organelle;mitochondrion;organelle		Cytoplasm;Mitochondrion		2	2	2	6	32.547	0.00032134	2.776	3	115120000	0.536352	283;305			tr|A0A0N4SVL9|A0A0N4SVL9_MOUSE Serine/threonine-protein phosphatase OS=Mus musculus OX=10090 GN=Ppp6c PE=1 SV=1;sp|Q9CQR6|PPP6_MOUSE Serine/threonine-protein phosphatase 6 catalytic subunit OS=Mus musculus OX=10090 GN=Ppp6c PE=1 SV=1
123	E9PV04;A0A0N4SVP8;Q91VC3;A0A0N4SVM5;A2AFK7	Eukaryotic initiation factor 4A-III;Eukaryotic initiation factor 4A-III, N-terminally processed	Gm8994;Eif4a3	0.0535653	0.254741		20.3911	20.1709	20.3302	20.1562	20.2403	20.335	19.986	20.0054	20.4188	20.4041	20.2415	20.3972	20.3106	21.0631	21.0135	20.9426	anatomical structure morphogenesis;animal organ morphogenesis;aromatic compound catabolic process;biological regulation;catabolic process;cellular aromatic compound metabolic process;cellular catabolic process;cellular localization;cellular metabolic process;cellular nitrogen compound catabolic process;cellular nitrogen compound metabolic process;cellular process;developmental process;embryonic c…	adenyl nucleotide binding;adenyl ribonucleotide binding;anion binding;ATP binding;ATP hydrolysis activity;ATP-dependent activity;ATP-dependent activity, acting on RNA;binding;carbohydrate derivative binding;catalytic activity;catalytic activity, acting on a nucleic acid;catalytic activity, acting on RNA;helicase activity;heterocyclic compound binding;hydrolase activity;hydrolase activity, acting …	catalytic complex;catalytic step 1 spliceosome;catalytic step 2 spliceosome;cell body;cell junction;cell projection;cellular anatomical entity;cytoplasm;dendrite;exon-exon junction complex;glutamatergic synapse;intracellular membrane-bounded organelle;intracellular non-membrane-bounded organelle;intracellular organelle;membrane-bounded organelle;neuron projection;neuronal cell body;non-membrane-b…	mRNA surveillance pathway;RNA transport;Spliceosome	Cytoplasm;Nucleus;Nucleus speckle		8	6	5	14.4	46.854	0	11.045	10	1007700000	0.81873	411;411;411;266;299			tr|E9PV04|E9PV04_MOUSE RNA helicase OS=Mus musculus OX=10090 GN=Eif4a3l1 PE=3 SV=2;tr|A0A0N4SVP8|A0A0N4SVP8_MOUSE RNA helicase OS=Mus musculus OX=10090 GN=Eif4a3l2 PE=3 SV=1;sp|Q91VC3|IF4A3_MOUSE Eukaryotic initiation factor 4A-III OS=Mus musculus OX=10090
124	A0A0N4SVT3;A0A0N4SW28;Q9DAS9	Guanine nucleotide-binding protein G(I)/G(S)/G(O) subunit gamma-12	Gng12	-0.0938238	0.362939		19.5309	19.4382	19.3767	19.5701	19.3603	19.6968	19.6311	19.5506	19.3849	19.4233	19.6526	19.5143	19.4983	19.5791	19.6643	19.6887	biological regulation;cellular process;G protein-coupled receptor signaling pathway;regulation of biological process;regulation of cellular process;signal transduction	anion binding;binding;G-protein beta-subunit binding;ion binding;PDZ domain binding;phosphate ion binding;protein binding;protein domain specific binding	catalytic complex;GTPase complex;heterotrimeric G-protein complex;membrane protein complex;plasma membrane protein complex;protein-containing complex	Chemokine signaling pathway;MAPK signaling pathway;Regulation of actin cytoskeleton	Cell membrane	Lipid-anchor	3	3	3	52.3	7.1971	0	11.902	8	1267100000	0.683466	65;83;72			tr|A0A0N4SVT3|A0A0N4SVT3_MOUSE Guanine nucleotide-binding protein subunit gamma (Fragment) OS=Mus musculus OX=10090 GN=Gng12 PE=1 SV=1;tr|A0A0N4SW28|A0A0N4SW28_MOUSE Guanine nucleotide-binding protein subunit gamma OS=Mus musculus OX=10090 GN=Gng12 PE=1 SV
125	A0A0N4SW94;O35682	Myeloid-associated differentiation marker	Myadm	0.100248	0.159815		16.7717	16.8603	16.1692	16.3591	16.6703	16.471	16.4516	16.4598	16.7816	16.9985	16.5309	16.4245	16.0394	16.1489	15.6897	15.4958	anatomical structure development;biological regulation;cell development;cellular component organization;cellular component organization or biogenesis;cellular developmental process;cellular localization;cellular macromolecule localization;cellular process;developmental process;endothelial cell development;epithelial cell development;establishment of endothelial barrier;localization;localization w…		anchoring junction;cell junction;cell projection;cell-cell junction;cellular anatomical entity;cortical actin cytoskeleton;cortical cytoskeleton;cytoskeleton;intracellular non-membrane-bounded organelle;intracellular organelle;membrane;membrane microdomain;membrane raft;non-membrane-bounded organelle;organelle;plasma membrane;plasma membrane bounded cell projection;ruffle		Membrane	Multi-pass membrane protein	2	2	2	33.3	8.6402	0	28.925	5	16542000	0.726443	81;320			tr|A0A0N4SW94|A0A0N4SW94_MOUSE Myeloid-associated differentiation marker (Fragment) OS=Mus musculus OX=10090 GN=Myadm PE=1 SV=1;sp|O35682|MYADM_MOUSE Myeloid-associated differentiation marker OS=Mus musculus OX=10090 GN=Myadm PE=1 SV=2
126	A0A0R3P9C4;Q8C1Q6	Small integral membrane protein 4	Smim4	-0.073595	0.187574		17.912	18.4241	18.1006	18.2411	18.2021	18.2143	18.1405	18.1909	18.2192	18.2708	17.8682	18.0074	18.4142	19.4401	19.3355	19.3283	cellular component assembly;cellular component organization;cellular component organization or biogenesis;cellular process;cytochrome complex assembly;mitochondrial cytochrome c oxidase assembly;mitochondrial respiratory chain complex assembly;mitochondrial respiratory chain complex III assembly;protein-containing complex assembly;protein-containing complex organization;respiratory chain complex …	binding;mitochondrial ribosome binding;protein-containing complex binding;ribonucleoprotein complex binding;ribosome binding	cellular anatomical entity;intracellular membrane-bounded organelle;intracellular organelle;membrane;membrane-bounded organelle;mitochondrial inner membrane;mitochondrial membrane;mitochondrion;organelle;organelle inner membrane;organelle membrane		Membrane	Single-pass membrane protein	1	1	2	12.8	10.469	0	4.594	3	275380000	0.777662	86;80			tr|A0A0R3P9C4|A0A0R3P9C4_MOUSE Small integral membrane protein 4 OS=Mus musculus OX=10090 GN=Smim4 PE=1 SV=1;sp|Q8C1Q6|SMIM4_MOUSE Small integral membrane protein 4 OS=Mus musculus OX=10090 GN=Smim4 PE=1 SV=2
127	A0A0R3P9C8;Q9DC69	NADH dehydrogenase [ubiquinone] 1 alpha subcomplex subunit 9, mitochondrial	Ndufa9	0.091423	1.78427		22.7592	22.743	22.7975	22.6909	22.6921	22.6424	22.7797	22.6834	22.6931	22.802	22.515	22.6087	22.5866	22.2047	22.263	22.166	aerobic respiration;aromatic compound biosynthetic process;ATP biosynthetic process;ATP metabolic process;biosynthetic process;carbohydrate derivative biosynthetic process;carbohydrate derivative metabolic process;cellular aromatic compound metabolic process;cellular biosynthetic process;cellular component assembly;cellular component organization;cellular component organization or biogenesis;cell…	binding;catalytic activity;NADH dehydrogenase activity;oxidoreductase activity;oxidoreductase activity, acting on NAD(P)H;protein-containing complex binding	catalytic complex;cellular anatomical entity;inner mitochondrial membrane protein complex;intracellular membrane-bounded organelle;intracellular organelle;intracellular organelle lumen;membrane;membrane protein complex;membrane-bounded organelle;membrane-enclosed lumen;mitochondrial inner membrane;mitochondrial matrix;mitochondrial membrane;mitochondrial protein-containing complex;mitochondrial r…	Alzheimer's disease;Huntington's disease;Oxidative phosphorylation;Parkinson's disease	Mitochondrion matrix		14	14	2	35.1	42.121	0	147.15	41	22656000000	0.64235	373;377			tr|A0A0R3P9C8|A0A0R3P9C8_MOUSE NADH dehydrogenase [ubiquinone] 1 alpha subcomplex subunit 9, mitochondrial OS=Mus musculus OX=10090 GN=Ndufa9 PE=1 SV=1;sp|Q9DC69|NDUA9_MOUSE NADH dehydrogenase [ubiquinone] 1 alpha subcomplex subunit 9, mitochondrial OS=Mus
128	A0A0R4IZW5;P09803	Cadherin-1;E-Cad/CTF1;E-Cad/CTF2;E-Cad/CTF3	Cdh1	0.24582	0.852955		17.1659	17.5461	17.221	17.0225	17.1877	16.9855	17.2889	17.0742	17.0672	17.0864	16.8949	16.6107	16.5023	16.3899	16.5237	16.3592	actin cytoskeleton organization;actin filament-based process;adherens junction organization;anatomical structure development;anatomical structure formation involved in morphogenesis;anatomical structure morphogenesis;animal organ development;bicellular tight junction assembly;biological process involved in interspecies interaction between organisms;biological regulation;calcium-dependent cell-cel…	alpha-catenin binding;ankyrin binding;beta-catenin binding;binding;cadherin binding;calcium ion binding;cation binding;cell adhesion molecule binding;cytoskeletal protein binding;enzyme binding;gamma-catenin binding;GTPase activating protein binding;identical protein binding;ion binding;kinase binding;metal ion binding;molecular adaptor activity;phosphatase binding;protein binding;protein domain …	actin cytoskeleton;actin-based cell projection;adherens junction;anchoring junction;apical junction complex;apical part of cell;axon;axon terminus;basolateral plasma membrane;catenin complex;cell junction;cell periphery;cell projection;cell surface;cell-cell junction;cellular anatomical entity;cortical actin cytoskeleton;cortical cytoskeleton;cytoplasm;cytoplasmic side of membrane;cytoplasmic sid…	Adherens junction;Bacterial invasion of epithelial cells;Bladder cancer;Cell adhesion molecules (CAMs);Endometrial cancer;Melanoma;Pathogenic Escherichia coli infection;Pathways in cancer;Thyroid cancer	Cell junction;Cell membrane;Endosome;Golgi apparatus;trans-Golgi network	Single-pass type I membrane protein	2	2	2	2.6	98.283	0	7.0527	4	164340000	0.271739	884;884			tr|A0A0R4IZW5|A0A0R4IZW5_MOUSE Cadherin-1 OS=Mus musculus OX=10090 GN=Cdh1 PE=1 SV=1;sp|P09803|CADH1_MOUSE Cadherin-1 OS=Mus musculus OX=10090 GN=Cdh1 PE=1 SV=1
129	A0A0R4IZW9;Q9DCT5	Stromal cell-derived factor 2	Sdf2	0.00872294	0.0360358		19.2702	19.2837	19.1463	19.1891	19.3585	19.1264	19.2116	19.4433	19.2753	19.0221	19.2924	19.3791	19.3954	21.3461	21.3653	21.3178	cellular process;chaperone cofactor-dependent protein refolding;chaperone-mediated protein folding;'de novo' post-translational protein folding;'de novo' protein folding;protein folding	binding;misfolded protein binding;protein binding	cellular anatomical entity;endoplasmic reticulum;extracellular region;intracellular membrane-bounded organelle;intracellular organelle;intracellular protein-containing complex;membrane-bounded organelle;organelle;protein folding chaperone complex;protein-containing complex		Secreted		3	3	2	10.5	23.991	0	5.6119	8	171460000	0.970859	219;211			tr|A0A0R4IZW9|A0A0R4IZW9_MOUSE Stromal cell-derived factor 2 OS=Mus musculus OX=10090 GN=Sdf2 PE=1 SV=1;sp|Q9DCT5|SDF2_MOUSE Stromal cell-derived factor 2 OS=Mus musculus OX=10090 GN=Sdf2 PE=1 SV=1
130	Q6NS54;A0A0R4IZX2;Q9JHL1;A0A3Q4EHM9;A0A0R4J006;A0A3Q4EBU8;Q9JHL1-2	Na(+)/H(+) exchange regulatory cofactor NHE-RF;Na(+)/H(+) exchange regulatory cofactor NHE-RF2	Slc9a3r2	0.111117	0.400538		18.5181	18.532	18.3905	18.1883	18.5633	18.3556	17.966	18.2188	18.2711	18.2889	18.5068	18.2892	18.405	17.8845	18.1747	17.4644	biological regulation;cellular localization;cellular macromolecule localization;cellular process;intracellular signal transduction;localization;localization within membrane;macromolecule localization;multicellular organismal process;negative regulation of biological process;negative regulation of cell communication;negative regulation of cellular process;negative regulation of intracellular signa…	beta-catenin binding;binding;enzyme binding;identical protein binding;lipoprotein particle receptor binding;low-density lipoprotein particle receptor binding;molecular adaptor activity;phosphatase binding;protein binding;protein-macromolecule adaptor activity;protein-membrane adaptor activity;signaling receptor binding	actin-based cell projection;apical plasma membrane;cell projection;cellular anatomical entity;cluster of actin-based cell projections;cytoplasm;endomembrane system;intracellular membrane-bounded organelle;intracellular organelle;membrane;membrane-bounded organelle;neuron projection;nucleus;organelle;plasma membrane;plasma membrane bounded cell projection;plasma membrane region;protein-containing …	Aldosterone-regulated sodium reabsorption	Apical cell membrane;Endomembrane system;Nucleus	Peripheral membrane protein	3	3	7	10.4	35.299	0	9.0453	4	235660000	0.632284	316;337;337;205;226;231;226		103	tr|Q6NS54|Q6NS54_MOUSE Na(+)/H(+) exchange regulatory cofactor NHE-RF OS=Mus musculus OX=10090 GN=Slc9a3r2 PE=1 SV=1;tr|A0A0R4IZX2|A0A0R4IZX2_MOUSE Na(+)/H(+) exchange regulatory cofactor NHE-RF OS=Mus musculus OX=10090 GN=Slc9a3r2 PE=1 SV=1;sp|Q9JHL1|NHRF
131	A0A0R4IZY0;Q8C1A5	Thimet oligopeptidase	Thop1	-0.0592499	0.202452		19.7322	19.8848	19.7477	19.6439	19.9586	19.9399	19.7327	19.7787	19.801	19.7939	20.0508	19.9102	19.8248	19.5259	19.31	19.5739	amide metabolic process;biological regulation;catabolic process;cellular catabolic process;cellular metabolic process;cellular process;intracellular signal transduction;macromolecule metabolic process;metabolic process;nitrogen compound metabolic process;organic substance catabolic process;organic substance metabolic process;organonitrogen compound catabolic process;organonitrogen compound metabo…	amide binding;binding;catalytic activity;catalytic activity, acting on a protein;cation binding;endopeptidase activity;hydrolase activity;ion binding;metal ion binding;metalloendopeptidase activity;metallopeptidase activity;peptidase activity;peptide binding	cellular anatomical entity;intracellular organelle lumen;membrane-enclosed lumen;mitochondrial intermembrane space;organelle envelope lumen;organelle lumen	African trypanosomiasis;Renin-angiotensin system	Cytoplasm		4	4	2	7.7	78.026	0	18.573	8	433520000	0.80937	687;687			tr|A0A0R4IZY0|A0A0R4IZY0_MOUSE Thimet oligopeptidase OS=Mus musculus OX=10090 GN=Thop1 PE=1 SV=1;sp|Q8C1A5|THOP1_MOUSE Thimet oligopeptidase OS=Mus musculus OX=10090 GN=Thop1 PE=1 SV=1
132	A0A0R4IZY2;Q8CIM7;Q6P8N9;A0A2R8VI97	Cytochrome P450 2D26	Cyp2d26	-0.108015	1.63754		22.972	22.978	22.9963	23.1198	23.1188	23.0317	23.0535	22.9737	22.8719	23.1893	22.7994	22.8991	22.9378	22.8633	22.9281	22.8975	arachidonic acid metabolic process;carboxylic acid metabolic process;cellular lipid metabolic process;cellular metabolic process;cellular process;fatty acid metabolic process;female pregnancy;icosanoid metabolic process;lipid metabolic process;long-chain fatty acid metabolic process;metabolic process;monocarboxylic acid metabolic process;multicellular organismal process;multi-multicellular organi…	anandamide 11,12 epoxidase activity;anandamide 14,15 epoxidase activity;anandamide 8,9 epoxidase activity;anandamide epoxidase activity;aromatase activity;binding;catalytic activity;cation binding;heme binding;ion binding;iron ion binding;metal ion binding;monooxygenase activity;organic cyclic compound binding;oxidoreductase activity;oxidoreductase activity, acting on paired donors, with incorpor…	cellular anatomical entity;cytoplasm;endoplasmic reticulum membrane;intracellular membrane-bounded organelle;intracellular organelle;membrane;membrane-bounded organelle;mitochondrion;organelle;organelle membrane	Drug metabolism - cytochrome P450	Endoplasmic reticulum membrane;Microsome membrane	Peripheral membrane protein	20	14	4	47.2	56.949	0	136.04	61	43656000000	0.575536	500;500;338;95	446		tr|A0A0R4IZY2|A0A0R4IZY2_MOUSE Cytochrome P450 OS=Mus musculus OX=10090 GN=Cyp2d26 PE=1 SV=1;sp|Q8CIM7|CP2DQ_MOUSE Cytochrome P450 2D26 OS=Mus musculus OX=10090 GN=Cyp2d26 PE=1 SV=1
135	A0A0R4J007;P70261	Paladin	Pald1	0.233926	0.82697		18.7459	18.8204	18.646	18.2702	18.5645	18.6758	18.4792	18.7704	18.7482	18.1438	18.7953	18.5647	18.6587	18.1402	17.869	17.807		catalytic activity;catalytic activity, acting on a protein;hydrolase activity;hydrolase activity, acting on ester bonds;phosphatase activity;phosphoprotein phosphatase activity;phosphoric ester hydrolase activity;protein tyrosine phosphatase activity	cellular anatomical entity;cytoplasm;cytosol		Cytoplasm;Cytosol		2	2	2	2.3	96.763	0	3.0695	3	74860000	0.289179	859;859			tr|A0A0R4J007|A0A0R4J007_MOUSE Paladin OS=Mus musculus OX=10090 GN=Pald1 PE=1 SV=1;sp|P70261|PALD_MOUSE Paladin OS=Mus musculus OX=10090 GN=Pald1 PE=1 SV=1
136	P70288;A0A0R4J008;Q8BQ10	Histone deacetylase 2	Hdac2	-0.0541414	0.484127		17.9019	17.9489	18.0255	17.9949	18.0764	17.9675	18.3152	18.2684	17.9557	17.6044	18.1437	17.9578	17.8997	16.9827	17.0193	16.9008	adult behavior;anatomical structure development;anatomical structure formation involved in morphogenesis;anatomical structure morphogenesis;animal organ morphogenesis;behavior;behavioral response to ethanol;biological regulation;cardiac cell development;cardiac muscle cell development;cardiac muscle cell proliferation;cardiac muscle hypertrophy;cell development;cell differentiation;cell populatio…	binding;catalytic activity;catalytic activity, acting on a protein;cation binding;chromatin binding;chromatin DNA binding;cis-regulatory region sequence-specific DNA binding;deacetylase activity;DNA binding;DNA-binding transcription factor binding;double-stranded DNA binding;enzyme binding;heat shock protein binding;histone binding;histone deacetylase activity;histone deacetylase binding;histone …	ATPase complex;catalytic complex;cellular anatomical entity;CHD-type complex;chromatin;chromosomal region;chromosome, telomeric region;cytoplasm;ESC/E(Z) complex;heterochromatin;histone deacetylase complex;histone methyltransferase complex;intracellular membrane-bounded organelle;intracellular organelle;membrane-bounded organelle;methyltransferase complex;nuclear protein-containing complex;nucleo…	Cell cycle;Chronic myeloid leukemia;Huntington's disease;Notch signaling pathway;Pathways in cancer	Cytoplasm;Nucleus		2	2	3	3.1	55.302	0.00063674	2.6619	3	107760000	0.805237	488;488;304			sp|P70288|HDAC2_MOUSE Histone deacetylase 2 OS=Mus musculus OX=10090 GN=Hdac2 PE=1 SV=1;tr|A0A0R4J008|A0A0R4J008_MOUSE Histone deacetylase 2 OS=Mus musculus OX=10090 GN=Hdac2 PE=1 SV=1;tr|Q8BQ10|Q8BQ10_MOUSE Histone deacetylase OS=Mus musculus OX=10090 GN=
137	A0A0R4J015;B2RX12-3;B2RX12-2;B2RX12;A0A1B0GT25;E9PUE8;B2RUS7;P70170-3;P70170-2;P70170	Canalicular multispecific organic anion transporter 2	Abcc3	-0.0061779	0.0231681		20.2611	20.4481	20.3547	20.4973	20.2592	20.326	20.4585	20.2823	20.0479	20.3182	20.4219	20.2943	20.4089	19.3249	19.256	19.1496	acidic amino acid transport;actin filament-based movement;actin filament-based process;actin-mediated cell contraction;action potential;amide transport;amino acid transport;anatomical structure development;anatomical structure morphogenesis;animal organ morphogenesis;associative learning;behavior;bile acid and bile salt transport;biological process involved in interspecies interaction between org…	ABC-type bile acid transporter activity;ABC-type glutathione S-conjugate transporter activity;ABC-type transporter activity;ABC-type xenobiotic transporter activity;active monoatomic ion transmembrane transporter activity;active transmembrane transporter activity;adenyl nucleotide binding;adenyl ribonucleotide binding;ADP binding;anion binding;ATP binding;ATP hydrolysis activity;ATPase-coupled ca…	acrosomal vesicle;basal plasma membrane;basolateral plasma membrane;bounding membrane of organelle;cation channel complex;cellular anatomical entity;cytoplasmic vesicle;cytoplasmic vesicle membrane;exocytic vesicle membrane;intracellular membrane-bounded organelle;intracellular organelle;intracellular vesicle;inward rectifying potassium channel;membrane;membrane protein complex;membrane-bounded o…	ABC transporters;Bile secretion	Membrane	Multi-pass membrane protein	5	5	10	3.5	169.15	0	17.077	7	463030000	0.978089	1522;1498;1522;1523;910;1533;1588;1511;1546;1546	664		tr|A0A0R4J015|A0A0R4J015_MOUSE ABC-type glutathione-S-conjugate transporter OS=Mus musculus OX=10090 GN=Abcc3 PE=1 SV=1;sp|B2RX12-3|MRP3_MOUSE Isoform 3 of ATP-binding cassette sub-family C member 3 OS=Mus musculus OX=10090 GN=Abcc3;sp|B2RX12-2|MRP3_MOUSE
138	A0A0R4J018;O55060;D3Z380;D3Z0R1;D3Z217;D6RIK3;D3YWK6	Thiopurine S-methyltransferase	Tpmt	-0.0448278	0.0799745		20.0714	19.924	20.2129	20.4646	20.006	19.8723	20.3388	19.9534	20.0327	20.5493	19.6441	20.035	19.9712	20.276	20.4508	20.3844	cellular metabolic process;cellular process;metabolic process;methylation;xenobiotic metabolic process	binding;catalytic activity;cation binding;ion binding;methyltransferase activity;S-adenosyl-L-methionine binding;S-adenosylmethionine-dependent methyltransferase activity;S-methyltransferase activity;sulfur compound binding;thiopurine S-methyltransferase activity;transferase activity;transferase activity, transferring one-carbon groups	cellular anatomical entity;cytoplasm	Drug metabolism - other enzymes	Cytoplasm		5	5	7	18.8	27.571	0	8.9274	10	4365600000	0.878346	240;240;205;93;182;188;188	65		tr|A0A0R4J018|A0A0R4J018_MOUSE Thiopurine S-methyltransferase OS=Mus musculus OX=10090 GN=Tpmt PE=1 SV=1;sp|O55060|TPMT_MOUSE Thiopurine S-methyltransferase OS=Mus musculus OX=10090 GN=Tpmt PE=1 SV=1;tr|D3Z380|D3Z380_MOUSE Thiopurine S-methyltransferase OS
139	A0A0R4J032;P06683	Complement component C9	C9	-0.0818424	0.129787		17.4499	18.0157	17.9806	17.9847	18.0874	17.6196	17.4429	17.8149	18.341	17.5187	17.7245	17.6629	17.6695	17.7439	17.9132	17.8834	activation of immune response;biological process involved in interspecies interaction between organisms;biological regulation;cell killing;cellular component assembly;cellular component organization;cellular component organization or biogenesis;cellular process;complement activation;complement activation, alternative pathway;complement activation, classical pathway;defense response;defense respon…		cellular anatomical entity;extracellular space;membrane;membrane attack complex;membrane protein complex;other organism cell membrane;other organism part;plasma membrane;plasma membrane protein complex;pore complex;protein-containing complex	Amoebiasis;Complement and coagulation cascades;Prion diseases;Systemic lupus erythematosus	Secreted;Target cell membrane	Multi-pass membrane protein	2	2	2	4.1	63.425	0	18.582	4	126360000	0.778096	561;548			tr|A0A0R4J032|A0A0R4J032_MOUSE Complement component C9 OS=Mus musculus OX=10090 GN=C9 PE=1 SV=1;sp|P06683|CO9_MOUSE Complement component C9 OS=Mus musculus OX=10090 GN=C9 PE=1 SV=2
140	A0A0R4J034;Q99K01;Q99K01-2;Q99K01-4;Q99K01-3	Pyridoxal-dependent decarboxylase domain-containing protein 1	Pdxdc1	-0.298638	2.30434		19.8468	20.0162	19.9739	20.2329	20.2751	20.2248	19.9334	19.8829	20.1487	20.2485	20.3923	20.098	20.0936	20.756	20.752	20.6923	carboxylic acid metabolic process;cellular metabolic process;cellular process;metabolic process;organic acid metabolic process;organic substance metabolic process;oxoacid metabolic process;small molecule metabolic process	anion binding;binding;carbon-carbon lyase activity;carboxy-lyase activity;catalytic activity;heterocyclic compound binding;ion binding;lyase activity;organic cyclic compound binding;pyridoxal phosphate binding;small molecule binding;vitamin B6 binding;vitamin binding	cellular anatomical entity;Golgi apparatus;intracellular membrane-bounded organelle;intracellular organelle;membrane-bounded organelle;organelle				4	4	5	6.6	87.479	0	46.945	9	688720000	0.135636	789;787;788;793;710		425	tr|A0A0R4J034|A0A0R4J034_MOUSE Pyridoxal-dependent decarboxylase domain-containing protein 1 OS=Mus musculus OX=10090 GN=Pdxdc1 PE=1 SV=1;sp|Q99K01|PDXD1_MOUSE Pyridoxal-dependent decarboxylase domain-containing protein 1 OS=Mus musculus OX=10090 GN=Pdxdc1
141	D3YTY9;A0A0R4J038;O08677-3;O08677	Kininogen-1;Kininogen-1 heavy chain;Bradykinin;Kininogen-1 light chain	Kng1	0.528329	0.984396		17.8369	17.6294	18.0297	17.706	17.2711	16.9339	17.9993	17.8193	18.0621	17.9386	17.384	18.0544	17.6068	16.6777	17.1096	17.0949	antimicrobial humoral immune response mediated by antimicrobial peptide;antimicrobial humoral response;biological process involved in interspecies interaction between organisms;biological regulation;blood coagulation;blood vessel diameter maintenance;cell killing;cellular process;circulatory system process;coagulation;defense response;defense response to other organism;disruption of anatomical st…	binding;cysteine-type endopeptidase inhibitor activity;endopeptidase inhibitor activity;endopeptidase regulator activity;enzyme binding;enzyme inhibitor activity;enzyme regulator activity;hormone activity;molecular function activator activity;molecular function inhibitor activity;molecular function regulator activity;peptidase inhibitor activity;peptidase regulator activity;protease binding;prote…	cellular anatomical entity;collagen-containing extracellular matrix;external encapsulating structure;extracellular matrix;extracellular region;extracellular space;perikaryon	Complement and coagulation cascades	Extracellular space;Secreted		12	1	4	25.8	53.204	0.00063735	2.6729	2	161850000	0.0648955	480;661;480;661		107;217;228;263;266;339	tr|D3YTY9|D3YTY9_MOUSE Kininogen-1 OS=Mus musculus OX=10090 GN=Kng1 PE=1 SV=1;tr|A0A0R4J038|A0A0R4J038_MOUSE Kininogen-1 OS=Mus musculus OX=10090 GN=Kng1 PE=1 SV=1;sp|O08677-3|KNG1_MOUSE Isoform 3 of Kininogen-1 OS=Mus musculus OX=10090 GN=Kng1;sp|O08677|K
142	Q9ESB3;A0A0R4J039;A0A338P6H8	Histidine-rich glycoprotein	Hrg	0.116388	0.886036		21.6444	21.5591	21.739	21.4919	21.5953	21.5061	21.8009	21.624	21.7029	21.4995	21.7003	21.5318	21.6211	22.1283	22.0439	21.8572	anatomical structure formation involved in morphogenesis;angiogenesis;antimicrobial humoral immune response mediated by antimicrobial peptide;antimicrobial humoral response;biological process involved in interaction with symbiont;biological process involved in interspecies interaction between organisms;biological process involved in symbiotic interaction;biological regulation;cell activation;cell…	binding;carbohydrate derivative binding;cation binding;cysteine-type endopeptidase inhibitor activity;endopeptidase inhibitor activity;endopeptidase regulator activity;enzyme inhibitor activity;enzyme regulator activity;glycosaminoglycan binding;heme binding;heparan sulfate proteoglycan binding;heparin binding;immunoglobulin binding;ion binding;metal ion binding;molecular function inhibitor activ…	bounding membrane of organelle;cell surface;cellular anatomical entity;collagen-containing extracellular matrix;cytoplasmic vesicle;cytoplasmic vesicle membrane;endocytic vesicle membrane;endolysosome;endosome;external encapsulating structure;extracellular matrix;extracellular region;intracellular membrane-bounded organelle;intracellular organelle;intracellular vesicle;lysosomal membrane;lysosome…		Secreted		6	6	3	9	59.162	0	11.225	14	2001400000	0.569073	525;536;199			sp|Q9ESB3|HRG_MOUSE Histidine-rich glycoprotein OS=Mus musculus OX=10090 GN=Hrg PE=1 SV=2;tr|A0A0R4J039|A0A0R4J039_MOUSE Histidine-rich glycoprotein OS=Mus musculus OX=10090 GN=Hrg PE=1 SV=1;tr|A0A338P6H8|A0A338P6H8_MOUSE Histidine-rich glycoprotein OS=Mus
143	A0A1L1SS90;A0A0R4J050;Q99JW2;A0A1L1SRW7;A0A1L1SRC1;A0A1L1SRL5;A0A087WPX1;A0A1L1SSU4;A0A087WPV3;A0A087WRE0	Aminoacylase-1	Acy1	0.597278	2.3127		20.6616	20.5729	20.8496	20.2233	19.9919	20.077	20.7146	20.67	20.7471	20.1391	20.2664	20.3093	20.5188	21.4834	21.5424	21.477	amino acid metabolic process;carboxylic acid metabolic process;cellular metabolic process;cellular process;metabolic process;nitrogen compound metabolic process;organic acid metabolic process;organic substance metabolic process;organonitrogen compound metabolic process;oxoacid metabolic process;primary metabolic process;small molecule metabolic process	aminoacylase activity;binding;catalytic activity;cation binding;hydrolase activity;hydrolase activity, acting on carbon-nitrogen (but not peptide) bonds;hydrolase activity, acting on carbon-nitrogen (but not peptide) bonds, in linear amides;identical protein binding;ion binding;metal ion binding;protein binding	cellular anatomical entity;cytoplasm;extracellular exosome;extracellular membrane-bounded organelle;extracellular organelle;extracellular vesicle;membrane-bounded organelle;organelle;vesicle	Arginine and proline metabolism	Cytoplasm		10	10	10	25.7	42.067	0	38.444	19	1491400000	0.0226392	373;408;408;336;343;155;219;201;39;50			tr|A0A1L1SS90|A0A1L1SS90_MOUSE N-acyl-aliphatic-L-amino acid amidohydrolase OS=Mus musculus OX=10090 GN=Acy1 PE=1 SV=1;tr|A0A0R4J050|A0A0R4J050_MOUSE N-acyl-aliphatic-L-amino acid amidohydrolase OS=Mus musculus OX=10090 GN=Acy1 PE=1 SV=1;sp|Q99JW2|ACY1_MOU
144	E9PYA3;A0A0R4J052;G5E8T9;Q99KB8-2;Q99KB8;E9Q2H8;D3YWI0;D3YUX8	Hydroxyacylglutathione hydrolase, mitochondrial	Hagh	0.36461	1.30567		20.265	20.2677	20.653	20.0344	20.0676	19.9899	20.4106	20.2909	20.5366	20.1424	19.9	20.3457	20.328	22.396	22.4842	22.3466	aldehyde catabolic process;amide biosynthetic process;amide metabolic process;biosynthetic process;carboxylic acid metabolic process;catabolic process;cellular aldehyde metabolic process;cellular biosynthetic process;cellular catabolic process;cellular ketone metabolic process;cellular metabolic process;cellular nitrogen compound biosynthetic process;cellular nitrogen compound metabolic process;c…	binding;catalytic activity;cation binding;hydrolase activity;hydrolase activity, acting on ester bonds;hydroxyacylglutathione hydrolase activity;ion binding;metal ion binding;thiolester hydrolase activity	cellular anatomical entity;cytoplasm;intracellular membrane-bounded organelle;intracellular organelle;intracellular organelle lumen;membrane-bounded organelle;membrane-enclosed lumen;mitochondrial matrix;mitochondrion;organelle;organelle lumen	Pyruvate metabolism	Cytoplasm;Mitochondrion matrix		7	7	8	34.6	26	0	35.656	19	15894000000	0.114961	237;260;309;260;309;217;167;132		148	tr|E9PYA3|E9PYA3_MOUSE Hydroxyacylglutathione hydrolase, mitochondrial (Fragment) OS=Mus musculus OX=10090 GN=Hagh PE=1 SV=1;tr|A0A0R4J052|A0A0R4J052_MOUSE Hydroxyacylglutathione hydrolase, mitochondrial OS=Mus musculus OX=10090 GN=Hagh PE=1 SV=1;tr|G5E8T9
145	A0A0R4J069;Q9JLI6;Q9JLI6-2;F7D651;D3Z7G6;F6ZFP8;M0QWF1;F7BB44	Selenocysteine lyase	Scly	0.412324	1.75685		21.1395	20.8729	21.2233	20.6669	20.6696	20.6622	21.1875	21.1446	21.2125	20.6075	21.102	20.8822	20.9188	20.682	20.6698	20.6397	alpha-amino acid catabolic process;alpha-amino acid metabolic process;amino acid catabolic process;amino acid metabolic process;biological regulation;carboxylic acid catabolic process;carboxylic acid metabolic process;catabolic process;cellular catabolic process;cellular metabolic process;cellular process;lipid metabolic process;metabolic process;negative regulation of biological process;negative…	amino acid binding;anion binding;binding;carbon-sulfur lyase activity;carboxylic acid binding;catalytic activity;heterocyclic compound binding;identical protein binding;ion binding;lyase activity;organic acid binding;organic cyclic compound binding;protein binding;protein dimerization activity;protein homodimerization activity;selenocysteine lyase activity;small molecule binding;transferase activ…	catalytic complex;cellular anatomical entity;cytosol;Golgi apparatus;intracellular membrane-bounded organelle;intracellular organelle;membrane-bounded organelle;organelle;protein-containing complex	Selenocompound metabolism	Cytoplasm;Cytosol		5	5	8	14.8	47.203	0	160.13	7	4360100000	0.0723951	432;432;283;218;245;249;61;216	346;364		tr|A0A0R4J069|A0A0R4J069_MOUSE Selenocysteine lyase OS=Mus musculus OX=10090 GN=Scly PE=1 SV=1;sp|Q9JLI6|SCLY_MOUSE Selenocysteine lyase OS=Mus musculus OX=10090 GN=Scly PE=1 SV=1;sp|Q9JLI6-2|SCLY_MOUSE Isoform 2 of Selenocysteine lyase OS=Mus musculus OX=
146	A0A0R4J078;Q8VCH8;A0A087WSK5	UBX domain-containing protein 4	Ubxn4	-0.138652	0.562728		20.9424	20.6255	20.9624	20.968	20.9866	20.9917	20.953	20.8028	21.0179	20.9408	21.0553	20.9645	20.9603	20.3071	20.2338	20.2455	catabolic process;cellular process;cellular response to stimulus;cellular response to stress;ERAD pathway;macromolecule catabolic process;macromolecule metabolic process;metabolic process;modification-dependent macromolecule catabolic process;modification-dependent protein catabolic process;nitrogen compound metabolic process;organic substance catabolic process;organic substance metabolic process…		cellular anatomical entity;cytosol;endoplasmic reticulum;endoplasmic reticulum membrane;envelope;intracellular membrane-bounded organelle;intracellular organelle;membrane;membrane-bounded organelle;nuclear envelope;organelle;organelle envelope;organelle membrane		Endoplasmic reticulum membrane;Nucleus envelope	Peripheral membrane protein	6	6	3	16.4	56.459	0	256.27	9	4558900000	0.524898	506;506;88	143;154	154	tr|A0A0R4J078|A0A0R4J078_MOUSE UBX domain-containing protein 4 OS=Mus musculus OX=10090 GN=Ubxn4 PE=1 SV=1;sp|Q8VCH8|UBXN4_MOUSE UBX domain-containing protein 4 OS=Mus musculus OX=10090 GN=Ubxn4 PE=1 SV=1
147	A0A0R4J079;Q8BMP6	Golgi resident protein GCP60	Acbd3	0.143948	0.60623		19.2561	19.4655	19.3817	19.0529	19.2783	19.3403	19.0948	19.6484	19.3044	19.2449	19.5961	19.3358	19.3556	18.821	18.9013	18.737	biosynthetic process;lipid biosynthetic process;lipid metabolic process;metabolic process;organic cyclic compound biosynthetic process;organic cyclic compound metabolic process;organic substance biosynthetic process;organic substance metabolic process;primary metabolic process;steroid biosynthetic process;steroid metabolic process	acyl-CoA binding;adenyl nucleotide binding;adenyl ribonucleotide binding;amide binding;anion binding;binding;carbohydrate derivative binding;fatty acid derivative binding;fatty-acyl-CoA binding;heterocyclic compound binding;ion binding;lipid binding;nucleoside phosphate binding;nucleotide binding;organic cyclic compound binding;protein binding;protein kinase A binding;protein kinase A regulatory …	bounding membrane of organelle;cellular anatomical entity;Golgi apparatus;Golgi membrane;intracellular membrane-bounded organelle;intracellular organelle;membrane;membrane-bounded organelle;mitochondrion;organelle;organelle membrane		Golgi apparatus membrane;Mitochondrion	Peripheral membrane protein	1	1	2	2.9	60.181	0	18.237	4	390120000	0.504711	525;525			tr|A0A0R4J079|A0A0R4J079_MOUSE Golgi resident protein GCP60 OS=Mus musculus OX=10090 GN=Acbd3 PE=1 SV=1;sp|Q8BMP6|GCP60_MOUSE Golgi resident protein GCP60 OS=Mus musculus OX=10090 GN=Acbd3 PE=1 SV=3
148	A0A0R4J081;A2AQ17;Q9CWX2	Complex I intermediate-associated protein 30, mitochondrial	Ndufaf1	0.56738	2.29608		18.4817	18.4543	18.7615	18.005	18.0408	17.9496	18.8271	18.8226	18.8439	18.2645	18.1731	18.4107	18.3278	17.7968	17.8175	17.8687	aerobic electron transport chain;aerobic respiration;cellular component assembly;cellular component organization;cellular component organization or biogenesis;cellular metabolic process;cellular process;cellular respiration;chaperone-mediated protein complex assembly;electron transport chain;energy derivation by oxidation of organic compounds;generation of precursor metabolites and energy;metabol…	binding;protein binding;unfolded protein binding	cellular anatomical entity;cytosol;intracellular membrane-bounded organelle;intracellular organelle;intracellular organelle lumen;membrane-bounded organelle;membrane-enclosed lumen;mitochondrial matrix;mitochondrion;organelle;organelle lumen		Mitochondrion;Mitochondrion matrix		2	2	3	9.1	37.985	0	3.3205	3	306420000	0.0271519	330;328;328			tr|A0A0R4J081|A0A0R4J081_MOUSE Complex I intermediate-associated protein 30, mitochondrial OS=Mus musculus OX=10090 GN=Ndufaf1 PE=1 SV=1;tr|A2AQ17|A2AQ17_MOUSE Complex I intermediate-associated protein 30, mitochondrial OS=Mus musculus OX=10090 GN=Ndufaf1
149	A0A0R4J083;P51174	Long-chain specific acyl-CoA dehydrogenase, mitochondrial	Acadl	-0.10257	1.15248		22.2479	22.2768	22.3633	22.358	22.4393	22.3985	22.3344	22.276	22.2547	22.4027	22.1975	22.3056	22.2729	23.1307	23.3377	23.2699	amino-acid betaine catabolic process;amino-acid betaine metabolic process;biological regulation;carboxylic acid catabolic process;carboxylic acid metabolic process;carnitine catabolic process;carnitine metabolic process;carnitine metabolic process, CoA-linked;catabolic process;cellular catabolic process;cellular lipid catabolic process;cellular lipid metabolic process;cellular metabolic process;c…	acyl-CoA binding;acyl-CoA dehydrogenase activity;acyl-CoA oxidase activity;adenyl nucleotide binding;adenyl ribonucleotide binding;amide binding;anion binding;binding;carbohydrate derivative binding;catalytic activity;fatty acid derivative binding;fatty-acyl-CoA binding;flavin adenine dinucleotide binding;heterocyclic compound binding;identical protein binding;ion binding;lipid binding;long-chain…	cellular anatomical entity;cytoplasm;intracellular membrane-bounded organelle;intracellular organelle;intracellular organelle lumen;membrane;membrane-bounded organelle;membrane-enclosed lumen;mitochondrial matrix;mitochondrial membrane;mitochondrion;organelle;organelle lumen;organelle membrane	Fatty acid metabolism;PPAR signaling pathway	Mitochondrion matrix		14	14	2	33.3	47.896	0	75.643	41	57867000000	0.612341	430;430	342;351	166;342;351	tr|A0A0R4J083|A0A0R4J083_MOUSE Long-chain specific acyl-CoA dehydrogenase, mitochondrial OS=Mus musculus OX=10090 GN=Acadl PE=1 SV=1;sp|P51174|ACADL_MOUSE Long-chain specific acyl-CoA dehydrogenase, mitochondrial OS=Mus musculus OX=10090 GN=Acadl PE=1 SV=2
150	E9QLX1;A0A0R4J090;P11610;P11609;E9Q395	Antigen-presenting glycoprotein CD1d2;Antigen-presenting glycoprotein CD1d1	Cd1d2;Cd1d1	0.176136	0.418147		19.3646	19.1694	19.5251	19.2893	18.8854	19.356	19.3663	19.169	19.2269	19.1816	19.1403	19.2604	19.0704	19.0725	18.9676	18.9681	alpha-beta T cell activation;alpha-beta T cell differentiation;antigen processing and presentation;antigen processing and presentation of endogenous antigen;antigen processing and presentation of exogenous antigen;antigen processing and presentation of lipid antigen via MHC class Ib;antigen processing and presentation via MHC class Ib;antigen processing and presentation, endogenous lipid antigen …	amide binding;antigen binding;binding;cell adhesion molecule binding;endogenous lipid antigen binding;exogenous lipid antigen binding;histone binding;lipid antigen binding;lipid binding;lipopeptide binding;peptide binding;protein binding;protein-containing complex binding;signaling receptor binding;T cell receptor binding	bounding membrane of organelle;cell surface;cellular anatomical entity;cytoplasm;cytoplasmic vesicle;cytoplasmic vesicle membrane;early endosome;endoplasmic reticulum;endosome;endosome membrane;external side of plasma membrane;extracellular space;intracellular membrane-bounded organelle;intracellular organelle;intracellular vesicle;late endosome;lysosomal membrane;lysosome;lytic vacuole;lytic vac…	Hematopoietic cell lineage	Cell membrane;Endosome membrane;Lysosome membrane	Single-pass type I membrane protein	3	3	5	7.2	38.341	0	6.8975	3	2848300000	0.466887	335;336;336;336;205			tr|E9QLX1|E9QLX1_MOUSE Antigen-presenting glycoprotein CD1d2 OS=Mus musculus OX=10090 GN=Cd1d2 PE=4 SV=2;tr|A0A0R4J090|A0A0R4J090_MOUSE Antigen-presenting glycoprotein CD1d1 OS=Mus musculus OX=10090 GN=Cd1d1 PE=1 SV=1;sp|P11610|CD1D2_MOUSE Antigen-presenti
151	Q8K2I4;A0A0R4J092;D6RGR1	Beta-mannosidase	Manba	0.389325	1.23146		19.281	19.1361	19.3906	18.6537	18.8859	19.1002	19.5017	19.2501	19.4465	18.8577	18.8371	19.1174	18.9461	19.2126	19.0662	19.0708	carbohydrate catabolic process;carbohydrate derivative catabolic process;carbohydrate derivative metabolic process;carbohydrate metabolic process;catabolic process;glycoprotein catabolic process;glycoprotein metabolic process;macromolecule catabolic process;macromolecule metabolic process;metabolic process;nitrogen compound metabolic process;oligosaccharide catabolic process;oligosaccharide metab…	beta-mannosidase activity;binding;carbohydrate binding;catalytic activity;hydrolase activity;hydrolase activity, acting on glycosyl bonds;hydrolase activity, hydrolyzing O-glycosyl compounds;mannose binding;mannosidase activity;monosaccharide binding;small molecule binding	cellular anatomical entity;extracellular space;intracellular membrane-bounded organelle;intracellular organelle;intracellular organelle lumen;lysosomal lumen;lysosome;lytic vacuole;membrane-bounded organelle;membrane-enclosed lumen;organelle;organelle lumen;vacuolar lumen;vacuole	Lysosome;Other glycan degradation	Lysosome		5	5	3	5	100.83	0	5.2929	5	459940000	0.105822	879;879;186		176	sp|Q8K2I4|MANBA_MOUSE Beta-mannosidase OS=Mus musculus OX=10090 GN=Manba PE=1 SV=1;tr|A0A0R4J092|A0A0R4J092_MOUSE Beta-mannosidase OS=Mus musculus OX=10090 GN=Manba PE=1 SV=1
152	A0A0R4J094;Q3TC72	Fumarylacetoacetate hydrolase domain-containing protein 2A	Fahd2	0.198097	0.952048		20.4318	20.1121	20.1847	20.0543	20.0229	20.0571	20.3839	20.2538	20.3395	20.1544	20.0372	20.143	19.9076	20.5148	20.5039	20.4559		binding;catalytic activity;cation binding;hydrolase activity;ion binding;metal ion binding	cellular anatomical entity;intracellular membrane-bounded organelle;intracellular organelle;membrane-bounded organelle;mitochondrion;organelle				5	5	2	18.2	34.676	0	41.31	13	1491400000	0.344533	313;313	214		tr|A0A0R4J094|A0A0R4J094_MOUSE Fumarylacetoacetate hydrolase domain-containing 2A OS=Mus musculus OX=10090 GN=Fahd2a PE=1 SV=1;sp|Q3TC72|FAHD2_MOUSE Fumarylacetoacetate hydrolase domain-containing protein 2A OS=Mus musculus OX=10090 GN=Fahd2 PE=1 SV=1
153	D3YXQ7;A0A0R4J098;O88291-2;O88291	DBIRD complex subunit ZNF326	Zfp326;Znf326	0.20877	0.700784		18.1215	18.248	18.0205	17.7285	18.1381	17.8973	18.1689	18.364	17.9437	17.8228	18.0671	18.3621	17.7216	17.5853	17.8371	17.4515	biological regulation;cellular aromatic compound metabolic process;cellular metabolic process;cellular nitrogen compound metabolic process;cellular process;heterocycle metabolic process;macromolecule metabolic process;metabolic process;mRNA metabolic process;mRNA processing;nitrogen compound metabolic process;nucleic acid metabolic process;nucleobase-containing compound metabolic process;organic …	basal RNA polymerase II transcription machinery binding;basal transcription machinery binding;binding;cation binding;DNA binding;enzyme binding;ion binding;metal ion binding;nucleic acid binding;organic cyclic compound binding;protein binding;RNA polymerase binding;RNA polymerase core enzyme binding;RNA polymerase II complex binding;transition metal ion binding;zinc ion binding	cellular anatomical entity;DBIRD complex;intracellular membrane-bounded organelle;intracellular organelle;intracellular protein-containing complex;membrane-bounded organelle;nuclear matrix;nucleoplasm;nucleus;organelle;protein-containing complex		Nucleus matrix		1	1	4	3.9	47.15	0	56.134	3	56272000	0.347725	415;580;374;580			tr|D3YXQ7|D3YXQ7_MOUSE Zinc finger protein 326 (Fragment) OS=Mus musculus OX=10090 GN=Zfp326 PE=1 SV=1;tr|A0A0R4J098|A0A0R4J098_MOUSE Zinc finger protein 326 OS=Mus musculus OX=10090 GN=Zfp326 PE=1 SV=1;sp|O88291-2|ZN326_MOUSE Isoform 2 of DBIRD complex su
157	A0A0R4J0B4;Q99KK2;Q99KK2-2;A0A0N4SW65;A0A0N4SWC3	N-acylneuraminate cytidylyltransferase	Cmas	0.0628427	0.620655		21.3329	21.3815	21.3417	21.2038	21.3236	21.3403	21.3323	21.3852	21.4681	21.2742	21.3509	21.3845	21.3452	21.298	21.2125	21.2408	amide metabolic process;amino sugar metabolic process;aromatic compound biosynthetic process;biosynthetic process;carbohydrate derivative biosynthetic process;carbohydrate derivative metabolic process;carboxylic acid metabolic process;cellular aromatic compound metabolic process;cellular biosynthetic process;cellular metabolic process;cellular nitrogen compound biosynthetic process;cellular nitro…	catalytic activity;cytidylyltransferase activity;N-acylneuraminate cytidylyltransferase activity;nucleotidyltransferase activity;transferase activity;transferase activity, transferring phosphorus-containing groups	cellular anatomical entity;intracellular membrane-bounded organelle;intracellular organelle;membrane-bounded organelle;nucleus;organelle	Amino sugar and nucleotide sugar metabolism	Nucleus		7	7	5	17.1	48.029	0	65.716	14	3515500000	0.773482	432;432;200;86;115	392;403		tr|A0A0R4J0B4|A0A0R4J0B4_MOUSE N-acylneuraminate cytidylyltransferase OS=Mus musculus OX=10090 GN=Cmas PE=1 SV=1;sp|Q99KK2|NEUA_MOUSE N-acylneuraminate cytidylyltransferase OS=Mus musculus OX=10090 GN=Cmas PE=1 SV=2
158	D6RDS0;A0A0R4J0B5;Q91W34-2;Q91W34	RUS1 family protein C16orf58 homolog	BC017158	-0.151491	0.245546		17.6404	18.1965	18.3234	18.0399	18.126	18.4488	18.2983	18.3713	18.3034	17.892	18.57	18.1486	18.3213	19.5667	19.7017	19.5697			cellular anatomical entity;membrane		Membrane	Single-pass membrane protein	1	1	4	2.6	36.861	0.00062364	2.4711	2	27004000	0.575436	347;466;337;466			tr|D6RDS0|D6RDS0_MOUSE RUS family member 1 OS=Mus musculus OX=10090 GN=Rusf1 PE=1 SV=1;tr|A0A0R4J0B5|A0A0R4J0B5_MOUSE RUS family member 1 OS=Mus musculus OX=10090 GN=Rusf1 PE=1 SV=1;sp|Q91W34-2|RUSF1_MOUSE Isoform 2 of RUS family member 1 OS=Mus musculus O
159	S4R2E1;A0A0R4J0B6;Q7TMS5;D3YZX5;S4R2M4;A0A0N4SWA2;D3Z150	ATP-binding cassette sub-family G member 2	Abcg2	0.192422	0.882376		20.8771	20.7099	20.7673	20.4145	20.6764	20.6862	20.7463	20.542	20.815	20.6	20.722	20.5437	20.6589	20.7608	20.7402	20.7463	amide transport;biological regulation;biotin transport;carbohydrate derivative metabolic process;carboxylic acid transport;cellular aromatic compound metabolic process;cellular component assembly;cellular component organization;cellular component organization or biogenesis;cellular detoxification;cellular metabolic process;cellular nitrogen compound metabolic process;cellular process;cellular res…	ABC-type transporter activity;ABC-type xenobiotic transporter activity;active transmembrane transporter activity;adenyl nucleotide binding;adenyl ribonucleotide binding;amide transmembrane transporter activity;anion binding;ATP binding;ATP hydrolysis activity;ATPase-coupled transmembrane transporter activity;ATP-dependent activity;binding;biotin transmembrane transporter activity;carbohydrate der…	apical plasma membrane;brush border membrane;cell projection membrane;cellular anatomical entity;external side of apical plasma membrane;external side of plasma membrane;membrane;membrane microdomain;membrane raft;mitochondrial membrane;nucleoplasm;organelle membrane;plasma membrane;plasma membrane region;side of membrane	ABC transporters;Bile secretion	Cell membrane;Mitochondrion membrane	Multi-pass membrane protein	3	3	7	5.4	63.607	0	16.542	9	2048400000	0.358524	576;657;657;115;130;159;172			tr|S4R2E1|S4R2E1_MOUSE Broad substrate specificity ATP-binding cassette transporter ABCG2 OS=Mus musculus OX=10090 GN=Abcg2 PE=1 SV=1;tr|A0A0R4J0B6|A0A0R4J0B6_MOUSE Broad substrate specificity ATP-binding cassette transporter ABCG2 OS=Mus musculus OX=10090
160	A0A0R4J0D3;Q3TDQ1	Dolichyl-diphosphooligosaccharide--protein glycosyltransferase subunit STT3B	Stt3b	-0.164433	0.900064		20.776	20.8519	20.8146	21.1336	20.8528	20.9495	20.901	20.8315	20.8888	21.0729	21.106	20.8848	21.02	21.7132	21.6524	21.5679	carbohydrate derivative catabolic process;carbohydrate derivative metabolic process;catabolic process;cellular process;cellular response to stimulus;cellular response to stress;co-translational protein modification;ERAD pathway;glycoprotein catabolic process;glycoprotein metabolic process;glycosylation;macromolecule catabolic process;macromolecule glycosylation;macromolecule metabolic process;mac…	binding;catalytic activity;cation binding;dolichyl-diphosphooligosaccharide-protein glycotransferase activity;glycosyltransferase activity;hexosyltransferase activity;ion binding;metal ion binding;oligosaccharyl transferase activity;transferase activity	catalytic complex;cellular anatomical entity;endoplasmic reticulum;endoplasmic reticulum membrane;endoplasmic reticulum protein-containing complex;intracellular membrane-bounded organelle;intracellular organelle;membrane;membrane protein complex;membrane-bounded organelle;oligosaccharyltransferase complex;oligosaccharyltransferase I complex;organelle;organelle membrane;protein-containing complex;…	N-Glycan biosynthesis;Protein processing in endoplasmic reticulum;Various types of N-glycan biosynthesis	Endoplasmic reticulum membrane	Multi-pass membrane protein	6	6	2	6.3	93.314	0	7.8371	12	4232600000	0.425339	823;823			tr|A0A0R4J0D3|A0A0R4J0D3_MOUSE Dolichyl-diphosphooligosaccharide--protein glycotransferase OS=Mus musculus OX=10090 GN=Stt3b PE=1 SV=1;sp|Q3TDQ1|STT3B_MOUSE Dolichyl-diphosphooligosaccharide--protein glycosyltransferase subunit STT3B OS=Mus musculus OX=100
161	A0A0R4J0F6;Q99KY4-2;Q99KY4;D6RHK5;A0A0G2JFZ0;F6SLK1	Cyclin-G-associated kinase	Gak	-0.401536	1.16444		17.0417	17.4796	17.1357	17.4547	17.632	17.7749	16.9113	17.2143	17.5457	17.5786	17.8783	17.572	17.4587	19.0712	18.9852	18.7926	anatomical structure development;anatomical structure morphogenesis;biological regulation;cell cycle;cell development;cell differentiation;cell population proliferation;cellular component assembly;cellular component disassembly;cellular component organization;cellular component organization or biogenesis;cellular developmental process;cellular localization;cellular macromolecule localization;cell…	adenyl nucleotide binding;adenyl ribonucleotide binding;anion binding;ATP binding;binding;carbohydrate derivative binding;catalytic activity;catalytic activity, acting on a protein;clathrin binding;cyclin binding;heterocyclic compound binding;ion binding;kinase activity;nucleoside phosphate binding;nucleotide binding;organic cyclic compound binding;phosphotransferase activity, alcohol group as ac…	anchoring junction;cell junction;cell-substrate junction;cellular anatomical entity;cytoplasm;cytosol;focal adhesion;Golgi apparatus;intracellular membrane-bounded organelle;intracellular organelle;membrane-bounded organelle;organelle;perinuclear region of cytoplasm;vesicle		Cell junction;Cytoplasm;Focal adhesion;Golgi apparatus;Perinuclear region;trans-Golgi network		3	3	6	1.8	143.67	0	4.5772	5	11688000	0.102537	1305;1256;1305;128;129;608			tr|A0A0R4J0F6|A0A0R4J0F6_MOUSE Cyclin-G-associated kinase OS=Mus musculus OX=10090 GN=Gak PE=1 SV=1;sp|Q99KY4-2|GAK_MOUSE Isoform 2 of Cyclin-G-associated kinase OS=Mus musculus OX=10090 GN=Gak;sp|Q99KY4|GAK_MOUSE Cyclin-G-associated kinase OS=Mus musculus
162	A0A0R4J0H0;A0A0R4J1G7;A0A3Q4EHV9;A7ISP9;F8WJ93;Q3UMY5-4;Q3UMY5-2;Q3UMY5-3;Q3UMY5	Echinoderm microtubule-associated protein-like 4	Eml4	0.178463	0.610572		19.4317	19.4828	19.7003	19.3499	19.5413	19.1883	19.3051	19.527	19.3824	19.4679	19.5265	19.4312	19.5211	18.7104	18.6308	18.614	attachment of spindle microtubules to kinetochore;biological regulation;cell cycle process;cell division;cellular component organization;cellular component organization or biogenesis;cellular process;chromosome localization;cytoskeleton organization;establishment of chromosome localization;establishment of localization;establishment of localization in cell;establishment of organelle localization;…	alpha-tubulin binding;beta-tubulin binding;binding;cytoskeletal protein binding;microtubule binding;protein binding;protein self-association;tubulin binding	cellular anatomical entity;cytoplasm;cytoskeleton;cytosol;intracellular non-membrane-bounded organelle;intracellular organelle;membrane;microtubule;microtubule cytoskeleton;microtubule organizing center;midbody;mitotic spindle;non-membrane-bounded organelle;organelle;polymeric cytoskeletal fiber;spindle;supramolecular complex;supramolecular fiber;supramolecular polymer		Cytoplasm;Cytoskeleton		3	3	9	3.5	97.507	0	7.7531	5	483080000	0.421226	876;919;941;977;988;876;919;934;988			tr|A0A0R4J0H0|A0A0R4J0H0_MOUSE Echinoderm microtubule-associated protein-like 4 OS=Mus musculus OX=10090 GN=Eml4 PE=1 SV=1;tr|A0A0R4J1G7|A0A0R4J1G7_MOUSE Echinoderm microtubule-associated protein-like 4 OS=Mus musculus OX=10090 GN=Eml4 PE=1 SV=1;tr|A0A3Q4E
163	A0A0R4J0I1;P07759;Q03734	Serine protease inhibitor A3K	Serpina3k	0.986167	2.76164	+	21.4965	21.6497	21.8179	20.8072	20.7099	20.4885	21.545	21.6777	21.7849	20.8266	20.5789	21.2092	21.2318	22.8588	22.9586	22.9966	response to chemical;response to cytokine;response to endogenous stimulus;response to hormone;response to nitrogen compound;response to organic substance;response to organonitrogen compound;response to oxygen-containing compound;response to peptide;response to peptide hormone;response to stimulus	endopeptidase inhibitor activity;endopeptidase regulator activity;enzyme inhibitor activity;enzyme regulator activity;molecular function inhibitor activity;molecular function regulator activity;peptidase inhibitor activity;peptidase regulator activity;serine-type endopeptidase inhibitor activity	cellular anatomical entity;collagen-containing extracellular matrix;external encapsulating structure;extracellular matrix;extracellular space		Secreted		10	9	3	24.6	46.672	0	136.35	34	12216000000	0.00451613	418;418;418			tr|A0A0R4J0I1|A0A0R4J0I1_MOUSE Serine protease inhibitor A3K OS=Mus musculus OX=10090 GN=Serpina3k PE=1 SV=1;sp|P07759|SPA3K_MOUSE Serine protease inhibitor A3K OS=Mus musculus OX=10090 GN=Serpina3k PE=1 SV=2
164	A0A0R4J0I6;Q80XL6;D3YTQ5;A0A087WSI8;F6U473	Acyl-CoA dehydrogenase family member 11	Acad11	-0.451149	4.10849		23.8075	23.8232	23.7712	24.2664	24.2814	24.2077	23.8716	23.7895	23.7678	24.2743	24.1541	24.0262	23.9843	23.4629	23.5426	23.466	carboxylic acid catabolic process;carboxylic acid metabolic process;catabolic process;cellular catabolic process;cellular lipid catabolic process;cellular lipid metabolic process;cellular metabolic process;cellular process;fatty acid beta-oxidation;fatty acid beta-oxidation using acyl-CoA dehydrogenase;fatty acid catabolic process;fatty acid metabolic process;fatty acid oxidation;lipid catabolic …	acyl-CoA dehydrogenase activity;anion binding;binding;catalytic activity;flavin adenine dinucleotide binding;heterocyclic compound binding;ion binding;long-chain-acyl-CoA dehydrogenase activity;medium-chain-acyl-CoA dehydrogenase activity;nucleoside phosphate binding;nucleotide binding;organic cyclic compound binding;oxidoreductase activity;oxidoreductase activity, acting on the CH-CH group of do…	cellular anatomical entity;cytoplasm;intracellular membrane-bounded organelle;intracellular organelle;membrane;membrane-bounded organelle;microbody;mitochondrial membrane;mitochondrion;nucleus;organelle;organelle membrane;peroxisome		Mitochondrion;Peroxisome		25	24	5	33.2	87.347	0	320.39	77	40019000000	0.0375722	779;779;661;541;122	174	174;215	tr|A0A0R4J0I6|A0A0R4J0I6_MOUSE Acyl-CoA dehydrogenase family member 11 OS=Mus musculus OX=10090 GN=Acad11 PE=1 SV=1;sp|Q80XL6|ACD11_MOUSE Acyl-CoA dehydrogenase family member 11 OS=Mus musculus OX=10090 GN=Acad11 PE=1 SV=2;tr|D3YTQ5|D3YTQ5_MOUSE Acyl-CoA d
165	A0A0R4J0I9;Q91ZX7;Q3U5J2;D3Z5M3	Prolow-density lipoprotein receptor-related protein 1;Low-density lipoprotein receptor-related protein 1 85 kDa subunit;Low-density lipoprotein receptor-related protein 1 515 kDa subunit;Low-density lipoprotein receptor-related protein 1 intracellular domain	Lrp1	0.365207	2.60679		21.3662	21.4655	21.5478	21.0753	21.117	21.0916	21.2996	21.4581	21.5178	21.1464	21.2735	21.2996	21.2318	21.7528	21.779	21.7897	alcohol metabolic process;amyloid-beta clearance;amyloid-beta clearance by cellular catabolic process;amyloid-beta clearance by transcytosis;anatomical structure development;anatomical structure morphogenesis;aorta morphogenesis;apoptotic cell clearance;artery morphogenesis;astrocyte activation;astrocyte activation involved in immune response;biological regulation;blood vessel development;blood v…	alpha-2 macroglobulin receptor activity;apolipoprotein binding;binding;calcium ion binding;cargo receptor activity;cation binding;clathrin binding;clathrin heavy chain binding;coreceptor activity;enzyme binding;ion binding;metal ion binding;molecular transducer activity;protease binding;protein binding;protein-containing complex binding;signaling receptor activity;signaling receptor binding	apical part of cell;axonal growth cone;basolateral plasma membrane;cell body;cell projection;cellular anatomical entity;clathrin-coated pit;clathrin-coated vesicle;coated vesicle;cytoplasmic vesicle;cytoskeleton;dendrite;early endosome;endosome;external side of plasma membrane;Golgi apparatus;growth cone;insulin-responsive compartment;intracellular membrane-bounded organelle;intracellular non-mem…	Alzheimer's disease;Malaria	Cell membrane;Coated pit;Cytoplasm;Membrane;Nucleus	Peripheral membrane protein;Single-pass type I membrane protein	24	24	4	6.1	504.77	0	323.31	36	3030600000	0.0799327	4545;4545;743;285		41;54;65;2953;2957;4259	tr|A0A0R4J0I9|A0A0R4J0I9_MOUSE Prolow-density lipoprotein receptor-related protein 1 OS=Mus musculus OX=10090 GN=Lrp1 PE=1 SV=1;sp|Q91ZX7|LRP1_MOUSE Prolow-density lipoprotein receptor-related protein 1 OS=Mus musculus OX=10090 GN=Lrp1 PE=1 SV=1
166	D3Z486;Q3UVT7;A0A0R4J0J0;Q9JHU2	Palmdelphin	Palmd	-0.259901	2.3655		19.6512	19.7665	19.7975	19.9936	20.0001	20.0011	19.817	20.0276	19.6782	19.8409	20.0318	19.8622	19.9329	19.4425	19.3608	19.3162	biological regulation;regulation of anatomical structure morphogenesis;regulation of biological process;regulation of biological quality;regulation of cell morphogenesis;regulation of cell shape;regulation of developmental process		cell projection;cellular anatomical entity;cytoplasm;dendrite;dendritic spine;membrane;neuron projection;neuron spine;plasma membrane bounded cell projection;postsynapse		Cell projection;Cytoplasm;Dendrite;Dendritic spine		3	3	4	18	14.591	0	3.0234	6	576360000	0.179865	122;551;551;551			tr|D3Z486|D3Z486_MOUSE Palmdelphin (Fragment) OS=Mus musculus OX=10090 GN=Palmd PE=1 SV=8;tr|Q3UVT7|Q3UVT7_MOUSE Palmdelphin OS=Mus musculus OX=10090 GN=Palmd PE=1 SV=1;tr|A0A0R4J0J0|A0A0R4J0J0_MOUSE Palmdelphin OS=Mus musculus OX=10090 GN=Palmd PE=1 SV=1;
167	Z4YL78;A0A0R4J0K2;K3W4R5;A2AGT5-2;A2AGT5-3;A2AGT5	Cytoskeleton-associated protein 5	Ckap5	-0.723724	1.77176		16.4103	15.9106	16.4628	17.0333	17.0407	16.8808	16.6	16.5065	16.3975	17.3593	17.4231	17.0918	16.6546	17.5224	17.5005	17.5333	amide biosynthetic process;amide metabolic process;anatomical structure formation involved in morphogenesis;associative learning;behavior;biological regulation;biosynthetic process;cell cycle process;cell division;cell projection organization;cellular biosynthetic process;cellular component assembly;cellular component assembly involved in morphogenesis;cellular component maintenance;cellular comp…	binding;catalytic activity;catalytic activity, acting on a protein;cytoskeletal protein binding;microtubule binding;microtubule plus end polymerase;microtubule plus-end binding;protein binding;protein-containing complex binding;ribonucleoprotein complex binding;transferase activity;tubulin binding	cell projection;cellular anatomical entity;centrosome;cytoplasm;cytoplasmic ribonucleoprotein granule;dendrite;intracellular non-membrane-bounded organelle;intracellular organelle;kinetochore;membrane;microtubule end;microtubule organizing center;microtubule plus-end;neuron projection;neuronal ribonucleoprotein granule;non-membrane-bounded organelle;nucleolus;organelle;perikaryon;plasma membrane;…		Centromere;Centrosome;Chromosome;Cytoplasm;Cytoskeleton;Kinetochore;Microtubule organizing center;Spindle;Spindle pole		2	2	6	1.1	218.71	0	5.6423	2	100110000	0.0166853	1972;2011;2032;1972;2011;2032			tr|Z4YL78|Z4YL78_MOUSE Cytoskeleton-associated protein 5 OS=Mus musculus OX=10090 GN=Ckap5 PE=1 SV=1;tr|A0A0R4J0K2|A0A0R4J0K2_MOUSE Cytoskeleton-associated protein 5 OS=Mus musculus OX=10090 GN=Ckap5 PE=1 SV=1;tr|K3W4R5|K3W4R5_MOUSE Cytoskeleton-associated
168	Q8BJZ4;A0A0R4J0L6;A0A0N4SV23	28S ribosomal protein S35, mitochondrial	Mrps35	0.164518	0.95574		19.9977	19.9863	20.1165	19.7458	19.9844	19.8767	19.7991	20.1595	20.0511	19.7827	20.1399	19.9327	20.0483	20.2406	20.2126	20.2856	amide biosynthetic process;amide metabolic process;biosynthetic process;cellular biosynthetic process;cellular metabolic process;cellular nitrogen compound biosynthetic process;cellular nitrogen compound metabolic process;cellular process;macromolecule biosynthetic process;macromolecule metabolic process;metabolic process;mitochondrial translation;nitrogen compound metabolic process;organic subst…	structural constituent of ribosome;structural molecule activity	cellular anatomical entity;intracellular membrane-bounded organelle;intracellular organelle;membrane;membrane-bounded organelle;mitochondrial inner membrane;mitochondrial membrane;mitochondrial protein-containing complex;mitochondrial small ribosomal subunit;mitochondrion;organellar small ribosomal subunit;organelle;organelle inner membrane;organelle membrane;protein-containing complex;ribonucleo…		Mitochondrion		6	6	3	17.8	35.975	0	11.316	10	1737800000	0.420199	320;320;85			sp|Q8BJZ4|RT35_MOUSE 28S ribosomal protein S35, mitochondrial OS=Mus musculus OX=10090 GN=Mrps35 PE=1 SV=2;tr|A0A0R4J0L6|A0A0R4J0L6_MOUSE 28S ribosomal protein S35, mitochondrial OS=Mus musculus OX=10090 GN=Mrps35 PE=1 SV=1
169	A0A0R4J0M1;Q8VCN9	Tubulin-specific chaperone C	Tbcc	-1.24962	1.50319	+	14.7665	14.795	13.666	15.6011	15.8511	15.5242	15.1632	15.3803	14.6933	14.7591	15.6419	15.7451	14.5496	14.9751	14.8567	14.0768	cellular component assembly;cellular component organization;cellular component organization or biogenesis;cellular process;post-chaperonin tubulin folding pathway;protein folding;protein-containing complex assembly;protein-containing complex organization;tubulin complex assembly	binding;catalytic activity;cytoskeletal protein binding;GTPase activity;hydrolase activity;hydrolase activity, acting on acid anhydrides;hydrolase activity, acting on acid anhydrides, in phosphorus-containing anhydrides;protein binding;pyrophosphatase activity;ribonucleoside triphosphate phosphatase activity;tubulin binding	cellular anatomical entity;ciliary transition zone;cytoplasm;cytosol;photoreceptor connecting cilium		Cytoplasm		1	1	2	4.7	38.094	0	8.3191	1	9457200	0.00323077	341;341			tr|A0A0R4J0M1|A0A0R4J0M1_MOUSE Tubulin-specific chaperone C OS=Mus musculus OX=10090 GN=Tbcc PE=1 SV=1;sp|Q8VCN9|TBCC_MOUSE Tubulin-specific chaperone C OS=Mus musculus OX=10090 GN=Tbcc PE=1 SV=1
170	A0A0R4J0M9;Q8CDG3-2;Q8CDG3	Deubiquitinating protein VCIP135	Vcpip1	0.197491	1.97192		19.6315	19.6492	19.6545	19.5254	19.3764	19.4408	19.294	19.8377	19.641	19.4031	19.6654	19.2962	19.4084	19.0994	19.0111	19.001	biological regulation;cellular aromatic compound metabolic process;cellular component assembly;cellular component organization;cellular component organization or biogenesis;cellular metabolic process;cellular nitrogen compound metabolic process;cellular process;cellular response to stimulus;cellular response to stress;DNA damage response;DNA metabolic process;DNA repair;endoplasmic reticulum memb…	catalytic activity;catalytic activity, acting on a protein;cysteine-type deubiquitinase activity;cysteine-type peptidase activity;deubiquitinase activity;hydrolase activity;peptidase activity;ubiquitin-like protein peptidase activity	cell junction;cellular anatomical entity;cytoplasm;endoplasmic reticulum;Golgi apparatus subcompartment;Golgi stack;intracellular membrane-bounded organelle;intracellular organelle;membrane-bounded organelle;nucleus;organelle;organelle subcompartment;synapse		Endoplasmic reticulum;Golgi apparatus;Golgi stack		6	6	3	6.5	134.44	0	25.256	10	347230000	0.297426	1220;906;1220			tr|A0A0R4J0M9|A0A0R4J0M9_MOUSE Ubiquitinyl hydrolase 1 OS=Mus musculus OX=10090 GN=Vcpip1 PE=1 SV=1;sp|Q8CDG3-2|VCIP1_MOUSE Isoform 2 of Deubiquitinating protein VCPIP1 OS=Mus musculus OX=10090 GN=Vcpip1;sp|Q8CDG3|VCIP1_MOUSE Deubiquitinating protein VCPIP
171	A0A0R4J0N7;O88962	7-alpha-hydroxycholest-4-en-3-one 12-alpha-hydroxylase	Cyp8b1	0.179767	0.69926		21.1892	21.2947	21.2916	20.8586	21.1534	21.2243	21.23	21.2132	21.2991	20.8769	20.8697	21.1672	21.1241	20.8462	20.7958	20.8171	bile acid biosynthetic process;bile acid metabolic process;bile acid signaling pathway;biological regulation;biosynthetic process;carboxylic acid biosynthetic process;carboxylic acid metabolic process;cellular biosynthetic process;cellular metabolic process;cellular process;lipid biosynthetic process;lipid metabolic process;metabolic process;monocarboxylic acid biosynthetic process;monocarboxylic…	5beta-cholestane-3alpha,7alpha-diol 12alpha-hydroxylase activity;7alpha-hydroxycholest-4-en-3-one 12alpha-hydroxylase activity;binding;catalytic activity;cation binding;heme binding;ion binding;iron ion binding;metal ion binding;monooxygenase activity;organic cyclic compound binding;oxidoreductase activity;oxidoreductase activity, acting on paired donors, with incorporation or reduction of molecu…	cellular anatomical entity;endoplasmic reticulum membrane;membrane;organelle membrane	PPAR signaling pathway;Primary bile acid biosynthesis	Endoplasmic reticulum membrane;Microsome membrane	Single-pass membrane protein	10	10	2	13.6	57.705	0	79.518	20	3898800000	0.407631	500;500			tr|A0A0R4J0N7|A0A0R4J0N7_MOUSE 7-alpha-hydroxycholest-4-en-3-one 12-alpha-hydroxylase OS=Mus musculus OX=10090 GN=Cyp8b1 PE=1 SV=1;sp|O88962|CP8B1_MOUSE 7-alpha-hydroxycholest-4-en-3-one 12-alpha-hydroxylase OS=Mus musculus OX=10090 GN=Cyp8b1 PE=1 SV=1
172	A0A0R4J0P1;D3YTT4;Q9D7B6;A0A1L1SUG2	Isobutyryl-CoA dehydrogenase, mitochondrial	Acad8	0.389128	3.35614		21.3791	21.2786	21.3439	20.9861	20.913	20.9351	21.3921	21.2809	21.3438	21.0347	20.9135	21.1261	21.0746	20.8442	20.8053	20.8143	alpha-amino acid catabolic process;alpha-amino acid metabolic process;amino acid catabolic process;amino acid metabolic process;branched-chain amino acid catabolic process;branched-chain amino acid metabolic process;carboxylic acid catabolic process;carboxylic acid metabolic process;catabolic process;cellular catabolic process;cellular lipid catabolic process;cellular lipid metabolic process;cell…	acyl-CoA dehydrogenase activity;anion binding;binding;catalytic activity;flavin adenine dinucleotide binding;heterocyclic compound binding;ion binding;nucleoside phosphate binding;nucleotide binding;organic cyclic compound binding;oxidoreductase activity;oxidoreductase activity, acting on the CH-CH group of donors;oxidoreductase activity, acting on the CH-CH group of donors, with a flavin as acce…	cellular anatomical entity;intracellular membrane-bounded organelle;intracellular organelle;membrane-bounded organelle;mitochondrion;organelle	Valine, leucine and isoleucine degradation	Mitochondrion		10	10	4	28.3	45.091	0	140.23	11	9549700000	0.0582745	413;413;413;66	157;215;249	249	tr|A0A0R4J0P1|A0A0R4J0P1_MOUSE Isobutyryl-CoA dehydrogenase, mitochondrial OS=Mus musculus OX=10090 GN=Acad8 PE=1 SV=1;tr|D3YTT4|D3YTT4_MOUSE Isobutyryl-CoA dehydrogenase, mitochondrial OS=Mus musculus OX=10090 GN=Acad8 PE=1 SV=1;sp|Q9D7B6|ACAD8_MOUSE Isob
173	A0A0R4J0P7;Q78KK3	Solute carrier family 22 member 18	Slc22a18	-0.0128657	0.0448158		19.1537	18.9856	18.9366	18.9259	19.1745	19.0142	19.1411	18.6466	18.865	19.0264	18.9917	19.0652	19.0366	18.5612	18.5696	18.6575	cellular process;establishment of localization;export across plasma membrane;export from cell;localization;monoatomic anion transport;monoatomic ion transport;transmembrane transport;transport;xenobiotic detoxification by transmembrane export across the plasma membrane;xenobiotic export from cell;xenobiotic transport	active transmembrane transporter activity;binding;enzyme binding;organic anion transmembrane transporter activity;protein binding;secondary active transmembrane transporter activity;symporter activity;transmembrane transporter activity;transporter activity;ubiquitin protein ligase binding;ubiquitin-like protein ligase binding	apical plasma membrane;cellular anatomical entity;cytoplasm;envelope;membrane;nuclear envelope;organelle envelope;plasma membrane;plasma membrane region		Apical cell membrane	Multi-pass membrane protein	3	3	2	6.6	43.375	0	8.3172	5	978840000	0.95863	410;406			tr|A0A0R4J0P7|A0A0R4J0P7_MOUSE Solute carrier family 22 member 18 OS=Mus musculus OX=10090 GN=Slc22a18 PE=1 SV=1;sp|Q78KK3|S22AI_MOUSE Solute carrier family 22 member 18 OS=Mus musculus OX=10090 GN=Slc22a18 PE=1 SV=2
174	A0A0R4J0Q5;P21619;P21619-2;REV__A0A0G2JE75;REV__Q8BHE5;REV__A0A0G2JEU2	Lamin-B2	Lmnb2	0.387328	3.59513		22.4505	22.4632	22.4479	22.1286	22.0292	22.0419	22.5568	22.5125	22.4385	22.1663	22.0147	22.2685	22.2499	21.6833	21.6509	21.6426	biological regulation;cellular component organization;cellular component organization or biogenesis;cellular localization;cellular macromolecule localization;cellular process;chromatin organization;chromatin remodeling;epigenetic regulation of gene expression;establishment of localization;establishment of localization in cell;establishment of organelle localization;heterochromatin formation;heter…	binding;identical protein binding;protein binding;structural constituent of cytoskeleton;structural molecule activity	cellular anatomical entity;envelope;intermediate filament;intracellular membrane-bounded organelle;intracellular organelle;lamin filament;membrane;membrane-bounded organelle;nuclear envelope;nuclear lamina;nuclear membrane;nuclear periphery;nucleus;organelle;organelle envelope;organelle membrane;polymeric cytoskeletal fiber;supramolecular complex;supramolecular fiber;supramolecular polymer		Nucleus inner membrane	Lipid-anchor	17	15	6	27.5	69.084	0	174.62	30	7523300000	0.0576457	615;596;474;443;468;470	209		tr|A0A0R4J0Q5|A0A0R4J0Q5_MOUSE Lamin-B2 OS=Mus musculus OX=10090 GN=Lmnb2 PE=1 SV=1;sp|P21619|LMNB2_MOUSE Lamin-B2 OS=Mus musculus OX=10090 GN=Lmnb2 PE=1 SV=2;sp|P21619-2|LMNB2_MOUSE Isoform B3 of Lamin-B2 OS=Mus musculus OX=10090 GN=Lmnb2
176	O70404;A0A0R4J0R1;A0A0U1RPE8	Vesicle-associated membrane protein 8	Vamp8	0.00419998	0.0170159		20.5585	20.4199	20.542	20.3713	20.5298	20.6067	20.5024	20.6778	20.5712	20.3886	20.7275	20.6605	20.6876	21.6843	21.5781	21.5423	autophagosome maturation;autophagosome membrane docking;biological process involved in interaction with host;biological process involved in interspecies interaction between organisms;biological process involved in symbiotic interaction;biological regulation;body fluid secretion;calcium-ion regulated exocytosis;cellular component assembly;cellular component disassembly;cellular component organizat…	binding;channel inhibitor activity;channel regulator activity;chloride channel inhibitor activity;chloride channel regulator activity;ion channel inhibitor activity;ion channel regulator activity;molecular adaptor activity;molecular function inhibitor activity;molecular function regulator activity;protein binding;protein-macromolecule adaptor activity;SNAP receptor activity;SNARE binding;syntaxin…	azurophil granule membrane;basal part of cell;basolateral part of cell;basolateral plasma membrane;bounding membrane of organelle;cell surface;cellular anatomical entity;cytoplasm;cytoplasmic vesicle;cytoplasmic vesicle membrane;cytosol;early endosome;early endosome membrane;endocytic vesicle;endosome;endosome membrane;intracellular membrane-bounded organelle;intracellular organelle;intracellular…	SNARE interactions in vesicular transport	Cell membrane;Early endosome membrane;Late endosome membrane;Lysosome membrane	Single-pass type IV membrane protein	3	3	3	29.7	11.451	0	44.632	11	2509800000	0.987113	101;101;75			sp|O70404|VAMP8_MOUSE Vesicle-associated membrane protein 8 OS=Mus musculus OX=10090 GN=Vamp8 PE=1 SV=1;tr|A0A0R4J0R1|A0A0R4J0R1_MOUSE Vesicle-associated membrane protein 8 OS=Mus musculus OX=10090 GN=Vamp8 PE=1 SV=1;tr|A0A0U1RPE8|A0A0U1RPE8_MOUSE Vesicle-
178	Q924D0;A0A0R4J0S3;D3Z792	Reticulon-4-interacting protein 1, mitochondrial	Rtn4ip1	0.224002	0.685245		17.5812	17.2594	17.6316	17.1632	17.4509	17.1862	17.4988	17.4763	17.5789	17.1004	17.4997	17.3893	17.5157	16.4948	16.2881	16.3193	anatomical structure development;biological regulation;developmental process;nervous system development;regulation of biological process;regulation of cell projection organization;regulation of cellular component organization;regulation of cellular process;regulation of dendrite development;regulation of developmental process;regulation of neuron projection development;regulation of plasma membra…	binding;catalytic activity;cation binding;ion binding;metal ion binding;oxidoreductase activity;transition metal ion binding;zinc ion binding	bounding membrane of organelle;cellular anatomical entity;intracellular membrane-bounded organelle;intracellular organelle;membrane;membrane-bounded organelle;mitochondrial membrane;mitochondrial outer membrane;mitochondrion;organelle;organelle membrane;organelle outer membrane;outer membrane		Mitochondrion;Mitochondrion outer membrane		2	2	3	4.3	43.371	0.0090337	1.3544	3	534310000	0.324026	396;396;172			sp|Q924D0|RT4I1_MOUSE Reticulon-4-interacting protein 1, mitochondrial OS=Mus musculus OX=10090 GN=Rtn4ip1 PE=1 SV=2;tr|A0A0R4J0S3|A0A0R4J0S3_MOUSE Reticulon-4-interacting protein 1, mitochondrial OS=Mus musculus OX=10090 GN=Rtn4ip1 PE=1 SV=1;tr|D3Z792|D3Z
180	P28659-2;P28659-3;P28659;P28659-4;A0A0R4J0T5;S4R2J2;Q9Z0H4-4;A0A0R4J2B0;V9GX43;S4R2U7;S4R1S7;E9QA47;S4R2L5;Q9Z0H4-2;Q9Z0H4-6;A3KGT0;Q9Z0H4-8;Q9Z0H4;Q9Z0H4-7;Q9Z0H4-5;Q9Z0H4-11;Q9Z0H4-9	CUGBP Elav-like family member 1;CUGBP Elav-like family member 2	Celf1;Celf2	0.19441	0.622595		18.5525	18.2491	18.5248	18.2893	18.0545	18.3994	18.6367	18.3164	17.8569	18.2462	18.3655	18.2304	18.1059	17.5792	17.2768	17.2854	anatomical structure development;biological regulation;cell development;cellular aromatic compound metabolic process;cellular component assembly;cellular component organization;cellular component organization or biogenesis;cellular developmental process;cellular metabolic process;cellular nitrogen compound metabolic process;cellular process;cellular process involved in reproduction in multicellul…	binding;BRE binding;lncRNA binding;mRNA 3'-UTR binding;mRNA binding;nucleic acid binding;organic cyclic compound binding;pre-mRNA binding;protein binding;RNA binding;translation initiation factor binding	cellular anatomical entity;cytoplasm;cytoplasmic ribonucleoprotein granule;cytoplasmic stress granule;Flemming body;germ cell nucleus;intracellular membrane-bounded organelle;intracellular non-membrane-bounded organelle;intracellular organelle;male germ cell nucleus;membrane-bounded organelle;non-membrane-bounded organelle;nucleoplasm;nucleus;organelle;perinucleolar compartment;protein-containing…		Cytoplasm;Nucleus		2	2	22	3.1	51.589	0.002362	1.9048	3	218090000	0.384217	482;483;486;513;487;92;490;440;443;460;472;478;134;520;524;159;512;508;484;488;464;526			sp|P28659-2|CELF1_MOUSE Isoform 2 of CUGBP Elav-like family member 1 OS=Mus musculus OX=10090 GN=Celf1;sp|P28659-3|CELF1_MOUSE Isoform 3 of CUGBP Elav-like family member 1 OS=Mus musculus OX=10090 GN=Celf1;sp|P28659|CELF1_MOUSE CUGBP Elav-like family membe
182	A0A0R4J0V5;P08775	DNA-directed RNA polymerase II subunit RPB1	Polr2a	0.0893923	0.318436		16.6906	16.9793	17.0004	16.8038	16.8976	16.7006	15.8911	17.3291	16.5748	17.0698	16.8104	16.5409	16.8844	16.3258	16.0011	15.7708	aromatic compound biosynthetic process;biological regulation;biosynthetic process;cellular aromatic compound metabolic process;cellular biosynthetic process;cellular metabolic process;cellular nitrogen compound biosynthetic process;cellular nitrogen compound metabolic process;cellular process;cellular response to chemical stimulus;cellular response to oxygen levels;cellular response to stimulus;D…	5'-3' RNA polymerase activity;binding;catalytic activity;catalytic activity, acting on a nucleic acid;catalytic activity, acting on RNA;cation binding;chromatin binding;core promoter sequence-specific DNA binding;DNA binding;DNA-directed 5'-3' RNA polymerase activity;double-stranded DNA binding;enzyme binding;ion binding;kinase binding;metal ion binding;nucleic acid binding;nucleotidyltransferase…	catalytic complex;cellular anatomical entity;chromatin;cytoplasm;DNA-directed RNA polymerase complex;euchromatin;intracellular membrane-bounded organelle;intracellular organelle;intracellular organelle lumen;intracellular protein-containing complex;membrane-bounded organelle;membrane-enclosed lumen;nuclear DNA-directed RNA polymerase complex;nuclear lumen;nuclear protein-containing complex;nucleo…	Huntington's disease;Purine metabolism;Pyrimidine metabolism;RNA polymerase	Cytoplasm;Nucleus		3	3	2	1.8	213.48	0	10.91	4	63211000	0.707857	1932;1970			tr|A0A0R4J0V5|A0A0R4J0V5_MOUSE DNA-directed RNA polymerase subunit OS=Mus musculus OX=10090 GN=Polr2a PE=1 SV=1;sp|P08775|RPB1_MOUSE DNA-directed RNA polymerase II subunit RPB1 OS=Mus musculus OX=10090 GN=Polr2a PE=1 SV=3
183	A0A0R4J0X8;Q9ES28-4;Q9ES28-2;A2AFJ8;D3Z0V2;F6WMJ3;Q9ES28-6;Q9ES28-8;Q8K4I3;Q9ES28-5;Q9ES28-3;Q9ES28-7;Q9ES28	Rho guanine nucleotide exchange factor 7;Rho guanine nucleotide exchange factor 6	Arhgef7;Arhgef6	-0.34454	0.9768		17.1694	17.0012	17.3175	17.3561	17.3834	17.7823	17.2174	17.4587	16.9191	17.4508	17.7939	17.3824	17.2661	17.1352	17.2314	17.2323	actin cytoskeleton organization;actin filament-based process;astrocyte cell migration;biological regulation;cell differentiation;cell migration;cell motility;cell projection assembly;cell projection organization;cellular component assembly;cellular component organization;cellular component organization or biogenesis;cellular developmental process;cellular process;cytoskeleton organization;develop…	binding;cytoskeletal protein binding;enzyme binding;enzyme regulator activity;gamma-tubulin binding;GTPase regulator activity;guanyl-nucleotide exchange factor activity;kinase binding;molecular function regulator activity;nucleoside-triphosphatase regulator activity;protein binding;protein kinase binding;tubulin binding	anchoring junction;cell body;cell cortex;cell junction;cell projection;cell-cell junction;cell-substrate junction;cellular anatomical entity;centrosome;cytoplasm;cytosol;focal adhesion;GABA-ergic synapse;growth cone;intracellular membrane-bounded organelle;intracellular organelle;lamellipodium;membrane;membrane-bounded organelle;microtubule organizing center;mitotic spindle pole;neuron projection…	Pancreatic cancer;Regulation of actin cytoskeleton	Cell cortex;Cell junction;Cell projection;Cytoplasm;Focal adhesion;Lamellipodium;Ruffle		2	2	13	3.3	73.029	0	6.9401	3	42215000	0.148135	646;751;803;483;636;795;689;705;771;782;787;810;862			tr|A0A0R4J0X8|A0A0R4J0X8_MOUSE Rho guanine nucleotide exchange factor 7 OS=Mus musculus OX=10090 GN=Arhgef7 PE=1 SV=1;sp|Q9ES28-4|ARHG7_MOUSE Isoform D of Rho guanine nucleotide exchange factor 7 OS=Mus musculus OX=10090 GN=Arhgef7;sp|Q9ES28-2|ARHG7_MOUSE
184	A0A0R4J0Z1;P08003	Protein disulfide-isomerase A4	Pdia4	0.205711	1.88724		23.6206	23.5989	23.712	23.4148	23.5042	23.3954	23.6983	23.6982	23.6754	23.4215	23.4118	23.5266	23.5637	24.5387	24.6589	24.6086	biological regulation;blood coagulation, fibrin clot formation;cell adhesion;cell-cell adhesion;cellular process;cellular response to stimulus;cellular response to stress;chaperone-mediated protein folding;homotypic cell-cell adhesion;macromolecule metabolic process;metabolic process;nitrogen compound metabolic process;organic substance metabolic process;organonitrogen compound metabolic process;…	binding;catalytic activity;catalytic activity, acting on a protein;cell adhesion molecule binding;disulfide oxidoreductase activity;integrin binding;intramolecular oxidoreductase activity;intramolecular oxidoreductase activity, transposing S-S bonds;isomerase activity;oxidoreductase activity;oxidoreductase activity, acting on a sulfur group of donors;protein binding;protein disulfide isomerase ac…	cell surface;cellular anatomical entity;cytoplasmic vesicle;endoplasmic reticulum;endoplasmic reticulum chaperone complex;endoplasmic reticulum lumen;endoplasmic reticulum protein-containing complex;extracellular space;intracellular membrane-bounded organelle;intracellular organelle;intracellular organelle lumen;intracellular vesicle;melanosome;membrane-bounded organelle;membrane-enclosed lumen;o…	Protein processing in endoplasmic reticulum;Vibrio cholerae infection	Endoplasmic reticulum lumen;Melanosome		30	30	2	43.7	72.369	0	323.31	99	65691000000	0.284629	641;638			tr|A0A0R4J0Z1|A0A0R4J0Z1_MOUSE Protein disulfide-isomerase A4 OS=Mus musculus OX=10090 GN=Pdia4 PE=1 SV=1;sp|P08003|PDIA4_MOUSE Protein disulfide-isomerase A4 OS=Mus musculus OX=10090 GN=Pdia4 PE=1 SV=3
186	E9QL31;A0A0R4J104;P98078-2;P98078;F6TQN9;E0CZ53;Q9DCE6;E0CXT5;E9PX84;Q3TRE6;P98078-3	Disabled homolog 2	Dab2	0.16194	0.956526		19.3073	19.1615	19.2705	19.1476	19.1534	18.9524	19.3932	19.313	19.4559	19.1311	19.2312	19.2917	18.9711	18.8035	19.0861	19.069	anatomical structure development;apoptotic signaling pathway;biological regulation;cell differentiation;cell population proliferation;cell surface receptor signaling pathway;cellular component assembly;cellular component organization;cellular component organization or biogenesis;cellular developmental process;cellular localization;cellular macromolecule localization;cellular process;cellular resp…	anion binding;AP-2 adaptor complex binding;binding;cargo adaptor activity;cargo receptor activity;cell adhesion molecule binding;clathrin adaptor activity;clathrin binding;integrin binding;ion binding;lipid binding;lipoprotein particle receptor binding;low-density lipoprotein particle receptor binding;molecular adaptor activity;phosphatidylinositol binding;phosphatidylinositol bisphosphate bindin…	apical plasma membrane;bounding membrane of organelle;cellular anatomical entity;clathrin coat;clathrin coat of coated pit;clathrin-coated pit;clathrin-coated vesicle;clathrin-coated vesicle membrane;coated vesicle;coated vesicle membrane;cytoplasm;cytoplasmic vesicle;cytoplasmic vesicle membrane;fibrillar center;intracellular membrane-bounded organelle;intracellular organelle;intracellular vesic…	Endocytosis	Clathrin-coated pit;Clathrin-coated vesicle membrane;Cytoplasm;Cytoplasmic vesicle;Membrane;Nucleus		3	3	11	4.2	79.992	0	6.4039	4	145260000	0.428564	745;766;745;766;634;110;235;236;527;548;548			tr|E9QL31|E9QL31_MOUSE Disabled homolog 2 OS=Mus musculus OX=10090 GN=Dab2 PE=1 SV=1;tr|A0A0R4J104|A0A0R4J104_MOUSE Disabled homolog 2 OS=Mus musculus OX=10090 GN=Dab2 PE=1 SV=1;sp|P98078-2|DAB2_MOUSE Isoform p93 of Disabled homolog 2 OS=Mus musculus OX=10
187	A0A0R4J107;Q8R146-2;Q8R146;A0A0A6YXV0	Acylamino-acid-releasing enzyme	Apeh	0.251888	2.24027		21.7782	21.831	21.8702	21.5756	21.6407	21.5075	21.8524	21.7787	21.8203	21.58	21.45	21.7149	21.6268	21.4172	21.3318	21.3976	amide metabolic process;amyloid-beta metabolic process;macromolecule metabolic process;metabolic process;nitrogen compound metabolic process;organic substance metabolic process;organonitrogen compound metabolic process;peptide metabolic process;primary metabolic process;protein metabolic process;proteolysis	binding;catalytic activity;catalytic activity, acting on a protein;endopeptidase activity;hydrolase activity;identical protein binding;omega peptidase activity;peptidase activity;protein binding;serine hydrolase activity;serine-type endopeptidase activity;serine-type peptidase activity	cellular anatomical entity;cytoplasm;cytosol;membrane;nuclear membrane;organelle membrane		Cytoplasm		11	11	4	15.9	79.704	0	54.808	29	7771200000	0.193689	716;717;732;204	291;302		tr|A0A0R4J107|A0A0R4J107_MOUSE Acylamino-acid-releasing enzyme (Fragment) OS=Mus musculus OX=10090 GN=Apeh PE=1 SV=1;sp|Q8R146-2|APEH_MOUSE Isoform 2 of Acylamino-acid-releasing enzyme OS=Mus musculus OX=10090 GN=Apeh;sp|Q8R146|APEH_MOUSE Acylamino-acid-re
188	A0A0R4J119;Q7TMB8-2;Q7TMB8;A0A0U1RQ05;Q5SQX6;F6QD74;G3UZI5	Cytoplasmic FMR1-interacting protein 1;Cytoplasmic FMR1-interacting protein 2	Cyfip1;Cyfip2	-0.265191	1.80983		20.3856	20.5856	20.442	20.6944	20.7267	20.7876	20.5579	20.6328	20.4949	20.5152	20.7408	20.7033	20.496	20.4164	20.4306	20.241	anatomical structure morphogenesis;apoptotic process;axon extension;axon guidance;biological regulation;cell adhesion;cell death;cell growth;cell junction organization;cell morphogenesis;cell projection assembly;cell projection organization;cell-cell adhesion;cellular component assembly;cellular component organization;cellular component organization or biogenesis;cellular process;cellular respons…	actin binding;actin filament binding;binding;cytoskeletal protein binding;enzyme binding;GTPase binding;nucleic acid binding;organic cyclic compound binding;profilin binding;protein binding;protein-containing complex binding;RNA 7-methylguanosine cap binding;RNA binding;RNA cap binding;small GTPase binding	axonal growth cone;cell body;cell junction;cell projection;cellular anatomical entity;central region of growth cone;cytoplasm;dendrite terminus;dendritic growth cone;dendritic spine;excitatory synapse;filopodium tip;growth cone;intracellular membrane-bounded organelle;intracellular organelle;intracellular protein-containing complex;lamellipodium;membrane-bounded organelle;mRNA cap binding complex…	Regulation of actin cytoskeleton	Cell junction;Cell projection;Cytoplasm;Lamellipodium;Nucleus;Perinuclear region;Ruffle;Synapse;Synaptosome		7	7	7	5.5	144.92	0	21.612	14	1735900000	0.187274	1251;1251;1253;969;1253;948;229			tr|A0A0R4J119|A0A0R4J119_MOUSE Cytoplasmic FMR1-interacting protein OS=Mus musculus OX=10090 GN=Cyfip1 PE=1 SV=1;sp|Q7TMB8-2|CYFP1_MOUSE Isoform 2 of Cytoplasmic FMR1-interacting protein 1 OS=Mus musculus OX=10090 GN=Cyfip1;sp|Q7TMB8|CYFP1_MOUSE Cytoplasmi
190	A0A0R4J135;G3UYY2;G3UWK0;G3UZT2	Selenium-binding protein 2	Selenbp2	NaN	0		NaN	NaN	NaN	NaN	NaN	NaN	NaN	NaN	NaN	14.1342	NaN	NaN	NaN	18.3502	18.8375	18.7967	cellular localization;cellular macromolecule localization;cellular process;establishment of localization;establishment of protein localization;localization;macromolecule localization;nitrogen compound transport;organic substance transport;protein localization;protein transport;transport	binding;catalytic activity;methanethiol oxidase activity;oxidoreductase activity;oxidoreductase activity, acting on a sulfur group of donors;oxidoreductase activity, acting on a sulfur group of donors, oxygen as acceptor;selenium binding	cellular anatomical entity;cytosol;intracellular membrane-bounded organelle;intracellular organelle;membrane;membrane-bounded organelle;nucleus;organelle				22	1	4	54	52.627	0.00062952	2.5771	7	4133900000	1	472;410;128;134		268;371	tr|A0A0R4J135|A0A0R4J135_MOUSE Selenium-binding protein 2 OS=Mus musculus OX=10090 GN=Selenbp2 PE=1 SV=1;tr|G3UYY2|G3UYY2_MOUSE Selenium-binding protein 2 OS=Mus musculus OX=10090 GN=Selenbp2 PE=1 SV=1
192	A0A0R4J140;Z4YLI8;Q5SW19;Q5SW19-3;Q5SW19-2	Clustered mitochondria protein homolog	Cluh	0.172269	1.81368		22.7934	22.7634	22.8445	22.6808	22.6424	22.5613	22.8037	22.8415	22.8857	22.6472	22.6797	22.7069	22.7236	23.42	23.4442	23.2764	cellular component organization;cellular component organization or biogenesis;cellular process;intracellular distribution of mitochondria;localization;mitochondrion distribution;mitochondrion localization;mitochondrion organization;organelle localization;organelle organization	binding;mRNA binding;nucleic acid binding;organic cyclic compound binding;RNA binding	cellular anatomical entity;cytoplasm		Cytoplasm;Cytoplasmic granule		29	29	5	23.1	151.83	0	323.31	55	8354400000	0.360928	1353;1302;1315;1264;818	238;703;772;1236	703;939	tr|A0A0R4J140|A0A0R4J140_MOUSE Clustered mitochondria protein homolog OS=Mus musculus OX=10090 GN=Cluh PE=1 SV=1;tr|Z4YLI8|Z4YLI8_MOUSE Clustered mitochondria protein homolog OS=Mus musculus OX=10090 GN=Cluh PE=1 SV=1;sp|Q5SW19|CLU_MOUSE Clustered mitochon
193	A0A5F8MPC5;A0A0R4J150;B9EJ86	Oxysterol-binding protein	Osbpl8	0.0488936	0.0834176		17.8494	17.8551	17.8543	17.7032	18.203	17.506	18.4137	18.0037	18.1746	17.9745	17.5635	17.8643	17.5609	16.8501	17.3726	17.0218	activation of protein kinase activity;activation of protein kinase B activity;biological regulation;cell differentiation;cellular developmental process;cellular localization;cellular macromolecule localization;cellular process;developmental process;establishment of localization;fat cell differentiation;lipid transport;localization;macromolecule localization;negative regulation of biological proce…	alcohol binding;binding;cholesterol binding;lipid binding;lipid transfer activity;lipid transporter activity;modified amino acid binding;organic cyclic compound binding;phosphatidylinositol binding;phosphatidylinositol phosphate binding;phosphatidylinositol-4-phosphate binding;phosphatidylserine binding;phosphatidylserine transfer activity;phospholipid binding;small molecule binding;steroid bindi…	cellular anatomical entity;cortical endoplasmic reticulum;cytosol;endoplasmic reticulum;endoplasmic reticulum membrane;endoplasmic reticulum subcompartment;endoplasmic reticulum tubular network;intracellular membrane-bounded organelle;intracellular organelle;membrane;membrane-bounded organelle;nuclear membrane;organelle;organelle membrane;organelle subcompartment		Endoplasmic reticulum membrane;Nucleus membrane	Single-pass membrane protein	2	2	3	3.2	79.231	0	10.407	5	138650000	0.868731	695;847;889			tr|A0A5F8MPC5|A0A5F8MPC5_MOUSE Oxysterol-binding protein (Fragment) OS=Mus musculus OX=10090 GN=Osbpl8 PE=1 SV=1;tr|A0A0R4J150|A0A0R4J150_MOUSE Oxysterol-binding protein OS=Mus musculus OX=10090 GN=Osbpl8 PE=1 SV=1;sp|B9EJ86|OSBL8_MOUSE Oxysterol-binding p
195	J3KMM6;A0A0R4J174;Q9QZH6	Evolutionarily conserved signaling intermediate in Toll pathway, mitochondrial	Ecsit	-0.34557	1.00104		16.4768	16.9739	16.7301	16.9718	17.0266	17.2192	17.1293	17.064	17.1814	16.7934	16.651	16.8979	16.8931	18.3469	18.3481	18.1539	activation of immune response;activation of innate immune response;anatomical structure formation involved in morphogenesis;biological process involved in interspecies interaction between organisms;biological regulation;BMP signaling pathway;cell surface pattern recognition receptor signaling pathway;cell surface receptor signaling pathway;cell surface toll-like receptor signaling pathway;cellula…	binding;chromatin binding;DNA-binding transcription factor activity;molecular adaptor activity;protein-containing complex binding;transcription regulator activity	cellular anatomical entity;cytoplasm;cytosol;intracellular membrane-bounded organelle;intracellular organelle;membrane-bounded organelle;mitochondrion;nucleoplasm;nucleus;organelle;protein-containing complex;transcription regulator complex	MAPK signaling pathway	Cytoplasm;Mitochondrion;Nucleus		2	2	3	7.2	25.797	0.0023606	1.903	2	111330000	0.146256	223;435;435			tr|J3KMM6|J3KMM6_MOUSE Evolutionarily conserved-signaling intermediate in Toll pathway, mitochondrial (Fragment) OS=Mus musculus OX=10090 GN=Ecsit PE=1 SV=1;tr|A0A0R4J174|A0A0R4J174_MOUSE Evolutionarily conserved signaling intermediate in Toll pathway, mit
196	A0A2R8VHZ9;A0A0R4J187;P23475	X-ray repair cross-complementing protein 6	Xrcc6	-0.0740789	0.182901		19.2491	19.0472	19.2866	19.0865	19.1859	19.5327	19.0828	19.1702	19.1276	19.2877	19.241	19.2586	19.2145	18.6827	18.6303	18.5933	activation of immune response;activation of innate immune response;biological process involved in interspecies interaction between organisms;biological regulation;cell differentiation;cellular aromatic compound metabolic process;cellular component organization;cellular component organization or biogenesis;cellular developmental process;cellular hyperosmotic response;cellular hyperosmotic salinity…	5'-deoxyribose-5-phosphate lyase activity;adenyl nucleotide binding;adenyl ribonucleotide binding;anion binding;ATP binding;ATP hydrolysis activity;ATP-dependent activity;ATP-dependent activity, acting on DNA;binding;carbohydrate derivative binding;carbon-oxygen lyase activity;catalytic activity;catalytic activity, acting on a nucleic acid;catalytic activity, acting on DNA;cyclin binding;damaged …	catalytic complex;cellular anatomical entity;chromosome;cytoplasm;DNA repair complex;DNA-dependent protein kinase complex;intracellular membrane-bounded organelle;intracellular non-membrane-bounded organelle;intracellular organelle;intracellular protein-containing complex;Ku70:Ku80 complex;membrane-bounded organelle;nonhomologous end joining complex;non-membrane-bounded organelle;nuclear protein-…	Non-homologous end-joining	Chromosome;Nucleus		1	1	3	3.8	29.923	0.0029146	1.8065	2	629440000	0.777345	263;608;608			tr|A0A2R8VHZ9|A0A2R8VHZ9_MOUSE X-ray repair cross-complementing protein 6 OS=Mus musculus OX=10090 GN=Xrcc6 PE=1 SV=1;tr|A0A0R4J187|A0A0R4J187_MOUSE X-ray repair cross-complementing protein 6 OS=Mus musculus OX=10090 GN=Xrcc6 PE=1 SV=1;sp|P23475|XRCC6_MOUS
197	A0A0R4J195;Q9CSU0-2;Q9CSU0;F7DAY5;F6YB25;Q9CSU0-3	Regulation of nuclear pre-mRNA domain-containing protein 1B	Rprd1b	0.426663	0.888895		19.0673	18.4908	18.5733	18.0183	18.4094	18.4237	18.6207	18.4417	18.7295	18.4607	18.6013	18.4796	18.3695	18.0957	18.2884	18.1728	aromatic compound biosynthetic process;biological regulation;biosynthetic process;cellular aromatic compound metabolic process;cellular biosynthetic process;cellular metabolic process;cellular nitrogen compound biosynthetic process;cellular nitrogen compound metabolic process;cellular process;heterocycle biosynthetic process;heterocycle metabolic process;macromolecule biosynthetic process;macromo…	basal RNA polymerase II transcription machinery binding;basal transcription machinery binding;binding;catalytic activity;catalytic activity, acting on a protein;enzyme binding;hydrolase activity;hydrolase activity, acting on ester bonds;identical protein binding;phosphatase activity;phosphoprotein phosphatase activity;phosphoric ester hydrolase activity;protein binding;protein serine/threonine ph…	cellular anatomical entity;intracellular membrane-bounded organelle;intracellular organelle;membrane-bounded organelle;nucleoplasm;nucleus;organelle;protein-containing complex;protein-DNA complex;transcription preinitiation complex		Nucleus		2	2	6	5.5	36.812	0	10.53	3	558740000	0.109484	325;294;326;143;194;224			tr|A0A0R4J195|A0A0R4J195_MOUSE Regulation of nuclear pre-mRNA domain-containing protein OS=Mus musculus OX=10090 GN=Rprd1b PE=1 SV=1;sp|Q9CSU0-2|RPR1B_MOUSE Isoform 2 of Regulation of nuclear pre-mRNA domain-containing protein 1B OS=Mus musculus OX=10090 G
198	Q9QZ47-7;Z4YNB2;A2A6I0;Q9QZ47-8;A2A6J0;A2A6J1;A0A0R4J1A8;Z4YKH8;J3QP61;A2A6I3;Z4YJU0;Z4YKG8;Z4YKE7;Z4YKG3;A2A6H6;Z4YKF8;Q9QZ47-10;Q9QZ47-6;Q9QZ47-5;Q9QZ47-11;Q9QZ47-9;Q9QZ47-4;Q9QZ47-13;A0A0R4J1B0;Q9QZ47-12;Q9QZ47-3;Q9QZ47-2;Q9QZ47;Q9QZ47-14;A0A0R4J1B1;F6RL36;A2A6I5;A2A6I8;Z4YKD9;A2A6J2;J3QPC8;E9PVN9;E9Q0G9;O88346-3;O88346-2;E9Q688;E9PZB4;O88346;E9QA86	Troponin T, fast skeletal muscle	Tnnt3	0.0233898	0.155119		19.2921	19.3146	19.3338	19.1898	19.3007	19.3798	19.3732	19.3797	19.4423	19.1703	19.2951	19.2923	19.5756	22.7049	22.5137	22.7556	actin cytoskeleton organization;actin filament-based process;actomyosin structure organization;biological regulation;cellular component organization;cellular component organization or biogenesis;cellular process;cytoskeleton organization;multicellular organismal process;muscle contraction;muscle system process;negative regulation of biological process;negative regulation of multicellular organism…	actin binding;binding;calcium-dependent protein binding;cytoskeletal protein binding;protein binding;tropomyosin binding;troponin C binding;troponin I binding;troponin T binding	protein-containing complex;troponin complex				5	5	44	20.5	30.093	0	17.398	13	3593900000	0.924173	254;272;250;250;244;250;254;259;272;248;268;263;262;262;255;259;248;255;259;248;250;262;239;272;239;263;268;272;272;248;214;239;239;259;107;261;118;191;250;261;249;168;262;207			sp|Q9QZ47-7|TNNT3_MOUSE Isoform B1e16 of Troponin T, fast skeletal muscle OS=Mus musculus OX=10090 GN=Tnnt3;tr|Z4YNB2|Z4YNB2_MOUSE Troponin T, fast skeletal muscle OS=Mus musculus OX=10090 GN=Tnnt3 PE=1 SV=1;tr|A2A6I0|A2A6I0_MOUSE Troponin T, fast skeletal
199	G3UWR5;G3UWJ4;G3UZC0;A0A0R4J1B9;G3X9M0;Q9ER88-2;Q9ER88;G3UYP3;G3UYM6;G3UWZ6	28S ribosomal protein S29, mitochondrial	Dap3	0.0705439	0.167975		19.8656	19.9437	20.055	19.5905	19.9913	20.0709	19.7189	19.8628	19.8894	19.8235	20.0373	19.961	19.9439	19.7266	19.2396	19.2014	amide biosynthetic process;amide metabolic process;apoptotic mitochondrial changes;apoptotic process;biosynthetic process;cell death;cellular biosynthetic process;cellular component organization;cellular component organization or biogenesis;cellular metabolic process;cellular nitrogen compound biosynthetic process;cellular nitrogen compound metabolic process;cellular process;macromolecule biosynt…	structural constituent of ribosome;structural molecule activity	cellular anatomical entity;intracellular membrane-bounded organelle;intracellular non-membrane-bounded organelle;intracellular organelle;intracellular organelle lumen;membrane;membrane-bounded organelle;membrane-enclosed lumen;mitochondrial inner membrane;mitochondrial matrix;mitochondrial membrane;mitochondrial protein-containing complex;mitochondrial ribosome;mitochondrial small ribosomal subun…		Mitochondrion		2	2	10	11.5	18.905	0	3.6221	6	531210000	0.790664	165;200;212;366;396;361;391;66;133;255			tr|G3UWR5|G3UWR5_MOUSE 28S ribosomal protein S29, mitochondrial (Fragment) OS=Mus musculus OX=10090 GN=Dap3 PE=1 SV=1;tr|G3UWJ4|G3UWJ4_MOUSE 28S ribosomal protein S29, mitochondrial (Fragment) OS=Mus musculus OX=10090 GN=Dap3 PE=1 SV=1;tr|G3UZC0|G3UZC0_MOU
200	A0A0R4J1E3;Q9QXS6-2;Q9QXS6-3;Q9QXS6	Drebrin	Dbn1	-0.271346	1.01194		17.1088	16.7381	17.0529	17.3383	17.1832	17.1923	16.9958	16.6739	17.6138	17.1612	17.7834	16.9828	17.217	16.1297	16.1468	15.6938	actin cytoskeleton organization;actin filament organization;actin filament-based process;anatomical structure development;anatomical structure morphogenesis;biological regulation;cell communication;cell communication by chemical coupling;cell communication by electrical coupling;cell differentiation;cell population proliferation;cell projection morphogenesis;cell projection organization;cellular …	actin binding;actin filament binding;binding;cytoskeletal motor inhibitor activity;cytoskeletal motor regulator activity;cytoskeletal protein binding;molecular function inhibitor activity;molecular function regulator activity;profilin binding;protein binding;protein-containing complex binding	actin cytoskeleton;actin-based cell projection;anchoring junction;asymmetric synapse;axonal growth cone;axonal spine;cell body;cell junction;cell projection;cell-cell junction;cellular anatomical entity;cortical actin cytoskeleton;cortical cytoskeleton;cytoplasm;cytoskeleton;cytosol;cytosolic region;dendrite;dendritic filopodium;dendritic shaft;dendritic spine;excitatory synapse;filopodium;gap ju…		Cell cortex;Cell junction;Cell projection;Cytoplasm;Dendrite;Growth cone		1	1	4	3	72.544	0	18.308	1	126450000	0.219497	661;368;660;706			tr|A0A0R4J1E3|A0A0R4J1E3_MOUSE Drebrin OS=Mus musculus OX=10090 GN=Dbn1 PE=1 SV=1;sp|Q9QXS6-2|DREB_MOUSE Isoform A2 of Drebrin OS=Mus musculus OX=10090 GN=Dbn1;sp|Q9QXS6-3|DREB_MOUSE Isoform E2 of Drebrin OS=Mus musculus OX=10090 GN=Dbn1;sp|Q9QXS6|DREB_MOU
201	D3Z3A3;E9QKW2;A0A0R4J1E4;Q8BLY1-2;Q8BLY1	SPARC-related modular calcium-binding protein 1	Smoc1	-0.180192	0.503183		18.9175	19.0507	18.5947	18.9308	18.9839	19.1888	18.6531	18.874	18.768	18.8414	19.0771	18.9324	18.8546	17.4949	17.5096	17.743	anatomical structure development;animal organ development;appendage development;biological regulation;cell differentiation;cellular component organization;cellular component organization or biogenesis;cellular developmental process;cellular process;developmental process;external encapsulating structure organization;extracellular matrix organization;extracellular structure organization;eye develop…	binding;calcium ion binding;carbohydrate derivative binding;cation binding;extracellular matrix binding;glycosaminoglycan binding;heparin binding;ion binding;metal ion binding;sulfur compound binding	basement membrane;cellular anatomical entity;collagen-containing extracellular matrix;external encapsulating structure;extracellular matrix;extracellular region;extracellular space		Basement membrane;Extracellular matrix;Extracellular space;Secreted		1	1	5	1.8	48.003	0.0020772	1.9452	2	145870000	0.437326	434;452;463;452;463			tr|D3Z3A3|D3Z3A3_MOUSE SPARC-related modular calcium-binding protein 1 OS=Mus musculus OX=10090 GN=Smoc1 PE=1 SV=1;tr|E9QKW2|E9QKW2_MOUSE SPARC-related modular calcium-binding protein 1 OS=Mus musculus OX=10090 GN=Smoc1 PE=1 SV=1;tr|A0A0R4J1E4|A0A0R4J1E4_M
202	D3YTP0;A0A0R4J1G9;E9QN92;Q8CI59;Q8CI59-2	Metalloreductase STEAP3	Steap3	-0.0114988	0.0429873		17.3049	17.3168	17.2132	17.4354	17.2936	17.1405	16.682	17.1154	17.1842	17.1281	17.2544	17.2196	17.5413	19.3231	19.129	19.1806	apoptotic process;biological regulation;cell cycle;cell death;cellular homeostasis;cellular localization;cellular macromolecule localization;cellular process;chemical homeostasis;copper ion import;copper ion transport;establishment of localization;establishment of localization in cell;establishment of organelle localization;establishment of protein localization;establishment of protein localizati…	anion binding;binding;catalytic activity;cation binding;cupric reductase activity;FAD binding;ferric-chelate reductase (NADPH) activity;ferric-chelate reductase activity;flavin adenine dinucleotide binding;heme binding;heterocyclic compound binding;identical protein binding;ion binding;metal ion binding;nucleoside phosphate binding;nucleotide binding;organic cyclic compound binding;oxidoreductase…	bounding membrane of organelle;cellular anatomical entity;cytoplasm;cytoplasmic vesicle;cytoplasmic vesicle membrane;endosome;endosome membrane;intracellular membrane-bounded organelle;intracellular organelle;intracellular vesicle;late endosome;membrane;membrane-bounded organelle;multivesicular body;organelle;organelle membrane;plasma membrane;vesicle;vesicle membrane	p53 signaling pathway	Endosome membrane	Multi-pass membrane protein	2	2	5	4.5	46.878	0	3.6735	2	13799000	0.960755	418;488;526;488;526			tr|D3YTP0|D3YTP0_MOUSE Metalloreductase STEAP3 (Fragment) OS=Mus musculus OX=10090 GN=Steap3 PE=1 SV=8;tr|A0A0R4J1G9|A0A0R4J1G9_MOUSE Metalloreductase STEAP3 OS=Mus musculus OX=10090 GN=Steap3 PE=1 SV=1;tr|E9QN92|E9QN92_MOUSE Metalloreductase STEAP3 OS=Mus
203	A0A0R4J1H2;Q8QZY2;Q8QZY2-2;E0CZG7;E0CXF4	Glycerate kinase	Glyctk	0.0979722	0.648908		19.7973	20.0034	19.9663	19.8548	19.7744	19.8439	20.0314	19.9256	19.9834	19.8448	19.9249	19.8898	19.9352	21.5633	21.5329	21.5232	carbohydrate catabolic process;carbohydrate metabolic process;catabolic process;cellular metabolic process;cellular process;fructose catabolic process;fructose metabolic process;hexose catabolic process;hexose metabolic process;macromolecule metabolic process;macromolecule modification;metabolic process;monosaccharide catabolic process;monosaccharide metabolic process;nitrogen compound metabolic …	adenyl nucleotide binding;adenyl ribonucleotide binding;anion binding;ATP binding;binding;carbohydrate derivative binding;catalytic activity;glycerate kinase activity;heterocyclic compound binding;ion binding;kinase activity;nucleoside phosphate binding;nucleotide binding;organic cyclic compound binding;phosphotransferase activity, alcohol group as acceptor;purine nucleotide binding;purine ribonu…	cellular anatomical entity;cytoplasm;cytosol;Golgi apparatus;intracellular membrane-bounded organelle;intracellular organelle;membrane-bounded organelle;mitochondrion;organelle	Glycerolipid metabolism;Glycine, serine and threonine metabolism;Glyoxylate and dicarboxylate metabolism;Methane metabolism	Cytoplasm		9	9	5	23.9	55.334	0	108.15	20	3075600000	0.648363	523;523;396;126;92	403		tr|A0A0R4J1H2|A0A0R4J1H2_MOUSE Glycerate kinase OS=Mus musculus OX=10090 GN=Glyctk PE=1 SV=1;sp|Q8QZY2|GLCTK_MOUSE Glycerate kinase OS=Mus musculus OX=10090 GN=Glyctk PE=1 SV=1
204	A0A0R4J1L2;P57776-2;Q91VK2;F6ZFU0;D3Z7N2;D3YY68	Elongation factor 1-delta	Eef1d	-0.0365213	0.0231405		16.9487	16.0384	17.3373	17.2617	16.0986	17.0737	NaN	16.6532	17.2509	17.3094	17.2427	16.7611	17.0499	19.5285	19.5225	19.2337	biological regulation;biosynthetic process;cellular biosynthetic process;cellular metabolic process;cellular process;cellular response to abiotic stimulus;cellular response to environmental stimulus;cellular response to heat;cellular response to ionizing radiation;cellular response to radiation;cellular response to stimulus;cellular response to stress;macromolecule biosynthetic process;macromolec…	binding;cis-regulatory region sequence-specific DNA binding;DNA binding;DNA-binding transcription factor binding;double-stranded DNA binding;enzyme regulator activity;GTPase regulator activity;guanyl-nucleotide exchange factor activity;heat shock protein binding;molecular function regulator activity;nucleic acid binding;nucleoside-triphosphatase regulator activity;organic cyclic compound binding;…	cell junction;cellular anatomical entity;cytoplasm;cytosol;eukaryotic translation elongation factor 1 complex;fibrillar center;glutamatergic synapse;intracellular membrane-bounded organelle;intracellular organelle;membrane-bounded organelle;nucleoplasm;nucleus;organelle;protein-containing complex;synapse		Nucleus		10	1	6	45.9	28.728	0	159.43	4	1685200000	0.933208	257;257;276;552;129;190	223		tr|A0A0R4J1L2|A0A0R4J1L2_MOUSE Elongation factor 1-delta OS=Mus musculus OX=10090 GN=Eef1d PE=1 SV=1;sp|P57776-2|EF1D_MOUSE Isoform 2 of Elongation factor 1-delta OS=Mus musculus OX=10090 GN=Eef1d;tr|Q91VK2|Q91VK2_MOUSE Eef1d protein OS=Mus musculus OX=100
206	Q02357-6;B7ZW98;Q0VGY9;D3Z5M4;D3YTV8;G8JL84;E9QNT8;G5E8J2;A0A0R4J1N7;Q02357;Q02357-3;Q02357-2;Q02357-5;Q02357-4;F7D1P5;G3UY11;D6RJ51	Ankyrin-1	Ank1	0.223301	0.477848		16.9242	17.0501	17.1986	16.6176	17.206	16.6794	16.8494	17.0489	17.2345	16.4981	16.6791	16.394	16.8809	16.5087	16.6378	16.6351	anatomical structure development;aromatic compound biosynthetic process;biological regulation;biosynthetic process;cell development;cellular aromatic compound metabolic process;cellular biosynthetic process;cellular developmental process;cellular localization;cellular macromolecule localization;cellular metabolic process;cellular nitrogen compound biosynthetic process;cellular nitrogen compound m…	ATPase binding;binding;cytoskeletal anchor activity;cytoskeletal protein binding;enzyme binding;molecular adaptor activity;phosphatase binding;protein binding;protein phosphatase binding;protein-containing complex binding;protein-macromolecule adaptor activity;spectrin binding;transmembrane transporter binding	A band;ankyrin-1 complex;axolemma;cell projection;cell projection membrane;cellular anatomical entity;cortical cytoskeleton;cytoplasmic side of membrane;cytoplasmic side of plasma membrane;cytoskeleton;endoplasmic reticulum;intracellular membrane-bounded organelle;intracellular non-membrane-bounded organelle;intracellular organelle;leading edge membrane;M band;membrane;membrane protein complex;me…		Cytoplasm;Cytoskeleton;Membrane;Sarcoplasmic reticulum		3	3	17	1.9	209.55	0	7.4399	5	147940000	0.361095	1907;1852;1887;1883;1878;1863;1862;1848;1907;1862;1863;1848;1744;1887;1098;1057;572			sp|Q02357-6|ANK1_MOUSE Isoform 6 of Ankyrin-1 OS=Mus musculus OX=10090 GN=Ank1;tr|B7ZW98|B7ZW98_MOUSE Ank1 protein OS=Mus musculus OX=10090 GN=Ank1 PE=1 SV=1;tr|Q0VGY9|Q0VGY9_MOUSE Ank1 protein OS=Mus musculus OX=10090 GN=Ank1 PE=1 SV=1;tr|D3Z5M4|D3Z5M4_MO
207	Q8CEE7;A0A0R4J1N8;D3YVJ8	Retinol dehydrogenase 13	Rdh13	0.159373	1.15207		20.8385	20.7351	20.8748	20.5578	20.6964	20.7161	20.7645	20.6343	20.7538	20.6429	20.7461	20.5532	20.6905	19.8069	19.7045	19.6143	anatomical structure development;anatomical structure formation involved in morphogenesis;cell development;cellular aldehyde metabolic process;cellular developmental process;cellular lipid metabolic process;cellular metabolic process;cellular process;developmental process;diterpenoid metabolic process;eye photoreceptor cell development;isoprenoid metabolic process;lipid metabolic process;metaboli…	alcohol dehydrogenase (NADP+) activity;aldo-keto reductase (NADP) activity;catalytic activity;NADP-retinol dehydrogenase activity;oxidoreductase activity;oxidoreductase activity, acting on CH-OH group of donors;oxidoreductase activity, acting on the CH-OH group of donors, NAD or NADP as acceptor	cellular anatomical entity;intracellular membrane-bounded organelle;intracellular organelle;membrane;membrane-bounded organelle;mitochondrial inner membrane;mitochondrial membrane;mitochondrion;organelle;organelle inner membrane;organelle membrane		Mitochondrion inner membrane	Peripheral membrane protein	5	5	3	14.4	36.464	0	44.907	9	2289200000	0.422624	334;299;115			sp|Q8CEE7|RDH13_MOUSE Retinol dehydrogenase 13 OS=Mus musculus OX=10090 GN=Rdh13 PE=1 SV=1;tr|A0A0R4J1N8|A0A0R4J1N8_MOUSE Retinol dehydrogenase 13 OS=Mus musculus OX=10090 GN=Rdh13 PE=1 SV=1;tr|D3YVJ8|D3YVJ8_MOUSE Retinol dehydrogenase 13 (Fragment) OS=Mus
208	A0A0R4J1N9;P40630-2;P40630;D3Z0F3;REV__H3BIX9;REV__H3BLL3;REV__Q921G6	Transcription factor A, mitochondrial	Tfam	0.1395	0.95387		21.6236	21.4999	21.7043	21.5292	21.4685	21.4116	21.6778	21.5796	21.5654	21.5376	21.3964	21.5065	21.5281	21.2006	21.2104	21.2546	aromatic compound biosynthetic process;biological regulation;biosynthetic process;cellular aromatic compound metabolic process;cellular biosynthetic process;cellular component assembly;cellular component organization;cellular component organization or biogenesis;cellular metabolic process;cellular nitrogen compound biosynthetic process;cellular nitrogen compound metabolic process;cellular process…	binding;chromatin binding;DNA binding;double-stranded DNA binding;heat shock protein binding;mitochondrial promoter sequence-specific DNA binding;mitochondrial transcription factor activity;nucleic acid binding;organic cyclic compound binding;protein binding;protein-containing complex binding;sequence-specific DNA binding;sequence-specific double-stranded DNA binding;transcription cis-regulatory …	cellular anatomical entity;intracellular membrane-bounded organelle;intracellular non-membrane-bounded organelle;intracellular organelle;intracellular organelle lumen;membrane-bounded organelle;membrane-enclosed lumen;mitochondrial matrix;mitochondrial nucleoid;mitochondrion;non-membrane-bounded organelle;nucleoid;nucleus;organelle;organelle lumen;protein-containing complex	Huntington's disease	Mitochondrion;Mitochondrion matrix;Mitochondrion nucleoid;Nucleus		9	9	7	37.7	23.384	0	65.582	17	10980000000	0.491012	199;215;243;143;626;649;680			tr|A0A0R4J1N9|A0A0R4J1N9_MOUSE Transcription factor A, mitochondrial OS=Mus musculus OX=10090 GN=Tfam PE=1 SV=1;sp|P40630-2|TFAM_MOUSE Isoform Nuclear of Transcription factor A, mitochondrial OS=Mus musculus OX=10090 GN=Tfam;sp|P40630|TFAM_MOUSE Transcript
209	D6RE33;A0A0R4J1Q0;G5E896;Q3UJB9-2;Q3UJB9	Enhancer of mRNA-decapping protein 4	Edc4	-0.0341969	0.0675635		19.432	19.2926	19.2252	19.0714	19.6452	19.3357	19.3074	19.3734	19.3905	19.3679	19.441	19.4079	19.1967	17.9826	18.185	17.9564	cellular aromatic compound metabolic process;cellular metabolic process;cellular nitrogen compound metabolic process;cellular process;deadenylation-independent decapping of nuclear-transcribed mRNA;heterocycle metabolic process;macromolecule metabolic process;metabolic process;methylguanosine-cap decapping;nitrogen compound metabolic process;nucleic acid metabolic process;nucleobase-containing co…		cellular anatomical entity;cytoplasmic ribonucleoprotein granule;intracellular membrane-bounded organelle;intracellular non-membrane-bounded organelle;intracellular organelle;membrane-bounded organelle;non-membrane-bounded organelle;nucleoplasm;nucleus;organelle;P-body;ribonucleoprotein granule;supramolecular complex	RNA degradation	Cytoplasm;Nucleus;P-body		2	2	5	2.6	141.95	0	90.966	9	142270000	0.909382	1318;1390;1406;1390;1406			tr|D6RE33|D6RE33_MOUSE Enhancer of mRNA-decapping protein 4 OS=Mus musculus OX=10090 GN=Edc4 PE=1 SV=1;tr|A0A0R4J1Q0|A0A0R4J1Q0_MOUSE Enhancer of mRNA-decapping protein 4 OS=Mus musculus OX=10090 GN=Edc4 PE=1 SV=1;tr|G5E896|G5E896_MOUSE Enhancer of mRNA-de
210	G3X9S2;A0A0R4J1Q7;P06802-2;P06802	Ectonucleotide pyrophosphatase/phosphodiesterase family member 1;Alkaline phosphodiesterase I;Nucleotide pyrophosphatase	Enpp1	0.46195	2.5579		17.4191	17.2586	17.3451	16.9013	16.7785	16.9572	17.3466	17.5478	17.353	17.1303	16.8261	16.9526	17.3553	16.3487	16.5856	16.3332	3'-phosphoadenosine 5'-phosphosulfate metabolic process;adipose tissue development;ADP catabolic process;ADP metabolic process;adult behavior;adult locomotory behavior;adult walking behavior;alcohol metabolic process;anatomical structure development;anatomical structure formation involved in morphogenesis;anatomical structure homeostasis;anatomical structure morphogenesis;animal organ development…	3',5'-cyclic-AMP phosphodiesterase activity;3',5'-cyclic-nucleotide phosphodiesterase activity;adenyl nucleotide binding;adenyl ribonucleotide binding;anion binding;ATP binding;ATP diphosphatase activity;binding;calcium ion binding;carbohydrate binding;carbohydrate derivative binding;cargo receptor activity;catalytic activity;cation binding;coenzyme A diphosphatase activity;cyclic-GMP-AMP hydrola…	apical dendrite;basal dendrite;basolateral plasma membrane;cell body;cell projection;cell surface;cellular anatomical entity;dendrite;extracellular region;extracellular space;membrane;neuron projection;neuronal cell body;plasma membrane;plasma membrane bounded cell projection;plasma membrane region	Nicotinate and nicotinamide metabolism;Pantothenate and CoA biosynthesis;Purine metabolism;Riboflavin metabolism;Starch and sucrose metabolism	Basolateral cell membrane;Cell membrane;Secreted	Single-pass type II membrane protein	2	2	4	2.4	103.03	0	4.0874	1	31065000	0.042554	905;906;905;906		691	tr|G3X9S2|G3X9S2_MOUSE Ectonucleotide pyrophosphatase/phosphodiesterase family member 1 OS=Mus musculus OX=10090 GN=Enpp1 PE=1 SV=1;tr|A0A0R4J1Q7|A0A0R4J1Q7_MOUSE Ectonucleotide pyrophosphatase/phosphodiesterase family member 1 OS=Mus musculus OX=10090 GN=
211	A0A0R4J1R7;Q9CZL5	Pterin-4-alpha-carbinolamine dehydratase 2	Pcbd2	0.41813	2.75528		19.428	19.3045	19.2904	18.9059	18.9911	18.8716	19.3475	19.2023	19.2765	19.0134	18.8207	18.8786	18.9765	18.9375	18.7371	18.8666	alcohol biosynthetic process;alcohol metabolic process;aromatic compound biosynthetic process;biological regulation;biosynthetic process;cellular aromatic compound metabolic process;cellular biosynthetic process;cellular metabolic process;cellular nitrogen compound biosynthetic process;cellular nitrogen compound metabolic process;cellular process;diol biosynthetic process;diol metabolic process;h…	4-alpha-hydroxytetrahydrobiopterin dehydratase activity;binding;carbon-oxygen lyase activity;catalytic activity;hydro-lyase activity;identical protein binding;lyase activity;monooxygenase activity;oxidoreductase activity;oxidoreductase activity, acting on paired donors, with incorporation or reduction of molecular oxygen;oxidoreductase activity, acting on paired donors, with incorporation or redu…	cellular anatomical entity;intracellular membrane-bounded organelle;intracellular organelle;membrane-bounded organelle;mitochondrion;nucleus;organelle				3	2	2	21.4	11.74	0.0069832	1.4849	3	1811500000	0.0526778	103;136			tr|A0A0R4J1R7|A0A0R4J1R7_MOUSE 4a-hydroxytetrahydrobiopterin dehydratase OS=Mus musculus OX=10090 GN=Pcbd2 PE=1 SV=1;sp|Q9CZL5|PHS2_MOUSE Pterin-4-alpha-carbinolamine dehydratase 2 OS=Mus musculus OX=10090 GN=Pcbd2 PE=1 SV=2
212	A0A0R4J1T3;Q8BYC6;Q3V3K3;E9Q364	Serine/threonine-protein kinase TAO3	Taok3	-0.0785007	0.398777		19.9902	19.9337	19.8878	20.1629	19.8984	19.9859	19.8839	19.9926	20.0332	20.2279	20.1499	20.0019	20.1798	21.2751	21.2452	21.1998	anatomical structure morphogenesis;biological regulation;cell cycle checkpoint signaling;cell cycle process;cell projection morphogenesis;cell projection organization;cellular anatomical entity morphogenesis;cellular aromatic compound metabolic process;cellular component organization;cellular component organization or biogenesis;cellular metabolic process;cellular nitrogen compound metabolic proc…	adenyl nucleotide binding;adenyl ribonucleotide binding;anion binding;ATP binding;binding;carbohydrate derivative binding;catalytic activity;catalytic activity, acting on a protein;heterocyclic compound binding;ion binding;kinase activity;nucleoside phosphate binding;nucleotide binding;organic cyclic compound binding;phosphotransferase activity, alcohol group as acceptor;protein kinase activity;p…	cellular anatomical entity;cytoplasm	MAPK signaling pathway	Cytoplasm		7	5	4	11.1	64.167	0	12.547	7	491150000	0.731165	561;898;438;109			tr|A0A0R4J1T3|A0A0R4J1T3_MOUSE Serine/threonine-protein kinase TAO3 (Fragment) OS=Mus musculus OX=10090 GN=Taok3 PE=1 SV=1;sp|Q8BYC6|TAOK3_MOUSE Serine/threonine-protein kinase TAO3 OS=Mus musculus OX=10090 GN=Taok3 PE=1 SV=2
214	A0A0R4J1V0;Q9JIL4;D3YZS9;D3YW13;D3Z114	Na(+)/H(+) exchange regulatory cofactor NHE-RF3	Pdzk1	0.361362	2.61272		22.8712	22.8435	23.0069	22.561	22.5637	22.5129	22.927	22.8864	22.9001	22.5558	22.4906	22.7202	22.7368	22.8979	22.8588	22.8555	amino-acid betaine transport;anatomical structure development;biological regulation;carnitine transport;cellular localization;cellular macromolecule localization;cellular process;chordate embryonic development;developmental process;embryo development;embryo development ending in birth or egg hatching;establishment of localization;in utero embryonic development;localization;localization within mem…	binding;molecular adaptor activity;PDZ domain binding;protein binding;protein domain specific binding;protein-containing complex binding;protein-macromolecule adaptor activity;protein-membrane adaptor activity;scavenger receptor binding;signaling receptor binding	apical plasma membrane;brush border;brush border membrane;cell projection membrane;cellular anatomical entity;cluster of actin-based cell projections;membrane;microvillus membrane;plasma membrane;plasma membrane region		Cell membrane;Membrane	Peripheral membrane protein	19	19	5	34.3	56.497	0	139.76	41	20085000000	0.0817114	519;519;153;125;50	136		tr|A0A0R4J1V0|A0A0R4J1V0_MOUSE Na(+)/H(+) exchange regulatory cofactor NHE-RF3 OS=Mus musculus OX=10090 GN=Pdzk1 PE=1 SV=1;sp|Q9JIL4|NHRF3_MOUSE Na(+)/H(+) exchange regulatory cofactor NHE-RF3 OS=Mus musculus OX=10090 GN=Pdzk1 PE=1 SV=1;tr|D3YZS9|D3YZS9_MO
216	A0A0R4J1Y7;E9PXX7;Q91W90	Thioredoxin domain-containing protein 5	Txndc5	0.195091	1.32378		21.677	21.669	21.8678	21.5796	21.5	21.5489	21.6877	21.7946	21.7929	21.5751	21.786	21.7156	21.622	22.2812	22.1498	22.265	cellular process;protein folding	catalytic activity;catalytic activity, acting on a protein;disulfide oxidoreductase activity;intramolecular oxidoreductase activity;intramolecular oxidoreductase activity, transposing S-S bonds;isomerase activity;oxidoreductase activity;oxidoreductase activity, acting on a sulfur group of donors;protein disulfide isomerase activity;protein-disulfide reductase activity	cellular anatomical entity;endoplasmic reticulum;endoplasmic reticulum lumen;intracellular membrane-bounded organelle;intracellular organelle;intracellular organelle lumen;membrane-bounded organelle;membrane-enclosed lumen;organelle;organelle lumen	Protein processing in endoplasmic reticulum	Endoplasmic reticulum lumen		7	7	3	23.5	36.083	0	158.2	15	6145700000	0.326838	323;344;417		13;20;139;146	tr|A0A0R4J1Y7|A0A0R4J1Y7_MOUSE Protein disulfide-isomerase OS=Mus musculus OX=10090 GN=Txndc5 PE=1 SV=1;tr|E9PXX7|E9PXX7_MOUSE Protein disulfide-isomerase OS=Mus musculus OX=10090 GN=Txndc5 PE=1 SV=1;sp|Q91W90|TXND5_MOUSE Thioredoxin domain-containing prot
217	A0A0R4J1Z3;Q9CR67;Q9CZM3;E0CXY5	Transmembrane protein 33	Tmem33	-0.00932248	0.0229474		18.6378	18.7899	19.0011	18.909	18.8999	18.6478	18.9741	19.0959	18.7594	18.8578	18.593	18.6932	18.574	17.5578	17.8021	17.8189	biological process involved in interspecies interaction between organisms;biological regulation;cellular component organization;cellular component organization or biogenesis;cellular process;cellular response to stimulus;cellular response to stress;defense response;defense response to other organism;endoplasmic reticulum organization;endoplasmic reticulum tubular network organization;immune respo…		cellular anatomical entity;cytoplasmic vesicle;endoplasmic reticulum;endoplasmic reticulum membrane;envelope;intracellular membrane-bounded organelle;intracellular organelle;intracellular vesicle;melanosome;membrane;membrane-bounded organelle;nuclear envelope;organelle;organelle envelope;organelle membrane;pigment granule;vesicle		Endoplasmic reticulum membrane;Melanosome;Nucleus envelope	Multi-pass membrane protein	3	3	4	11.8	27.932	0	31.915	5	577130000	0.971519	246;247;126;42			tr|A0A0R4J1Z3|A0A0R4J1Z3_MOUSE Transmembrane protein 33 OS=Mus musculus OX=10090 GN=Tmem33 PE=1 SV=1;sp|Q9CR67|TMM33_MOUSE Transmembrane protein 33 OS=Mus musculus OX=10090 GN=Tmem33 PE=1 SV=1;tr|Q9CZM3|Q9CZM3_MOUSE Transmembrane protein 33 OS=Mus musculus
218	A0A0R4J233;A0A1W2P6J7;Q8C650-2;Q8C650;A0A1W2P866	Septin-10	Sept10	-0.464024	0.716216		15.8161	15.3925	15.9851	15.9841	16.6703	15.9314	16.1224	15.8245	15.314	16.2194	15.7411	16.2843	15.789	19.2495	19.1414	19.1048	cell cycle process;cellular process;cytokinesis;cytoskeleton-dependent cytokinesis	anion binding;binding;carbohydrate derivative binding;catalytic activity;GTP binding;GTPase activity;guanyl nucleotide binding;guanyl ribonucleotide binding;heterocyclic compound binding;hydrolase activity;hydrolase activity, acting on acid anhydrides;hydrolase activity, acting on acid anhydrides, in phosphorus-containing anhydrides;ion binding;molecular adaptor activity;nucleoside phosphate bind…	9+2 motile cilium;cell division site;cell projection;cellular anatomical entity;cilium;cytoskeleton;intracellular non-membrane-bounded organelle;intracellular organelle;membrane-bounded organelle;microtubule cytoskeleton;motile cilium;non-membrane-bounded organelle;organelle;plasma membrane bounded cell projection;protein-containing complex;septin complex;septin cytoskeleton;septin ring;sperm ann…		Cytoplasm;Cytoskeleton		4	3	5	9.8	49.829	0	23.197	4	12217000	0.111769	427;452;427;452;196			tr|A0A0R4J233|A0A0R4J233_MOUSE Septin OS=Mus musculus OX=10090 GN=Septin10 PE=1 SV=1;tr|A0A1W2P6J7|A0A1W2P6J7_MOUSE Septin OS=Mus musculus OX=10090 GN=Septin10 PE=1 SV=1;sp|Q8C650-2|SEP10_MOUSE Isoform 2 of Septin-10 OS=Mus musculus OX=10090 GN=Septin10;sp
219	A0A0R4J250;Q61070;V9GXH2;V9GXU0	Etoposide-induced protein 2.4	Ei24	-0.0299384	0.070298		19.2327	19.6275	19.6089	19.4168	19.6662	19.476	19.6702	19.5185	19.581	19.3118	19.7237	19.4967	19.3515	18.8848	18.8853	18.95	apoptotic signaling pathway;autophagy;biological regulation;catabolic process;cellular catabolic process;cellular metabolic process;cellular process;cellular response to abiotic stimulus;cellular response to environmental stimulus;cellular response to light stimulus;cellular response to radiation;cellular response to stimulus;cellular response to stress;cellular response to UV;cellular response t…	binding;importin-alpha family protein binding;protein binding	cellular anatomical entity;cytosol;endoplasmic reticulum;endoplasmic reticulum membrane;Golgi apparatus;intracellular membrane-bounded organelle;intracellular organelle;membrane;membrane-bounded organelle;nuclear membrane;organelle;organelle membrane	p53 signaling pathway	Cytoplasm;Endoplasmic reticulum membrane;Nucleus membrane	Multi-pass membrane protein	3	3	4	6.1	40.863	0.00063271	2.6163	4	647340000	0.917551	358;340;163;171			tr|A0A0R4J250|A0A0R4J250_MOUSE Etoposide-induced protein 2.4 OS=Mus musculus OX=10090 GN=Ei24 PE=1 SV=1;sp|Q61070|EI24_MOUSE Etoposide-induced protein 2.4 OS=Mus musculus OX=10090 GN=Ei24 PE=1 SV=3;tr|V9GXH2|V9GXH2_MOUSE Etoposide-induced protein 2.4 (Frag
220	A0A0R4J256;P28076;G3UYK5;A0A494B9L1	Proteasome subunit beta type-9	Psmb9	0.203075	0.42743		19.8507	20.0817	19.9798	20.0069	19.9073	19.3886	20.2288	19.8967	20.1166	20.0535	19.355	19.6604	19.5654	19.1303	19.5564	19.617	antigen processing and presentation;biological process involved in interspecies interaction between organisms;catabolic process;immune system process;macromolecule catabolic process;macromolecule metabolic process;metabolic process;nitrogen compound metabolic process;organic substance catabolic process;organic substance metabolic process;organonitrogen compound catabolic process;organonitrogen co…	binding;catalytic activity;catalytic activity, acting on a protein;endopeptidase activity;hydrolase activity;peptidase activity;proteasome binding;protein-containing complex binding;threonine-type endopeptidase activity;threonine-type peptidase activity	catalytic complex;cellular anatomical entity;cytoplasm;cytosol;endopeptidase complex;intracellular membrane-bounded organelle;intracellular organelle;intracellular protein-containing complex;membrane-bounded organelle;nucleoplasm;nucleus;organelle;peptidase complex;proteasome complex;proteasome core complex;proteasome core complex, beta-subunit complex;protein-containing complex;spermatoproteasom…	Proteasome	Cytoplasm;Nucleus		2	2	4	8.7	23.325	0	21.491	4	966650000	0.410274	219;219;63;93			tr|A0A0R4J256|A0A0R4J256_MOUSE Proteasome subunit beta OS=Mus musculus OX=10090 GN=Psmb9 PE=1 SV=1;sp|P28076|PSB9_MOUSE Proteasome subunit beta type-9 OS=Mus musculus OX=10090 GN=Psmb9 PE=1 SV=1;tr|G3UYK5|G3UYK5_MOUSE Proteasome subunit beta type-9 (Fragme
221	G3UZI2;A0A0R4J259;Q7TMK9-2;G3V018;Q7TMK9;G3UZ48;G3UXJ6;G3UWM1;F7B5B5;G3UY67;G3UXU5;S4R1E9;G3XA76;G3UYK7	Heterogeneous nuclear ribonucleoprotein Q	Syncrip	-0.204741	1.11738		20.4163	20.4336	20.4059	20.5283	20.5472	20.7946	20.4404	20.1576	20.4231	20.6625	20.5472	20.5028	20.4965	21.1422	21.1344	21.0793	biological regulation;cellular aromatic compound metabolic process;cellular metabolic process;cellular nitrogen compound metabolic process;cellular process;cellular response to chemical stimulus;cellular response to cytokine stimulus;cellular response to organic substance;cellular response to stimulus;cellular response to type II interferon;CRD-mediated mRNA stabilization;heterocycle metabolic pr…	binding;mRNA 3'-UTR binding;mRNA 5'-UTR binding;mRNA binding;nucleic acid binding;organic cyclic compound binding;poly(A) binding;poly-purine tract binding;RNA binding;single-stranded RNA binding	axon terminus;catalytic complex;catalytic step 2 spliceosome;cell body;cell projection;cellular anatomical entity;CRD-mediated mRNA stability complex;cytoplasm;cytosol;dendrite;endoplasmic reticulum;GAIT complex;growth cone;histone pre-mRNA 3'end processing complex;intracellular membrane-bounded organelle;intracellular organelle;intracellular protein-containing complex;mCRD-mediated mRNA stabilit…		Cytoplasm;Microsome;Nucleoplasm;Nucleus		14	9	14	25.6	58.751	0	29.715	13	4225800000	0.318085	527;561;562;588;623;464;448;196;531;59;67;72;94;97	211	96;289	tr|G3UZI2|G3UZI2_MOUSE Heterogeneous nuclear ribonucleoprotein Q OS=Mus musculus OX=10090 GN=Syncrip PE=1 SV=1;tr|A0A0R4J259|A0A0R4J259_MOUSE Heterogeneous nuclear ribonucleoprotein Q OS=Mus musculus OX=10090 GN=Syncrip PE=1 SV=1;sp|Q7TMK9-2|HNRPQ_MOUSE Is
222	A0A0R4J260;B2RRE7	OTU domain-containing protein 4	Otud4	-0.127592	0.453428		18.9999	19.3224	19.0678	19.1751	19.1984	19.3994	19.0673	19.1362	18.8871	19.2341	19.5304	19.3142	19.1498	18.7491	18.6945	18.7576	biological process involved in interspecies interaction between organisms;biological regulation;defense response;defense response to other organism;immune response;immune system process;innate immune response;macromolecule metabolic process;macromolecule modification;metabolic process;negative regulation of biological process;negative regulation of cell communication;negative regulation of cellul…	catalytic activity;catalytic activity, acting on a protein;cysteine-type deubiquitinase activity;cysteine-type peptidase activity;deubiquitinase activity;hydrolase activity;K63-linked deubiquitinase activity;molecular adaptor activity;peptidase activity;ubiquitin-like protein peptidase activity	cellular anatomical entity;cytosol;intracellular membrane-bounded organelle;intracellular organelle;membrane-bounded organelle;nucleus;organelle		Cytoplasm;Nucleus		2	2	2	2.1	122.93	0	13.315	2	528850000	0.573655	1106;1107			tr|A0A0R4J260|A0A0R4J260_MOUSE Ubiquitinyl hydrolase 1 OS=Mus musculus OX=10090 GN=Otud4 PE=1 SV=1;sp|B2RRE7|OTUD4_MOUSE OTU domain-containing protein 4 OS=Mus musculus OX=10090 GN=Otud4 PE=1 SV=1
223	Q7TMF3;A0A0R4J275;F6RBR6	NADH dehydrogenase [ubiquinone] 1 alpha subcomplex subunit 12	Ndufa12	0.0504189	0.198359		20.7798	20.6541	20.7964	20.8337	20.7109	20.5344	20.8375	20.7279	20.8697	20.8212	20.4817	20.7878	20.6812	20.8071	20.9421	20.8895	aerobic respiration;aromatic compound biosynthetic process;ATP biosynthetic process;ATP metabolic process;ATP synthesis coupled electron transport;biosynthetic process;carbohydrate derivative biosynthetic process;carbohydrate derivative metabolic process;cellular aromatic compound metabolic process;cellular biosynthetic process;cellular component assembly;cellular component organization;cellular …		catalytic complex;cellular anatomical entity;cytosol;inner mitochondrial membrane protein complex;intracellular membrane-bounded organelle;intracellular organelle;membrane;membrane protein complex;membrane-bounded organelle;mitochondrial inner membrane;mitochondrial membrane;mitochondrial protein-containing complex;mitochondrial respiratory chain complex I;mitochondrion;NADH dehydrogenase complex…	Alzheimer's disease;Huntington's disease;Oxidative phosphorylation;Parkinson's disease	Mitochondrion inner membrane	Peripheral membrane protein	3	3	3	26.2	17.086	0	34.886	13	5282700000	0.835411	145;149;85			sp|Q7TMF3|NDUAC_MOUSE NADH dehydrogenase [ubiquinone] 1 alpha subcomplex subunit 12 OS=Mus musculus OX=10090 GN=Ndufa12 PE=1 SV=2;tr|A0A0R4J275|A0A0R4J275_MOUSE NADH dehydrogenase [ubiquinone] 1 alpha subcomplex subunit 12 OS=Mus musculus OX=10090 GN=Ndufa
224	A0A0R4J293;Q9JLF6;A0A2I3BRW9;A0A2I3BS02;A0A2I3BQN2	Protein-glutamine gamma-glutamyltransferase K	Tgm1	0.639702	4.06572		20.0036	19.9573	20.0214	19.3594	19.4119	19.292	19.6875	19.9855	19.8277	19.3303	19.5814	19.8514	19.6976	21.2208	21.1011	21.1379	anatomical structure morphogenesis;animal organ morphogenesis;biological regulation;cell differentiation;cellular developmental process;cellular process;developmental process;epidermal cell differentiation;epithelial cell differentiation;keratinization;keratinocyte differentiation;macromolecule metabolic process;metabolic process;multicellular organismal process;nitrogen compound metabolic proces…	acyltransferase activity;aminoacyltransferase activity;binding;catalytic activity;catalytic activity, acting on a protein;cation binding;identical protein binding;ion binding;metal ion binding;protein binding;protein-glutamine gamma-glutamyltransferase activity;transferase activity	adherens junction;anchoring junction;cell junction;cell-cell junction;cellular anatomical entity;membrane		Membrane	Lipid-anchor	4	4	5	5	89.795	0	8.8882	6	520780000	0.0132923	815;815;116;164;167			tr|A0A0R4J293|A0A0R4J293_MOUSE Protein-glutamine gamma-glutamyltransferase K OS=Mus musculus OX=10090 GN=Tgm1 PE=1 SV=1;sp|Q9JLF6|TGM1_MOUSE Protein-glutamine gamma-glutamyltransferase K OS=Mus musculus OX=10090 GN=Tgm1 PE=1 SV=2
226	A0A0R4J2D3;Q8BI84;Q8BI84-3;Q8BI84-2;A0A0A6YX61	Melanoma inhibitory activity protein 3	Mia3	0.118217	0.773632		23.0242	22.9287	23.1092	22.9343	22.9637	22.8094	23.231	23.0929	23.1334	22.908	22.8884	23.0433	22.9317	22.6329	22.6187	22.6663	ameboidal-type cell migration;anatomical structure development;biological regulation;blood vessel endothelial cell migration;cell development;cell migration;cell migration involved in sprouting angiogenesis;cell motility;cellular component organization;cellular component organization or biogenesis;cellular developmental process;cellular localization;cellular macromolecule localization;cellular pr…	cargo receptor activity	cellular anatomical entity;endoplasmic reticulum exit site;endoplasmic reticulum membrane;intracellular membrane-bounded organelle;intracellular organelle;membrane;membrane-bounded organelle;organelle;organelle membrane		Endoplasmic reticulum membrane	Single-pass membrane protein	29	29	5	16.1	213.74	0	323.31	58	25479000000	0.569293	1930;1930;781;1239;233	1540		tr|A0A0R4J2D3|A0A0R4J2D3_MOUSE Transport and Golgi organization protein 1 homolog OS=Mus musculus OX=10090 GN=Mia3 PE=1 SV=3;sp|Q8BI84|TGO1_MOUSE Transport and Golgi organization protein 1 homolog OS=Mus musculus OX=10090 GN=Mia3 PE=1 SV=2;sp|Q8BI84-3|TGO1
228	A0A0U1RPG9;A0A0U1RNX4;Q3TLD5-2;Q3TLD5	Unconventional prefoldin RPB5 interactor	Uri1	0.0118726	0.0379869		17.8525	18.1865	17.9512	17.9236	18.0538	17.9771	18.2406	17.87	17.8197	17.8496	17.977	17.9874	17.944	17.2124	17.1988	17.3814	biological process involved in interspecies interaction between organisms;biological regulation;cellular process;cellular response to chemical stimulus;cellular response to endogenous stimulus;cellular response to growth factor stimulus;cellular response to hormone stimulus;cellular response to lipid;cellular response to organic cyclic compound;cellular response to organic substance;cellular resp…	basal RNA polymerase II transcription machinery binding;basal transcription machinery binding;binding;chromatin binding;enzyme binding;enzyme inhibitor activity;enzyme regulator activity;molecular function inhibitor activity;molecular function regulator activity;phosphatase inhibitor activity;phosphatase regulator activity;phosphoprotein binding;protein binding;protein phosphatase inhibitor activ…	cell projection;cellular anatomical entity;cytoplasm;cytosol;dendrite;intracellular membrane-bounded organelle;intracellular organelle;membrane-bounded organelle;mitochondrion;neuron projection;nucleoplasm;nucleus;organelle;plasma membrane bounded cell projection;protein-containing complex;RPAP3/R2TP/prefoldin-like complex		Cell projection;Cytoplasm;Dendrite;Mitochondrion;Nucleus		1	1	4	1.7	58.488	0	3.1149	2	130380000	0.961919	526;533;457;531			tr|A0A0U1RPG9|A0A0U1RPG9_MOUSE Unconventional prefoldin RPB5 interactor (Fragment) OS=Mus musculus OX=10090 GN=Uri1 PE=1 SV=1;tr|A0A0U1RNX4|A0A0U1RNX4_MOUSE Unconventional prefoldin RPB5 interactor (Fragment) OS=Mus musculus OX=10090 GN=Uri1 PE=1 SV=1;sp|Q
229	A0A0U1RP93;P97457;F6ULR7;A0A0U1RQ36	Myosin regulatory light chain 2, skeletal muscle isoform	Mylpf	-0.0947971	0.230428		18.725	18.4792	18.268	18.4009	18.6646	18.691	18.6826	18.6088	18.7747	18.4422	18.7118	18.6903	19.0378	21.8693	21.8778	21.9092	anatomical structure development;developmental process;immune response;immune system process;multicellular organismal process;muscle contraction;muscle system process;muscle tissue development;response to stimulus;skeletal muscle tissue development;system process;tissue development	binding;calcium ion binding;cation binding;ion binding;metal ion binding;structural constituent of muscle;structural molecule activity	cellular anatomical entity;cytoplasm;myosin complex;protein-containing complex	Focal adhesion;Leukocyte transendothelial migration;Regulation of actin cytoskeleton;Tight junction			5	5	4	34.2	16.881	0	9.5818	14	6874100000	0.711967	149;169;60;92			tr|A0A0U1RP93|A0A0U1RP93_MOUSE Myosin regulatory light chain 2, skeletal muscle isoform OS=Mus musculus OX=10090 GN=Mylpf PE=1 SV=1;sp|P97457|MYL11_MOUSE Myosin regulatory light chain 11 OS=Mus musculus OX=10090 GN=Myl11 PE=1 SV=3;tr|F6ULR7|F6ULR7_MOUSE My
232	A0A0U1RPI1;Q9Z239	Phospholemman	Fxyd1	0.599664	2.67048		19.8444	20.0673	20.0014	19.3293	19.4777	19.3071	19.9796	19.9516	19.9395	19.3761	19.1314	19.657	19.6664	19.4191	19.1982	19.3428	biological regulation;calcium ion homeostasis;cellular homeostasis;chemical homeostasis;establishment of localization;homeostatic process;inorganic ion homeostasis;intracellular calcium ion homeostasis;intracellular chemical homeostasis;intracellular monoatomic cation homeostasis;intracellular monoatomic ion homeostasis;localization;metal ion transport;monoatomic cation homeostasis;monoatomic cat…	ATPase binding;binding;channel regulator activity;cytoskeletal protein binding;enzyme binding;ion channel regulator activity;molecular function regulator activity;myosin binding;protein binding;sodium channel regulator activity;transmembrane transporter binding;transporter regulator activity	anchoring junction;apical plasma membrane;ATPase dependent transmembrane transport complex;cation-transporting ATPase complex;caveola;cell junction;cell-cell contact zone;cell-cell junction;cellular anatomical entity;intercalated disc;membrane;membrane microdomain;membrane protein complex;membrane raft;plasma membrane;plasma membrane protein complex;plasma membrane raft;plasma membrane region;pro…		Apical cell membrane;Caveola;Cell membrane;Membrane;Sarcolemma;T-tubule	Single-pass type I membrane protein	1	1	2	17.9	7.6016	0	8.0208	5	797580000	0.0188464	67;92			tr|A0A0U1RPI1|A0A0U1RPI1_MOUSE Phospholemman OS=Mus musculus OX=10090 GN=Fxyd1 PE=1 SV=1;sp|Q9Z239|PLM_MOUSE Phospholemman OS=Mus musculus OX=10090 GN=Fxyd1 PE=1 SV=1
233	E9Q5Q0;Q3TGG2;A0A0U1RPL0;Q7TQH0-3;Q7TQH0;Q7TQH0-2	Ataxin-2-like protein	Atxn2l	0.109929	0.413545		19.7272	19.4846	19.7366	19.5704	19.3929	19.6553	19.6713	19.5565	19.7721	19.559	19.8099	19.6351	19.6536	19.635	19.5771	19.6804	cellular aromatic compound metabolic process;cellular component assembly;cellular component organization;cellular component organization or biogenesis;cellular metabolic process;cellular nitrogen compound metabolic process;cellular process;heterocycle metabolic process;macromolecule metabolic process;metabolic process;mRNA metabolic process;nitrogen compound metabolic process;non-membrane-bounded…	binding;mRNA binding;nucleic acid binding;organic cyclic compound binding;RNA binding	cellular anatomical entity;cytoplasmic ribonucleoprotein granule;cytoplasmic stress granule;cytosol;intracellular non-membrane-bounded organelle;intracellular organelle;membrane;non-membrane-bounded organelle;nuclear body;nuclear speck;organelle;ribonucleoprotein granule;supramolecular complex		Cytoplasm;Cytoplasmic granule;Membrane;Nucleus speckle	Peripheral membrane protein	6	5	6	6.1	92.071	0	4.8311	6	3122900000	0.633624	863;994;1096;1043;1049;1074			tr|E9Q5Q0|E9Q5Q0_MOUSE Ataxin-2-like protein (Fragment) OS=Mus musculus OX=10090 GN=Atxn2l PE=1 SV=2;tr|Q3TGG2|Q3TGG2_MOUSE Ataxin-2-like protein OS=Mus musculus OX=10090 GN=Atxn2l PE=1 SV=1;tr|A0A0U1RPL0|A0A0U1RPL0_MOUSE Ataxin-2-like protein OS=Mus muscu
234	A0A0U1RQ20;Q9EPB4	Apoptosis-associated speck-like protein containing a CARD	Pycard	0.039608	0.0880506		16.9658	17.4639	17.3606	17.1344	17.2291	17.3079	17.3647	17.5178	17.7327	17.3067	17.7072	17.5017	17.5777	18.0057	17.879	17.6483	activation of cysteine-type endopeptidase activity;activation of immune response;activation of innate immune response;apoptotic process;apoptotic signaling pathway;biological process involved in interspecies interaction between organisms;biological regulation;canonical inflammasome complex assembly;cell activation;cell activation involved in immune response;cell death;cell surface receptor signal…	binding;BMP receptor binding;cytokine receptor binding;cytoskeletal protein binding;enzyme activator activity;enzyme binding;enzyme regulator activity;growth factor receptor binding;identical protein binding;interleukin-6 receptor binding;molecular function activator activity;molecular function regulator activity;myosin binding;myosin I binding;peptidase activator activity;peptidase activator act…	AIM2 inflammasome complex;bounding membrane of organelle;canonical inflammasome complex;catalytic complex;cell body;cellular anatomical entity;cytoplasm;cytosol;endoplasmic reticulum;extracellular region;Golgi membrane;IkappaB kinase complex;intracellular membrane-bounded organelle;intracellular non-membrane-bounded organelle;intracellular organelle;membrane;membrane-bounded organelle;microtubule…	Cytosolic DNA-sensing pathway;NOD-like receptor signaling pathway	Cytoplasm;Endoplasmic reticulum;Mitochondrion;Nucleus		1	1	2	6	16.716	0.0012052	2.058	1	12338000	0.887325	151;193			tr|A0A0U1RQ20|A0A0U1RQ20_MOUSE Apoptosis-associated speck-like protein-containing a CARD (Fragment) OS=Mus musculus OX=10090 GN=Pycard PE=1 SV=1;sp|Q9EPB4|ASC_MOUSE Apoptosis-associated speck-like protein containing a CARD OS=Mus musculus OX=10090 GN=Pycar
235	A0A0U1RQ27;Q9D1I5	Methylmalonyl-CoA epimerase, mitochondrial	Mcee	0.406745	1.32687		20.382	20.1176	20.5924	20.0391	19.9049	19.9278	20.4487	20.4473	20.4339	20.2001	19.7874	20.1784	20.3311	20.2737	20.2069	20.3461	acyl-CoA metabolic process;amide metabolic process;carbohydrate derivative metabolic process;cellular aromatic compound metabolic process;cellular metabolic process;cellular nitrogen compound metabolic process;cellular process;heterocycle metabolic process;L-methylmalonyl-CoA metabolic process;metabolic process;nitrogen compound metabolic process;nucleobase-containing compound metabolic process;n…	binding;catalytic activity;cation binding;ion binding;isomerase activity;metal ion binding;methylmalonyl-CoA epimerase activity;racemase and epimerase activity	cellular anatomical entity;intracellular membrane-bounded organelle;intracellular organelle;membrane-bounded organelle;mitochondrion;organelle	Carbon fixation pathways in prokaryotes;Glyoxylate and dicarboxylate metabolism;Propanoate metabolism;Valine, leucine and isoleucine degradation	Mitochondrion		3	3	2	22.6	13.271	0	5.1636	10	2994700000	0.0915943	124;178			tr|A0A0U1RQ27|A0A0U1RQ27_MOUSE Methylmalonyl-CoA epimerase, mitochondrial OS=Mus musculus OX=10090 GN=Mcee PE=1 SV=1;sp|Q9D1I5|MCEE_MOUSE Methylmalonyl-CoA epimerase, mitochondrial OS=Mus musculus OX=10090 GN=Mcee PE=1 SV=1
236	A0A0U1RQ65;Q3UHK8	Trinucleotide repeat-containing gene 6A protein	Tnrc6a	-0.125669	0.205582		18.2749	18.2442	18.7432	18.8518	18.5327	18.255	18.3866	18.5954	18.6409	18.8631	18.6037	18.713	18.1973	15.5701	15.9635	16.108	anatomical structure development;biological regulation;cell communication;cellular process;cellular response to external stimulus;cellular response to extracellular stimulus;cellular response to nutrient levels;cellular response to starvation;cellular response to stimulus;cellular response to stress;developmental process;endoderm development;localization;maintenance of location;maintenance of loc…	binding;molecular adaptor activity;nucleic acid binding;organic cyclic compound binding;RNA binding	cellular anatomical entity;cytoplasmic ribonucleoprotein granule;cytosol;Golgi apparatus;intracellular membrane-bounded organelle;intracellular non-membrane-bounded organelle;intracellular organelle;membrane-bounded organelle;non-membrane-bounded organelle;nucleoplasm;organelle;P-body;perinuclear region of cytoplasm;protein-containing complex;ribonucleoprotein complex;ribonucleoprotein granule;RI…		Cytoplasm;P-body		1	1	2	0.6	150.29	0.0067246	1.4954	1	452780000	0.650231	1398;1896			tr|A0A0U1RQ65|A0A0U1RQ65_MOUSE Trinucleotide repeat-containing gene 6A protein (Fragment) OS=Mus musculus OX=10090 GN=Tnrc6a PE=1 SV=1;sp|Q3UHK8|TNR6A_MOUSE Trinucleotide repeat-containing gene 6A protein OS=Mus musculus OX=10090 GN=Tnrc6a PE=1 SV=2
237	A0A0U1RQA2;D3Z3X1;Q9EQC1	3 beta-hydroxysteroid dehydrogenase type 7	Hsd3b7	-0.00652122	0.0259049		19.1342	18.9954	19.2858	19.1267	19.1546	19.1536	18.6652	19.3147	19.2417	19.0134	19.2776	18.9736	19.0713	20.602	20.9512	20.645	alcohol catabolic process;alcohol metabolic process;B cell chemotaxis;biological regulation;biosynthetic process;catabolic process;cell chemotaxis;cell migration;cell motility;cellular process;chemotaxis;cholesterol catabolic process;cholesterol metabolic process;immune system process;leukocyte chemotaxis;leukocyte migration;lipid biosynthetic process;lipid catabolic process;lipid metabolic proce…	3-beta-hydroxy-delta5-steroid dehydrogenase activity;catalytic activity;cholest-5-ene-3-beta,7-alpha-diol 3-beta-dehydrogenase activity;oxidoreductase activity;oxidoreductase activity, acting on CH-OH group of donors;oxidoreductase activity, acting on the CH-OH group of donors, NAD or NADP as acceptor;steroid dehydrogenase activity;steroid dehydrogenase activity, acting on the CH-OH group of dono…	cellular anatomical entity;endoplasmic reticulum membrane;intracellular non-membrane-bounded organelle;intracellular organelle;lipid droplet;membrane;non-membrane-bounded organelle;organelle;organelle membrane	Primary bile acid biosynthesis	Endoplasmic reticulum membrane	Multi-pass membrane protein	1	1	3	7.1	15.828	0	52.05	4	735840000	0.976026	141;338;369			tr|A0A0U1RQA2|A0A0U1RQA2_MOUSE 3 beta-hydroxysteroid dehydrogenase type 7 (Fragment) OS=Mus musculus OX=10090 GN=Hsd3b7 PE=1 SV=1;tr|D3Z3X1|D3Z3X1_MOUSE 3 beta-hydroxysteroid dehydrogenase type 7 OS=Mus musculus OX=10090 GN=Hsd3b7 PE=1 SV=1;sp|Q9EQC1|3BHS7
239	A0A140LJ01;A0A140LHG8;Q9CYN2;A0A140LIK0;A0A140LHR3;A0A140LHW5;A0A140LJG6	Signal peptidase complex subunit 2	Spcs2	0.102249	0.175653		17.1672	17.1714	17.5859	17.3273	16.8672	17.4233	17.2784	17.2088	17.4963	17.1889	17.5043	17.4375	17.4201	19.5677	19.5359	19.7121	amide metabolic process;cellular localization;cellular macromolecule localization;cellular process;establishment of localization;establishment of protein localization;establishment of protein localization to endoplasmic reticulum;establishment of protein localization to organelle;localization;macromolecule localization;macromolecule metabolic process;metabolic process;nitrogen compound metabolic …	catalytic activity;catalytic activity, acting on a protein;hydrolase activity;peptidase activity	catalytic complex;endoplasmic reticulum protein-containing complex;membrane protein complex;peptidase complex;protein-containing complex;signal peptidase complex	Protein export	Endoplasmic reticulum membrane;Microsome membrane	Multi-pass membrane protein	4	4	7	18.7	28.078	0	207.86	6	283810000	0.715588	252;260;226;177;190;74;123	20	20	tr|A0A140LJ01|A0A140LJ01_MOUSE Signal peptidase complex subunit 2 (Fragment) OS=Mus musculus OX=10090 GN=Spcs2 PE=1 SV=1;tr|A0A140LHG8|A0A140LHG8_MOUSE Signal peptidase complex subunit 2 OS=Mus musculus OX=10090 GN=Spcs2 PE=1 SV=1;sp|Q9CYN2|SPCS2_MOUSE Sig
240	A0A140LHT6;E9QPQ8;Q8JZS9	39S ribosomal protein L48, mitochondrial	Mrpl48	0.144587	0.154813		16.8856	16.8215	17.3985	17.1724	17.204	16.2953	17.0971	17.199	17.6123	17.1486	16.4734	16.9291	16.594	16.4831	16.9008	16.9619	amide biosynthetic process;amide metabolic process;biosynthetic process;cellular biosynthetic process;cellular metabolic process;cellular nitrogen compound biosynthetic process;cellular nitrogen compound metabolic process;cellular process;macromolecule biosynthetic process;macromolecule metabolic process;metabolic process;mitochondrial translation;nitrogen compound metabolic process;organic subst…		cellular anatomical entity;intracellular membrane-bounded organelle;intracellular non-membrane-bounded organelle;intracellular organelle;large ribosomal subunit;membrane;membrane-bounded organelle;mitochondrial inner membrane;mitochondrial large ribosomal subunit;mitochondrial membrane;mitochondrial protein-containing complex;mitochondrial ribosome;mitochondrion;non-membrane-bounded organelle;org…		Mitochondrion		1	1	3	9.7	12.954	0	2.864	2	686370000	0.65067	113;211;211			tr|A0A140LHT6|A0A140LHT6_MOUSE 39S ribosomal protein L48, mitochondrial OS=Mus musculus OX=10090 GN=Mrpl48 PE=1 SV=1;tr|E9QPQ8|E9QPQ8_MOUSE 39S ribosomal protein L48, mitochondrial OS=Mus musculus OX=10090 GN=Mrpl48 PE=1 SV=1;sp|Q8JZS9|RM48_MOUSE 39S ribos
241	A0A140LHU9;A0A140LI54;Q3TRM4-4;Q3TRM4-2;Q3TRM4-3;Q3TRM4;A0A140LHJ7;A0A140LJH3;A0A140LJI6	Neuropathy target esterase	Pnpla6	-0.479385	1.31961		16.3663	16.7538	16.3891	16.8866	16.8498	17.211	16.448	16.2879	16.2614	17.1174	17.2635	16.2983	16.5191	16.1876	16.2786	16.0853	anatomical structure formation involved in morphogenesis;anatomical structure morphogenesis;angiogenesis;animal organ morphogenesis;catabolic process;cellular lipid metabolic process;cellular metabolic process;cellular process;developmental process;glycerolipid metabolic process;glycerophospholipid metabolic process;lipid catabolic process;lipid metabolic process;metabolic process;nitrogen compou…	carboxylic ester hydrolase activity;catalytic activity;hydrolase activity;hydrolase activity, acting on ester bonds;lipase activity;lysophospholipase activity;phosphatidyl phospholipase B activity;phospholipase activity	cellular anatomical entity;cytosol;endoplasmic reticulum;endoplasmic reticulum membrane;intracellular membrane-bounded organelle;intracellular organelle;membrane;membrane-bounded organelle;organelle;organelle membrane	Glycerophospholipid metabolism	Endoplasmic reticulum membrane	Single-pass type I membrane protein	2	2	9	2.4	145.23	0	45.181	2	34586000	0.061167	1316;1345;1170;1323;1327;1355;109;150;201			tr|A0A140LHU9|A0A140LHU9_MOUSE Patatin-like phospholipase domain-containing protein 6 OS=Mus musculus OX=10090 GN=Pnpla6 PE=1 SV=1;tr|A0A140LI54|A0A140LI54_MOUSE Patatin-like phospholipase domain-containing protein 6 OS=Mus musculus OX=10090 GN=Pnpla6 PE=1
243	Q3TYT1;A0A140LIF0;P97478	5-demethoxyubiquinone hydroxylase, mitochondrial	Coq7	0.243998	1.14402		19.3	19.2668	19.5709	19.1432	19.1793	19.0831	19.4115	19.4234	19.3501	19.0894	19.0507	19.3877	19.3197	19.4764	19.4247	19.4612	anatomical structure development;anatomical structure formation involved in morphogenesis;ATP synthesis coupled electron transport;biological regulation;biosynthetic process;cell differentiation;cellular biosynthetic process;cellular developmental process;cellular ketone metabolic process;cellular metabolic process;cellular process;cellular response to chemical stimulus;cellular response to chemi…	3-demethoxyubiquinol 3-hydroxylase activity;binding;catalytic activity;cation binding;chromatin binding;ion binding;metal ion binding;monooxygenase activity;oxidoreductase activity;oxidoreductase activity, acting on paired donors, with incorporation or reduction of molecular oxygen;oxidoreductase activity, acting on paired donors, with incorporation or reduction of molecular oxygen, NAD(P)H as on…	cellular anatomical entity;extrinsic component of membrane;extrinsic component of mitochondrial inner membrane;extrinsic component of organelle membrane;intracellular membrane-bounded organelle;intracellular organelle;membrane;membrane-bounded organelle;mitochondrial inner membrane;mitochondrial membrane;mitochondrion;nucleus;organelle;organelle inner membrane;organelle membrane;protein-containin…	Ubiquinone and other terpenoid-quinone biosynthesis	Mitochondrion inner membrane	Peripheral membrane protein	2	2	3	5.9	37.68	0	4.6741	4	1361700000	0.250127	337;222;217			tr|Q3TYT1|Q3TYT1_MOUSE 5-demethoxyubiquinone hydroxylase, mitochondrial OS=Mus musculus OX=10090 GN=Coq7 PE=1 SV=1;tr|A0A140LIF0|A0A140LIF0_MOUSE 5-demethoxyubiquinone hydroxylase, mitochondrial OS=Mus musculus OX=10090 GN=Coq7 PE=1 SV=1;sp|P97478|COQ7_MOU
244	A0A140LIT2;O88455;D3Z7G1;D3YXR4;Q711T1;A0A140LI18	7-dehydrocholesterol reductase	Dhcr7	0.0788428	0.282351		18.702	19.0755	18.9121	18.8615	18.7576	18.834	18.986	19.1182	18.9082	18.7884	18.7806	18.6707	18.8634	20.818	20.4872	21.0624	alcohol biosynthetic process;alcohol metabolic process;anatomical structure development;animal organ development;biological regulation;biosynthetic process;blood vessel development;brassinosteroid biosynthetic process;brassinosteroid metabolic process;cell differentiation;cellular developmental process;cellular process;cholesterol biosynthetic process;cholesterol metabolic process;developmental g…	7-dehydrocholesterol reductase activity;adenyl nucleotide binding;binding;catalytic activity;heterocyclic compound binding;NADP binding;nucleoside phosphate binding;nucleotide binding;organic cyclic compound binding;oxidoreductase activity;oxidoreductase activity, acting on the CH-CH group of donors;oxidoreductase activity, acting on the CH-CH group of donors, NAD or NADP as acceptor;purine nucle…	bounding membrane of organelle;cellular anatomical entity;endoplasmic reticulum;endoplasmic reticulum membrane;intracellular membrane-bounded organelle;intracellular organelle;membrane;membrane-bounded organelle;nuclear membrane;nuclear outer membrane;organelle;organelle membrane;organelle outer membrane;outer membrane	Steroid biosynthesis	Endoplasmic reticulum membrane	Multi-pass membrane protein	5	5	6	12	54.219	0	64.966	5	1007000000	0.745997	474;471;215;225;12;71	379		tr|A0A140LIT2|A0A140LIT2_MOUSE 7-dehydrocholesterol reductase OS=Mus musculus OX=10090 GN=Dhcr7 PE=1 SV=1;sp|O88455|DHCR7_MOUSE 7-dehydrocholesterol reductase OS=Mus musculus OX=10090 GN=Dhcr7 PE=1 SV=1;tr|D3Z7G1|D3Z7G1_MOUSE 7-dehydrocholesterol reductase
245	A0A140LIU4;P56392	Cytochrome c oxidase subunit 7A1, mitochondrial	Cox7a1	0.128355	0.202597		NaN	14.8067	14.9225	NaN	14.5179	14.9546	NaN	13.9298	15.5378	14.1469	14.5905	14.1144	14.5786	17.0539	17.7257	17.5692	aerobic electron transport chain;aerobic respiration;biological regulation;cellular component assembly;cellular component organization;cellular component organization or biogenesis;cellular metabolic process;cellular process;cellular respiration;electron transport chain;energy derivation by oxidation of organic compounds;generation of precursor metabolites and energy;metabolic process;mitochondri…	active monoatomic ion transmembrane transporter activity;active transmembrane transporter activity;catalytic activity;cytochrome-c oxidase activity;electron transfer activity;inorganic cation transmembrane transporter activity;inorganic molecular entity transmembrane transporter activity;monoatomic cation transmembrane transporter activity;monoatomic ion transmembrane transporter activity;oxidore…	catalytic complex;cellular anatomical entity;cytochrome complex;inner mitochondrial membrane protein complex;intracellular membrane-bounded organelle;intracellular organelle;membrane protein complex;membrane-bounded organelle;mitochondrial protein-containing complex;mitochondrial respirasome;mitochondrial respiratory chain complex IV;mitochondrion;organelle;protein-containing complex;respirasome;…	Alzheimer's disease;Cardiac muscle contraction;Huntington's disease;Oxidative phosphorylation;Parkinson's disease	Mitochondrion inner membrane		1	1	2	14.6	9.8272	0	3.6332	1	623650000	0.66008	89;80			tr|A0A140LIU4|A0A140LIU4_MOUSE Cytochrome c oxidase subunit 7A1, mitochondrial OS=Mus musculus OX=10090 GN=Cox7a1 PE=1 SV=1;sp|P56392|CX7A1_MOUSE Cytochrome c oxidase subunit 7A1, mitochondrial OS=Mus musculus OX=10090 GN=Cox7a1 PE=1 SV=1
246	A0A140LIZ5;P54775	26S protease regulatory subunit 6B	Psmc4	-0.0406303	0.429581		22.0383	21.9683	21.9748	21.9815	22.0971	22.0247	21.9658	21.9908	21.9876	21.9736	22.0897	22.1105	21.9899	22.0089	22.3266	22.0325	anatomical structure development;blastocyst development;catabolic process;developmental process;macromolecule catabolic process;macromolecule metabolic process;metabolic process;modification-dependent macromolecule catabolic process;modification-dependent protein catabolic process;nitrogen compound metabolic process;organic substance catabolic process;organic substance metabolic process;organonit…	adenyl nucleotide binding;adenyl ribonucleotide binding;anion binding;ATP binding;ATP hydrolysis activity;ATP-dependent activity;binding;carbohydrate derivative binding;catalytic activity;heterocyclic compound binding;hydrolase activity;hydrolase activity, acting on acid anhydrides;hydrolase activity, acting on acid anhydrides, in phosphorus-containing anhydrides;ion binding;nucleoside phosphate …	catalytic complex;cell junction;cellular anatomical entity;cytoplasm;cytosol;cytosolic proteasome complex;endopeptidase complex;inclusion body;intracellular anatomical structure;intracellular membrane-bounded organelle;intracellular organelle;intracellular protein-containing complex;membrane-bounded organelle;nucleoplasm;nucleus;organelle;peptidase complex;proteasome accessory complex;proteasome …	Proteasome	Cytoplasm;Nucleus		11	11	2	23.8	43.549	0	71.884	24	8808600000	0.856816	387;418			tr|A0A140LIZ5|A0A140LIZ5_MOUSE 26S proteasome regulatory subunit 6B OS=Mus musculus OX=10090 GN=Psmc4 PE=1 SV=1;sp|P54775|PRS6B_MOUSE 26S proteasome regulatory subunit 6B OS=Mus musculus OX=10090 GN=Psmc4 PE=1 SV=2
247	E9Q5W5;A0A140LJ04;Q5SSH7-2;Q5SSH7	Zinc finger ZZ-type and EF-hand domain-containing protein 1	Zzef1	0.0416304	0.0827083		18.1494	17.7027	17.8009	17.6667	17.8013	18.0602	17.7269	17.2611	18.0117	17.5146	17.9415	17.8966	18.0664	17.262	17.2376	17.3305	anterograde trans-synaptic signaling;associative learning;behavior;biological regulation;cell communication;cell population proliferation;cell-cell signaling;cellular process;chemical synaptic transmission;cognition;learning;learning or memory;macromolecule metabolic process;macromolecule modification;metabolic process;modulation of chemical synaptic transmission;multicellular organismal process;…	acetylation-dependent protein binding;acyltransferase activity;aminoacyltransferase activity;binding;calcium ion binding;catalytic activity;catalytic activity, acting on a protein;cation binding;chromatin-protein adaptor activity;histone binding;histone reader activity;ion binding;lysine-acetylated histone binding;metal ion binding;methylated histone binding;methylation-dependent protein binding;…	cell junction;cell surface;cellular anatomical entity;postsynapse;presynaptic active zone;synapse				2	2	4	0.9	328.27	0	11.014	3	253960000	0.884675	2924;2953;2891;2924			tr|E9Q5W5|E9Q5W5_MOUSE Zinc finger ZZ-type and EF-hand domain-containing protein 1 OS=Mus musculus OX=10090 GN=Zzef1 PE=1 SV=1;tr|A0A140LJ04|A0A140LJ04_MOUSE Zinc finger ZZ-type and EF-hand domain-containing protein 1 OS=Mus musculus OX=10090 GN=Zzef1 PE=1
251	A0A140T8J4;Q9R257	Heme-binding protein 1	Hebp1	-0.151616	1.08875		19.8657	19.8042	19.7752	20.0809	19.879	19.9401	19.8871	19.76	19.7717	20.1309	19.833	19.9558	19.7597	19.1339	19.0856	19.3094	cellular aromatic compound metabolic process;cellular metabolic process;cellular process;heme metabolic process;heterocycle metabolic process;metabolic process;nitrogen compound metabolic process;organic cyclic compound metabolic process;organic substance metabolic process;organonitrogen compound metabolic process;pigment metabolic process;porphyrin-containing compound metabolic process;tetrapyrr…	binding;heme binding;organic cyclic compound binding;tetrapyrrole binding	cellular anatomical entity;cytoplasm;cytosol;intracellular membrane-bounded organelle;intracellular organelle;membrane-bounded organelle;mitochondrion;organelle		Cytoplasm		4	4	2	26.3	21.053	0	49.162	8	7875100000	0.449988	190;190			tr|A0A140T8J4|A0A140T8J4_MOUSE Heme-binding protein 1 OS=Mus musculus OX=10090 GN=Hebp1 PE=1 SV=1;sp|Q9R257|HEBP1_MOUSE Heme-binding protein 1 OS=Mus musculus OX=10090 GN=Hebp1 PE=1 SV=2
252	A0A140T8T4;P51410;A0A0G2JES3;D3Z629;D3YZT0;A0A0G2JFQ3	60S ribosomal protein L9	Rpl9	0.198641	2.33264		21.0258	21.0362	21.048	20.9028	20.8246	20.7867	21.1187	20.9291	21.1189	20.9926	20.6471	20.8316	20.847	21.085	21.1945	21.1789	amide biosynthetic process;amide metabolic process;biosynthetic process;cellular biosynthetic process;cellular metabolic process;cellular nitrogen compound biosynthetic process;cellular nitrogen compound metabolic process;cellular process;cytoplasmic translation;macromolecule biosynthetic process;macromolecule metabolic process;metabolic process;nitrogen compound metabolic process;organic substan…	binding;nucleic acid binding;organic cyclic compound binding;RNA binding;rRNA binding;structural constituent of ribosome;structural molecule activity	cell junction;cellular anatomical entity;cytoplasm;cytosol;cytosolic large ribosomal subunit;cytosolic ribosome;intracellular non-membrane-bounded organelle;intracellular organelle;large ribosomal subunit;non-membrane-bounded organelle;organelle;postsynapse;presynapse;protein-containing complex;ribonucleoprotein complex;ribosomal subunit;ribosome;synapse	Ribosome			7	7	6	38.5	21.853	0	306.17	22	8595900000	0.288117	192;192;191;166;108;66	134	134	tr|A0A140T8T4|A0A140T8T4_MOUSE 60S ribosomal protein L9 OS=Mus musculus OX=10090 GN=Rpl9-ps6 PE=3 SV=1;sp|P51410|RL9_MOUSE 60S ribosomal protein L9 OS=Mus musculus OX=10090 GN=Rpl9 PE=1 SV=2;tr|A0A0G2JES3|A0A0G2JES3_MOUSE 60S ribosomal protein L9 (Fragment
253	A0A8I4P9C4;A0A171EBL2;E9Q555	E3 ubiquitin-protein ligase RNF213	Rnf213	-0.156136	1.74644		20.2356	20.1253	20.1574	20.282	20.3545	20.3503	20.1677	20.0187	20.2621	20.1841	20.4209	20.0957	20.1915	19.827	19.8752	19.8818	anatomical structure formation involved in morphogenesis;angiogenesis;autophagy;biological process involved in interspecies interaction between organisms;biological regulation;catabolic process;cellular catabolic process;cellular component assembly;cellular component organization;cellular component organization or biogenesis;cellular lipid metabolic process;cellular metabolic process;cellular pro…	acyltransferase activity;adenyl nucleotide binding;adenyl ribonucleotide binding;aminoacyltransferase activity;anion binding;ATP binding;ATP hydrolysis activity;binding;carbohydrate derivative binding;catalytic activity;catalytic activity, acting on a protein;cation binding;heterocyclic compound binding;hydrolase activity;hydrolase activity, acting on acid anhydrides;hydrolase activity, acting on…	cellular anatomical entity;cytoplasm;cytosol;intracellular non-membrane-bounded organelle;intracellular organelle;lipid droplet;non-membrane-bounded organelle;nucleolus;organelle		Cytoplasm;Cytosol		10	10	3	2.3	584.78	0	29.243	16	686320000	0.410506	5152;5151;5148	4684		tr|A0A8I4P9C4|A0A8I4P9C4_MOUSE E3 ubiquitin-protein ligase RNF213 OS=Mus musculus OX=10090 GN=Rnf213 PE=1 SV=1;tr|A0A171EBL2|A0A171EBL2_MOUSE E3 ubiquitin-protein ligase RNF213 OS=Mus musculus OX=10090 GN=Rnf213 PE=1 SV=1;sp|E9Q555|RN213_MOUSE E3 ubiquitin
254	A0A171KXD3;Q9JIF0-3;Q9JIF0-2;Q9JIF0;A0A140LJF4;A0A140LI33;A0A140LHS4;A0A140LJ70;A0A140LHF7;A0A140LIF7	Protein arginine N-methyltransferase 1	Prmt1	0.0139192	0.0505463		18.6818	18.9694	18.7616	18.8622	18.7847	18.724	18.6739	18.6828	18.9886	18.8963	18.8388	18.8153	18.7953	18.819	18.8013	18.6664	anatomical structure development;biological regulation;cardiac muscle tissue development;cell projection organization;cellular aromatic compound metabolic process;cellular component assembly;cellular component organization;cellular component organization or biogenesis;cellular metabolic process;cellular nitrogen compound metabolic process;cellular process;chordate embryonic development;developmen…	arginine N-methyltransferase activity;binding;catalytic activity;catalytic activity, acting on a protein;cation binding;DNA binding;enzyme binding;heterocyclic compound binding;histone H4 methyltransferase activity;histone H4R3 methyltransferase activity;histone methyltransferase activity;histone modifying activity;identical protein binding;ion binding;kinase binding;methyl-CpG binding;methyltran…	catalytic complex;cellular anatomical entity;cytoplasm;cytosol;intracellular membrane-bounded organelle;intracellular organelle;membrane-bounded organelle;methylosome;methyltransferase complex;nucleoplasm;nucleus;organelle;protein-containing complex;transferase complex		Cytoplasm;Cytosol;Nucleoplasm;Nucleus		5	3	10	12.6	36.567	0	8.6381	5	87047000	0.956148	318;343;353;371;193;164;217;254;208;113			tr|A0A171KXD3|A0A171KXD3_MOUSE Protein arginine N-methyltransferase 1 OS=Mus musculus OX=10090 GN=Prmt1 PE=1 SV=1;sp|Q9JIF0-3|ANM1_MOUSE Isoform 3 of Protein arginine N-methyltransferase 1 OS=Mus musculus OX=10090 GN=Prmt1;sp|Q9JIF0-2|ANM1_MOUSE Isoform 2
255	A0A1B0GQU8;P35980;A0A1B0GSF7;A0A1B0GSS8;A0A1B0GSA8;A0A1B0GRZ3;A0A1B0GS28	60S ribosomal protein L18	Rpl18	0.141609	1.12127		22.0178	22.0339	22.0026	21.7836	21.9851	21.8608	22.001	22.0197	21.9949	21.8402	21.8862	21.953	21.8338	22.5031	22.4627	22.467	amide biosynthetic process;amide metabolic process;biosynthetic process;cellular biosynthetic process;cellular metabolic process;cellular nitrogen compound biosynthetic process;cellular nitrogen compound metabolic process;cellular process;cytoplasmic translation;macromolecule biosynthetic process;macromolecule metabolic process;metabolic process;nitrogen compound metabolic process;organic substan…	binding;nucleic acid binding;organic cyclic compound binding;RNA binding;structural constituent of ribosome;structural molecule activity	cell junction;cellular anatomical entity;cytoplasm;cytosol;cytosolic large ribosomal subunit;cytosolic ribosome;endoplasmic reticulum;intracellular membrane-bounded organelle;intracellular non-membrane-bounded organelle;intracellular organelle;large ribosomal subunit;membrane-bounded organelle;non-membrane-bounded organelle;nucleolus;organelle;polysomal ribosome;protein-containing complex;ribonuc…	Ribosome	Cytoplasm;Cytosol;Rough endoplasmic reticulum		6	6	7	44	18.101	0	64.305	36	31776000000	0.478797	159;188;136;155;126;57;80			tr|A0A1B0GQU8|A0A1B0GQU8_MOUSE 60S ribosomal protein L18 OS=Mus musculus OX=10090 GN=Rpl18 PE=1 SV=1;sp|P35980|RL18_MOUSE 60S ribosomal protein L18 OS=Mus musculus OX=10090 GN=Rpl18 PE=1 SV=3;tr|A0A1B0GSF7|A0A1B0GSF7_MOUSE 60S ribosomal protein L18 OS=Mus
256	A0A1B0GR11;Q93092-2;Q93092	Transaldolase	Taldo1	-0.352891	1.69084		23.0071	22.8394	23.0401	23.2591	23.2291	23.4571	23.0955	23.0044	22.8968	23.2953	23.2867	23.1101	23.2062	23.0535	23.0104	22.9271	carbohydrate derivative metabolic process;carbohydrate metabolic process;cellular aldehyde metabolic process;cellular aromatic compound metabolic process;cellular metabolic process;cellular nitrogen compound metabolic process;cellular process;fructose 6-phosphate metabolic process;generation of precursor metabolites and energy;glucose 6-phosphate metabolic process;glyceraldehyde-3-phosphate metab…	binding;carbohydrate binding;catalytic activity;identical protein binding;monosaccharide binding;protein binding;small molecule binding;transaldolase activity;transferase activity;transketolase or transaldolase activity	cellular anatomical entity;cytoplasm;cytosol;intracellular membrane-bounded organelle;intracellular organelle;membrane-bounded organelle;nucleus;organelle	Pentose phosphate pathway	Cytoplasm		13	13	3	27.2	42.151	0	80.172	41	36179000000	0.108006	382;327;337	295	295	tr|A0A1B0GR11|A0A1B0GR11_MOUSE Transaldolase OS=Mus musculus OX=10090 GN=Taldo1 PE=1 SV=1;sp|Q93092-2|TALDO_MOUSE Isoform 2 of Transaldolase OS=Mus musculus OX=10090 GN=Taldo1;sp|Q93092|TALDO_MOUSE Transaldolase OS=Mus musculus OX=10090 GN=Taldo1 PE=1 SV=2
257	A0A1B0GT75;A0A1B0GR63;Q9DB34;A0A1B0GSH4	Charged multivesicular body protein 2a	Chmp2a	-0.0625814	0.143433		19.2864	19.3602	19.0688	19.0312	19.4678	19.4042	19.3358	19.0868	19.2422	19.2026	19.271	19.3366	19.2017	18.9656	18.9493	18.9982	autophagosome maturation;autophagy;biological process involved in interaction with host;biological process involved in interspecies interaction between organisms;biological process involved in symbiotic interaction;biological regulation;catabolic process;cell cycle phase transition;cell cycle process;cellular catabolic process;cellular component assembly;cellular component disassembly;cellular co…	binding;cation binding;ion binding;lipid binding;phosphatidylcholine binding;phospholipid binding;protein binding;protein domain specific binding	amphisome membrane;autophagosome membrane;bounding membrane of organelle;cellular anatomical entity;chromatin;cytoplasmic vesicle;cytoplasmic vesicle membrane;cytosol;endosome;endosome membrane;envelope;ESCRT complex;ESCRT III complex;intracellular membrane-bounded organelle;intracellular non-membrane-bounded organelle;intracellular organelle;intracellular vesicle;kinetochore;kinetochore microtub…	Endocytosis	Cytoplasm;Late endosome membrane	Peripheral membrane protein	3	3	4	16.7	18.311	0	43.093	7	1196000000	0.813079	162;172;222;56			tr|A0A1B0GT75|A0A1B0GT75_MOUSE Charged multivesicular body protein 2a OS=Mus musculus OX=10090 GN=Chmp2a PE=1 SV=1;tr|A0A1B0GR63|A0A1B0GR63_MOUSE Charged multivesicular body protein 2a OS=Mus musculus OX=10090 GN=Chmp2a PE=1 SV=1;sp|Q9DB34|CHM2A_MOUSE Char
259	P70302;A0A1B0GRA5;A0A1B0GR78	Stromal interaction molecule 1	Stim1	0.168239	2.61548		20.1142	20.1545	20.0791	19.9475	19.968	19.9276	20.0322	20.1087	20.0348	20.0881	20.0055	19.9046	20.2653	22.0441	22.0069	21.9955	acetylcholine receptor signaling pathway;activation of store-operated calcium channel activity;anatomical structure development;biological regulation;biomineral tissue development;calcium ion homeostasis;calcium ion transport;cell differentiation;cellular developmental process;cellular homeostasis;cellular process;chemical homeostasis;detection of calcium ion;detection of chemical stimulus;detect…	binding;calcium channel activity;calcium channel regulator activity;calcium ion binding;calcium ion transmembrane transporter activity;cation binding;channel activator activity;channel activity;channel regulator activity;cytoskeletal protein binding;enzyme binding;identical protein binding;inorganic cation transmembrane transporter activity;inorganic molecular entity transmembrane transporter act…	bounding membrane of organelle;cell junction;cellular anatomical entity;cortical endoplasmic reticulum;endoplasmic reticulum;endoplasmic reticulum membrane;endoplasmic reticulum subcompartment;endoplasmic reticulum tubular network;growth cone;intracellular membrane-bounded organelle;intracellular organelle;membrane;membrane microdomain;membrane raft;membrane-bounded organelle;microtubule;organell…		Cell membrane;Cytoplasm;Cytoskeleton;Endoplasmic reticulum membrane;Sarcoplasmic reticulum	Single-pass type I membrane protein	7	7	3	11.2	77.566	0	14.023	11	1225300000	0.357695	685;793;540			sp|P70302|STIM1_MOUSE Stromal interaction molecule 1 OS=Mus musculus OX=10090 GN=Stim1 PE=1 SV=2;tr|A0A1B0GRA5|A0A1B0GRA5_MOUSE Stromal interaction molecule 1 OS=Mus musculus OX=10090 GN=Stim1 PE=1 SV=1
260	A0A1B0GRP7;Q9Z2Y8;A0A1B0GRR5;Q6P8V7;A0A1B0GSP5;A0A1B0GQY5;Q80ZV3	Proline synthase co-transcribed bacterial homolog protein	Prosc	0.369253	1.93144		19.2933	19.2723	19.3692	18.9983	19.0416	18.787	19.5814	19.4305	19.3756	19.1139	18.9538	19.0065	19.2241	20.1248	20.1127	20.0464		anion binding;binding;heterocyclic compound binding;ion binding;organic cyclic compound binding;pyridoxal phosphate binding;small molecule binding;vitamin B6 binding;vitamin binding	cellular anatomical entity;cytosol;intracellular membrane-bounded organelle;intracellular organelle;membrane-bounded organelle;mitochondrion;organelle				4	4	7	14.8	36.061	0	23.636	5	2219000000	0.0917397	330;274;137;153;128;129;141	84		tr|A0A1B0GRP7|A0A1B0GRP7_MOUSE Pyridoxal phosphate homeostasis protein (Fragment) OS=Mus musculus OX=10090 GN=Plpbp PE=1 SV=1;sp|Q9Z2Y8|PLPHP_MOUSE Pyridoxal phosphate homeostasis protein OS=Mus musculus OX=10090 GN=Plpbp PE=1 SV=1;tr|A0A1B0GRR5|A0A1B0GRR5
261	A0A1B0GRU8;A0A6Q6PUT5;Q9R1C7-2;Q9R1C7	Pre-mRNA-processing factor 40 homolog A	Prpf40a	0.162279	2.70097		21.1786	21.1811	21.1934	21.006	20.9945	21.0659	21.1798	21.2135	21.3211	21.0574	21.2411	21.1309	21.0348	21.2941	21.3592	21.3402	biological regulation;cell migration;cell motility;cellular aromatic compound metabolic process;cellular component organization;cellular component organization or biogenesis;cellular metabolic process;cellular nitrogen compound metabolic process;cellular process;cytoskeleton organization;heterocycle metabolic process;macromolecule metabolic process;metabolic process;mRNA cis splicing, via spliceo…	binding;nucleic acid binding;organic cyclic compound binding;proline-rich region binding;protein binding;RNA binding	cellular anatomical entity;intracellular membrane-bounded organelle;intracellular organelle;membrane-bounded organelle;nuclear body;nuclear matrix;nuclear protein-containing complex;nuclear speck;nucleus;organelle;prespliceosome;protein-containing complex;ribonucleoprotein complex;small nuclear ribonucleoprotein complex;Sm-like protein family complex;spliceosomal complex;spliceosomal snRNP comple…	Spliceosome	Nucleus matrix;Nucleus speckle		5	5	4	5.6	105.53	0	29.521	12	1150200000	0.373872	926;966;911;953			tr|A0A1B0GRU8|A0A1B0GRU8_MOUSE Pre-mRNA-processing factor 40 homolog A OS=Mus musculus OX=10090 GN=Prpf40a PE=1 SV=1;tr|A0A6Q6PUT5|A0A6Q6PUT5_MOUSE Pre-mRNA-processing factor 40 homolog A (Fragment) OS=Mus musculus OX=10090 GN=Prpf40a PE=1 SV=1;sp|Q9R1C7-2
262	A0A1B0GRV0;Q9Z0S1;D3Z0E6;D3Z5X0	3(2),5-bisphosphate nucleotidase 1	Bpnt1	-0.121206	0.840415		21.6189	21.6052	21.8011	21.8227	21.7523	21.8139	21.7541	21.5526	21.6318	21.9042	21.5337	21.6837	21.6889	21.9975	22.2267	22.0937	biosynthetic process;cellular biosynthetic process;cellular lipid metabolic process;cellular metabolic process;cellular process;glycerolipid biosynthetic process;glycerolipid metabolic process;glycerophospholipid biosynthetic process;glycerophospholipid metabolic process;lipid biosynthetic process;lipid metabolic process;metabolic process;organic substance biosynthetic process;organic substance m…	3'(2'),5'-bisphosphate nucleotidase activity;binding;catalytic activity;cation binding;hydrolase activity;hydrolase activity, acting on ester bonds;inositol bisphosphate phosphatase activity;inositol phosphate phosphatase activity;inositol-1,4-bisphosphate 1-phosphatase activity;ion binding;magnesium ion binding;metal ion binding;nucleotidase activity;phosphatase activity;phosphoric ester hydrola…		Sulfur metabolism			9	8	4	29.1	34.973	0	171.98	18	10277000000	0.55562	323;308;253;83	28;258		tr|A0A1B0GRV0|A0A1B0GRV0_MOUSE 3(2),5-bisphosphate nucleotidase 1 OS=Mus musculus OX=10090 GN=Bpnt1 PE=1 SV=1;sp|Q9Z0S1|BPNT1_MOUSE 3(2),5-bisphosphate nucleotidase 1 OS=Mus musculus OX=10090 GN=Bpnt1 PE=1 SV=2;tr|D3Z0E6|D3Z0E6_MOUSE 3(2),5-bispho
263	A0A1B0GRX1;P70677	Caspase-3;Caspase-3 subunit p17;Caspase-3 subunit p12	Casp3	0.216283	0.948111		19.5995	19.4244	19.278	19.1387	19.3172	19.1972	19.789	19.6009	19.5503	19.1641	19.1632	19.5795	19.1542	19.1376	19.2662	19.1417	anatomical structure development;anatomical structure formation involved in morphogenesis;animal organ development;anterior neural tube closure;apoptotic process;apoptotic signaling pathway;axonal fasciculation;B cell homeostasis;behavior;biological regulation;catabolic process;cell death;cell differentiation;cell fate commitment;cell projection organization;cell recognition;cell surface receptor…	aspartic-type endopeptidase activity;aspartic-type peptidase activity;binding;catalytic activity;catalytic activity, acting on a protein;cyclin-dependent protein serine/threonine kinase inhibitor activity;cyclin-dependent protein serine/threonine kinase regulator activity;cysteine-type endopeptidase activity;cysteine-type endopeptidase activity involved in apoptotic process;cysteine-type endopept…	caspase complex;catalytic complex;cell body;cellular anatomical entity;cytoplasm;cytosol;death-inducing signaling complex;endopeptidase complex;intracellular membrane-bounded organelle;intracellular organelle;membrane protein complex;membrane-bounded organelle;neuronal cell body;nucleus;organelle;peptidase complex;plasma membrane protein complex;protein-containing complex	Alzheimer's disease;Amoebiasis;Amyotrophic lateral sclerosis (ALS);Apoptosis;Colorectal cancer;Epithelial cell signaling in Helicobacter pylori infection;Huntington's disease;ko05152;MAPK signaling pathway;Natural killer cell mediated cytotoxicity;p53 signaling pathway;Parkinson's disease;Pathways in cancer;Toxoplasmosis;Viral myocarditis	Cytoplasm		2	2	2	14.3	14.835	0	4.7432	4	832520000	0.307498	133;277			tr|A0A1B0GRX1|A0A1B0GRX1_MOUSE Caspase-3 OS=Mus musculus OX=10090 GN=Casp3 PE=1 SV=1;sp|P70677|CASP3_MOUSE Caspase-3 OS=Mus musculus OX=10090 GN=Casp3 PE=1 SV=1
264	A2A6K0;A0A1B0GRY8;A2A6J8;P13412	Troponin I, fast skeletal muscle	Tnni2	-0.631834	0.416154		14.021	15.4438	14.54	14.3448	16.0012	15.5543	14.9214	16.0341	15.5996	15.4662	15.5162	15.4439	15.7162	19.3225	18.8996	19.5716	biological regulation;cardiac muscle contraction;multicellular organismal process;muscle contraction;muscle system process;positive regulation of biological process;positive regulation of biosynthetic process;positive regulation of cellular biosynthetic process;positive regulation of cellular metabolic process;positive regulation of cellular process;positive regulation of DNA-templated transcript…	actin binding;binding;cytoskeletal protein binding;protein binding;troponin T binding	cellular anatomical entity;intracellular membrane-bounded organelle;intracellular organelle;membrane-bounded organelle;nucleus;organelle;protein-containing complex;troponin complex				2	2	4	16.3	15.735	0	6.7646	5	225980000	0.130726	135;172;190;182			tr|A2A6K0|A2A6K0_MOUSE Troponin I, fast skeletal muscle (Fragment) OS=Mus musculus OX=10090 GN=Tnni2 PE=1 SV=1;tr|A0A1B0GRY8|A0A1B0GRY8_MOUSE Troponin I, fast skeletal muscle (Fragment) OS=Mus musculus OX=10090 GN=Tnni2 PE=1 SV=1;tr|A2A6J8|A2A6J8_MOUSE Tro
265	A0A1B0GS70;Q9R1P4	Proteasome subunit alpha type-1	Psma1	0.0767816	0.986239		23.1324	23.1229	23.1887	23.0894	23.1119	23.0122	23.2734	23.2356	23.1824	23.0569	23.003	23.1407	23.1178	22.5871	22.5829	22.5666	biological regulation;catabolic process;immune system process;macromolecule catabolic process;macromolecule metabolic process;metabolic process;modification-dependent macromolecule catabolic process;modification-dependent protein catabolic process;negative regulation of biological process;negative regulation of defense response;negative regulation of immune response;negative regulation of immune …	binding;carbohydrate derivative binding;lipid binding;lipopolysaccharide binding	catalytic complex;cellular anatomical entity;centrosome;cytoplasm;cytosol;endopeptidase complex;intracellular membrane-bounded organelle;intracellular organelle;intracellular protein-containing complex;membrane-bounded organelle;microtubule organizing center;nucleoplasm;nucleus;organelle;peptidase complex;proteasome complex;proteasome core complex;proteasome core complex, alpha-subunit complex;pr…	Proteasome	Cytoplasm;Nucleus		14	14	2	43.7	26.496	0	168.45	58	27596000000	0.712145	238;263			tr|A0A1B0GS70|A0A1B0GS70_MOUSE Proteasome subunit alpha type-1 OS=Mus musculus OX=10090 GN=Psma1 PE=1 SV=1;sp|Q9R1P4|PSA1_MOUSE Proteasome subunit alpha type-1 OS=Mus musculus OX=10090 GN=Psma1 PE=1 SV=1
266	Q8K4L2;E9Q3Z5;A0A1B0GS91;Q8K4L3-3;Q8K4L3;F6R6A4	Supervillin	Svil	0.0478961	0.0843767		19.4354	19.0703	19.2541	19.359	18.8635	19.3936	19.039	19.1364	19.3689	19.4468	19.375	19.1176	19.3509	17.1002	17.2201	16.5896	actin filament capping;actin filament organization;actin filament severing;actin filament-based process;actin polymerization or depolymerization;anatomical structure development;barbed-end actin filament capping;biological regulation;cell differentiation;cellular component organization;cellular component organization or biogenesis;cellular developmental process;cellular process;cytoskeleton organ…	actin binding;actin filament binding;anion binding;binding;cytoskeletal protein binding;ion binding;lipid binding;phosphatidylinositol binding;phosphatidylinositol bisphosphate binding;phosphatidylinositol phosphate binding;phosphatidylinositol-4,5-bisphosphate binding;phospholipid binding;protein binding;protein-containing complex binding	actin cytoskeleton;anchoring junction;cell junction;cell periphery;cell projection;cell-substrate junction;cellular anatomical entity;cleavage furrow;costamere;cytoplasm;cytoskeleton;cytosol;focal adhesion;intracellular membrane-bounded organelle;intracellular non-membrane-bounded organelle;intracellular organelle;membrane;membrane-bounded organelle;microtubule end;microtubule minus-end;midbody;n…		Cell membrane;Cell projection;Cleavage furrow;Cytoplasm;Cytoskeleton;Invadopodium;Midbody;Podosome	Peripheral membrane protein	2	2	6	1.1	226.81	0	4.8794	4	819190000	0.869834	2031;2056;2257;1766;2170;749			tr|Q8K4L2|Q8K4L2_MOUSE Archvillin OS=Mus musculus OX=10090 GN=Svil PE=1 SV=1;tr|E9Q3Z5|E9Q3Z5_MOUSE Supervillin OS=Mus musculus OX=10090 GN=Svil PE=1 SV=1;tr|A0A1B0GS91|A0A1B0GS91_MOUSE Supervillin OS=Mus musculus OX=10090 GN=Svil PE=1 SV=1;sp|Q8K4L3-3|SVI
269	A0A1B0GSK4;E9PUB0;Q4LDD4-3;Q4LDD4-2;Q4LDD4	Arf-GAP with Rho-GAP domain, ANK repeat and PH domain-containing protein 1	Arap1	0.133954	0.516639		19.3211	19.3146	19.2588	18.9455	19.2315	19.3157	19.2072	19.3847	19.1169	18.987	19.1513	19.1037	19.1654	18.2849	18.2376	18.2584	biological regulation;cell surface receptor signaling pathway;cellular process;enzyme-linked receptor protein signaling pathway;intracellular signal transduction;negative regulation of actin filament bundle assembly;negative regulation of biological process;negative regulation of cellular component organization;negative regulation of cellular process;negative regulation of cytoskeleton organizati…	angiotensin receptor binding;anion binding;binding;cation binding;DNA binding;DNA-binding transcription factor activity;DNA-binding transcription factor binding;double-stranded DNA binding;enzyme activator activity;enzyme regulator activity;G protein-coupled receptor binding;GTPase activator activity;GTPase regulator activity;ion binding;lipid binding;metal ion binding;molecular function activato…	cellular anatomical entity;cytoplasm;cytosol;Golgi apparatus;Golgi apparatus subcompartment;Golgi cisterna membrane;intracellular membrane-bounded organelle;intracellular organelle;membrane;membrane-bounded organelle;nucleoplasm;organelle;organelle membrane;organelle subcompartment;plasma membrane;trans-Golgi network	Endocytosis	Cell membrane;Cytoplasm;Golgi apparatus;Golgi stack membrane	Peripheral membrane protein	1	1	5	26.5	3.9534	0	3.6609	2	94381000	0.544944	34;727;1193;1441;1452			tr|A0A1B0GSK4|A0A1B0GSK4_MOUSE Arf-GAP with Rho-GAP domain, ANK repeat and PH domain-containing protein 1 (Fragment) OS=Mus musculus OX=10090 GN=Arap1 PE=1 SV=1;tr|E9PUB0|E9PUB0_MOUSE Arf-GAP with Rho-GAP domain, ANK repeat and PH domain-containing protein
272	D3Z0B9;A0A1B0GSU0;Q571I9;A0A1B0GSN3;REV__D6RDB5;REV__F8VQ11;REV__Q69ZH9;REV__B1AQY2	Aldehyde dehydrogenase family 16 member A1	Aldh16a1	0.391146	2.12617		21.0736	20.9611	20.98	20.7461	20.5079	20.5873	21.2477	20.9701	21.0512	20.638	20.5399	20.89	20.7752	20.2284	20.2956	20.26		catalytic activity;oxidoreductase activity;oxidoreductase activity, acting on the aldehyde or oxo group of donors;oxidoreductase activity, acting on the aldehyde or oxo group of donors, NAD or NADP as acceptor					7	7	8	7.2	79.488	0	18.268	9	2293300000	0.0728307	754;802;802;112;634;1277;1483;1488	249		tr|D3Z0B9|D3Z0B9_MOUSE Aldehyde dehydrogenase family 16 member A1 OS=Mus musculus OX=10090 GN=Aldh16a1 PE=1 SV=3;tr|A0A1B0GSU0|A0A1B0GSU0_MOUSE Aldehyde dehydrogenase family 16 member A1 OS=Mus musculus OX=10090 GN=Aldh16a1 PE=1 SV=1;sp|Q571I9|A16A1_MOUSE
274	A0A1B0GT26;O55003	BCL2/adenovirus E1B 19 kDa protein-interacting protein 3	Bnip3	0.62979	1.93579		18.8414	18.6137	18.7393	18.084	17.8916	18.3294	18.5201	18.7711	18.9087	18.188	18.3167	18.3879	18.6734	19.3963	19.4262	19.3906	anatomical structure development;apoptotic mitochondrial changes;apoptotic process;apoptotic signaling pathway;autophagic cell death;biological process involved in interspecies interaction between organisms;biological regulation;brown fat cell differentiation;calcium ion homeostasis;cardiac muscle cell apoptotic process;catabolic process;cell death;cell differentiation;cellular component organiza…	binding;enzyme binding;GTPase binding;identical protein binding;protein binding;protein dimerization activity;protein homodimerization activity	bounding membrane of organelle;cell projection;cellular anatomical entity;cytoplasm;dendrite;endoplasmic reticulum;envelope;intracellular membrane-bounded organelle;intracellular organelle;membrane;membrane-bounded organelle;mitochondrial envelope;mitochondrial membrane;mitochondrial outer membrane;mitochondrion;neuron projection;nuclear envelope;nucleoplasm;nucleus;organelle;organelle envelope;o…		Mitochondrion;Mitochondrion outer membrane	Single-pass membrane protein	3	3	2	15.6	19.38	0	5.2636	4	326640000	0.0238367	173;187			tr|A0A1B0GT26|A0A1B0GT26_MOUSE BCL2/adenovirus E1B 19 kDa protein-interacting protein 3 OS=Mus musculus OX=10090 GN=Bnip3 PE=1 SV=1;sp|O55003|BNIP3_MOUSE BCL2/adenovirus E1B 19 kDa protein-interacting protein 3 OS=Mus musculus OX=10090 GN=Bnip3 PE=1 SV=1
275	A0A1B0GT68;Q99J93	Interferon-induced transmembrane protein 2	Ifitm2	0.226178	0.201246		16.9088	16.9056	16.7475	15.7688	17.0885	17.0261	17.0653	16.6763	17.0977	16.5655	16.8419	17.0462	16.8066	16.2355	16.4196	15.9969	anatomical structure development;animal organ development;biological process involved in interspecies interaction between organisms;biological regulation;cell surface receptor signaling pathway;cellular process;cellular response to chemical stimulus;cellular response to cytokine stimulus;cellular response to interferon-beta;cellular response to organic substance;cellular response to stimulus;cyto…		bounding membrane of organelle;cell junction;cellular anatomical entity;cytoplasmic vesicle membrane;early endosome membrane;endosome membrane;late endosome membrane;lysosomal membrane;lytic vacuole membrane;membrane;nucleoplasm;organelle membrane;plasma membrane;protein-containing complex;vacuolar membrane;vesicle membrane		Cell membrane	Single-pass membrane protein	1	1	2	11.8	16.693	0	4.8202	2	93593000	0.496745	152;144			tr|A0A1B0GT68|A0A1B0GT68_MOUSE Predicted gene 45717 OS=Mus musculus OX=10090 GN=Gm45717 PE=3 SV=1;sp|Q99J93|IFM2_MOUSE Interferon-induced transmembrane protein 2 OS=Mus musculus OX=10090 GN=Ifitm2 PE=1 SV=1
277	G3UYQ2;A0A1B0GX81;G3UZT6;Q3UF95;Q9Z1R2;G3UXT8;S4R183;G3UYZ0;G3V013;S4R224	Large proline-rich protein BAG6	Bag6	-0.215829	1.6342		19.324	19.3323	19.2454	19.6006	19.5318	19.4169	19.3443	19.3503	19.3344	19.5058	19.6508	19.2572	19.4936	18.4484	18.6744	18.5253	activation of immune response;anatomical structure development;animal organ development;antigen processing and presentation;antigen processing and presentation of peptide antigen;antigen processing and presentation of peptide antigen via MHC class I;apoptotic process;apoptotic signaling pathway;biological regulation;brain development;catabolic process;cell activation;cell cycle process;cell death…	binding;enzyme binding;heat shock protein binding;Hsp70 protein binding;identical protein binding;misfolded protein binding;modification-dependent protein binding;polyubiquitin modification-dependent protein binding;protease binding;proteasome binding;protein binding;protein-containing complex binding;protein-folding chaperone binding;ribonucleoprotein complex binding;ribosome binding;signaling r…	BAT3 complex;cellular anatomical entity;cytoplasm;cytosol;ER membrane insertion complex;extracellular exosome;extracellular membrane-bounded organelle;extracellular organelle;extracellular region;extracellular vesicle;intracellular membrane-bounded organelle;intracellular organelle;membrane;membrane-bounded organelle;nucleoplasm;nucleus;organelle;protein-containing complex;vesicle		Cytoplasm;Cytosol;Exosome;Nucleus;Secreted		4	4	10	3.8	113.37	0	5.5353	7	680950000	0.273648	1082;1107;1122;1136;1154;563;115;209;253;120			tr|G3UYQ2|G3UYQ2_MOUSE Large proline-rich protein BAG6 OS=Mus musculus OX=10090 GN=Bag6 PE=1 SV=1;tr|A0A1B0GX81|A0A1B0GX81_MOUSE Large proline-rich protein BAG6 (Fragment) OS=Mus musculus OX=10090 GN=Bag6 PE=1 SV=1;tr|G3UZT6|G3UZT6_MOUSE Large proline-rich
278	A0A1C7CYU3;Q02819;A0A1B0GR41;A0A1B0GR92;A0A1B0GS16;A0A1B0GT83	Nucleobindin-1	Nucb1	-0.0335662	0.100383		21.2552	21.2928	21.4498	21.3143	21.5669	21.2173	21.3178	21.5367	21.4254	21.1927	21.4623	21.2881	21.3283	21.8098	21.704	21.7734	biological regulation;cellular process;intracellular signal transduction;regulation of biological process;regulation of cellular localization;regulation of cellular process;regulation of establishment of protein localization;regulation of localization;regulation of protein localization;regulation of protein targeting;signal transduction;small GTPase mediated signal transduction	binding;calcium ion binding;cation binding;DNA binding;enzyme regulator activity;G-protein alpha-subunit binding;GTPase regulator activity;guanyl-nucleotide exchange factor activity;ion binding;metal ion binding;molecular function regulator activity;nucleic acid binding;nucleoside-triphosphatase regulator activity;organic cyclic compound binding;protein binding	cellular anatomical entity;cytoplasmic vesicle;early endosome;endoplasmic reticulum-Golgi intermediate compartment;endosome;extracellular region;extracellular space;extrinsic component of Golgi membrane;extrinsic component of membrane;extrinsic component of organelle membrane;Golgi apparatus;Golgi apparatus subcompartment;Golgi cisterna membrane;Golgi-associated vesicle;intracellular membrane-bou…		cis-Golgi network membrane;Cytoplasm;Golgi apparatus;Secreted	Peripheral membrane protein	10	10	6	22.9	52.997	0	43.581	26	4533800000	0.899853	455;459;271;220;170;121			tr|A0A1C7CYU3|A0A1C7CYU3_MOUSE Nucleobindin-1 OS=Mus musculus OX=10090 GN=Nucb1 PE=1 SV=1;sp|Q02819|NUCB1_MOUSE Nucleobindin-1 OS=Mus musculus OX=10090 GN=Nucb1 PE=1 SV=2;tr|A0A1B0GR41|A0A1B0GR41_MOUSE Nucleobindin-1 (Fragment) OS=Mus musculus OX=10090 GN=
279	A0A1C7CYV0;B1AX58;Q99K51;Q3V0K9	Plastin-3	Pls3	0.154424	0.535545		22.3162	22.1557	22.2605	22.3253	21.9562	21.9877	22.4369	22.2201	22.2993	22.2973	21.8414	22.2371	22.0972	22.581	22.5929	22.6123	actin cytoskeleton organization;actin filament bundle assembly;actin filament bundle organization;actin filament network formation;actin filament organization;actin filament-based process;anatomical structure development;animal organ development;auditory receptor cell stereocilium organization;biological regulation;bone development;carbohydrate transport;cell projection organization;cellular comp…	actin binding;actin filament binding;binding;calcium ion binding;cation binding;cytoskeletal protein binding;ion binding;metal ion binding;protein binding;protein-containing complex binding;structural constituent of cytoskeleton;structural constituent of presynapse;structural constituent of presynaptic actin cytoskeleton;structural constituent of synapse;structural molecule activity	actin filament;actin filament bundle;actin-based cell projection;brush border;cell junction;cell projection;cellular anatomical entity;cluster of actin-based cell projections;cortical actin cytoskeleton;cortical cytoskeleton;cytoplasm;cytoskeleton;cytosol;intracellular non-membrane-bounded organelle;intracellular organelle;membrane;neuromuscular junction;neuron projection;non-membrane-bounded org…		Cytoplasm		15	12	4	25.6	70.642	0	106.51	34	12034000000	0.490572	629;639;630;630	143;167	167	tr|A0A1C7CYV0|A0A1C7CYV0_MOUSE Plastin-3 (Fragment) OS=Mus musculus OX=10090 GN=Pls3 PE=1 SV=1;tr|B1AX58|B1AX58_MOUSE Plastin-3 OS=Mus musculus OX=10090 GN=Pls3 PE=1 SV=1;sp|Q99K51|PLST_MOUSE Plastin-3 OS=Mus musculus OX=10090 GN=Pls3 PE=1 SV=3
281	A0A1D5RLG3;Q80UJ7	Rab3 GTPase-activating protein catalytic subunit	Rab3gap1	-0.251507	0.788185		17.3355	16.9275	17.2473	17.3949	17.2991	17.5708	16.8266	16.7858	16.5501	17.2807	17.7053	17.2409	17.1935	17.3054	17.1046	17.1805	anatomical structure development;anatomical structure morphogenesis;animal organ development;biological regulation;brain development;camera-type eye development;cellular component organization;cellular component organization or biogenesis;cellular localization;cellular macromolecule localization;cellular process;cellular response to stimulus;developmental process;establishment of localization;est…	binding;enzyme activator activity;enzyme binding;enzyme regulator activity;GTPase activator activity;GTPase binding;GTPase regulator activity;guanyl-nucleotide exchange factor activity;molecular function activator activity;molecular function regulator activity;nucleoside-triphosphatase regulator activity;protein binding;small GTPase binding	cell junction;cellular anatomical entity;cytoplasm;endoplasmic reticulum subcompartment;endoplasmic reticulum tubular network;excitatory synapse;Golgi apparatus;intracellular membrane-bounded organelle;intracellular non-membrane-bounded organelle;intracellular organelle;lipid droplet;membrane-bounded organelle;non-membrane-bounded organelle;organelle;organelle subcompartment;postsynapse;protein-c…		Cytoplasm		3	3	2	3.9	110.96	0	5.6831	2	177890000	0.271702	988;981	873		tr|A0A1D5RLG3|A0A1D5RLG3_MOUSE Rab3 GTPase-activating protein catalytic subunit OS=Mus musculus OX=10090 GN=Rab3gap1 PE=1 SV=1;sp|Q80UJ7|RB3GP_MOUSE Rab3 GTPase-activating protein catalytic subunit OS=Mus musculus OX=10090 GN=Rab3gap1 PE=1 SV=4
284	A0A1D5RM67;A0A1D5RLW0;A0A1D5RLU2;Q91WE2	Protein FAM192A	Fam192a	0.0925395	0.429524		19.4179	19.3437	19.534	19.2166	19.3303	19.4711	19.4106	19.4671	19.6088	19.2191	19.476	19.4181	19.4165	19.1137	19.0596	19.095	biological regulation;negative regulation of binding;negative regulation of biological process;negative regulation of catabolic process;negative regulation of macromolecule metabolic process;negative regulation of metabolic process;negative regulation of molecular function;negative regulation of nitrogen compound metabolic process;negative regulation of proteasomal protein catabolic process;negat…		cellular anatomical entity;intracellular membrane-bounded organelle;intracellular organelle;membrane-bounded organelle;nucleoplasm;nucleus;organelle		Nucleus		1	1	4	14.5	6.6475	0.00063032	2.5863	2	138240000	0.678969	62;173;194;254			tr|A0A1D5RM67|A0A1D5RM67_MOUSE PSME3-interacting protein (Fragment) OS=Mus musculus OX=10090 GN=Psme3ip1 PE=1 SV=1;tr|A0A1D5RLW0|A0A1D5RLW0_MOUSE PSME3-interacting protein (Fragment) OS=Mus musculus OX=10090 GN=Psme3ip1 PE=1 SV=1;tr|A0A1D5RLU2|A0A1D5RLU2_M
285	A0A1D5RLW5;P62717;A0A1D5RME4;A0A1D5RM85;A0A1D5RM79;A0A1D5RMC7	60S ribosomal protein L18a	Rpl18a	0.229553	1.59022		21.6205	21.5019	21.697	21.4294	21.3127	21.3886	21.5589	21.5416	21.481	21.5251	21.313	21.5716	21.5589	23.4536	23.5985	23.5287	amide biosynthetic process;amide metabolic process;biosynthetic process;cellular biosynthetic process;cellular metabolic process;cellular nitrogen compound biosynthetic process;cellular nitrogen compound metabolic process;cellular process;cytoplasmic translation;macromolecule biosynthetic process;macromolecule metabolic process;metabolic process;nitrogen compound metabolic process;organic substan…	structural constituent of ribosome;structural molecule activity	cell junction;cellular anatomical entity;cytoplasm;cytosol;cytosolic large ribosomal subunit;cytosolic ribosome;intracellular non-membrane-bounded organelle;intracellular organelle;large ribosomal subunit;non-membrane-bounded organelle;organelle;polysomal ribosome;postsynaptic density;postsynaptic specialization;protein-containing complex;ribonucleoprotein complex;ribosomal subunit;ribosome;synap…	Ribosome			7	7	6	46.9	17.447	0	133.29	26	21803000000	0.250713	147;176;123;219;109;70	35;80	80	tr|A0A1D5RLW5|A0A1D5RLW5_MOUSE 60S ribosomal protein L18a OS=Mus musculus OX=10090 GN=Rpl18a PE=1 SV=1;sp|P62717|RL18A_MOUSE 60S ribosomal protein L18a OS=Mus musculus OX=10090 GN=Rpl18a PE=1 SV=1;tr|A0A1D5RME4|A0A1D5RME4_MOUSE 60S ribosomal protein L18a (
286	A0A1D5RLY6;Q8C052	Microtubule-associated protein 1S;MAP1S heavy chain;MAP1S light chain	Map1s	-0.392904	1.84658		19.1602	19.2158	19.053	19.3758	19.644	19.5879	18.8234	19.1724	19.1035	19.0705	19.6719	19.3119	19.18	18.7155	18.8109	18.7816	anatomical structure development;anatomical structure morphogenesis;animal organ development;apoptotic process;axonogenesis;biological regulation;brain development;cell cycle process;cell death;cell projection morphogenesis;cell projection organization;cellular anatomical entity morphogenesis;cellular component organization;cellular component organization or biogenesis;cellular process;chromosome…	actin binding;actin filament binding;beta-tubulin binding;binding;cytoskeletal protein binding;DNA binding;identical protein binding;microtubule binding;nucleic acid binding;organic cyclic compound binding;protein binding;protein-containing complex binding;tubulin binding	cell body;cell junction;cell projection;cellular anatomical entity;centrosome;cytoskeleton;cytosol;dendrite;intracellular membrane-bounded organelle;intracellular non-membrane-bounded organelle;intracellular organelle;membrane-bounded organelle;microtubule;microtubule associated complex;microtubule cytoskeleton;microtubule organizing center;mitotic spindle microtubule;neuron projection;neuronal c…		Cytoplasm;Cytoskeleton;Cytosol;Nucleus;Spindle		4	4	2	4.7	91.025	0	7.7087	6	197700000	0.0796425	864;973			tr|A0A1D5RLY6|A0A1D5RLY6_MOUSE Microtubule-associated protein 1S OS=Mus musculus OX=10090 GN=Map1s PE=1 SV=1;sp|Q8C052|MAP1S_MOUSE Microtubule-associated protein 1S OS=Mus musculus OX=10090 GN=Map1s PE=1 SV=2
287	A0A1D5RMC8;Q3URE1;Q3URE1-2	Acyl-CoA synthetase family member 3, mitochondrial	Acsf3	-0.179234	0.958658		19.4211	19.1642	19.1712	19.4552	19.4532	19.3858	19.5376	19.2751	19.2407	19.1915	19.1346	19.3198	19.0648	18.5252	18.6781	18.4917	biosynthetic process;carboxylic acid biosynthetic process;carboxylic acid catabolic process;carboxylic acid metabolic process;catabolic process;cellular biosynthetic process;cellular catabolic process;cellular lipid metabolic process;cellular metabolic process;cellular process;dicarboxylic acid catabolic process;dicarboxylic acid metabolic process;fatty acid biosynthetic process;fatty acid metabo…	acid-thiol ligase activity;adenyl nucleotide binding;adenyl ribonucleotide binding;anion binding;ATP binding;ATP-dependent activity;binding;carbohydrate derivative binding;catalytic activity;CoA-ligase activity;fatty acid ligase activity;heterocyclic compound binding;ion binding;ligase activity;ligase activity, forming carbon-sulfur bonds;malonyl-CoA synthetase activity;nucleoside phosphate bindi…	cellular anatomical entity;intracellular membrane-bounded organelle;intracellular organelle;membrane-bounded organelle;mitochondrion;nucleoplasm;organelle		Mitochondrion		8	8	3	13.6	59.932	0	11.206	9	1138000000	0.382795	536;583;367			tr|A0A1D5RMC8|A0A1D5RMC8_MOUSE Malonate--CoA ligase ACSF3, mitochondrial OS=Mus musculus OX=10090 GN=Acsf3 PE=1 SV=1;sp|Q3URE1|ACSF3_MOUSE Malonate--CoA ligase ACSF3, mitochondrial OS=Mus musculus OX=10090 GN=Acsf3 PE=1 SV=2
288	A0A1D5RML2;Q9Z0G0	PDZ domain-containing protein GIPC1	Gipc1	0.0899251	0.180593		15.5911	15.6381	15.9317	15.7809	15.7931	15.3172	16.1073	15.9701	16.2465	15.7446	15.9516	15.2428	15.519	15.2482	15.1893	15.2201	acidic amino acid transport;ameboidal-type cell migration;amide transport;amino acid transport;anterograde trans-synaptic signaling;biological regulation;carboxylic acid transport;cell communication;cell migration;cell motility;cell-cell signaling;cellular localization;cellular macromolecule localization;cellular process;cellular response to chemical stimulus;cellular response to cytokine stimulu…	actin binding;binding;cytoskeletal protein binding;enzyme activator activity;enzyme regulator activity;GTPase activator activity;GTPase regulator activity;identical protein binding;molecular function activator activity;molecular function regulator activity;myosin binding;nucleoside-triphosphatase regulator activity;PDZ domain binding;protein binding;protein domain specific binding;signaling recep…	brush border;cell cortex;cell junction;cell projection;cellular anatomical entity;cluster of actin-based cell projections;cytoplasm;cytoplasmic vesicle;cytosol;dendritic shaft;dendritic spine;endocytic vesicle;exocytic vesicle;glutamatergic synapse;intracellular membrane-bounded organelle;intracellular organelle;intracellular vesicle;membrane;membrane-bounded organelle;neuron projection;neuron sp…		Cytoplasm;Membrane	Peripheral membrane protein	1	1	2	21.5	6.6486	0.00061501	2.291	1	46227000	0.741305	65;333			tr|A0A1D5RML2|A0A1D5RML2_MOUSE PDZ domain-containing protein GIPC1 (Fragment) OS=Mus musculus OX=10090 GN=Gipc1 PE=1 SV=1;sp|Q9Z0G0|GIPC1_MOUSE PDZ domain-containing protein GIPC1 OS=Mus musculus OX=10090 GN=Gipc1 PE=1 SV=1
289	F8VQ28;A0A1D5RMM8;Q8VI36-2;Q8VI36;A0A0J9YV30	Paxillin	Pxn	-0.123406	0.487565		19.9635	20.0419	20.0506	20.3098	19.9441	20.1723	19.9417	20.1031	20.1205	19.9484	20.3872	20.2565	20.0026	20.0334	19.9681	19.9868	ameboidal-type cell migration;anatomical structure morphogenesis;biological regulation;branching morphogenesis of an epithelial tube;cell adhesion;cell junction assembly;cell junction organization;cell migration;cell motility;cell projection assembly;cell projection organization;cell surface receptor signaling pathway;cell-substrate adhesion;cell-substrate junction assembly;cell-substrate junctio…	beta-catenin binding;BH domain binding;BH4 domain binding;binding;cation binding;cell adhesion molecule binding;cytoskeletal protein binding;enzyme binding;integrin binding;ion binding;kinase binding;MAP-kinase scaffold activity;metal ion binding;molecular adaptor activity;neuropilin binding;phosphatase binding;protein binding;protein domain specific binding;protein kinase binding;protein phospha…	actin filament bundle;actomyosin;anchoring junction;cell cortex;cell junction;cell leading edge;cell projection;cell-cell junction;cell-substrate junction;cellular anatomical entity;contractile actin filament bundle;cytoplasm;cytoskeleton;cytosol;focal adhesion;intracellular non-membrane-bounded organelle;intracellular organelle;lamellipodium;membrane;non-membrane-bounded organelle;organelle;plas…	Bacterial invasion of epithelial cells;Chemokine signaling pathway;Focal adhesion;Leukocyte transendothelial migration;Regulation of actin cytoskeleton;VEGF signaling pathway	Cell cortex;Cell junction;Cytoplasm;Cytoskeleton;Focal adhesion		6	6	5	11.3	64.506	0	13.861	6	1441300000	0.578845	591;1062;557;591;424	108;476;479;535;538		tr|F8VQ28|F8VQ28_MOUSE Paxillin OS=Mus musculus OX=10090 GN=Pxn PE=1 SV=1;tr|A0A1D5RMM8|A0A1D5RMM8_MOUSE Paxillin OS=Mus musculus OX=10090 GN=Pxn PE=1 SV=2;sp|Q8VI36-2|PAXI_MOUSE Isoform Alpha of Paxillin OS=Mus musculus OX=10090 GN=Pxn;sp|Q8VI36|PAXI_MOUS
295	A0A1L1SR69;A0A1L1ST61;A0A1L1SV00;Q8R472;Q9JLR9	HIG1 domain family member 1A, mitochondrial	Higd1a	0.160361	0.810481		18.9356	18.6557	18.6706	18.5898	18.6134	18.5776	18.8945	19.2324	19.0265	18.7474	18.8257	18.9256	18.7139	18.3018	18.2611	18.3884	biological regulation;cell communication;cellular component assembly;cellular component organization;cellular component organization or biogenesis;cellular process;cellular response to chemical stimulus;cellular response to decreased oxygen levels;cellular response to external stimulus;cellular response to extracellular stimulus;cellular response to glucose starvation;cellular response to hypoxia…		cellular anatomical entity;intracellular membrane-bounded organelle;intracellular organelle;membrane;membrane-bounded organelle;mitochondrial inner membrane;mitochondrial membrane;mitochondrion;nucleoplasm;nucleus;organelle;organelle inner membrane;organelle membrane;protein-containing complex;respirasome		Mitochondrion inner membrane;Mitochondrion membrane	Multi-pass membrane protein	1	1	5	28.6	6.91	0	183.28	3	699520000	0.443162	63;76;84;99;95			tr|A0A1L1SR69|A0A1L1SR69_MOUSE HIG1 domain family member 1A, mitochondrial (Fragment) OS=Mus musculus OX=10090 GN=Higd1a PE=1 SV=1;tr|A0A1L1ST61|A0A1L1ST61_MOUSE HIG1 domain family member 1A, mitochondrial (Fragment) OS=Mus musculus OX=10090 GN=Higd1a PE=1
296	A0A1L1SRE8;P35951	Low-density lipoprotein receptor	Ldlr	-0.282715	1.01031		19.1653	19.3189	19.3281	19.7461	19.3325	19.582	19.2183	19.3048	19.2503	19.7969	19.6736	19.5221	19.3697	20.3522	20.4131	20.445	alcohol metabolic process;amyloid-beta clearance;amyloid-beta clearance by cellular catabolic process;anatomical structure morphogenesis;artery morphogenesis;behavior;biological regulation;blood vessel morphogenesis;catabolic process;cellular catabolic process;cellular localization;cellular metabolic process;cellular process;cellular response to chemical stimulus;cellular response to fatty acid;c…	amide binding;amyloid-beta binding;binding;calcium ion binding;cargo receptor activity;cation binding;enzyme binding;identical protein binding;ion binding;lipoprotein particle binding;lipoprotein particle receptor activity;low-density lipoprotein particle binding;low-density lipoprotein particle receptor activity;metal ion binding;molecular adaptor activity;peptide binding;protease binding;protei…	apical part of cell;basolateral plasma membrane;bounding membrane of organelle;caveola;cell surface;cellular anatomical entity;clathrin-coated pit;cytoplasmic vesicle;cytoplasmic vesicle membrane;early endosome;endosome;endosome membrane;external side of plasma membrane;extracellular space;Golgi apparatus;intracellular membrane-bounded organelle;intracellular organelle;intracellular vesicle;late …	Bile secretion;Endocytosis;Hepatitis C;Toxoplasmosis	Cell membrane;Clathrin-coated pit;Early endosome;Golgi apparatus;Late endosome;Lysosome;Membrane	Single-pass type I membrane protein	4	4	2	4.9	89.44	0	15.525	5	195690000	0.206575	810;862			tr|A0A1L1SRE8|A0A1L1SRE8_MOUSE Low-density lipoprotein receptor OS=Mus musculus OX=10090 GN=Ldlr PE=1 SV=1;sp|P35951|LDLR_MOUSE Low-density lipoprotein receptor OS=Mus musculus OX=10090 GN=Ldlr PE=1 SV=2
300	A0A1L1SRY8;Q9DCU6;A0A1L1SU24;A0A1L1STN5;A0A1L1SSY9	39S ribosomal protein L4, mitochondrial	Mrpl4	0.168595	1.05906		17.9638	18.0214	17.9701	17.9278	17.6802	17.8416	17.7456	18.2386	18.1699	18.0892	17.7569	17.6616	18.0753	18.1205	18.2425	18.0378	amide biosynthetic process;amide metabolic process;biosynthetic process;cellular biosynthetic process;cellular metabolic process;cellular nitrogen compound biosynthetic process;cellular nitrogen compound metabolic process;cellular process;macromolecule biosynthetic process;macromolecule metabolic process;metabolic process;mitochondrial translation;nitrogen compound metabolic process;organic subst…	structural constituent of ribosome;structural molecule activity	cellular anatomical entity;intracellular membrane-bounded organelle;intracellular non-membrane-bounded organelle;intracellular organelle;large ribosomal subunit;membrane;membrane-bounded organelle;mitochondrial inner membrane;mitochondrial large ribosomal subunit;mitochondrial membrane;mitochondrial protein-containing complex;mitochondrion;non-membrane-bounded organelle;organellar large ribosomal…		Mitochondrion		4	4	5	20.1	24.659	0	11.36	5	988460000	0.403904	219;294;160;172;264			tr|A0A1L1SRY8|A0A1L1SRY8_MOUSE 39S ribosomal protein L4, mitochondrial (Fragment) OS=Mus musculus OX=10090 GN=Mrpl4 PE=1 SV=1;sp|Q9DCU6|RM04_MOUSE 39S ribosomal protein L4, mitochondrial OS=Mus musculus OX=10090 GN=Mrpl4 PE=1 SV=1;tr|A0A1L1SU24|A0A1L1SU24_
301	J3QN87;A0A1L1SSA3;J3QPZ8;Q9CXU9;P48024	Eukaryotic translation initiation factor 1b;Eukaryotic translation initiation factor 1	Eif1;Eif1b	-0.0498155	0.105791		18.1527	17.9457	17.9382	18.1598	17.7592	18.2671	17.8848	17.7131	17.9295	17.9633	18.2616	18.1496	18.2583	17.5206	17.4783	17.5585	biological regulation;cellular component organization;cellular component organization or biogenesis;cellular metabolic process;cellular process;chromatin organization;chromatin remodeling;dosage compensation by inactivation of X chromosome;epigenetic regulation of gene expression;heterochromatin formation;heterochromatin organization;metabolic process;negative regulation of biological process;neg…	binding;nucleic acid binding;organic cyclic compound binding;protein-containing complex binding;ribonucleoprotein complex binding;ribosomal small subunit binding;ribosome binding;RNA binding;translation factor activity, RNA binding;translation initiation factor activity;translation regulator activity;translation regulator activity, nucleic acid binding	cellular anatomical entity;cytoplasm;eukaryotic 43S preinitiation complex;eukaryotic 48S preinitiation complex;intracellular membrane-bounded organelle;intracellular organelle;membrane-bounded organelle;multi-eIF complex;nucleus;organelle;protein-containing complex;ribonucleoprotein complex;translation preinitiation complex	RNA transport			1	1	5	15.6	10.245	0	42.219	5	762870000	0.858135	90;100;110;113;113			tr|J3QN87|J3QN87_MOUSE Eukaryotic translation initiation factor 1 (Fragment) OS=Mus musculus OX=10090 GN=Eif1 PE=3 SV=1;tr|A0A1L1SSA3|A0A1L1SSA3_MOUSE Eukaryotic translation initiation factor 1b (Fragment) OS=Mus musculus OX=10090 GN=Eif1b PE=1 SV=1;tr|J3Q
302	A0A1L1SSA8;Q91XE8	Transmembrane protein 205	Tmem205	0.28917	1.57792		20.9992	20.9973	21.1833	20.6638	20.86	20.7884	21.0522	21.1264	20.9726	20.7893	20.7536	20.9247	20.9413	20.702	20.5962	20.5337			cellular anatomical entity;membrane		Membrane	Multi-pass membrane protein	5	5	2	25.4	19.612	0	110.94	16	16919000000	0.166524	173;189			tr|A0A1L1SSA8|A0A1L1SSA8_MOUSE Transmembrane protein 205 (Fragment) OS=Mus musculus OX=10090 GN=Tmem205 PE=1 SV=1;sp|Q91XE8|TM205_MOUSE Transmembrane protein 205 OS=Mus musculus OX=10090 GN=Tmem205 PE=1 SV=1
303	Q3UDS7;A0A1L1SSF2;Q8VDL4-3;Q8VDL4;Q8VDL4-2	ADP-dependent glucokinase	Adpgk	0.230458	0.707171		15.8649	16.0161	15.8073	15.4337	15.6617	15.9016	16.1375	16.4785	15.4508	15.4567	16.1052	15.3847	16.0198	17.17	17.2627	17.2459	ADP catabolic process;ADP metabolic process;aromatic compound catabolic process;ATP metabolic process;carbohydrate catabolic process;carbohydrate derivative catabolic process;carbohydrate derivative metabolic process;carbohydrate metabolic process;carboxylic acid metabolic process;catabolic process;cellular aromatic compound metabolic process;cellular catabolic process;cellular metabolic process;…	ADP-specific glucokinase activity;binding;catalytic activity;cation binding;ion binding;kinase activity;metal ion binding;phosphotransferase activity, alcohol group as acceptor;transferase activity;transferase activity, transferring phosphorus-containing groups	cellular anatomical entity;endoplasmic reticulum;extracellular region;intracellular membrane-bounded organelle;intracellular organelle;membrane-bounded organelle;organelle	Glycolysis / Gluconeogenesis	Secreted		2	2	5	5.7	53.788	0	18.034	3	310170000	0.30917	495;496;495;496;159			tr|Q3UDS7|Q3UDS7_MOUSE ADP-dependent glucokinase OS=Mus musculus OX=10090 GN=Adpgk PE=1 SV=1;tr|A0A1L1SSF2|A0A1L1SSF2_MOUSE ADP-dependent glucokinase OS=Mus musculus OX=10090 GN=Adpgk PE=1 SV=1;sp|Q8VDL4-3|ADPGK_MOUSE Isoform 3 of ADP-dependent glucokinase
304	F6VG18;A0A1L1SSX7;Q9JHQ5;A0A1L1ST13;F6VTH5	Leucine zipper transcription factor-like protein 1	Lztfl1	-0.197721	1.47952		16.0084	16.1993	16.1007	16.2783	16.3566	16.2666	16.1998	16.1201	16.4091	16.5233	15.8909	16.1228	15.9373	15.6953	15.8111	15.782	biological regulation;cell motility;cellular process;cilium movement;cilium movement involved in cell motility;cilium or flagellum-dependent cell motility;cilium-dependent cell motility;developmental process;developmental process involved in reproduction;flagellated sperm motility;gamete generation;male gamete generation;microtubule-based movement;microtubule-based process;multicellular organisma…	BBSome binding;binding;identical protein binding;protein binding;protein-containing complex binding	cell projection;cellular anatomical entity;cilium;cytoplasm;cytosol;manchette;membrane-bounded organelle;organelle;plasma membrane bounded cell projection		Cytoplasm		3	3	5	14.7	24.913	0	5.6133	4	153540000	0.314346	218;290;299;207;235			tr|F6VG18|F6VG18_MOUSE Leucine zipper transcription factor-like protein 1 (Fragment) OS=Mus musculus OX=10090 GN=Lztfl1 PE=1 SV=1;tr|A0A1L1SSX7|A0A1L1SSX7_MOUSE Leucine zipper transcription factor-like protein 1 (Fragment) OS=Mus musculus OX=10090 GN=Lztfl
305	Q45VK5;A0A1L1STE4;Q9Z1X4-2;Q9Z1X4;Q9Z1X4-3;A0A1L1SU19;A0A1L1SQR7	Interleukin enhancer-binding factor 3	Ilf3	0.0676448	0.153643		17.9148	18.0422	18.0439	17.8346	18.2434	17.7199	18.225	18.3426	18.1625	18.1171	17.8252	18.2733	18.1677	18.4611	18.4459	18.528	biological process involved in interspecies interaction between organisms;biological regulation;cellular metabolic process;cellular process;defense response;defense response to other organism;defense response to symbiont;defense response to virus;macromolecule metabolic process;macromolecule modification;metabolic process;negative regulation of amide metabolic process;negative regulation of biolo…	binding;DNA binding;double-stranded RNA binding;enzyme binding;exogenous protein binding;mRNA 3'-UTR AU-rich region binding;mRNA 3'-UTR binding;mRNA binding;nucleic acid binding;organic cyclic compound binding;protein binding;RNA binding;single-stranded RNA binding;virus receptor activity	cellular anatomical entity;cytoplasm;intracellular membrane-bounded organelle;intracellular non-membrane-bounded organelle;intracellular organelle;membrane-bounded organelle;mitochondrion;non-membrane-bounded organelle;nucleolus;nucleoplasm;nucleus;organelle;protein-containing complex;ribonucleoprotein complex		Cytoplasm;Nucleolus;Nucleus		3	3	7	5	76.347	0	9.7004	5	210160000	0.799074	703;908;716;898;911;126;177			tr|Q45VK5|Q45VK5_MOUSE Interleukin enhancer-binding factor 3 OS=Mus musculus OX=10090 GN=Ilf3 PE=1 SV=1;tr|A0A1L1STE4|A0A1L1STE4_MOUSE Interleukin enhancer-binding factor 3 OS=Mus musculus OX=10090 GN=Ilf3 PE=1 SV=1;sp|Q9Z1X4-2|ILF3_MOUSE Isoform 2 of Inte
306	A0A1L1STE6;Q9D6R2;Q9D6R2-2	Isocitrate dehydrogenase [NAD] subunit alpha, mitochondrial	Idh3a	0.083655	0.576225		21.4528	21.4501	21.4101	21.2541	21.4709	21.3371	21.3929	21.3529	21.3766	21.231	21.3656	21.3854	21.3314	21.5393	21.567	21.5265	2-oxoglutarate metabolic process;alcohol metabolic process;carboxylic acid metabolic process;cellular aromatic compound metabolic process;cellular metabolic process;cellular nitrogen compound metabolic process;cellular process;dicarboxylic acid metabolic process;heterocycle metabolic process;isocitrate metabolic process;metabolic process;NAD metabolic process;NADH metabolic process;nicotinamide n…	adenyl nucleotide binding;binding;catalytic activity;cation binding;heterocyclic compound binding;ion binding;isocitrate dehydrogenase (NAD+) activity;isocitrate dehydrogenase [NAD(P)+] activity;magnesium ion binding;metal ion binding;NAD binding;nucleoside phosphate binding;nucleotide binding;organic cyclic compound binding;oxidoreductase activity;oxidoreductase activity, acting on CH-OH group o…	catalytic complex;cellular anatomical entity;intracellular membrane-bounded organelle;intracellular organelle;isocitrate dehydrogenase complex (NAD+);membrane-bounded organelle;mitochondrial isocitrate dehydrogenase complex (NAD+);mitochondrial protein-containing complex;mitochondrial tricarboxylic acid cycle enzyme complex;mitochondrion;myelin sheath;organelle;oxidoreductase complex;protein-cont…	Citrate cycle (TCA cycle)	Mitochondrion		10	10	3	24	41.52	0	34.917	16	9335900000	0.70025	384;366;288	240;349;369;377		tr|A0A1L1STE6|A0A1L1STE6_MOUSE Isocitrate dehydrogenase [NAD] subunit, mitochondrial OS=Mus musculus OX=10090 GN=Idh3a PE=1 SV=1;sp|Q9D6R2|IDH3A_MOUSE Isocitrate dehydrogenase [NAD] subunit alpha, mitochondrial OS=Mus musculus OX=10090 GN=Idh3a PE=1 SV=1;s
307	A0A1N9M4K1;A0A1L1SU77;P70665-2;P70665;P70665-3	Sialate O-acetylesterase;Sialate O-acetylesterase small subunit;Sialate O-acetylesterase large subunit	Siae	0.0031325	0.0108012		19.2895	19.2885	19.093	19.152	19.1495	19.3602	19.0335	19.2006	18.8441	19.3405	19.0587	19.088	18.9509	18.7985	18.9272	18.7848	biological regulation;carbohydrate metabolic process;metabolic process;organic substance metabolic process;primary metabolic process;regulation of biological process;regulation of immune system process	acetylesterase activity;carboxylic ester hydrolase activity;catalytic activity;hydrolase activity;hydrolase activity, acting on ester bonds;short-chain carboxylesterase activity;sialate 4-O-acetylesterase activity;sialate 9-O-acetylesterase activity;sialate O-acetylesterase activity	cellular anatomical entity;intracellular membrane-bounded organelle;intracellular organelle;lysosome;lytic vacuole;membrane-bounded organelle;organelle;vacuole		Cytoplasm;Lysosome		2	2	5	4.7	53.172	0	4.2658	4	222360000	0.990565	469;506;444;541;390		397;398	tr|A0A1N9M4K1|A0A1N9M4K1_MOUSE Sialate O-acetylesterase OS=Mus musculus OX=10090 GN=Siae PE=1 SV=1;tr|A0A1L1SU77|A0A1L1SU77_MOUSE Sialate O-acetylesterase OS=Mus musculus OX=10090 GN=Siae PE=1 SV=1;sp|P70665-2|SIAE_MOUSE Isoform 2 of Sialate O-acetylestera
308	Q9D1F9;A0A1L1SUI3	Solute carrier family 37 (Glucose-6-phosphate transporter), member 4	Slc37a4	0.0946147	0.673985		20.0887	20.1965	20.2051	19.9922	20.0474	20.1669	20.1383	20.2066	20.0752	20.0361	20.0299	20.0625	20.0736	19.5154	19.3585	19.2894	acylglycerol metabolic process;anatomical structure development;biological regulation;biosynthetic process;calcium ion homeostasis;carbohydrate biosynthetic process;carbohydrate derivative transport;carbohydrate homeostasis;carbohydrate metabolic process;carboxylic acid metabolic process;cell chemotaxis;cell development;cell differentiation;cell migration;cell motility;cellular developmental proc…	active transmembrane transporter activity;antiporter activity;carbohydrate derivative transmembrane transporter activity;glucose 6-phosphate:inorganic phosphate antiporter activity;glucose-6-phosphate transmembrane transporter activity;hexose phosphate transmembrane transporter activity;hexose-phosphate:inorganic phosphate antiporter activity;inorganic anion transmembrane transporter activity;ino…	cellular anatomical entity;endoplasmic reticulum membrane;membrane;organelle membrane	Carbohydrate digestion and absorption			2	2	2	4.2	46.063	0.0006248	2.4851	4	4912400000	0.656535	429;450			tr|Q9D1F9|Q9D1F9_MOUSE Solute carrier family 37 (Glucose-6-phosphate transporter), member 4 OS=Mus musculus OX=10090 GN=Slc37a4 PE=1 SV=1;tr|A0A1L1SUI3|A0A1L1SUI3_MOUSE Solute carrier family 37 (glucose-6-phosphate transporter), member 4 OS=Mus musculus OX
309	A0A1L1SV25;P57780;A0A1L1SVJ6;E9Q2W9;D3Z0L8;D3Z761;Q91ZE6;E9PX29	Alpha-actinin-4	Actn4	-0.129702	0.55436		22.8532	22.9139	23.1046	23.1267	22.9494	23.1847	22.8927	22.9909	22.9699	23.0673	23.1526	22.9889	23.0885	24.1741	24.2569	24.1787	actin cytoskeleton organization;actin filament bundle assembly;actin filament bundle organization;actin filament capping;actin filament organization;actin filament-based movement;actin filament-based process;actin filament-based transport;adult behavior;adult locomotory behavior;adult walking behavior;ameboidal-type cell migration;anatomical structure development;anatomical structure morphogenesi…	actin binding;actin filament binding;ankyrin binding;binding;calcium ion binding;carbohydrate derivative binding;cation binding;chromatin binding;chromatin DNA binding;cytoskeletal protein binding;DNA binding;DNA-binding transcription factor binding;double-stranded DNA binding;enzyme binding;heterocyclic compound binding;identical protein binding;ion binding;lipid binding;metal ion binding;nuclea…	actin cytoskeleton;actin filament;actin filament bundle;actomyosin;anchoring junction;axon;axon hillock;axon initial segment;cell body;cell body fiber;cell junction;cell projection;cell-cell contact zone;cell-cell junction;cell-substrate junction;cellular anatomical entity;contractile actin filament bundle;cortical actin cytoskeleton;cortical cytoskeleton;cytoplasm;cytoskeleton;focal adhesion;int…	Adherens junction;Amoebiasis;Arrhythmogenic right ventricular cardiomyopathy (ARVC);Focal adhesion;Leukocyte transendothelial migration;Regulation of actin cytoskeleton;Systemic lupus erythematosus;Tight junction	Cell junction;Cytoplasm;Cytoskeleton;Nucleus;Stress fiber		33	24	8	35	107.11	0	323.31	88	39286000000	0.553426	932;912;323;518;206;133;2555;2561	352;900		tr|A0A1L1SV25|A0A1L1SV25_MOUSE Alpha-actinin-4 OS=Mus musculus OX=10090 GN=Actn4 PE=1 SV=1;sp|P57780|ACTN4_MOUSE Alpha-actinin-4 OS=Mus musculus OX=10090 GN=Actn4 PE=1 SV=1
310	A0A1L1SV73;Q8BY87-2;Q8BY87	Ubiquitin carboxyl-terminal hydrolase 47	Usp47	0.0623976	0.497426		19.9488	19.8934	20.056	19.882	19.957	19.872	20.1692	19.966	20.139	19.8994	19.8661	19.8141	19.8862	19.4191	19.2966	19.3804	apoptotic signaling pathway;base-excision repair;biological regulation;cellular aromatic compound metabolic process;cellular metabolic process;cellular nitrogen compound metabolic process;cellular process;cellular response to abiotic stimulus;cellular response to environmental stimulus;cellular response to light stimulus;cellular response to radiation;cellular response to stimulus;cellular respon…	binding;catalytic activity;catalytic activity, acting on a protein;cysteine-type deubiquitinase activity;cysteine-type peptidase activity;deubiquitinase activity;hydrolase activity;peptidase activity;protein binding;protein domain specific binding;ubiquitin-like protein peptidase activity;WD40-repeat domain binding	catalytic complex;cellular anatomical entity;cullin-RING ubiquitin ligase complex;cytoplasm;cytosol;intracellular membrane-bounded organelle;intracellular organelle;intracellular protein-containing complex;membrane-bounded organelle;nucleus;organelle;protein-containing complex;SCF ubiquitin ligase complex;transferase complex;ubiquitin ligase complex		Cytoplasm		7	7	3	6.1	157.15	0	89.116	13	902600000	0.778264	1376;1356;1376			tr|A0A1L1SV73|A0A1L1SV73_MOUSE Ubiquitin carboxyl-terminal hydrolase 47 OS=Mus musculus OX=10090 GN=Usp47 PE=1 SV=1;sp|Q8BY87-2|UBP47_MOUSE Isoform 2 of Ubiquitin carboxyl-terminal hydrolase 47 OS=Mus musculus OX=10090 GN=Usp47;sp|Q8BY87|UBP47_MOUSE Ubiqui
311	A0A1L1SVK0;Q61206;A0A1L1SRD0;A0A1L1SQV7	Platelet-activating factor acetylhydrolase IB subunit beta	Pafah1b2	-0.609866	2.62307		19.6142	19.6387	19.6973	20.225	20.1323	20.4226	19.6406	19.457	19.6331	20.2584	20.3016	19.6513	19.7983	19.6092	19.5892	19.7394	biological regulation;catabolic process;developmental process;developmental process involved in reproduction;gamete generation;lipid catabolic process;lipid metabolic process;male gamete generation;metabolic process;multicellular organismal reproductive process;organic substance catabolic process;organic substance metabolic process;positive regulation of autophagy;positive regulation of biologica…	1-alkyl-2-acetylglycerophosphocholine esterase activity;acetyltransferase activity;acyltransferase activity;acyltransferase activity, transferring groups other than amino-acyl groups;binding;carboxylic ester hydrolase activity;catalytic activity;hydrolase activity;hydrolase activity, acting on ester bonds;identical protein binding;platelet-activating factor acetyltransferase activity;protein bind…	1-alkyl-2-acetylglycerophosphocholine esterase complex;catalytic complex;cellular anatomical entity;cytoplasm;cytosol;fibrillar center;intracellular non-membrane-bounded organelle;intracellular organelle;membrane;non-membrane-bounded organelle;nucleolus;organelle;plasma membrane;protein-containing complex	Ether lipid metabolism	Cytoplasm		3	3	4	10.7	22.056	0	4.4447	7	979780000	0.018069	197;229;97;107			tr|A0A1L1SVK0|A0A1L1SVK0_MOUSE Platelet-activating factor acetylhydrolase IB subunit alpha2 (Fragment) OS=Mus musculus OX=10090 GN=Pafah1b2 PE=1 SV=1;sp|Q61206|PA1B2_MOUSE Platelet-activating factor acetylhydrolase IB subunit alpha2 OS=Mus musculus OX=1009
312	A0A1W2P6F6;A0A1W2P7Q9;Q60605-2;Q60605;A0A1W2P6G5	Myosin light polypeptide 6	Myl6	-0.409231	1.30069		20.608	20.6004	20.8858	21.245	20.8818	21.1951	20.6864	20.6659	20.8369	21.2946	21.2469	21.0861	21.0171	21.9996	22.0618	22.1211	actin filament-based movement;actin filament-based process;actin-mediated cell contraction;actin-myosin filament sliding;anatomical structure development;cellular process;developmental process;multicellular organismal process;muscle contraction;muscle filament sliding;muscle system process;muscle tissue development;skeletal muscle tissue development;system process;tissue development	ATP-dependent activity;binding;calcium ion binding;cation binding;cytoskeletal motor activity;ion binding;metal ion binding;microfilament motor activity;structural constituent of muscle;structural molecule activity	brush border;cellular anatomical entity;cluster of actin-based cell projections;myosin complex;myosin II complex;protein-containing complex;unconventional myosin complex	Vascular smooth muscle contraction			7	6	5	42.1	17.005	0	176.91	14	13495000000	0.0914494	152;158;151;151;139	2	2	tr|A0A1W2P6F6|A0A1W2P6F6_MOUSE Myosin light polypeptide 6 OS=Mus musculus OX=10090 GN=Myl6 PE=1 SV=1;tr|A0A1W2P7Q9|A0A1W2P7Q9_MOUSE Myosin light polypeptide 6 OS=Mus musculus OX=10090 GN=Myl6 PE=1 SV=1;sp|Q60605-2|MYL6_MOUSE Isoform Smooth muscle of Myosin
313	A0A1W2P6P1;Q8BJU0-2;Q8BJU0;A0A1W2P7I5	Small glutamine-rich tetratricopeptide repeat-containing protein alpha	Sgta	0.0926126	0.703436		18.2789	18.1427	18.2089	18.0382	18.1955	18.119	17.8477	18.3616	18.1636	18.163	18.6753	17.9405	18.2861	17.4148	17.4876	17.4991	biological regulation;catabolic process;cellular component assembly;cellular component organization;cellular component organization or biogenesis;cellular localization;cellular macromolecule localization;cellular process;cellular response to stimulus;cellular response to stress;chaperone-mediated protein folding;ERAD pathway;establishment of localization;establishment of protein localization;esta…	BAT3 complex binding;binding;identical protein binding;molecular adaptor activity;protein binding;protein dimerization activity;protein heterodimerization activity;protein homodimerization activity;protein self-association;protein-containing complex binding	cellular anatomical entity;cytoplasm;cytosol;ER membrane insertion complex;extrinsic component of membrane;extrinsic component of organelle membrane;extrinsic component of synaptic vesicle membrane;intracellular membrane-bounded organelle;intracellular organelle;membrane;membrane-bounded organelle;nucleus;organelle;presynapse;protein-containing complex;TRC complex		Cytoplasm;Nucleus		4	4	4	20.4	23.214	0	11.066	9	266160000	0.662241	211;314;315;166			tr|A0A1W2P6P1|A0A1W2P6P1_MOUSE Small glutamine-rich tetratricopeptide repeat-containing protein alpha (Fragment) OS=Mus musculus OX=10090 GN=Sgta PE=1 SV=1;sp|Q8BJU0-2|SGTA_MOUSE Isoform 2 of Small glutamine-rich tetratricopeptide repeat-containing protein
314	Q91ZV0;H3BL19;H3BJS0;H3BKH2;E9Q3S2;H3BK48;H3BJI6;H3BJ71;A0A1W2P711;Q91ZV0-3;H3BKL6;H3BK44;E9PY90;H3BJS5;H3BJ35;H3BJY7;H3BJ84	Melanoma inhibitory activity protein 2	Mia2;Ctage5	0.0893764	1.21898		21.4806	21.4601	21.4268	21.3245	21.4262	21.3486	21.5325	21.5333	21.4631	21.4644	21.269	21.4129	21.3727	21.1616	21.0713	21.1864	acylglycerol homeostasis;cellular localization;cellular macromolecule localization;cellular process;chemical homeostasis;cholesterol homeostasis;endoplasmic reticulum to Golgi vesicle-mediated transport;establishment of localization;establishment of localization in cell;establishment of protein localization;establishment of protein localization to extracellular region;export from cell;Golgi vesic…	cargo receptor activity	cellular anatomical entity;endoplasmic reticulum;endoplasmic reticulum exit site;endoplasmic reticulum membrane;intracellular membrane-bounded organelle;intracellular organelle;membrane;membrane-bounded organelle;organelle;organelle membrane		Endoplasmic reticulum membrane	Single-pass membrane protein	12	12	17	8.7	156.46	0	36.351	23	4608500000	0.658701	1396;725;805;796;794;785;753;514;1397;777;701;761;772;269;147;185;136			sp|Q91ZV0|MIA2_MOUSE Melanoma inhibitory activity protein 2 OS=Mus musculus OX=10090 GN=Mia2 PE=1 SV=3;tr|H3BL19|H3BL19_MOUSE Melanoma inhibitory activity protein 2 OS=Mus musculus OX=10090 GN=Mia2 PE=1 SV=1;tr|H3BJS0|H3BJS0_MOUSE Melanoma inhibitory activ
315	A0A1W2P727;A0A1W2P8E1;Q8BU33-3;Q8BU33-2;Q8BU33;A0A1W2P8D6;A0A1W2P6L8;A0A1W2P6P8;A0A1W2P6Y9	Acetolactate synthase-like protein	Ilvbl	-0.0618413	0.234721		20.1155	20.1162	20.0644	19.9846	20.3383	20.1586	19.9316	19.9556	20.0662	20.1096	20.2229	20.1222	20.1193	20.5303	20.6157	20.5892	alpha-amino acid biosynthetic process;alpha-amino acid metabolic process;amino acid biosynthetic process;amino acid metabolic process;biosynthetic process;branched-chain amino acid biosynthetic process;branched-chain amino acid metabolic process;carboxylic acid biosynthetic process;carboxylic acid catabolic process;carboxylic acid metabolic process;catabolic process;cellular biosynthetic process;…	acetolactate synthase activity;anion binding;binding;catalytic activity;cation binding;flavin adenine dinucleotide binding;heterocyclic compound binding;ion binding;lyase activity;magnesium ion binding;metal ion binding;nucleoside phosphate binding;nucleotide binding;organic cyclic compound binding;quaternary ammonium group binding;small molecule binding;sulfur compound binding;thiamine pyrophosp…	acetolactate synthase complex;catalytic complex;cellular anatomical entity;endoplasmic reticulum membrane;membrane;organelle membrane;protein-containing complex;transferase complex		Membrane	Single-pass membrane protein	6	6	9	16.2	57.377	0	57.433	19	398480000	0.797204	531;596;401;416;632;328;125;63;79			tr|A0A1W2P727|A0A1W2P727_MOUSE 2-hydroxyacyl-CoA lyase 2 OS=Mus musculus OX=10090 GN=Ilvbl PE=1 SV=1;tr|A0A1W2P8E1|A0A1W2P8E1_MOUSE 2-hydroxyacyl-CoA lyase 2 OS=Mus musculus OX=10090 GN=Ilvbl PE=1 SV=1;sp|Q8BU33-3|HACL2_MOUSE Isoform 3 of 2-hydroxyacyl-CoA
316	A0A1W2P750;Q9DBR7-2;Q9DBR7	Protein phosphatase 1 regulatory subunit 12A	Ppp1r12a	0.00912857	0.015533		17.1848	17.1885	16.8321	17.0217	16.812	17.3444	17.2572	17.0603	16.9328	16.9379	17.3526	16.896	17.2701	16.7375	16.6539	16.5781	biological regulation;cell cycle;cell cycle process;cellular component organization;cellular component organization or biogenesis;cellular process;cellular response to chemical stimulus;cellular response to stimulus;cellular response to xenobiotic stimulus;centrosome cycle;microtubule organizing center organization;microtubule-based process;mitotic cell cycle;negative regulation of catalytic acti…	14-3-3 protein binding;binding;catalytic activity;catalytic activity, acting on a protein;enzyme binding;enzyme inhibitor activity;enzyme regulator activity;hydrolase activity;hydrolase activity, acting on ester bonds;kinase binding;molecular function inhibitor activity;molecular function regulator activity;phosphatase activity;phosphatase regulator activity;phosphoprotein phosphatase activity;ph…	A band;actin cytoskeleton;catalytic complex;cellular anatomical entity;centrosome;contractile fiber;cytoplasm;cytoskeleton;cytosol;intracellular non-membrane-bounded organelle;intracellular organelle;kinetochore;membrane;microtubule organizing center;non-membrane-bounded organelle;nucleolus;organelle;phosphatase complex;plasma membrane;protein phosphatase type 1 complex;protein serine/threonine p…	Focal adhesion;Long-term potentiation;Regulation of actin cytoskeleton;Vascular smooth muscle contraction	Cytoplasm;Cytoskeleton;Stress fiber		4	3	3	8.9	57.918	0	24.811	3	295090000	0.973874	506;1004;1029			tr|A0A1W2P750|A0A1W2P750_MOUSE Protein phosphatase 1 regulatory subunit 12A (Fragment) OS=Mus musculus OX=10090 GN=Ppp1r12a PE=1 SV=1;sp|Q9DBR7-2|MYPT1_MOUSE Isoform 2 of Protein phosphatase 1 regulatory subunit 12A OS=Mus musculus OX=10090 GN=Ppp1r12a;sp|
317	A0A1W2P756;P62075;A0A1W2P7H2	Mitochondrial import inner membrane translocase subunit Tim13	Timm13	0.0454394	0.208156		20.1044	20.2875	20.2905	20.1251	20.2978	20.1231	20.2576	20.2126	20.3513	20.2725	20.2968	20.1086	20.1703	21.147	21.2533	21.2113	cellular component organization;cellular component organization or biogenesis;cellular localization;cellular macromolecule localization;cellular process;establishment of localization;establishment of localization in cell;establishment of protein localization;establishment of protein localization to membrane;establishment of protein localization to mitochondrial membrane;establishment of protein l…	binding;cation binding;ion binding;metal ion binding	cellular anatomical entity;fibrillar center;intracellular membrane-bounded organelle;intracellular organelle;membrane;membrane-bounded organelle;mitochondrial inner membrane;mitochondrial intermembrane space protein transporter complex;mitochondrial membrane;mitochondrial protein-containing complex;mitochondrion;organelle;organelle inner membrane;organelle membrane;protein-containing complex;tran…		Mitochondrion inner membrane	Peripheral membrane protein	3	3	3	54.7	7.8048	0	137.03	21	6082900000	0.851122	75;95;80			tr|A0A1W2P756|A0A1W2P756_MOUSE Mitochondrial import inner membrane translocase subunit Tim13 OS=Mus musculus OX=10090 GN=Timm13 PE=1 SV=1;sp|P62075|TIM13_MOUSE Mitochondrial import inner membrane translocase subunit Tim13 OS=Mus musculus OX=10090 GN=Timm13
318	A0A1W2P768;P84228;P68433;A0A8I4SYN6	Histone H3.2;Histone H3.1	Hist1h3b;Hist1h3a	-0.8656	2.71832	+	18.9785	18.9812	19.1599	19.8971	19.7313	20.088	19.1119	19.0762	19.0715	19.9602	20.2286	19.4414	19.6331	19.4007	19.2815	19.2583	biological regulation;biosynthetic process;cellular biosynthetic process;cellular component assembly;cellular component organization;cellular component organization or biogenesis;cellular metabolic process;cellular process;chromatin organization;chromatin remodeling;epigenetic regulation of gene expression;gene expression;macromolecule biosynthetic process;macromolecule metabolic process;metaboli…	binding;chromatin binding;DNA binding;nucleic acid binding;organic cyclic compound binding;protein binding;protein dimerization activity;protein heterodimerization activity;protein-containing complex binding;structural constituent of chromatin;structural molecule activity	cellular anatomical entity;chromatin;intracellular membrane-bounded organelle;intracellular organelle;membrane-bounded organelle;nucleoplasm;nucleosome;nucleus;organelle;protein-containing complex;protein-DNA complex	Systemic lupus erythematosus	Chromosome;Nucleus		10	2	4	29.3	20.246	0	35.7	5	2379500000	0.00315789	181;136;136;136			tr|A0A1W2P768|A0A1W2P768_MOUSE Histone H3.2 OS=Mus musculus OX=10090 GN=H3c14 PE=1 SV=1;sp|P84228|H32_MOUSE Histone H3.2 OS=Mus musculus OX=10090 GN=H3c15 PE=1 SV=2;sp|P68433|H31_MOUSE Histone H3.1 OS=Mus musculus OX=10090 GN=H3c11 PE=1 SV=2;tr|A0A8I4SYN6|
319	Q6ZWZ6;F7AEH4;A0A1W2P7A1;P63323;A0A1W2P810	40S ribosomal protein S12	Rps12	-0.0704397	0.577985		19.8673	19.7909	19.8322	19.8237	19.8847	19.9933	19.8874	19.7676	19.824	19.8302	19.9805	19.8687	19.8405	19.8335	20.0789	20.0864	amide biosynthetic process;amide metabolic process;biological regulation;biosynthetic process;cellular biosynthetic process;cellular component biogenesis;cellular component organization or biogenesis;cellular metabolic process;cellular nitrogen compound biosynthetic process;cellular nitrogen compound metabolic process;cellular process;cytoplasmic translation;macromolecule biosynthetic process;mac…	structural constituent of ribosome;structural molecule activity	cell junction;cellular anatomical entity;cytoplasm;cytosol;cytosolic large ribosomal subunit;cytosolic ribosome;cytosolic small ribosomal subunit;Golgi apparatus;intracellular membrane-bounded organelle;intracellular non-membrane-bounded organelle;intracellular organelle;large ribosomal subunit;membrane-bounded organelle;non-membrane-bounded organelle;nucleolus;organelle;postsynapse;preribosome;p…	Ribosome	Cytoplasm		7	7	5	53.8	14.515	0	33.463	6	5271500000	0.748323	132;137;148;132;48	69;92;106;108	50;56;69;106;108	tr|Q6ZWZ6|Q6ZWZ6_MOUSE 40S ribosomal protein S12 OS=Mus musculus OX=10090 GN=Rps12 PE=1 SV=1;tr|F7AEH4|F7AEH4_MOUSE 40S ribosomal protein S12 OS=Mus musculus OX=10090 GN=Rps12 PE=1 SV=1;tr|A0A1W2P7A1|A0A1W2P7A1_MOUSE 40S ribosomal protein S12 OS=Mus muscul
320	A0A1W2P7J9;Q61133	Glutathione S-transferase theta-2	Gstt2	0.42569	1.3644		18.3285	18.62	18.1491	18.0331	17.9215	17.8659	18.4058	18.4361	18.7236	18.3289	17.8747	17.9953	17.9851	18.1329	17.9585	18.0241	cellular process;cellular response to chemical stimulus;cellular response to cytokine stimulus;cellular response to leukemia inhibitory factor;cellular response to organic substance;cellular response to stimulus;glutathione metabolic process;metabolic process;organic substance metabolic process;response to chemical;response to cytokine;response to leukemia inhibitory factor;response to organic su…	antioxidant activity;catalytic activity;glutathione peroxidase activity;glutathione transferase activity;oxidoreductase activity;oxidoreductase activity, acting on peroxide as acceptor;peroxidase activity;transferase activity;transferase activity, transferring alkyl or aryl (other than methyl) groups	cellular anatomical entity;cytoplasm;cytosol;intracellular membrane-bounded organelle;intracellular organelle;membrane-bounded organelle;nucleoplasm;nucleus;organelle	Drug metabolism - cytochrome P450;Glutathione metabolism;Metabolism of xenobiotics by cytochrome P450	Cytoplasm;Nucleus		3	2	2	17.6	20.733	0	35.702	7	1516000000	0.0797983	182;244			tr|A0A1W2P7J9|A0A1W2P7J9_MOUSE Glutathione S-transferase theta-2 (Fragment) OS=Mus musculus OX=10090 GN=Gstt2 PE=1 SV=1;sp|Q61133|GSTT2_MOUSE Glutathione S-transferase theta-2 OS=Mus musculus OX=10090 GN=Gstt2 PE=1 SV=4
322	A0A1W2P7R5;A0A1W2P7P6;Q91W52;Q91W52-2;A0A1W2P7Q0	Transmembrane protein 19	Tmem19	0.919856	3.97351	+	21.1729	20.9743	21.0798	20.1439	20.1911	20.1326	21.1129	20.9553	21.0187	20.2452	19.9358	20.6713	20.6743	20.6643	20.6647	20.5852			cellular anatomical entity;membrane		Membrane	Multi-pass membrane protein	2	2	5	8.5	25.162	0	45.478	6	2049800000	0.00367059	236;302;336;351;159			tr|A0A1W2P7R5|A0A1W2P7R5_MOUSE Transmembrane protein 19 OS=Mus musculus OX=10090 GN=Tmem19 PE=1 SV=1;tr|A0A1W2P7P6|A0A1W2P7P6_MOUSE Transmembrane protein 19 OS=Mus musculus OX=10090 GN=Tmem19 PE=1 SV=1;sp|Q91W52|TMM19_MOUSE Transmembrane protein 19 OS=Mus
326	Q9WV98;A0A1Y7VIZ6;A0A1Y7VL11	Mitochondrial import inner membrane translocase subunit Tim9	Timm9	0.326498	1.1784		19.7276	19.9059	19.9048	19.2979	19.5713	19.6897	20.0117	19.8266	19.7777	19.562	19.6034	19.7434	19.6064	19.1296	18.906	18.8617	cellular component organization;cellular component organization or biogenesis;cellular localization;cellular macromolecule localization;cellular process;establishment of localization;establishment of localization in cell;establishment of protein localization;establishment of protein localization to membrane;establishment of protein localization to mitochondrial membrane;establishment of protein l…	binding;cation binding;identical protein binding;ion binding;membrane insertase activity;metal ion binding;molecular carrier activity;protein binding;protein carrier chaperone;protein dimerization activity;protein homodimerization activity;protein-folding chaperone binding	cellular anatomical entity;inner mitochondrial membrane protein complex;intracellular membrane-bounded organelle;intracellular organelle;intracellular organelle lumen;membrane;membrane protein complex;membrane-bounded organelle;membrane-enclosed lumen;mitochondrial inner membrane;mitochondrial intermembrane space;mitochondrial intermembrane space protein transporter complex;mitochondrial membrane…		Mitochondrion inner membrane	Peripheral membrane protein	2	2	3	21.3	10.344	0	3.6884	6	1781500000	0.14854	89;61;46			sp|Q9WV98|TIM9_MOUSE Mitochondrial import inner membrane translocase subunit Tim9 OS=Mus musculus OX=10090 GN=Timm9 PE=1 SV=1;tr|A0A1Y7VIZ6|A0A1Y7VIZ6_MOUSE Mitochondrial import inner membrane translocase subunit Tim9 OS=Mus musculus OX=10090 GN=Timm9 PE=1
327	A0A1Y7VJ48;P48428	Tubulin-specific chaperone A	Tbca	-0.19972	0.675991		18.3434	18.1744	18.4054	18.6077	18.2779	18.6367	18.6081	18.4332	18.258	18.6165	18.2886	18.3856	18.1368	18.6555	18.5676	18.6011	cellular component assembly;cellular component organization;cellular component organization or biogenesis;cellular process;post-chaperonin tubulin folding pathway;protein folding;protein-containing complex assembly;protein-containing complex organization;tubulin complex assembly	beta-tubulin binding;binding;cytoskeletal protein binding;protein binding;tubulin binding	cellular anatomical entity;cytoplasm;cytoskeleton;intracellular non-membrane-bounded organelle;intracellular organelle;microtubule;microtubule cytoskeleton;non-membrane-bounded organelle;nucleolus;organelle;polymeric cytoskeletal fiber;supramolecular complex;supramolecular fiber;supramolecular polymer		Cytoplasm;Cytoskeleton		5	5	2	51.2	9.9271	0	11.084	7	1124800000	0.366187	84;108		43	tr|A0A1Y7VJ48|A0A1Y7VJ48_MOUSE Tubulin-specific chaperone A OS=Mus musculus OX=10090 GN=Tbca PE=1 SV=1;sp|P48428|TBCA_MOUSE Tubulin-specific chaperone A OS=Mus musculus OX=10090 GN=Tbca PE=1 SV=3
328	A0A1Y7VJM4;Q8R2E9	ERO1-like protein beta	Ero1lb	0.367309	1.07525		17.7316	17.9349	18.0189	17.3126	17.7796	17.4912	17.0506	17.9287	18.0534	17.8652	17.6822	17.781	17.7117	17.9437	18.0318	17.9983	amide metabolic process;biological regulation;carbohydrate homeostasis;cell redox homeostasis;cellular component organization;cellular component organization or biogenesis;cellular homeostasis;cellular localization;cellular process;chemical homeostasis;endoplasmic reticulum to Golgi vesicle-mediated transport;establishment of localization;establishment of localization in cell;external encapsulati…	anion binding;binding;catalytic activity;catalytic activity, acting on a protein;disulfide oxidoreductase activity;FAD binding;flavin adenine dinucleotide binding;heterocyclic compound binding;ion binding;nucleoside phosphate binding;nucleotide binding;organic cyclic compound binding;oxidoreductase activity;oxidoreductase activity, acting on a sulfur group of donors;oxidoreductase activity, actin…	cellular anatomical entity;endoplasmic reticulum lumen;endoplasmic reticulum membrane;intracellular organelle lumen;membrane;membrane-enclosed lumen;organelle lumen;organelle membrane	Protein processing in endoplasmic reticulum	Endoplasmic reticulum membrane	Peripheral membrane protein	1	1	2	2.5	55.259	0	20.101	4	177510000	0.128235	485;467			tr|A0A1Y7VJM4|A0A1Y7VJM4_MOUSE ERO1-like protein beta OS=Mus musculus OX=10090 GN=Ero1b PE=1 SV=1;sp|Q8R2E9|ERO1B_MOUSE ERO1-like protein beta OS=Mus musculus OX=10090 GN=Ero1b PE=1 SV=1
329	A0A1Y7VJZ2;Q9WVL0;A0A1Y7VNC1	Maleylacetoacetate isomerase	Gstz1	0.379192	2.46639		23.5995	23.4747	23.6393	23.2481	23.2018	23.126	23.7215	23.5191	23.6079	23.3637	22.9981	23.369	23.3068	23.2669	23.2877	23.3023	alpha-amino acid catabolic process;alpha-amino acid metabolic process;amino acid catabolic process;amino acid metabolic process;aromatic amino acid family catabolic process;aromatic amino acid metabolic process;aromatic compound catabolic process;carboxylic acid catabolic process;carboxylic acid metabolic process;catabolic process;cellular aromatic compound metabolic process;cellular catabolic pr…	binding;catalytic activity;cis-trans isomerase activity;glutathione transferase activity;identical protein binding;isomerase activity;maleylacetoacetate isomerase activity;protein binding;protein dimerization activity;protein homodimerization activity;transferase activity;transferase activity, transferring alkyl or aryl (other than methyl) groups	cellular anatomical entity;cytoplasm;intracellular membrane-bounded organelle;intracellular organelle;membrane-bounded organelle;mitochondrion;organelle	Drug metabolism - cytochrome P450;Glutathione metabolism;Metabolism of xenobiotics by cytochrome P450;Styrene degradation;Tyrosine metabolism	Cytoplasm		12	12	3	43.3	24.205	0	116.87	71	78970000000	0.073108	215;216;161			tr|A0A1Y7VJZ2|A0A1Y7VJZ2_MOUSE Maleylacetoacetate isomerase OS=Mus musculus OX=10090 GN=Gstz1 PE=1 SV=1;sp|Q9WVL0|MAAI_MOUSE Maleylacetoacetate isomerase OS=Mus musculus OX=10090 GN=Gstz1 PE=1 SV=1;tr|A0A1Y7VNC1|A0A1Y7VNC1_MOUSE Maleylacetoacetate isomeras
[truncated: 2,848 more rows]

## Sheet: IAA (Light)
id	Proteins	Protein Names		Gene Names	Sequence	Modifications	Start position	End position	Position_Light	Student's T-test Difference Ob_Wt	-Log Student's T-test p-value Ob_Wt	Student's T-test Significant Ob_Wt	Ob-2	Wt-3	Ob-4	Wt-5	Ob-6	Wt-1	Missed cleavages	Unique (Groups)	Unique (Proteins)	GOBP name	GOMF name	GOCC name	KEGG name	Location	Topology	Pfam domains	active site	binding site	disulphide bond	lipid moiety-binding region	metal ion-binding site	modified residue	region of interest	site	topological domain	Mass	Retention time	Calibrated retention time	PEP	Score	Delta score	MS/MS Count	Fraction Average	Fraction Std. Dev.	Intensity	C Count	Length
[truncated: 1,170 more rows]
[truncated: 15 more columns]

[truncated: 2 more sheets: IAA (Heavy), Oxidation Percentage]
