# Supplementary material for: SICyLIA-cTMT dissects redox proteome dynamics with high accuracy and depth at microgram scale
Source: Cell Rep Methods. 2025 Oct 29;5(11):101210. doi: 10.1016/j.crmeth.2025.101210 (PMC12664891; doi:10.1016/j.crmeth.2025.101210)
Supplement: Table S6. Redox proteome and proteome measured with SICyLIA-TMT of murine liver of wild-type (WT) and Ob/Ob mice run on an Orbitrap Astral, related to Figure 4 [file mmc6.xlsx]

## Sheet: Table of Contents
Table of Contents
Tab 1	Protein quantification in metabolically stressed liver tissues (Orbitrap Astral)
Tab 2	SICyLIA-TMT profiling of peptides modified with light Iodoacetamide (reduced) in metabolically stressed liver tissues (Orbitrap Astral)
Tab 3	SICyLIA-TMT profiling of peptides modified with heavy Iodoacetamide (oxidised) in metabolically stressed liver tissues (Orbitrap Astral)
Tab 4	Oxidation percentages in metabolically stressed liver tissues (Orbitrap Astral)

## Sheet: Proteome
id	Protein IDs	Protein names	Gene names	Student's T-test Difference Wt_Ob	-Log Student's T-test p-value Wt_Ob	Student's T-test Significant Wt_Ob	Wt1	Wt3	Wt5	Wt5-t	Ob2	Ob2-t	Ob4	Ob6	Ob6-t	Pool	Location	Topology	GOBP name	GOMF name	GOCC name	KEGG name	Peptides	Unique peptides	Number of proteins	Sequence coverage [%]	Sequence lengths	Mol. weight [kDa]	Q-value	Score	Intensity	MS/MS count	Student's T-test q-value Wt_Ob	Carbamidomethyl (C) site positions	Carbamidomethyl Heavy (C) Var. site positions	Oxidation (M) site positions	Fasta headers
0	A0JNU3	60 kDa lysophospholipase;L-asparaginase;Platelet-activating factor acetylhydrolase	Aspg	0.202975	1.27322		27.7495	27.7191	27.5956	27.7123	27.5001	27.3888	27.5773	27.3777	27.3146	27.4989			amine metabolic process;asparagine metabolic process;aspartate family amino acid metabolic process;carboxylic acid metabolic process;catabolic process;cellular amine metabolic process;cellular amino acid metabolic process;cellular ketone metabolic process;cellular lipid metabolic process;cellular metabolic process;cellular nitrogen compound metabolic process;cellular process;lipid catabolic proce…	1-alkyl-2-acetylglycerophosphocholine esterase activity;asparaginase activity;carboxylic ester hydrolase activity;catalytic activity;hydrolase activity;hydrolase activity, acting on carbon-nitrogen (but not peptide) bonds;hydrolase activity, acting on carbon-nitrogen (but not peptide) bonds, in linear amides;hydrolase activity, acting on ester bonds;lipase activity;lysophospholipase activity;phos…			13	13	1	31.2	564	60.594	0	91.935	264310000	16	0.387871	198;503;558			sp|A0JNU3|LPP60_MOUSE 60 kDa lysophospholipase OS=Mus musculus OX=10090 GN=Aspg PE=1 SV=1
1	A1L314	Macrophage-expressed gene 1 protein	Mpeg1	-0.362237	1.47512		23.0825	23.0506	22.7599	23.1275	23.4098	23.7325	23.3305	23.2392	23.5985	22.9076	Cytoplasmic vesicle membrane	Single-pass type I membrane protein			cell part;integral to membrane;intrinsic to membrane;membrane part		2	2	1	3.4	713	78.39	0.00023585	5.842	11998000	2	0.203692				sp|A1L314|MPEG1_MOUSE Macrophage-expressed gene 1 protein OS=Mus musculus OX=10090 GN=Mpeg1 PE=1 SV=1
2	A2A432;A2A432-2	Cullin-4B	Cul4b	0.199305	1.73957		27.2402	27.1493	27.226	27.2745	27.0897	27.0843	26.9451	26.9827	26.9781	27.0791	Nucleus		biological regulation;cell cycle;cellular component organization;cellular component organization at cellular level;cellular component organization or biogenesis;cellular component organization or biogenesis at cellular level;cellular macromolecule metabolic process;cellular metabolic process;cellular nitrogen compound metabolic process;cellular process;cellular protein metabolic process;cellular …	binding;damaged DNA binding;DNA binding;nucleic acid binding	cell part;CUL4 RING ubiquitin ligase complex;Cul4B-RING ubiquitin ligase complex;cullin-RING ubiquitin ligase complex;cytoplasm;extracellular membrane-bounded organelle;extracellular organelle;extracellular region part;extracellular vesicular exosome;intracellular organelle part;intracellular part;macromolecular complex;membrane;membrane-bounded organelle;membrane-bounded vesicle;nuclear part;nuc…	Nucleotide excision repair;Ubiquitin mediated proteolysis	16	7	2	17.5	970;941	110.7	0	30.415	68879000	6	0.381129	74;305;694;844			sp|A2A432|CUL4B_MOUSE Cullin-4B OS=Mus musculus OX=10090 GN=Cul4b PE=1 SV=1;sp|A2A432-2|CUL4B_MOUSE Isoform 2 of Cullin-4B OS=Mus musculus OX=10090 GN=Cul4b
3	A2A5R2	Brefeldin A-inhibited guanine nucleotide-exchange protein 2	Arfgef2	-0.261793	3.1469		27.1096	27.0624	27.0167	26.9879	27.3385	27.4611	27.3127	27.3229	27.2236	27.1477	Cell junction;Cell projection;Centrosome;Cytoplasm;Cytoplasmic vesicle;Cytoskeleton;Dendrite;Endosome;Golgi apparatus;Membrane;Microtubule organizing center;Perinuclear region;Synapse;trans-Golgi network		biological regulation;cellular component organization;cellular component organization at cellular level;cellular component organization or biogenesis;cellular component organization or biogenesis at cellular level;cellular macromolecule metabolic process;cellular membrane organization;cellular metabolic process;cellular process;cellular response to stimulus;endomembrane system organization;endoso…	ARF guanyl-nucleotide exchange factor activity;binding;enzyme regulator activity;GABA receptor binding;GTPase regulator activity;guanyl-nucleotide exchange factor activity;nucleoside-triphosphatase regulator activity;protein binding;protein kinase A binding;protein kinase A regulatory subunit binding;receptor binding;small GTPase regulator activity	asymmetric synapse;axonemal microtubule;axoneme part;cell junction;cell part;cell projection;cell projection part;cytoplasmic membrane-bounded vesicle;cytoplasmic part;cytoplasmic vesicle;cytoskeletal part;cytosol;dendritic spine;endosome;Golgi apparatus part;Golgi membrane;intracellular membrane-bounded organelle;intracellular organelle;intracellular organelle part;intracellular part;macromolecu…		24	19	1	16.4	1792	202.24	0	214.35	152440000	18	0.265005	36;573;620;1154;1668;1669		197;878	sp|A2A5R2|BIG2_MOUSE Brefeldin A-inhibited guanine nucleotide-exchange protein 2 OS=Mus musculus OX=10090 GN=Arfgef2 PE=1 SV=1
4	A2A5Z6-2;A2A5Z6	E3 ubiquitin-protein ligase SMURF2	Smurf2	-0.919524	1.01776		24.4245	24.2486	24.3777	24.1435	24.4483	24.3507	25.8389	25.5222	24.3159	24.2329	Cell membrane;Cytoplasm;Membrane raft;Nucleus		biological regulation;catabolic process;cell surface receptor linked signaling pathway;cellular catabolic process;cellular macromolecule catabolic process;cellular macromolecule metabolic process;cellular metabolic process;cellular process;cellular protein metabolic process;cellular response to stimulus;enzyme linked receptor protein signaling pathway;macromolecule catabolic process;macromolecule…	acid-amino acid ligase activity;binding;catalytic activity;identical protein binding;ligase activity;ligase activity, forming carbon-nitrogen bonds;protein binding;SMAD binding;small conjugating protein ligase activity;ubiquitin-protein ligase activity	cell part;cytoplasm;cytoplasmic part;cytosol;intracellular membrane-bounded organelle;intracellular organelle;intracellular part;macromolecular complex;membrane;membrane part;membrane raft;membrane-bounded organelle;nucleus;organelle;plasma membrane;protein complex;ubiquitin ligase complex	Endocytosis;TGF-beta signaling pathway;Ubiquitin mediated proteolysis	2	2	2	2.9	735;748	84.568	0.00022046	4.1047	7611000	1	0.0616571	138			sp|A2A5Z6-2|SMUF2_MOUSE Isoform 2 of E3 ubiquitin-protein ligase SMURF2 OS=Mus musculus OX=10090 GN=Smurf2;sp|A2A5Z6|SMUF2_MOUSE E3 ubiquitin-protein ligase SMURF2 OS=Mus musculus OX=10090 GN=Smurf2 PE=1 SV=1
6	A2A6A1	G patch domain-containing protein 8	Gpatch8	0.421181	1.06966		23.2941	23.2744	23.0295	22.8723	23.1067	23.2506	22.6216	22.6061	23.0098	22.9391				binding;cation binding;ion binding;metal ion binding			2	2	1	1.1	1505	164.99	0.005721	2.2807	7267200	2	0.189498				sp|A2A6A1|GPTC8_MOUSE G patch domain-containing protein 8 OS=Mus musculus OX=10090 GN=Gpatch8 PE=1 SV=1
7	A2A6Q5;A2A6Q5-2;A2A6Q5-3	Cell division cycle protein 27 homolog	Cdc27	-0.167365	0.2813		25.405	25.8709	26.0427	26.022	25.8881	26.0368	25.7188	26.2137	25.9936	25.7544	Nucleus		cell cycle process;cellular macromolecule metabolic process;cellular metabolic process;cellular process;cellular protein metabolic process;macromolecule metabolic process;macromolecule modification;metabolic process;mitotic metaphase/anaphase transition;primary metabolic process;protein K11-linked ubiquitination;protein metabolic process;protein modification by small protein conjugation;protein m…	binding;enzyme binding;phosphatase binding;protein binding;protein phosphatase binding	anaphase-promoting complex;cell part;centrosome;cullin-RING ubiquitin ligase complex;cytoplasm;cytoplasmic part;cytoskeletal part;intracellular membrane-bounded organelle;intracellular non-membrane-bounded organelle;intracellular organelle;intracellular organelle part;intracellular part;macromolecular complex;membrane-bounded organelle;microtubule;microtubule organizing center;non-membrane-bounde…	Cell cycle;Cell cycle - yeast;Meiosis - yeast;Oocyte meiosis;Progesterone-mediated oocyte maturation;Ubiquitin mediated proteolysis	1	1	3	1.2	825;830;831	91.841	0.0026423	2.6857	60987000	1	0.52982				sp|A2A6Q5|CDC27_MOUSE Cell division cycle protein 27 homolog OS=Mus musculus OX=10090 GN=Cdc27 PE=1 SV=1;sp|A2A6Q5-2|CDC27_MOUSE Isoform 2 of Cell division cycle protein 27 homolog OS=Mus musculus OX=10090 GN=Cdc27;sp|A2A6Q5-3|CDC27_MOUSE Isoform 3 of Cell
8	A2A7S8-2;A2A7S8-3;A2A7S8;A2A7S8-4	Uncharacterized protein KIAA1522	Kiaa1522	-0.297064	0.728223		25.6446	25.4202	25.3686	25.4637	25.5105	25.2983	26.0824	25.7316	25.3175	25.434							6	6	4	9.1	1070;900;1013;1025	110.65	0	131.28	39966000	6	0.315487				sp|A2A7S8-2|K1522_MOUSE Isoform 2 of Uncharacterized protein KIAA1522 OS=Mus musculus OX=10090 GN=Kiaa1522;sp|A2A7S8-3|K1522_MOUSE Isoform 3 of Uncharacterized protein KIAA1522 OS=Mus musculus OX=10090 GN=Kiaa1522;sp|A2A7S8|K1522_MOUSE Uncharacterized prot
9	A2A8L5	Receptor-type tyrosine-protein phosphatase F	Ptprf	0.0816301	0.196304		23.6513	24.0566	24.0837	24.1928	23.8441	23.5152	23.7174	23.9851	23.8232	24.0228	Membrane	Single-pass membrane protein	anatomical structure morphogenesis;biological adhesion;biological regulation;cell adhesion;cell migration;cell motility;cell part morphogenesis;cell projection morphogenesis;cell projection organization;cellular component morphogenesis;cellular component movement;cellular component organization;cellular component organization at cellular level;cellular component organization or biogenesis;cellula…	binding;carbohydrate binding;catalytic activity;chondroitin sulfate proteoglycan binding;glycoprotein binding;glycosaminoglycan binding;heparin binding;hydrolase activity;hydrolase activity, acting on ester bonds;pattern binding;phosphatase activity;phosphoprotein phosphatase activity;phosphoric ester hydrolase activity;polysaccharide binding;protein binding;protein complex binding;protein tyrosi…	cell body;cell part;cell projection;extracellular membrane-bounded organelle;extracellular organelle;extracellular region part;extracellular vesicular exosome;integral to membrane;intrinsic to membrane;membrane part;membrane-bounded organelle;membrane-bounded vesicle;neuron projection;neuronal cell body;organelle;vesicle	Adherens junction;Cell adhesion molecules (CAMs);Insulin signaling pathway	4	4	1	3.6	1898	211.49	0	16.451	16973000	3	0.723076	615			sp|A2A8L5|PTPRF_MOUSE Receptor-type tyrosine-protein phosphatase F OS=Mus musculus OX=10090 GN=Ptprf PE=1 SV=1
10	A2A8U2-2;A2A8U2-3;A2A8U2	Transmembrane protein 201	Tmem201	0.138199	0.180256		24.323	23.912	23.4613	23.1363	23.4944	23.4497	24.0212	23.766	23.7133	23.5348	Nucleus inner membrane	Multi-pass membrane protein	ameboidal cell migration;cell migration;cell motility;cellular component movement;cellular process;establishment of localization;establishment of localization in cell;establishment of nucleus localization;establishment of organelle localization;fibroblast migration;locomotion;nuclear migration	actin binding;actin filament binding;binding;cytoskeletal protein binding;lamin binding;protein binding	cell part;integral to membrane;intracellular organelle part;intracellular part;intrinsic to membrane;membrane;membrane part;nuclear inner membrane;nuclear membrane;nuclear part;organelle inner membrane;organelle membrane;organelle part		2	2	3	6.4	392;634;664	43.548	0.00022341	4.3682	6441300	2	0.613398				sp|A2A8U2-2|TM201_MOUSE Isoform 2 of Transmembrane protein 201 OS=Mus musculus OX=10090 GN=Tmem201;sp|A2A8U2-3|TM201_MOUSE Isoform 3 of Transmembrane protein 201 OS=Mus musculus OX=10090 GN=Tmem201;sp|A2A8U2|TM201_MOUSE Transmembrane protein 201 OS=Mus mus
11	A2A8Z1-2;A2A8Z1	Oxysterol-binding protein-related protein 9	Osbpl9	0.127501	0.252638		25.4178	25.3054	25.1944	25.3245	25.5199	25.6461	24.865	25.1502	25.4388	25.4594	Golgi apparatus;Late endosome membrane;trans-Golgi network membrane		establishment of localization;lipid transport;organic substance transport;transport	binding;lipid binding	cell part;cytoplasm;cytoplasmic part;endosomal part;endosome membrane;Golgi apparatus;intracellular membrane-bounded organelle;intracellular organelle;intracellular organelle part;intracellular part;late endosome membrane;membrane;membrane-bounded organelle;organelle;organelle membrane;organelle part		3	3	2	4.7	639;736	71.527	0	10.456	32104000	2	0.599635	50			sp|A2A8Z1-2|OSBL9_MOUSE Isoform 2 of Oxysterol-binding protein-related protein 9 OS=Mus musculus OX=10090 GN=Osbpl9;sp|A2A8Z1|OSBL9_MOUSE Oxysterol-binding protein-related protein 9 OS=Mus musculus OX=10090 GN=Osbpl9 PE=1 SV=1
14	A2ADY9	Protein DDI1 homolog 2	Ddi2	0.179081	1.76299		28.924	28.8938	28.8768	28.9453	28.7096	28.6937	28.7989	28.6489	28.4761	28.6859	Chromosome;Cytoplasm;Cytosol			aspartic-type endopeptidase activity;aspartic-type peptidase activity;catalytic activity;endopeptidase activity;hydrolase activity;peptidase activity;peptidase activity, acting on L-amino acid peptides			14	14	1	51.9	399	44.59	0	268.12	812900000	26	0.41109	34;361		125	sp|A2ADY9|DDI2_MOUSE Protein DDI1 homolog 2 OS=Mus musculus OX=10090 GN=Ddi2 PE=1 SV=1
15	A2AGT5-2;A2AGT5-3;A2AGT5	Cytoskeleton-associated protein 5	Ckap5	-0.0129471	0.0896261		26.5671	26.5398	26.6823	26.606	26.5949	26.3778	26.5714	26.6618	26.501	26.5716	Centromere;Centrosome;Chromosome;Cytoplasm;Cytoskeleton;Kinetochore;Microtubule organizing center;Spindle;Spindle pole		cell cycle phase;cell cycle process;cell division;cellular component organization;cellular component organization at cellular level;cellular component organization or biogenesis;cellular component organization or biogenesis at cellular level;cellular process;centrosome organization;cytoskeleton organization;establishment of localization;establishment of RNA localization;establishment or maintenan…	binding;cytoskeletal protein binding;microtubule binding;protein binding;ribonucleoprotein binding;tubulin binding	cell part;centrosome;cytoplasm;cytoplasmic part;cytoskeletal part;intracellular non-membrane-bounded organelle;intracellular organelle;intracellular organelle part;intracellular part;macromolecular complex;membrane;microtubule organizing center;non-membrane-bounded organelle;organelle;organelle part;protein complex;spindle pole		14	14	3	8.4	1972;2011;2032	218.7	0	40.638	82131000	15	0.951473			812	sp|A2AGT5-2|CKAP5_MOUSE Isoform 2 of Cytoskeleton-associated protein 5 OS=Mus musculus OX=10090 GN=Ckap5;sp|A2AGT5-3|CKAP5_MOUSE Isoform 3 of Cytoskeleton-associated protein 5 OS=Mus musculus OX=10090 GN=Ckap5;sp|A2AGT5|CKAP5_MOUSE Cytoskeleton-associated
16	A2AHG0-2;A2AHG0-3;A2AHG0	Leucine zipper putative tumor suppressor 3	Lzts3	0.0416355	0.0485955		22.2439	22.5066	22.9796	22.631	22.1707	22.4636	22.5746	22.8597	22.2226	22.3603	Cell junction;Cytoplasm;Cytoskeleton;Postsynaptic cell membrane;Postsynaptic density;Synapse				cell junction;cell part;cytoplasm;cytoskeletal part;cytoskeleton;intracellular non-membrane-bounded organelle;intracellular organelle;intracellular organelle part;intracellular part;membrane;non-membrane-bounded organelle;organelle;organelle part;postsynaptic density;postsynaptic membrane;synapse part;synaptic membrane		2	2	3	7.3	586;591;700	63.406	0.00023998	6.3536	1724100	2	0.885923				sp|A2AHG0-2|LZTS3_MOUSE Isoform 2 of Leucine zipper putative tumor suppressor 3 OS=Mus musculus OX=10090 GN=Lzts3;sp|A2AHG0-3|LZTS3_MOUSE Isoform 3 of Leucine zipper putative tumor suppressor 3 OS=Mus musculus OX=10090 GN=Lzts3;sp|A2AHG0|LZTS3_MOUSE Leucin
17	A2AIG8-2;A2AIG8	1-aminocyclopropane-1-carboxylate synthase-like protein 1	Accs	0.546509	0.44503		20.9844	21.0174	20.4301	20.3895	20.0568	20.464	19.5344	21.2011	19.1669	20.4515			biosynthetic process;metabolic process	binding;catalytic activity;cofactor binding;pyridoxal phosphate binding;vitamin B6 binding;vitamin binding			1	1	2	5.2	479;502	54.492	0.00025846	8.752	2381900	1	0.241403				sp|A2AIG8-2|1A1L1_MOUSE Isoform 2 of 1-aminocyclopropane-1-carboxylate synthase-like protein 1 OS=Mus musculus OX=10090 GN=Accs;sp|A2AIG8|1A1L1_MOUSE 1-aminocyclopropane-1-carboxylate synthase-like protein 1 OS=Mus musculus OX=10090 GN=Accs PE=2 SV=1
18	A2AIL4	NADH dehydrogenase (ubiquinone) complex I, assembly factor 6	Ndufaf6	0.236327	1.15813		25.4545	25.2693	25.2605	25.4127	25.2312	25.2852	24.9898	25.0543	25.0476	25.169	Mitochondrion inner membrane		biosynthetic process;cellular component assembly;cellular component assembly at cellular level;cellular component biogenesis;cellular component organization;cellular component organization at cellular level;cellular component organization or biogenesis;cellular component organization or biogenesis at cellular level;cellular macromolecular complex assembly;cellular macromolecular complex subunit o…	catalytic activity;transferase activity	cell part;cytoplasm;cytoplasmic part;intracellular membrane-bounded organelle;intracellular organelle;intracellular organelle part;intracellular part;membrane;membrane-bounded organelle;mitochondrial inner membrane;mitochondrial membrane;mitochondrial part;mitochondrion;nucleus;organelle;organelle inner membrane;organelle membrane;organelle part		3	3	1	13.8	333	38.362	0	25.856	16913000	5	0.348306				sp|A2AIL4|NDUF6_MOUSE NADH dehydrogenase (ubiquinone) complex I, assembly factor 6 OS=Mus musculus OX=10090 GN=Ndufaf6 PE=1 SV=1
19	A2AJ15	Endoplasmic reticulum mannosyl-oligosaccharide 1,2-alpha-mannosidase	Man1b1	-0.000112534	0.000300069		25.623	25.6716	25.4803	25.4139	25.78	25.8062	25.4063	25.5889	25.7558	25.6789	Endoplasmic reticulum membrane	Single-pass type II membrane protein	carbohydrate metabolic process;catabolic process;cellular carbohydrate metabolic process;cellular catabolic process;cellular macromolecule catabolic process;cellular macromolecule metabolic process;cellular metabolic process;cellular process;cellular protein metabolic process;ER-associated protein catabolic process;glycosylation;macromolecule catabolic process;macromolecule glycosylation;macromol…	binding;calcium ion binding;catalytic activity;cation binding;hydrolase activity;hydrolase activity, acting on glycosyl bonds;hydrolase activity, hydrolyzing O-glycosyl compounds;ion binding;mannosidase activity;mannosyl-oligosaccharide 1,2-alpha-mannosidase activity;mannosyl-oligosaccharide mannosidase activity;metal ion binding	cell part;cytoplasmic part;endoplasmic reticulum;endoplasmic reticulum membrane;endoplasmic reticulum part;integral to membrane;intracellular membrane-bounded organelle;intracellular organelle;intracellular organelle part;intracellular part;intrinsic to membrane;membrane;membrane part;membrane-bounded organelle;organelle;organelle membrane;organelle part;vesicle	N-Glycan biosynthesis;Protein processing in endoplasmic reticulum;Various types of N-glycan biosynthesis	5	4	1	9.9	658	75.149	0	31.909	41567000	6	0.9995				sp|A2AJ15|MA1B1_MOUSE Endoplasmic reticulum mannosyl-oligosaccharide 1,2-alpha-mannosidase OS=Mus musculus OX=10090 GN=Man1b1 PE=1 SV=1
20	A2AJ88-3;A2AJ88-2;A2AJ88	Patatin-like phospholipase domain-containing protein 7	Pnpla7	0.0927766	0.282597		24.0485	24.2638	24.3884	24.4024	24.0863	24.2775	24.0243	24.3119	24.4847	24.3923	Endoplasmic reticulum membrane;Lysosome membrane;Membrane;Microsome membrane;Mitochondrion membrane;Nucleus membrane	Single-pass membrane protein	developmental process;lipid metabolic process;metabolic process;primary metabolic process	carboxylic ester hydrolase activity;catalytic activity;hydrolase activity;hydrolase activity, acting on ester bonds;lipase activity;lysophospholipase activity;phospholipase activity	cell part;cytoplasmic part;endoplasmic reticulum;endoplasmic reticulum membrane;endoplasmic reticulum part;integral to membrane;intracellular membrane-bounded organelle;intracellular organelle;intracellular organelle part;intracellular part;intrinsic to membrane;lysosomal membrane;membrane;membrane part;membrane-bounded organelle;mitochondrial membrane;mitochondrial part;nuclear membrane;nuclear …	Glycerophospholipid metabolism	3	3	3	4.7	833;1326;1352	91.941	0.00025621	8.5483	24635000	3	0.672482				sp|A2AJ88-3|PLPL7_MOUSE Isoform 3 of Patatin-like phospholipase domain-containing protein 7 OS=Mus musculus OX=10090 GN=Pnpla7;sp|A2AJ88-2|PLPL7_MOUSE Isoform 2 of Patatin-like phospholipase domain-containing protein 7 OS=Mus musculus OX=10090 GN=Pnpla7;sp
21	A2AJI0-2;A2AJI0	MAP7 domain-containing protein 1	Map7d1	-0.215412	1.58328		25.4841	25.4873	25.4606	25.5149	25.6622	25.6586	25.8119	25.6041	25.6301	25.46	Cytoplasm;Cytoskeleton;Spindle		cellular component organization;cellular component organization at cellular level;cellular component organization or biogenesis;cellular component organization or biogenesis at cellular level;cellular process;cytoskeleton organization;microtubule cytoskeleton organization;microtubule-based process;organelle organization	structural molecule activity	cell part;cytoplasm;cytoskeletal part;cytoskeleton;intracellular non-membrane-bounded organelle;intracellular organelle;intracellular organelle part;intracellular part;macromolecular complex;microtubule;microtubule cytoskeleton;non-membrane-bounded organelle;organelle;organelle part;protein complex;spindle		6	6	2	10	809;846	89.309	0	13.026	28977000	6	0.35932	338			sp|A2AJI0-2|MA7D1_MOUSE Isoform 2 of MAP7 domain-containing protein 1 OS=Mus musculus OX=10090 GN=Map7d1;sp|A2AJI0|MA7D1_MOUSE MAP7 domain-containing protein 1 OS=Mus musculus OX=10090 GN=Map7d1 PE=1 SV=1
22	A2AJL3;A2AJL3-2	FGGY carbohydrate kinase domain-containing protein	Fggy	-0.0123342	0.0783461		29.0377	29.0269	29.0289	29.0137	28.9762	28.9282	29.1533	29.0009	28.8506	28.9508			anatomical structure homeostasis;biological regulation;carbohydrate metabolic process;carbohydrate phosphorylation;cellular carbohydrate metabolic process;cellular homeostasis;cellular metabolic process;cellular process;homeostatic process;metabolic process;neuron homeostasis;phosphate-containing compound metabolic process;phosphorus metabolic process;phosphorylation;primary metabolic process;reg…	catalytic activity;kinase activity;phosphotransferase activity, alcohol group as acceptor;transferase activity;transferase activity, transferring phosphorus-containing groups	cell part;cytoplasm;intracellular part		20	20	2	40.9	552;387	60.336	0	225.06	1793300000	43	0.952724	88;189;193;281;360		210;342;538	sp|A2AJL3|FGGY_MOUSE FGGY carbohydrate kinase domain-containing protein OS=Mus musculus OX=10090 GN=Fggy PE=1 SV=1;sp|A2AJL3-2|FGGY_MOUSE Isoform 2 of FGGY carbohydrate kinase domain-containing protein OS=Mus musculus OX=10090 GN=Fggy
25	A2AKK5;A2AKK5-2	Acyl-coenzyme A amino acid N-acyltransferase 1	Acnat1	-0.273581	1.22497		25.7234	25.5445	25.4381	25.6449	25.9327	25.6867	25.8752	25.7189	25.4439	25.5557	Peroxisome		acyl-CoA metabolic process;carboxylic acid metabolic process;cellular ketone metabolic process;cellular lipid metabolic process;cellular metabolic process;cellular process;coenzyme metabolic process;cofactor metabolic process;fatty acid metabolic process;lipid metabolic process;metabolic process;monocarboxylic acid metabolic process;organic acid metabolic process;oxoacid metabolic process;primary…	catalytic activity;hydrolase activity;hydrolase activity, acting on ester bonds;N-acyltransferase activity;thiolester hydrolase activity;transferase activity;transferase activity, transferring acyl groups;transferase activity, transferring acyl groups other than amino-acyl groups	cell part;cytoplasmic part;intracellular membrane-bounded organelle;intracellular organelle;intracellular part;membrane-bounded organelle;microbody;organelle;peroxisome		10	3	2	28.8	416;398	46.07	0	44.894	91014000	5	0.298936	246		244	sp|A2AKK5|ACNT1_MOUSE Acyl-coenzyme A amino acid N-acyltransferase 1 OS=Mus musculus OX=10090 GN=Acnat1 PE=1 SV=1;sp|A2AKK5-2|ACNT1_MOUSE Isoform 2 of Acyl-coenzyme A amino acid N-acyltransferase 1 OS=Mus musculus OX=10090 GN=Acnat1
26	A2AKQ0-2;A2AKQ0	Isoform 2 of UDP-glucuronic acid/UDP-N-acetylgalactosamine transporter	Slc35d1	0.362265	1.27381		27.3318	27.3857	27.4325	27.3724	27.2812	27.2487	26.8798	26.9022	27.1331	27.2587	Endoplasmic reticulum membrane	Multi-pass membrane protein	amine metabolic process;aminoglycan biosynthetic process;aminoglycan metabolic process;anatomical structure development;biosynthetic process;carbohydrate biosynthetic process;carbohydrate metabolic process;carbohydrate transport;cellular biosynthetic process;cellular metabolic process;cellular process;chondroitin sulfate biosynthetic process;chondroitin sulfate metabolic process;developmental pro…	active transmembrane transporter activity;antiporter activity;carbohydrate transmembrane transporter activity;nucleotide-sugar transmembrane transporter activity;pyrimidine nucleotide sugar transmembrane transporter activity;secondary active transmembrane transporter activity;substrate-specific transmembrane transporter activity;substrate-specific transporter activity;transmembrane transporter ac…	cell part;cytoplasmic part;endoplasmic reticulum;Golgi apparatus;integral to membrane;intracellular membrane-bounded organelle;intracellular organelle;intracellular part;intrinsic to membrane;membrane part;membrane-bounded organelle;organelle		5	5	2	15.7	306;355	33.829	0	11.528	274740000	13	0.213078			31	sp|A2AKQ0-2|S35D1_MOUSE Isoform 2 of UDP-glucuronic acid/UDP-N-acetylgalactosamine transporter OS=Mus musculus OX=10090 GN=Slc35d1;sp|A2AKQ0|S35D1_MOUSE UDP-glucuronic acid/UDP-N-acetylgalactosamine transporter OS=Mus musculus OX=10090 GN=Slc35d1 PE=2 SV=2
27	A2ALU4;A2ALU4-2	Protein Shroom2	Shroom2	0.275944	0.766437		26.1288	26.4521	26.3724	26.4047	26.2043	26.2013	25.7756	26.1456	26.2643	26.1975	Apical cell membrane;Cell junction;Cytoplasm;Cytoskeleton;Tight junction		anatomical structure development;anatomical structure morphogenesis;apical protein localization;asymmetric protein localization;biological regulation;brain development;camera-type eye development;camera-type eye morphogenesis;cell junction maintenance;cell junction organization;cell migration;cell motility;cell-cell junction maintenance;cell-cell junction organization;cellular component maintenan…	actin binding;actin filament binding;beta-catenin binding;binding;cytoskeletal protein binding;protein binding;protein domain specific binding	adherens junction;anchoring junction;apical junction complex;apical plasma membrane;cell body;cell cortex;cell junction;cell part;cell-cell adherens junction;cell-cell junction;cytoplasm;cytoplasmic part;cytoskeletal part;cytoskeleton;extracellular membrane-bounded organelle;extracellular organelle;extracellular region part;extracellular vesicular exosome;intracellular non-membrane-bounded organe…		4	4	2	3.6	1481;446	164.7	0	25.953	26819000	4	0.332045				sp|A2ALU4|SHRM2_MOUSE Protein Shroom2 OS=Mus musculus OX=10090 GN=Shroom2 PE=1 SV=1;sp|A2ALU4-2|SHRM2_MOUSE Isoform 2 of Protein Shroom2 OS=Mus musculus OX=10090 GN=Shroom2
28	A2ALW5-2;A2ALW5	DnaJ homolog subfamily C member 25	Dnajc25	0.715164	1.16324		26.5314	26.5577	26.7913	26.76	26.4637	26.4799	25.5942	25.677	26.5993	26.6555	Membrane	Multi-pass membrane protein			cell part;integral to membrane;intrinsic to membrane;membrane part		4	4	2	19.3	238;357	28.968	0	9.5504	40751000	4	0.0792857			170	sp|A2ALW5-2|DJC25_MOUSE Isoform 2 of DnaJ homolog subfamily C member 25 OS=Mus musculus OX=10090 GN=Dnajc25;sp|A2ALW5|DJC25_MOUSE DnaJ homolog subfamily C member 25 OS=Mus musculus OX=10090 GN=Dnajc25 PE=1 SV=1
29	A2AN08-3;A2AN08;A2AN08-5;A2AN08-2;A2AN08-4	E3 ubiquitin-protein ligase UBR4	Ubr4	-0.0703793	0.983814		29.8852	29.9239	29.9215	29.8793	29.947	29.945	29.9521	30.0427	29.961	29.9409	Cytoplasm;Cytoskeleton;Membrane;Nucleus	Multi-pass membrane protein	cellular macromolecule metabolic process;cellular metabolic process;cellular process;cellular protein metabolic process;macromolecule metabolic process;macromolecule modification;metabolic process;primary metabolic process;protein metabolic process;protein modification by small protein conjugation;protein modification by small protein conjugation or removal;protein modification process;protein ub…	acid-amino acid ligase activity;binding;catalytic activity;cation binding;ion binding;ligase activity;ligase activity, forming carbon-nitrogen bonds;metal ion binding;small conjugating protein ligase activity;transition metal ion binding;ubiquitin-protein ligase activity;zinc ion binding	cell part;centrosome;cytoplasm;cytoplasmic part;cytoskeletal part;integral to membrane;intracellular non-membrane-bounded organelle;intracellular organelle;intracellular organelle part;intracellular part;intrinsic to membrane;membrane;membrane part;microtubule organizing center;non-membrane-bounded organelle;nuclear part;nucleoplasm;organelle;organelle part		58	58	5	15.6	5156;5180;5208;2021;474	570.29	0	323.31	657500000	72	0.703689	137;140;260;779;1449;1457;1793;1968;2220;3252;3636;3647;3650;3657;4634;4636;4811;4812;4814;4919		1141;1873;3916	sp|A2AN08-3|UBR4_MOUSE Isoform 3 of E3 ubiquitin-protein ligase UBR4 OS=Mus musculus OX=10090 GN=Ubr4;sp|A2AN08|UBR4_MOUSE E3 ubiquitin-protein ligase UBR4 OS=Mus musculus OX=10090 GN=Ubr4 PE=1 SV=1;sp|A2AN08-5|UBR4_MOUSE Isoform 5 of E3 ubiquitin-protein
30	A2APT9	Kelch domain-containing protein 7A	Klhdc7a	-0.339517	1.67901		25.8127	25.9253	25.8129	25.9552	26.0228	26.0382	26.2596	26.2872	26.1884	25.9969	Membrane	Single-pass membrane protein			cell part;integral to membrane;intrinsic to membrane;membrane part		5	5	1	13.6	773	83.589	0	45.67	41634000	7	0.211727	107			sp|A2APT9|KLD7A_MOUSE Kelch domain-containing protein 7A OS=Mus musculus OX=10090 GN=Klhdc7a PE=1 SV=3
33	A2AQ19	RNA polymerase-associated protein RTF1 homolog	Rtf1	0.228076	0.601344		25.342	25.5886	25.8023	25.7244	25.5591	25.6194	25.2681	25.2215	25.4884	25.5569	Nucleoplasm;Nucleus		biological regulation;biosynthetic process;blastocyst growth;cell fate commitment;cell fate commitment involved in formation of primary germ layers;cell surface receptor linked signaling pathway;cellular biosynthetic process;cellular component organization;cellular component organization at cellular level;cellular component organization or biogenesis;cellular component organization or biogenesis …	binding;DNA binding;nucleic acid binding;single-stranded DNA binding;structure-specific DNA binding	Cdc73/Paf1 complex;cell part;intracellular non-membrane-bounded organelle;intracellular organelle;intracellular organelle part;intracellular part;macromolecular complex;non-membrane-bounded organelle;nuclear part;nucleolus;nucleoplasm part;organelle;organelle part;protein complex;transcription elongation factor complex		4	4	1	5	715	80.796	0.00022701	4.7766	14467000	5	0.400435				sp|A2AQ19|RTF1_MOUSE RNA polymerase-associated protein RTF1 homolog OS=Mus musculus OX=10090 GN=Rtf1 PE=1 SV=1
34	A2AQ25;A2AQ25-8;A2AQ25-4;A2AQ25-3;A2AQ25-2;A2AQ25-9;A2AQ25-6;A2AQ25-5;A2AQ25-7	Sickle tail protein	Skt	-0.322076	0.899358		24.3199	24.6973	24.5584	24.5911	24.6545	24.4743	25.0829	24.8045	24.6416	24.4308	Cytoplasm		anatomical structure development;developmental process;embryonic skeletal system development;skeletal system development;system development		cell part;cytoplasm;intracellular part		8	8	9	6	1946;1040;1341;1352;1629;863;908;934;251	213.03	0	48.652	22799000	7	0.273945	40;1695			sp|A2AQ25|SKT_MOUSE Sickle tail protein OS=Mus musculus OX=10090 GN=Skt PE=1 SV=1;sp|A2AQ25-8|SKT_MOUSE Isoform 8 of Sickle tail protein OS=Mus musculus OX=10090 GN=Skt;sp|A2AQ25-4|SKT_MOUSE Isoform 4 of Sickle tail protein OS=Mus musculus OX=10090 GN=Skt;
36	A2ARA8	Integrin alpha-8;Integrin alpha-8 heavy chain;Integrin alpha-8 light chain	Itga8	0.903558	2.06341	+	25.2674	25.2026	25.2657	25.2289	24.3984	23.7749	23.9932	24.6335	24.6303	24.6691	Cell membrane;Membrane	Single-pass type I membrane protein	anatomical structure development;anatomical structure morphogenesis;behavior;biological adhesion;biological regulation;brain development;cell adhesion;cell differentiation;cell morphogenesis;cell morphogenesis involved in differentiation;cell projection organization;cell surface receptor linked signaling pathway;cell-matrix adhesion;cell-substrate adhesion;cellular component morphogenesis;cellula…	binding;cation binding;ion binding;metal ion binding	adherens junction;anchoring junction;apical part of cell;cell junction;cell part;cell projection membrane;cell projection part;cell surface;cell-substrate adherens junction;cell-substrate junction;cytoplasmic part;cytoskeletal part;dendritic spine membrane;endoplasmic reticulum;focal adhesion;integrin complex;intracellular membrane-bounded organelle;intracellular organelle;intracellular organelle…	Arrhythmogenic right ventricular cardiomyopathy (ARVC);Cell adhesion molecules (CAMs);Dilated cardiomyopathy;ECM-receptor interaction;Focal adhesion;Hypertrophic cardiomyopathy (HCM);Regulation of actin cytoskeleton	2	2	1	2.4	1062	117.55	0.0022699	2.9236	14234000	2	0.0272308				sp|A2ARA8|ITA8_MOUSE Integrin alpha-8 OS=Mus musculus OX=10090 GN=Itga8 PE=1 SV=1
37	A2AS55;A2AS55-2	Ankyrin repeat domain-containing protein 16	Ankrd16	-0.167264	0.206997		25.5509	25.9983	26.1621	26.2987	26.5449	26.5571	25.6775	25.9908	26.8769	26.5691	Cytoplasm;Nucleus						2	2	2	5.8	361;187	39.776	0.006094	2.2358	42099000	2	0.55865				sp|A2AS55|ANR16_MOUSE Ankyrin repeat domain-containing protein 16 OS=Mus musculus OX=10090 GN=Ankrd16 PE=1 SV=1;sp|A2AS55-2|ANR16_MOUSE Isoform 2 of Ankyrin repeat domain-containing protein 16 OS=Mus musculus OX=10090 GN=Ankrd16
38	A2AS89	Agmatinase, mitochondrial	Agmat	0.288471	2.31537		29.2301	29.1691	29.3118	29.3185	29.0063	28.9506	28.9058	28.9335	28.8903	29.0671	Mitochondrion		amine biosynthetic process;amine metabolic process;biosynthetic process;cellular amine metabolic process;cellular biogenic amine biosynthetic process;cellular biogenic amine metabolic process;cellular biosynthetic process;cellular metabolic process;cellular nitrogen compound biosynthetic process;cellular nitrogen compound metabolic process;cellular process;metabolic process;nitrogen compound meta…	agmatinase activity;binding;catalytic activity;cation binding;hydrolase activity;hydrolase activity, acting on carbon-nitrogen (but not peptide) bonds;hydrolase activity, acting on carbon-nitrogen (but not peptide) bonds, in linear amidines;ion binding;metal ion binding	cell part;cytoplasmic part;extracellular membrane-bounded organelle;extracellular organelle;extracellular region part;extracellular vesicular exosome;intracellular membrane-bounded organelle;intracellular organelle;intracellular part;membrane-bounded organelle;membrane-bounded vesicle;mitochondrion;organelle;vesicle	Arginine and proline metabolism	10	10	1	43.9	358	38.255	0	323.31	3079400000	42	0.247025	144;159		109;265	sp|A2AS89|SPEB_MOUSE Agmatinase, mitochondrial OS=Mus musculus OX=10090 GN=Agmat PE=1 SV=1
39	A2ASQ1-3;A2ASQ1-2;A2ASQ1	Agrin;Agrin N-terminal 110 kDa subunit;Agrin C-terminal 110 kDa subunit;Agrin C-terminal 90 kDa fragment;Agrin C-terminal 22 kDa fragment	Agrn	-0.213425	0.514284		25.1892	25.1684	25.2084	25.1101	25.0687	25.2426	25.6937	25.4439	25.2223	25.4526	Cell junction;Cell membrane;Synapse	Single-pass type II membrane protein	biological regulation;cell communication;cell differentiation;cell-cell signaling;cellular component organization;cellular component organization or biogenesis;cellular developmental process;cellular localization;cellular macromolecule localization;cellular macromolecule metabolic process;cellular membrane organization;cellular metabolic process;cellular process;cellular protein localization;deve…	acetylcholine receptor regulator activity;ATPase inhibitor activity;ATPase regulator activity;binding;calcium ion binding;carbohydrate binding;cation binding;chondroitin sulfate binding;dystroglycan binding;enzyme inhibitor activity;enzyme regulator activity;glycoprotein binding;glycosaminoglycan binding;heparan sulfate proteoglycan binding;ion binding;ion channel binding;metal ion binding;monosa…	basal lamina;basement membrane;cell junction;cell part;cell surface;cytoplasm;cytoplasmic part;extracellular matrix;extracellular matrix part;extracellular membrane-bounded organelle;extracellular organelle;extracellular region;extracellular region part;extracellular space;extracellular vesicular exosome;Golgi apparatus part;Golgi lumen;integral to membrane;intracellular organelle lumen;intracell…		8	8	3	6.9	1867;1928;1950	198.33	0	69.385	50338000	8	0.424242		552;563		sp|A2ASQ1-3|AGRIN_MOUSE Isoform 3 of Agrin OS=Mus musculus OX=10090 GN=Agrn;sp|A2ASQ1-2|AGRIN_MOUSE Isoform 2 of Agrin OS=Mus musculus OX=10090 GN=Agrn;sp|A2ASQ1|AGRIN_MOUSE Agrin OS=Mus musculus OX=10090 GN=Agrn PE=1 SV=1
40	A2ASS6;A2ASS6-2	Titin	Ttn	0.320505	0.272669		26.6275	26.9912	27.919	28.0501	27.3525	27.2415	26.4124	26.8112	26.8852	27.282	Cytoplasm;Nucleus		anatomical structure development;anatomical structure formation involved in morphogenesis;anterior/posterior pattern specification;developmental process;heart development;organ development;pattern specification process;regionalization;segmentation;somitogenesis	adenyl nucleotide binding;adenyl ribonucleotide binding;ankyrin binding;ATP binding;binding;catalytic activity;cation binding;cytoskeletal protein binding;ion binding;kinase activity;metal ion binding;nucleotide binding;phosphotransferase activity, alcohol group as acceptor;protein binding;protein kinase activity;protein serine/threonine kinase activity;purine nucleotide binding;purine ribonucleo…	cell part;cytoplasm;intracellular membrane-bounded organelle;intracellular organelle;intracellular part;membrane-bounded organelle;nucleus;organelle		4	3	2	0.1	35213;26886	3906.4	0.0014599	3.1003	100950000	3	0.410202				sp|A2ASS6|TITIN_MOUSE Titin OS=Mus musculus OX=10090 GN=Ttn PE=1 SV=1
41	A2ASZ8;A2ASZ8-4;A2ASZ8-5;A2ASZ8-2;A2ASZ8-3;Q8BVN7-2;Q8BVN7	Calcium-binding mitochondrial carrier protein SCaMC-2	Slc25a25	0.0110219	0.0324785		25.8262	25.7779	25.8527	25.5779	25.5831	25.4533	25.9217	25.9189	25.5258	25.6368	Mitochondrion inner membrane	Multi-pass membrane protein	adipose tissue development;anatomical structure development;ATP metabolic process;calcium ion transmembrane transport;calcium ion transport;camera-type eye development;cation transport;cellular metabolic process;cellular nitrogen compound metabolic process;cellular process;cellular respiration;developmental process;divalent inorganic cation transport;divalent metal ion transport;energy derivation…	binding;calcium ion binding;cation binding;ion binding;metal ion binding	cell part;cytoplasmic part;extracellular membrane-bounded organelle;extracellular organelle;extracellular region part;extracellular vesicular exosome;integral to membrane;intracellular membrane-bounded organelle;intracellular organelle;intracellular organelle part;intracellular part;intrinsic to membrane;membrane;membrane part;membrane-bounded organelle;membrane-bounded vesicle;mitochondrial inne…		7	5	7	22.8	469;489;501;502;514;298;312	52.62	0	33.28	18855000	6	0.960244			405	sp|A2ASZ8|SCMC2_MOUSE Calcium-binding mitochondrial carrier protein SCaMC-2 OS=Mus musculus OX=10090 GN=Slc25a25 PE=1 SV=1;sp|A2ASZ8-4|SCMC2_MOUSE Isoform 4 of Calcium-binding mitochondrial carrier protein SCaMC-2 OS=Mus musculus OX=10090 GN=Slc25a25;sp|A2
42	A2ATU0	Probable 2-oxoglutarate dehydrogenase E1 component DHKTD1, mitochondrial	Dhtkd1	0.0501048	0.447898		28.9405	28.8064	28.8714	28.8289	28.8787	28.8723	28.8043	28.785	28.6438	28.7688	Mitochondrion		acetyl-CoA catabolic process;acetyl-CoA metabolic process;alcohol catabolic process;alcohol metabolic process;carbohydrate catabolic process;carbohydrate metabolic process;catabolic process;cell differentiation;cellular carbohydrate catabolic process;cellular carbohydrate metabolic process;cellular catabolic process;cellular developmental process;cellular metabolic process;cellular process;coenzy…	binding;catalytic activity;coenzyme binding;cofactor binding;oxidoreductase activity;oxidoreductase activity, acting on the aldehyde or oxo group of donors;oxidoreductase activity, acting on the aldehyde or oxo group of donors, disulfide as acceptor;oxoglutarate dehydrogenase (succinyl-transferring) activity;thiamine pyrophosphate binding;vitamin binding	cell part;cytoplasmic part;intracellular membrane-bounded organelle;intracellular organelle;intracellular part;macromolecular complex;membrane-bounded organelle;mitochondrion;organelle;oxoglutarate dehydrogenase complex;protein complex		22	22	1	36.8	921	102.79	0	280.84	564650000	34	0.792256	65;430;611;809;840		222;473;608;624;783;851	sp|A2ATU0|DHTK1_MOUSE Probable 2-oxoglutarate dehydrogenase E1 component DHKTD1, mitochondrial OS=Mus musculus OX=10090 GN=Dhtkd1 PE=1 SV=1
44	A2AWP8-5;A2AWP8-3;A2AWP8-2;A2AWP8-4;A2AWP8	Rho guanine nucleotide exchange factor 10-like protein	Arhgef10l	0.671836	1.60482		23.897	23.3985	23.4379	23.2619	23.0616	23.2847	22.9521	22.7041	22.9134	22.8503	Cytoplasm			enzyme regulator activity;GTPase regulator activity;guanyl-nucleotide exchange factor activity;nucleoside-triphosphatase regulator activity;Ras guanyl-nucleotide exchange factor activity;Rho guanyl-nucleotide exchange factor activity;small GTPase regulator activity	cell part;cytoplasm;intracellular part		2	2	5	3.8	988;1236;1241;1275;1280	107.75	0	16.245	1926800	1	0.0646933	569			sp|A2AWP8-5|ARGAL_MOUSE Isoform 5 of Rho guanine nucleotide exchange factor 10-like protein OS=Mus musculus OX=10090 GN=Arhgef10l;sp|A2AWP8-3|ARGAL_MOUSE Isoform 3 of Rho guanine nucleotide exchange factor 10-like protein OS=Mus musculus OX=10090 GN=Arhgef
45	A2BDX3	Adenylyltransferase and sulfurtransferase MOCS3;Molybdopterin-synthase adenylyltransferase;Molybdopterin-synthase sulfurtransferase	Mocs3	-0.133948	0.578927		26.2996	26.1525	26.3373	26.3529	26.2331	26.1508	26.5257	26.4326	26.1999	26.0901	Cytoplasm		aromatic compound biosynthetic process;biosynthetic process;cellular aromatic compound metabolic process;cellular biosynthetic process;cellular macromolecule metabolic process;cellular metabolic process;cellular nitrogen compound biosynthetic process;cellular nitrogen compound metabolic process;cellular process;cellular protein metabolic process;coenzyme biosynthetic process;coenzyme metabolic pr…	adenyl nucleotide binding;adenyl ribonucleotide binding;adenylyltransferase activity;ATP binding;binding;catalytic activity;cation binding;ion binding;metal ion binding;nucleotide binding;nucleotidyltransferase activity;protein adenylyltransferase activity;purine nucleotide binding;purine ribonucleoside triphosphate binding;purine ribonucleotide binding;ribonucleotide binding;small protein activa…	cell part;cytoplasmic part;cytosol;intracellular part	Sulfur relay system	11	11	1	34.3	460	49.374	0	73.338	190720000	9	0.535029	154;179;180;193;316;412			sp|A2BDX3|MOCS3_MOUSE Adenylyltransferase and sulfurtransferase MOCS3 OS=Mus musculus OX=10090 GN=Mocs3 PE=1 SV=1
46	A2BE28-2;A2BE28	Ribosomal biogenesis protein LAS1L	Las1l	0.130758	2.43209		23.6097	23.5403	23.5533	23.4012	23.4429	23.1852	23.4346	23.4335	23.6648	23.2636	Cytoplasm;Nucleolus;Nucleoplasm;Nucleus		cellular macromolecule metabolic process;cellular metabolic process;cellular nitrogen compound metabolic process;cellular process;macromolecule metabolic process;metabolic process;ncRNA metabolic process;ncRNA processing;nitrogen compound metabolic process;nucleic acid metabolic process;nucleobase-containing compound metabolic process;primary metabolic process;RNA metabolic process;RNA processing…		cell part;cytoplasm;cytoplasmic part;cytoskeletal part;histone methyltransferase complex;intracellular non-membrane-bounded organelle;intracellular organelle;intracellular organelle part;intracellular part;macromolecular complex;membrane;methyltransferase complex;microtubule organizing center;MLL1 complex;non-membrane-bounded organelle;nuclear part;nucleolus;nucleoplasm;nucleoplasm part;organelle…		2	2	2	2.8	759;776	87.577	0.0008462	3.365	3467800	1	0.499104	290			sp|A2BE28-2|LAS1L_MOUSE Isoform 2 of Ribosomal biogenesis protein LAS1L OS=Mus musculus OX=10090 GN=Las1l;sp|A2BE28|LAS1L_MOUSE Ribosomal biogenesis protein LAS1L OS=Mus musculus OX=10090 GN=Las1l PE=1 SV=1
47	A2BH40-3;A2BH40;A2BH40-4;A2BH40-2;E9Q4N7	AT-rich interactive domain-containing protein 1A	Arid1a	0.0394789	0.0945777		24.7203	25.0292	24.981	25.1923	24.9716	24.8518	24.6428	24.9976	25.0525	25.0777	Nucleus		anatomical structure development;anatomical structure formation involved in morphogenesis;androgen receptor signaling pathway;ATP-dependent chromatin remodeling;biological regulation;biosynthetic process;blood vessel development;cardiac cell differentiation;cardiac chamber development;cardiac muscle cell differentiation;cell differentiation;cellular biosynthetic process;cellular component disasse…	binding;DNA binding;ligand-dependent nuclear receptor binding;nucleic acid binding;protein binding;receptor binding	cell part;chromatin;chromatin remodeling complex;chromosomal part;intracellular organelle part;intracellular part;macromolecular complex;nBAF complex;npBAF complex;nuclear chromatin;nuclear chromosome part;nuclear part;nucleoplasm;organelle part;protein complex;SWI/SNF complex;SWI/SNF-type complex		4	4	5	3.4	2066;2283;1902;1903;2244	218.47	0.00025867	8.7635	17863000	5	0.867754				sp|A2BH40-3|ARI1A_MOUSE Isoform 3 of AT-rich interactive domain-containing protein 1A OS=Mus musculus OX=10090 GN=Arid1a;sp|A2BH40|ARI1A_MOUSE AT-rich interactive domain-containing protein 1A OS=Mus musculus OX=10090 GN=Arid1a PE=1 SV=1;sp|A2BH40-4|ARI1A_M
49	A2RSJ4	UHRF1-binding protein 1-like	Uhrf1bp1l	-0.127626	1.36242		25.2422	25.3046	25.3189	25.4312	25.4469	25.2816	25.3427	25.4588	25.3783	25.2914	Cytoplasm;Cytosol;Early endosome						5	5	1	4.9	1457	161.94	0	15.038	20286000	4	0.517668	1212			sp|A2RSJ4|UH1BL_MOUSE UHRF1-binding protein 1-like OS=Mus musculus OX=10090 GN=Uhrf1bp1l PE=1 SV=2
50	A2RSQ0;Q6PAL8	DENN domain-containing protein 5B	Dennd5b	-0.12288	0.492304		26.0009	25.9266	25.856	25.8874	25.8513	25.9906	26.1301	26.1709	25.9627	25.9892	Membrane	Single-pass membrane protein	biological regulation;positive regulation of catalytic activity;positive regulation of GTPase activity;positive regulation of hydrolase activity;positive regulation of molecular function;regulation of biological process;regulation of catabolic process;regulation of catalytic activity;regulation of cellular catabolic process;regulation of cellular metabolic process;regulation of cellular process;r…	enzyme regulator activity;GTPase regulator activity;guanyl-nucleotide exchange factor activity;nucleoside-triphosphatase regulator activity;Rab guanyl-nucleotide exchange factor activity;Ras guanyl-nucleotide exchange factor activity;small GTPase regulator activity	cell part;integral to membrane;intrinsic to membrane;membrane;membrane part		10	10	2	9.8	1274;1287	144.63	0	20.345	128850000	11	0.565589	256		856	sp|A2RSQ0|DEN5B_MOUSE DENN domain-containing protein 5B OS=Mus musculus OX=10090 GN=Dennd5b PE=1 SV=2
51	A2RSY6;A2RSY6-2;A2RSY6-3	TRMT1-like protein	Trmt1l	-0.100061	0.229344		24.7077	24.514	24.7076	24.5419	24.5199	24.5871	25.0491	24.6604	24.9602	24.5662			adult behavior;adult locomotory behavior;behavior;cellular macromolecule metabolic process;cellular metabolic process;cellular nitrogen compound metabolic process;cellular process;locomotory behavior;macromolecule metabolic process;metabolic process;multicellular organismal process;ncRNA metabolic process;ncRNA processing;nitrogen compound metabolic process;nucleic acid metabolic process;nucleoba…	binding;catalytic activity;cation binding;ion binding;metal ion binding;methyltransferase activity;nucleic acid binding;RNA binding;transferase activity;transferase activity, transferring one-carbon groups;tRNA binding			3	3	3	5.6	728;671;285	80.86	0.00022779	4.8742	16455000	3	0.667696				sp|A2RSY6|TRM1L_MOUSE TRMT1-like protein OS=Mus musculus OX=10090 GN=Trmt1l PE=1 SV=1;sp|A2RSY6-2|TRM1L_MOUSE Isoform 2 of TRMT1-like protein OS=Mus musculus OX=10090 GN=Trmt1l;sp|A2RSY6-3|TRM1L_MOUSE Isoform 3 of TRMT1-like protein OS=Mus musculus OX=1009
53	A3KGB4	TBC1 domain family member 8B	Tbc1d8b	-0.00776736	0.0318144		26.242	26.1433	26.2444	26.1524	26.3483	26.3529	26.0875	26.2172	26.3817	26.3386				binding;calcium ion binding;cation binding;enzyme activator activity;enzyme regulator activity;GTPase activator activity;GTPase regulator activity;ion binding;metal ion binding;nucleoside-triphosphatase regulator activity			5	5	1	7.1	1114	127.89	0	62.562	44309000	6	0.971857	875			sp|A3KGB4|TBC8B_MOUSE TBC1 domain family member 8B OS=Mus musculus OX=10090 GN=Tbc1d8b PE=1 SV=1
54	A3KGS3-2;A3KGS3	Ral GTPase-activating protein subunit alpha-2	Ralgapa2	0.163573	0.259382		23.5182	22.9811	23.3796	23.1144	23.4077	23.3105	23.2213	22.7593	22.6731	23.0691	Cytoplasm		biological regulation;cellular process;cellular response to stimulus;intracellular signal transduction;Ral protein signal transduction;Ras protein signal transduction;regulation of biological process;regulation of cellular localization;regulation of cellular process;regulation of exocyst localization;regulation of localization;regulation of protein localization;response to stimulus;signal transdu…	binding;enzyme activator activity;enzyme regulator activity;GTPase activator activity;GTPase regulator activity;nucleoside-triphosphatase regulator activity;protein binding;protein dimerization activity;protein heterodimerization activity	cell part;cytoplasm;cytoplasmic part;cytosol;extracellular region part;extracellular space;intracellular part;membrane;plasma membrane		2	2	2	1.6	1807;1872	203.22	0	15.272	3029000	2	0.540523				sp|A3KGS3-2|RGPA2_MOUSE Isoform 2 of Ral GTPase-activating protein subunit alpha-2 OS=Mus musculus OX=10090 GN=Ralgapa2;sp|A3KGS3|RGPA2_MOUSE Ral GTPase-activating protein subunit alpha-2 OS=Mus musculus OX=10090 GN=Ralgapa2 PE=1 SV=2
55	A3KMP2	Tetratricopeptide repeat protein 38	Ttc38	0.170138	4.11325		27.9107	27.8964	27.8878	27.8598	27.7435	27.7583	27.7224	27.7185	27.6599	27.7344					extracellular membrane-bounded organelle;extracellular organelle;extracellular region part;extracellular vesicular exosome;membrane-bounded organelle;membrane-bounded vesicle;organelle;vesicle		15	8	1	39.8	465	52.223	0	214.12	331470000	15	0.407169	24;49;363;376		92;114;187;300	sp|A3KMP2|TTC38_MOUSE Tetratricopeptide repeat protein 38 OS=Mus musculus OX=10090 GN=Ttc38 PE=1 SV=2
56	A3KMP2-2	Tetratricopeptide repeat protein 38	Ttc38	0.932551	1.61059	+	24.2325	24.908	25.0537	24.8276	23.8563	24.1766	23.6418	23.8984	24.3372	24.3436					extracellular membrane-bounded organelle;extracellular organelle;extracellular region part;extracellular vesicular exosome;membrane-bounded organelle;membrane-bounded vesicle;organelle;vesicle		8	1	1	34.4	279	31.589	0.002645	2.7037	10837000	3	0.0321198	177;190		114	sp|A3KMP2-2|TTC38_MOUSE Isoform 2 of Tetratricopeptide repeat protein 38 OS=Mus musculus OX=10090 GN=Ttc38
57	A6H584	Collagen alpha-5(VI) chain	Col6a5	-0.430316	0.793838		23.0386	23.0834	22.6239	22.7886	23.088	22.8004	23.7465	23.2023	22.9927	22.8702	Extracellular matrix;Extracellular space;Secreted		biological adhesion;cell adhesion;cellular process		collagen;extracellular matrix;extracellular matrix part;extracellular region;extracellular region part;proteinaceous extracellular matrix		6	5	1	2.8	2640	289.57	0	13.047	12771000	5	0.211541				sp|A6H584|CO6A5_MOUSE Collagen alpha-5(VI) chain OS=Mus musculus OX=10090 GN=Col6a5 PE=1 SV=4
58	A6H5Y3	Methionine synthase	Mtr	-0.130915	0.303524		25.3874	25.2116	24.9159	24.9568	25.0985	25.136	25.471	25.3381	25.0933	25.1593	Cytoplasm		amine biosynthetic process;amine metabolic process;aspartate family amino acid biosynthetic process;aspartate family amino acid metabolic process;biosynthetic process;carboxylic acid biosynthetic process;carboxylic acid metabolic process;cellular amine metabolic process;cellular amino acid biosynthetic process;cellular amino acid metabolic process;cellular aromatic compound metabolic process;cell…	5-methyltetrahydrofolate-dependent methyltransferase activity;binding;catalytic activity;cation binding;cobalamin binding;homocysteine S-methyltransferase activity;ion binding;metal ion binding;methionine synthase activity;methyltransferase activity;S-adenosylmethionine-dependent methyltransferase activity;S-methyltransferase activity;tetrapyrrole binding;transferase activity;transferase activity…	cell part;cytoplasm;cytoplasmic part;cytosol;intracellular part	Cysteine and methionine metabolism;One carbon pool by folate;Selenocompound metabolism	3	3	1	3	1253	139.07	0	12.863	19772000	4	0.579251				sp|A6H5Y3|METH_MOUSE Methionine synthase OS=Mus musculus OX=10090 GN=Mtr PE=1 SV=1
59	A6H611	Mitochondrial intermediate peptidase	Mipep	0.00332959	0.0109522		26.1487	26.0649	25.9757	25.9852	26.2297	26.1022	25.9431	26.0065	26.103	26.1848	Mitochondrion matrix			binding;catalytic activity;cation binding;endopeptidase activity;hydrolase activity;ion binding;metal ion binding;metalloendopeptidase activity;metallopeptidase activity;peptidase activity;peptidase activity, acting on L-amino acid peptides	cell part;cytoplasmic part;intracellular membrane-bounded organelle;intracellular organelle;intracellular organelle lumen;intracellular organelle part;intracellular part;membrane-bounded organelle;membrane-enclosed lumen;mitochondrial matrix;mitochondrial part;mitochondrion;organelle;organelle lumen;organelle part		7	7	1	11.7	711	80.851	0	22.867	56960000	6	0.989599	140;647			sp|A6H611|MIPEP_MOUSE Mitochondrial intermediate peptidase OS=Mus musculus OX=10090 GN=Mipep PE=1 SV=1
60	A6H630;A6H630-4;A6H630-2;A6H630-3	Protein-glutamate O-methyltransferase	Armt1	0.284769	0.747581		25.2966	25.5797	25.6881	25.8239	25.497	25.5108	25.0956	25.1176	25.827	25.6888			biological regulation;cellular macromolecule metabolic process;cellular metabolic process;cellular process;cellular protein metabolic process;cellular response to stimulus;cellular response to stress;macromolecule metabolic process;macromolecule methylation;macromolecule modification;metabolic process;methylation;one-carbon metabolic process;primary metabolic process;protein alkylation;protein me…	carboxyl-O-methyltransferase activity;catalytic activity;methyltransferase activity;O-methyltransferase activity;protein carboxyl O-methyltransferase activity;protein methyltransferase activity;S-adenosylmethionine-dependent methyltransferase activity;transferase activity;transferase activity, transferring one-carbon groups			4	4	4	9.8	439;136;208;121	50.548	0.00025195	7.9426	24979000	3	0.325182	193			sp|A6H630|ARMT1_MOUSE Protein-glutamate O-methyltransferase OS=Mus musculus OX=10090 GN=Armt1 PE=1 SV=1;sp|A6H630-4|ARMT1_MOUSE Isoform 4 of Protein-glutamate O-methyltransferase OS=Mus musculus OX=10090 GN=Armt1;sp|A6H630-2|ARMT1_MOUSE Isoform 2 of Protei
61	A6H6A4-2;A6H6A4	Leucine-rich repeat and IQ domain-containing protein 4	Lrriq4	-0.0550575	0.104206		23.8407	23.4564	23.7925	23.855	24.043	23.8616	23.5732	23.6385	24.3302	23.9643							1	1	2	1.5	581;596	66.401	0.003797	2.4535	3778000	1	0.820746				sp|A6H6A4-2|LRIQ4_MOUSE Isoform 2 of Leucine-rich repeat and IQ domain-containing protein 4 OS=Mus musculus OX=10090 GN=Lrriq4;sp|A6H6A4|LRIQ4_MOUSE Leucine-rich repeat and IQ domain-containing protein 4 OS=Mus musculus OX=10090 GN=Lrriq4 PE=2 SV=1
62	A6H6A9;A6H6A9-2	Rab GTPase-activating protein 1-like	Rabgap1l	-0.0866057	0.450711		26.156	26.2609	26.2919	26.1774	26.4663	26.3963	26.2573	26.2451	26.4559	26.483	Early endosome;Golgi apparatus		anatomical structure development;biological regulation;cell development;cellular developmental process;cellular process;developmental process;megakaryocyte development;positive regulation of catalytic activity;positive regulation of GTPase activity;positive regulation of hydrolase activity;positive regulation of molecular function;regulation of biological process;regulation of catabolic process;r…	binding;enzyme activator activity;enzyme binding;enzyme regulator activity;GTPase activator activity;GTPase binding;GTPase regulator activity;nucleoside-triphosphatase regulator activity;protein binding;Rab GTPase binding;Ras GTPase binding;small GTPase binding	cell part;cytoplasmic part;early endosome;endosome;Golgi apparatus;intracellular membrane-bounded organelle;intracellular organelle;intracellular part;membrane-bounded organelle;nucleus;organelle		5	5	2	6.9	815;477	92.403	0	13.866	32914000	6	0.668587				sp|A6H6A9|RBG1L_MOUSE Rab GTPase-activating protein 1-like OS=Mus musculus OX=10090 GN=Rabgap1l PE=1 SV=1;sp|A6H6A9-2|RBG1L_MOUSE Isoform 2 of Rab GTPase-activating protein 1-like OS=Mus musculus OX=10090 GN=Rabgap1l
63	A6H6A9-3	Rab GTPase-activating protein 1-like	Rabgap1l	0.581745	0.414004		24.1652	24.9103	24.7711	24.8558	25.1365	24.9975	23.4324	23.5325	25.2575	25.0257	Early endosome;Golgi apparatus		anatomical structure development;biological regulation;cell development;cellular developmental process;cellular process;developmental process;megakaryocyte development;positive regulation of catalytic activity;positive regulation of GTPase activity;positive regulation of hydrolase activity;positive regulation of molecular function;regulation of biological process;regulation of catabolic process;r…	binding;enzyme activator activity;enzyme binding;enzyme regulator activity;GTPase activator activity;GTPase binding;GTPase regulator activity;nucleoside-triphosphatase regulator activity;protein binding;Rab GTPase binding;Ras GTPase binding;small GTPase binding	cell part;cytoplasmic part;early endosome;endosome;Golgi apparatus;intracellular membrane-bounded organelle;intracellular organelle;intracellular part;membrane-bounded organelle;nucleus;organelle		4	4	1	11.4	370	42.753	0	11.527	43078000	4	0.244003				sp|A6H6A9-3|RBG1L_MOUSE Isoform 3 of Rab GTPase-activating protein 1-like OS=Mus musculus OX=10090 GN=Rabgap1l
64	A6H8H2;A6H8H2-2	DENN domain-containing protein 4C	Dennd4c	0.123357	0.435903		24.7219	24.8023	24.9494	25.0326	24.5294	24.5128	24.694	24.8802	24.7247	24.4218	Cell membrane;Cytoplasm;Cytoplasmic vesicle membrane;Cytosol		biological regulation;cellular component organization;cellular component organization or biogenesis;cellular localization;cellular macromolecule localization;cellular membrane organization;cellular process;cellular protein localization;cellular response to chemical stimulus;cellular response to endogenous stimulus;cellular response to hormone stimulus;cellular response to insulin stimulus;cellula…	enzyme regulator activity;GTPase regulator activity;guanyl-nucleotide exchange factor activity;nucleoside-triphosphatase regulator activity;Rab guanyl-nucleotide exchange factor activity;Ras guanyl-nucleotide exchange factor activity;small GTPase regulator activity	cell part;cytoplasmic membrane-bounded vesicle;cytoplasmic part;cytoplasmic vesicle;cytoplasmic vesicle membrane;cytoplasmic vesicle part;cytosol;insulin-responsive compartment;intracellular membrane-bounded organelle;intracellular organelle;intracellular organelle part;intracellular part;macromolecular complex;membrane;membrane part;membrane-bounded organelle;membrane-bounded vesicle;organelle;o…		15	15	2	11.2	1906;1955	211.46	0	87.953	53013000	14	0.571911	176;1042;1208			sp|A6H8H2|DEN4C_MOUSE DENN domain-containing protein 4C OS=Mus musculus OX=10090 GN=Dennd4c PE=1 SV=1;sp|A6H8H2-2|DEN4C_MOUSE Isoform 2 of DENN domain-containing protein 4C OS=Mus musculus OX=10090 GN=Dennd4c
65	A6X919-2;A6X919	Probable C-mannosyltransferase DPY19L1	Dpy19l1	0.367264	1.09205		24.6496	24.5416	24.2764	24.3934	24.3079	23.932	24.1394	23.9185	24.0414	24.3183	Membrane	Multi-pass membrane protein	carbohydrate metabolic process;cellular carbohydrate metabolic process;cellular macromolecule metabolic process;cellular metabolic process;cellular process;cellular protein metabolic process;glycosylation;macromolecule glycosylation;macromolecule metabolic process;macromolecule modification;metabolic process;peptidyl-amino acid modification;peptidyl-tryptophan modification;primary metabolic proce…	catalytic activity;mannosyltransferase activity;transferase activity;transferase activity, transferring glycosyl groups;transferase activity, transferring hexosyl groups	cell part;integral to membrane;intracellular organelle part;intracellular part;intrinsic to membrane;membrane;membrane part;nuclear inner membrane;nuclear membrane;nuclear part;organelle inner membrane;organelle membrane;organelle part		1	1	2	3.1	552;746	62.581	0.00025284	8.0654	10029000	1	0.224508				sp|A6X919-2|D19L1_MOUSE Isoform 2 of Probable C-mannosyltransferase DPY19L1 OS=Mus musculus OX=10090 GN=Dpy19l1;sp|A6X919|D19L1_MOUSE Probable C-mannosyltransferase DPY19L1 OS=Mus musculus OX=10090 GN=Dpy19l1 PE=1 SV=1
66	A6X935;A6X935-2	Inter alpha-trypsin inhibitor, heavy chain 4	Itih4	-0.670912	2.662	+	27.6776	27.469	27.4529	27.4665	28.1805	28.2438	28.3223	28.1095	27.9495	27.7969	Secreted		acute inflammatory response;acute-phase response;amine metabolic process;aminoglycan metabolic process;carbohydrate metabolic process;defense response;glycosaminoglycan metabolic process;hyaluronan metabolic process;inflammatory response;macromolecule metabolic process;metabolic process;nitrogen compound metabolic process;polysaccharide metabolic process;primary metabolic process;response to chem…	endopeptidase inhibitor activity;endopeptidase regulator activity;enzyme inhibitor activity;enzyme regulator activity;peptidase inhibitor activity;peptidase regulator activity;serine-type endopeptidase inhibitor activity	blood microparticle;cell part;cytoplasm;extracellular membrane-bounded organelle;extracellular organelle;extracellular region part;extracellular vesicular exosome;intracellular part;membrane;membrane-bounded organelle;membrane-bounded vesicle;organelle;plasma membrane;vesicle		15	15	2	20.9	942;903	104.66	0	72.415	400080000	21	0.0443			491	sp|A6X935|ITIH4_MOUSE Inter alpha-trypsin inhibitor, heavy chain 4 OS=Mus musculus OX=10090 GN=Itih4 PE=1 SV=2;sp|A6X935-2|ITIH4_MOUSE Isoform 2 of Inter alpha-trypsin inhibitor, heavy chain 4 OS=Mus musculus OX=10090 GN=Itih4
67	A7MCT6;A7MCT6-2	Ethanolamine kinase 2	Etnk2	0.547738	1.76129		27.1948	27.1149	26.9648	27.0562	26.7705	26.7317	26.5112	26.3496	26.4503	26.6947			alcohol metabolic process;amine biosynthetic process;amine metabolic process;anatomical structure development;biosynthetic process;cellular amine metabolic process;cellular biogenic amine biosynthetic process;cellular biogenic amine metabolic process;cellular biosynthetic process;cellular lipid metabolic process;cellular metabolic process;cellular nitrogen compound biosynthetic process;cellular n…	adenyl nucleotide binding;adenyl ribonucleotide binding;ATP binding;binding;catalytic activity;ethanolamine kinase activity;kinase activity;nucleotide binding;phosphotransferase activity, alcohol group as acceptor;purine nucleotide binding;purine ribonucleoside triphosphate binding;purine ribonucleotide binding;ribonucleotide binding;transferase activity;transferase activity, transferring phospho…		Glycerophospholipid metabolism	9	8	2	24.9	385;294	44.567	0	57.159	64816000	7	0.0936114	52;245;251			sp|A7MCT6|EKI2_MOUSE Ethanolamine kinase 2 OS=Mus musculus OX=10090 GN=Etnk2 PE=1 SV=1;sp|A7MCT6-2|EKI2_MOUSE Isoform 2 of Ethanolamine kinase 2 OS=Mus musculus OX=10090 GN=Etnk2
68	A9JSM3	Transmembrane protein 238	Tmem238	-0.507948	0.939592		24.2374	24.1466	24.4135	24.3042	24.2949	24.3637	25.0499	24.9765	24.2046	24.02	Membrane	Multi-pass membrane protein			cell part;integral to membrane;intrinsic to membrane;membrane part		1	1	1	5.7	176	18.226	0.0022573	2.8616	10969000	1	0.162685				sp|A9JSM3|TM238_MOUSE Transmembrane protein 238 OS=Mus musculus OX=10090 GN=Tmem238 PE=2 SV=1
69	B1AR13	CDGSH iron-sulfur domain-containing protein 3, mitochondrial	Cisd3	0.022213	0.0528984		26.962	26.8823	26.7734	26.8826	27.1175	27.1695	26.7308	26.7028	27.0375	26.9077	Mitochondrion			2 iron, 2 sulfur cluster binding;binding;cation binding;ion binding;iron-sulfur cluster binding;metal cluster binding;metal ion binding	cell part;cytoplasmic part;intracellular membrane-bounded organelle;intracellular organelle;intracellular part;membrane-bounded organelle;mitochondrion;organelle		4	4	1	29.9	137	15.676	0	10.749	112410000	2	0.927845	81;108;110;119			sp|B1AR13|CISD3_MOUSE CDGSH iron-sulfur domain-containing protein 3, mitochondrial OS=Mus musculus OX=10090 GN=Cisd3 PE=1 SV=1
70	B1ARW8	Uncharacterized protein C1orf122 homolog		-0.445395	0.755416		21.359	21.4506	21.8232	21.8927	21.5284	21.3741	22.2018	22.2387	21.9123	22.0681							2	2	1	20.9	110	11.318	0.0090997	2.0457	1193900	2	0.209869				sp|B1ARW8|CA122_MOUSE Uncharacterized protein C1orf122 homolog OS=Mus musculus OX=10090 PE=4 SV=1
71	B1AUE5	Peroxisome biogenesis factor 10	Pex10	0.0435187	0.231154		26.3559	26.5168	26.4769	26.4629	26.5006	26.4407	26.3075	26.4111	26.6035	26.5151	Peroxisome membrane	Peripheral membrane protein	cellular component organization;cellular component organization at cellular level;cellular component organization or biogenesis;cellular component organization or biogenesis at cellular level;cellular process;establishment of localization;establishment of localization in cell;establishment of protein localization;establishment of protein localization to organelle;establishment of protein localiza…	binding;cation binding;ion binding;metal ion binding;protein binding;protein C-terminus binding;transition metal ion binding;zinc ion binding	cell part;cytoplasmic part;integral to membrane;integral to organelle membrane;integral to peroxisomal membrane;intracellular;intracellular membrane-bounded organelle;intracellular organelle;intracellular organelle part;intracellular part;intrinsic to membrane;intrinsic to organelle membrane;intrinsic to peroxisomal membrane;membrane;membrane part;membrane-bounded organelle;microbody;microbody me…	Peroxisome	7	7	1	22.8	324	37.157	0	18.312	33662000	5	0.83092	271;274;305;308	271		sp|B1AUE5|PEX10_MOUSE Peroxisome biogenesis factor 10 OS=Mus musculus OX=10090 GN=Pex10 PE=2 SV=1
72	B1AVY7	Kinesin-like protein KIF16B	Kif16b	0.382649	0.803592		26.4532	26.4533	26.8228	26.6479	26.2917	26.3886	25.8404	26.4493	26.9609	26.9753	Cytoplasm;Cytoskeleton;Early endosome membrane		anatomical structure development;anatomical structure formation involved in morphogenesis;biological regulation;catabolic process;cell surface receptor linked signaling pathway;cellular catabolic process;cellular component movement;cellular macromolecule metabolic process;cellular metabolic process;cellular process;cellular response to chemical stimulus;cellular response to fibroblast growth fact…	adenyl nucleotide binding;adenyl ribonucleotide binding;ATP binding;ATPase activity;binding;catalytic activity;enzyme binding;GTPase binding;hydrolase activity;hydrolase activity, acting on acid anhydrides;hydrolase activity, acting on acid anhydrides, in phosphorus-containing anhydrides;lipid binding;microtubule motor activity;motor activity;nucleoside-triphosphatase activity;nucleotide binding;…	cell part;cytoplasmic part;cytoskeletal part;early endosome;early endosome membrane;endosomal part;endosome;endosome membrane;intracellular membrane-bounded organelle;intracellular organelle;intracellular organelle part;intracellular part;kinesin complex;macromolecular complex;membrane;membrane-bounded organelle;microtubule;microtubule associated complex;organelle;organelle membrane;organelle par…		4	4	1	2.8	1312	150.06	0.00023513	5.7585	28048000	4	0.242541				sp|B1AVY7|KI16B_MOUSE Kinesin-like protein KIF16B OS=Mus musculus OX=10090 GN=Kif16b PE=1 SV=1
73	B1AXP6;B1AXP6-2;B1AXP6-3;B1AXP6-4	Mitochondrial import receptor subunit TOM5 homolog	Tomm5	0.278639	0.943218		26.736	26.6054	26.5691	26.6562	26.6068	26.5266	26.2906	26.1771	26.4357	26.705	Mitochondrion outer membrane	Single-pass membrane protein	establishment of localization;establishment of localization in cell;establishment of protein localization;establishment of protein localization in mitochondrion;establishment of protein localization to organelle;intracellular protein transport;intracellular transport;mitochondrial transport;protein import;protein targeting;protein targeting to mitochondrion;protein transport;transport		cell part;cytoplasmic part;integral to membrane;intracellular membrane-bounded organelle;intracellular organelle;intracellular organelle part;intracellular part;intrinsic to membrane;macromolecular complex;membrane part;membrane-bounded organelle;mitochondrial membrane part;mitochondrial outer membrane translocase complex;mitochondrial part;mitochondrion;organelle;organelle part;protein complex		2	2	4	29.4	51;43;61;104	6.0372	0.0016632	3.0546	55354000	2	0.311541				sp|B1AXP6|TOM5_MOUSE Mitochondrial import receptor subunit TOM5 homolog OS=Mus musculus OX=10090 GN=Tomm5 PE=3 SV=1;sp|B1AXP6-2|TOM5_MOUSE Isoform 2 of Mitochondrial import receptor subunit TOM5 homolog OS=Mus musculus OX=10090 GN=Tomm5;sp|B1AXP6-3|TOM5_MO
75	B1AY13;B1AY13-2	Ubiquitin carboxyl-terminal hydrolase 24	Usp24	-0.0313371	0.0963013		27.4476	27.26	27.4422	27.3172	27.2171	27.2569	27.5154	27.5113	27.2614	27.3483			biological regulation;catabolic process;cellular catabolic process;cellular macromolecule catabolic process;cellular macromolecule metabolic process;cellular metabolic process;cellular process;cellular protein metabolic process;macromolecule catabolic process;macromolecule metabolic process;macromolecule modification;metabolic process;modification-dependent macromolecule catabolic process;modific…	catalytic activity;cysteine-type endopeptidase activity;cysteine-type peptidase activity;endopeptidase activity;hydrolase activity;peptidase activity;peptidase activity, acting on L-amino acid peptides;small conjugating protein-specific protease activity;ubiquitin-specific protease activity			18	18	2	8.9	2617;418	294	0	119.41	74585000	16	0.889327	169;992;1553;1856;2493;2496			sp|B1AY13|UBP24_MOUSE Ubiquitin carboxyl-terminal hydrolase 24 OS=Mus musculus OX=10090 GN=Usp24 PE=1 SV=1
77	B1AZA5	Transmembrane protein 245	Tmem245	-0.346626	1.00605		25.7508	25.8463	25.8988	25.7021	25.8728	26.1012	26.2801	26.3828	26.0012	25.8763	Membrane	Multi-pass membrane protein			cell part;integral to membrane;intrinsic to membrane;membrane part		3	3	1	3.5	876	97.356	0.00022722	4.8035	22932000	3	0.246963				sp|B1AZA5|TM245_MOUSE Transmembrane protein 245 OS=Mus musculus OX=10090 GN=Tmem245 PE=1 SV=1
78	B1AZI6	THO complex subunit 2	Thoc2	-0.413638	0.718287		23.3939	23.57	23.6118	23.4135	23.4302	23.4265	24.2167	24.1697	23.6522	23.3775	Nucleus;Nucleus speckle		anatomical structure development;anatomical structure morphogenesis;biological regulation;blastocyst development;cell division;cell morphogenesis;cellular component morphogenesis;cellular component organization;cellular component organization or biogenesis;cellular developmental process;cellular macromolecule metabolic process;cellular metabolic process;cellular nitrogen compound metabolic proces…	binding;mRNA binding;nucleic acid binding;RNA binding	cell part;intracellular membrane-bounded organelle;intracellular organelle;intracellular organelle part;intracellular part;macromolecular complex;membrane-bounded organelle;nuclear body;nuclear part;nuclear speck;nucleoplasm;nucleoplasm part;nucleus;organelle;organelle part;protein complex;THO complex;THO complex part of transcription export complex;transcription export complex	RNA transport;Spliceosome	5	5	1	4.5	1594	182.77	0	27.105	10448000	4	0.234117	28			sp|B1AZI6|THOC2_MOUSE THO complex subunit 2 OS=Mus musculus OX=10090 GN=Thoc2 PE=1 SV=1
79	B1AZP2-3;B1AZP2-2;B1AZP2	Disks large-associated protein 4	Dlgap4	-0.5103	0.760885		25.8374	25.3714	25.0157	25.22	25.5278	25.2427	26.0796	26.148	25.1835	25.191	Membrane	Peripheral membrane protein	signaling		cell part;membrane;synapse		3	2	3	7.1	453;989;992	49.46	0.0010537	3.3181	16079000	2	0.184825				sp|B1AZP2-3|DLGP4_MOUSE Isoform 3 of Disks large-associated protein 4 OS=Mus musculus OX=10090 GN=Dlgap4;sp|B1AZP2-2|DLGP4_MOUSE Isoform 2 of Disks large-associated protein 4 OS=Mus musculus OX=10090 GN=Dlgap4;sp|B1AZP2|DLGP4_MOUSE Disks large-associated p
80	B2RQC6;B2RQC6-2	CAD protein;Glutamine-dependent carbamoyl-phosphate synthase;Aspartate carbamoyltransferase;Dihydroorotase	Cad	-0.0134258	0.0411666		27.0983	26.9616	27.1478	27.1536	26.8945	26.9048	27.2099	27.1436	26.8906	27.0207	Cytoplasm;Nucleus		amide biosynthetic process;amine biosynthetic process;amine catabolic process;amine metabolic process;anatomical structure development;anatomical structure morphogenesis;arginine biosynthetic process;arginine metabolic process;biological regulation;biosynthetic process;body fluid secretion;carbamoyl phosphate biosynthetic process;carbamoyl phosphate metabolic process;carboxylic acid biosynthetic …	adenyl nucleotide binding;adenyl ribonucleotide binding;amine binding;amino acid binding;aspartate carbamoyltransferase activity;ATP binding;binding;carbamoyl-phosphate synthase (ammonia) activity;carbamoyl-phosphate synthase (glutamine-hydrolyzing) activity;carbon-nitrogen ligase activity, with glutamine as amido-N-donor;carboxyl- or carbamoyltransferase activity;carboxylic acid binding;catalyti…	axon part;cell body;cell part;cell projection part;cytoplasm;cytoplasmic part;cytosol;extracellular membrane-bounded organelle;extracellular organelle;extracellular region part;extracellular vesicular exosome;intracellular membrane-bounded organelle;intracellular organelle;intracellular organelle part;intracellular part;macromolecular complex;membrane;membrane-bounded organelle;membrane-bounded v…	Alanine, aspartate and glutamate metabolism;Pyrimidine metabolism	17	13	2	9.3	2225;2154	243.24	0	56.343	101120000	18	0.952404			1303	sp|B2RQC6|PYR1_MOUSE CAD protein OS=Mus musculus OX=10090 GN=Cad PE=1 SV=1;sp|B2RQC6-2|PYR1_MOUSE Isoform 2 of CAD protein OS=Mus musculus OX=10090 GN=Cad
82	B2RR83	Probable ATP-dependent RNA helicase YTHDC2	Ythdc2	0.0917689	0.402267		25.1616	25.2261	25.2511	25.1737	25.2581	25.1121	25.1615	24.944	25.2164	25.2433	Cytoplasm		cellular macromolecule metabolic process;cellular metabolic process;cellular nitrogen compound metabolic process;cellular process;macromolecule metabolic process;metabolic process;nitrogen compound metabolic process;nucleic acid metabolic process;nucleobase-containing compound metabolic process;primary metabolic process;response to chemical stimulus;response to cytokine stimulus;response to inter…	adenyl nucleotide binding;adenyl ribonucleotide binding;ATP binding;ATPase activity;ATPase activity, coupled;ATP-dependent helicase activity;ATP-dependent RNA helicase activity;binding;catalytic activity;enzyme binding;helicase activity;hydrolase activity;hydrolase activity, acting on acid anhydrides;hydrolase activity, acting on acid anhydrides, in phosphorus-containing anhydrides;nucleoside-tri…	cell part;cytoplasm;cytoplasmic part;endoplasmic reticulum;intracellular membrane-bounded organelle;intracellular organelle;intracellular part;membrane-bounded organelle;nucleus;organelle		2	2	1	1.5	1445	161.09	0.0038	2.4579	30964000	2	0.656469				sp|B2RR83|YTDC2_MOUSE 3-5 RNA helicase YTHDC2 OS=Mus musculus OX=10090 GN=Ythdc2 PE=1 SV=1
83	B2RRE7	OTU domain-containing protein 4	Otud4	-0.0123266	0.0317318		25.9244	26.1653	26.03	26.0458	26.0579	26.0617	25.8574	26.2414	26.1745	26.0519	Cytoplasm;Nucleus		cellular macromolecule metabolic process;cellular metabolic process;cellular process;cellular protein metabolic process;macromolecule metabolic process;macromolecule modification;metabolic process;primary metabolic process;protein deubiquitination;protein K48-linked deubiquitination;protein metabolic process;protein modification by small protein conjugation or removal;protein modification by smal…	catalytic activity;cysteine-type peptidase activity;hydrolase activity;peptidase activity;peptidase activity, acting on L-amino acid peptides;small conjugating protein-specific protease activity;ubiquitin-specific protease activity			3	3	1	3.6	1107	123.05	0	14.619	24861000	4	0.957129				sp|B2RRE7|OTUD4_MOUSE OTU domain-containing protein 4 OS=Mus musculus OX=10090 GN=Otud4 PE=1 SV=1
84	B2RWS6;P45481	Histone acetyltransferase p300;CREB-binding protein	Ep300;Crebbp	0.592323	2.3882		24.7031	24.9853	24.7599	24.8541	24.3104	24.2657	24.2272	24.1337	24.4137	24.7041	Cytoplasm;Nucleus		anatomical structure development;anatomical structure formation involved in morphogenesis;anatomical structure morphogenesis;anterior/posterior pattern specification;apoptosis;biological regulation;cartilage development;cell cycle;cell death;cell differentiation;cellular component organization;cellular component organization at cellular level;cellular component organization or biogenesis;cellular…	acetyltransferase activity;activating transcription factor binding;androgen receptor binding;beta-catenin binding;bHLH transcription factor binding;binding;catalytic activity;cation binding;chromatin binding;chromatin DNA binding;core promoter binding;core promoter proximal region DNA binding;core promoter proximal region sequence-specific DNA binding;core promoter sequence-specific DNA binding;d…	cell part;chromatin;chromosomal part;condensed chromosome outer kinetochore;cytoplasm;histone acetyltransferase complex;intracellular membrane-bounded organelle;intracellular organelle;intracellular organelle part;intracellular part;macromolecular complex;membrane-bounded organelle;nuclear body;nuclear chromatin;nuclear chromosome part;nuclear part;nucleoplasm;nucleoplasm part;nucleus;organelle;o…	Adherens junction;Cell cycle;Huntington's disease;Jak-STAT signaling pathway;ko05152;Long-term potentiation;Melanogenesis;Notch signaling pathway;Pathways in cancer;Prostate cancer;Renal cell carcinoma;TGF-beta signaling pathway;Wnt signaling pathway	2	2	2	1	2412;2441	263.3	0.0043781	2.3977	41983000	1	0.0627552	1752;1757			sp|B2RWS6|EP300_MOUSE Histone acetyltransferase p300 OS=Mus musculus OX=10090 GN=Ep300 PE=1 SV=2;sp|P45481|CBP_MOUSE CREB-binding protein OS=Mus musculus OX=10090 GN=Crebbp PE=1 SV=3
85	B2RX12-3;B2RX12-2;B2RX12	Canalicular multispecific organic anion transporter 2	Abcc3	-0.0630283	0.431763		28.1732	28.2059	28.044	28.0135	28.2627	28.2467	28.2172	28.1323	28.0926	28.1384	Membrane	Multi-pass membrane protein	bile acid and bile salt transport;canalicular bile acid transport;carboxylic acid transport;establishment of localization;monocarboxylic acid transport;organic acid transport;organic substance transport;transport	active transmembrane transporter activity;adenyl nucleotide binding;adenyl ribonucleotide binding;ATP binding;ATPase activity;ATPase activity, coupled;ATPase activity, coupled to movement of substances;ATPase activity, coupled to transmembrane movement of substances;binding;catalytic activity;hydrolase activity;hydrolase activity, acting on acid anhydrides;hydrolase activity, acting on acid anhyd…	cell part;integral to membrane;integral to plasma membrane;intrinsic to membrane;intrinsic to plasma membrane;membrane part;plasma membrane part	ABC transporters;Bile secretion	19	19	3	19.5	1498;1522;1523	166.46	0	263.26	264610000	22	0.74834	614;664;726;1390		408;412;677	sp|B2RX12-3|MRP3_MOUSE Isoform 3 of Canalicular multispecific organic anion transporter 2 OS=Mus musculus OX=10090 GN=Abcc3;sp|B2RX12-2|MRP3_MOUSE Isoform 2 of Canalicular multispecific organic anion transporter 2 OS=Mus musculus OX=10090 GN=Abcc3;sp|B2RX1
86	B2RXC1;B2RXC1-2	Trafficking protein particle complex subunit 11	Trappc11	0.139943	0.484352		25.9563	26.0174	26.1725	26.1412	26.1247	25.9064	25.8019	25.7998	25.9975	26.059	cis-Golgi network;Golgi apparatus		cellular process;establishment of localization;transport;vesicle-mediated transport		cell part;cytoplasmic part;Golgi apparatus;intracellular membrane-bounded organelle;intracellular organelle;intracellular part;membrane-bounded organelle;organelle		7	7	2	7	1133;176	128.39	0	14.844	43265000	6	0.532729	302			sp|B2RXC1|TPC11_MOUSE Trafficking protein particle complex subunit 11 OS=Mus musculus OX=10090 GN=Trappc11 PE=1 SV=1
87	B2RXS4	Plexin-B2	Plxnb2	-0.142059	0.302849		27.5601	27.3753	27.3474	27.3043	27.2128	27.1156	27.7665	27.7297	27.2475	27.1502	Cell membrane	Single-pass type I membrane protein	anatomical structure development;anatomical structure formation involved in morphogenesis;biological regulation;brain development;cell proliferation;cell surface receptor linked signaling pathway;cellular process;cellular response to stimulus;developmental process;neural precursor cell proliferation;neural tube closure;neuroblast proliferation;organ development;positive regulation of axonogenesis…	molecular transducer activity;receptor activity;semaphorin receptor activity;signal transducer activity;signaling receptor activity;transmembrane signaling receptor activity	cell part;cell surface;extracellular membrane-bounded organelle;extracellular organelle;extracellular region part;extracellular vesicular exosome;integral to membrane;integral to plasma membrane;intracellular;intrinsic to membrane;intrinsic to plasma membrane;membrane part;membrane-bounded organelle;membrane-bounded vesicle;organelle;plasma membrane part;vesicle	Axon guidance	12	12	1	9.2	1842	206.23	0	92.636	126350000	12	0.558913		557;848	1766;1774	sp|B2RXS4|PLXB2_MOUSE Plexin-B2 OS=Mus musculus OX=10090 GN=Plxnb2 PE=1 SV=1
88	B2RY56	RNA-binding protein 25	Rbm25	0.300512	1.86226		27.3477	27.4245	27.4739	27.4963	27.0765	27.2224	27.0328	27.2352	27.479	27.3351	Cytoplasm;Nucleus speckle		apoptosis;biological regulation;cell death;cellular macromolecule metabolic process;cellular metabolic process;cellular nitrogen compound metabolic process;cellular process;death;macromolecule metabolic process;metabolic process;mRNA metabolic process;mRNA processing;nitrogen compound metabolic process;nucleic acid metabolic process;nucleobase-containing compound metabolic process;primary metabol…	binding;mRNA binding;nucleic acid binding;nucleotide binding;RNA binding	cell part;cytoplasm;intracellular organelle part;intracellular part;nuclear body;nuclear part;nuclear speck;nucleoplasm part;organelle part	Spliceosome	12	12	1	16.8	838	99.551	0	60.213	85893000	13	0.246678	83			sp|B2RY56|RBM25_MOUSE RNA-binding protein 25 OS=Mus musculus OX=10090 GN=Rbm25 PE=1 SV=2
89	B5X0G2	Major urinary protein 17	Mup17	2.8367	6.00653	+	27.5501	27.6672	27.5962	27.6269	24.7847	24.7155	24.8374	24.6812	24.8298	26.4753	Secreted			binding;odorant binding;pheromone binding;transporter activity	extracellular region		13	3	1	65	180	20.638	0	26.021	205000000	3	0	82;156	82	87;120;135	sp|B5X0G2|MUP17_MOUSE Major urinary protein 17 OS=Mus musculus OX=10090 GN=Mup17 PE=2 SV=2
90	B7ZMP1;B7ZMP1-2	Probable Xaa-Pro aminopeptidase 3	Xpnpep3	0.323913	2.37403		26.104	25.9446	26.0923	26.0518	25.7551	25.7897	25.7295	25.6846	25.6307	25.886	Cytoplasm;Mitochondrion		glomerular filtration;macromolecule metabolic process;metabolic process;multicellular organismal process;primary metabolic process;protein maturation;protein metabolic process;protein processing;renal system process;system process	aminopeptidase activity;binding;catalytic activity;cation binding;exopeptidase activity;hydrolase activity;ion binding;manganese ion binding;metal ion binding;peptidase activity;peptidase activity, acting on L-amino acid peptides;transition metal ion binding	cell part;cytoplasmic part;extracellular membrane-bounded organelle;extracellular organelle;extracellular region part;extracellular vesicular exosome;intracellular membrane-bounded organelle;intracellular organelle;intracellular part;membrane-bounded organelle;membrane-bounded vesicle;mitochondrion;organelle;vesicle		6	6	2	20.2	506;386	56.677	0	76.607	86335000	12	0.207143	491			sp|B7ZMP1|XPP3_MOUSE Xaa-Pro aminopeptidase 3 OS=Mus musculus OX=10090 GN=Xpnpep3 PE=1 SV=1;sp|B7ZMP1-2|XPP3_MOUSE Isoform 2 of Xaa-Pro aminopeptidase 3 OS=Mus musculus OX=10090 GN=Xpnpep3
91	B8ZXI1-2;B8ZXI1	Queuine tRNA-ribosyltransferase subunit QTRTD1	Qtrtd1	-0.0401313	0.0737761		24.8568	24.5669	24.8128	24.7403	24.4598	24.4072	25.0215	24.8756	24.682	24.5424	Cytoplasm;Mitochondrion outer membrane	Peripheral membrane protein	7-methylguanosine biosynthetic process;7-methylguanosine metabolic process;biosynthetic process;cellular biosynthetic process;cellular macromolecule metabolic process;cellular metabolic process;cellular nitrogen compound biosynthetic process;cellular nitrogen compound metabolic process;cellular process;guanosine biosynthetic process;guanosine metabolic process;heterocycle biosynthetic process;het…	binding;catalytic activity;cation binding;ion binding;metal ion binding;queuine tRNA-ribosyltransferase activity;transferase activity;transferase activity, transferring glycosyl groups;transferase activity, transferring pentosyl groups;transition metal ion binding;zinc ion binding	cell part;cytoplasm;cytoplasmic part;intracellular membrane-bounded organelle;intracellular organelle;intracellular part;membrane-bounded organelle;mitochondrion;organelle		2	2	2	8.4	344;415	38.344	0.0002633	9.3819	5244500	4	0.873497	280;282;284;285			sp|B8ZXI1-2|QTRT2_MOUSE Isoform 2 of Queuine tRNA-ribosyltransferase accessory subunit 2 OS=Mus musculus OX=10090 GN=Qtrt2;sp|B8ZXI1|QTRT2_MOUSE Queuine tRNA-ribosyltransferase accessory subunit 2 OS=Mus musculus OX=10090 GN=Qtrt2 PE=1 SV=2
92	B9EJ86	Oxysterol-binding protein	Osbpl8	0.00591469	0.0203516		27.0217	27.0675	26.8647	27.0701	26.8667	26.8666	27.1208	26.9487	26.9577	27.0149	Endoplasmic reticulum membrane;Nucleus membrane	Single-pass membrane protein	biological regulation;cell differentiation;cellular developmental process;cellular localization;cellular macromolecule localization;cellular process;cellular protein localization;developmental process;establishment of localization;fat cell differentiation;lipid transport;localization;macromolecule localization;negative regulation of biological process;negative regulation of cell migration;negativ…	binding;cholesterol binding;lipid binding;steroid binding;sterol binding	cell part;intracellular organelle part;intracellular part;membrane;nuclear membrane;nuclear part;organelle membrane;organelle part		8	8	1	11.8	889	101.27	0	36.543	94424000	10	0.978736				sp|B9EJ86|OSBL8_MOUSE Oxysterol-binding protein-related protein 8 OS=Mus musculus OX=10090 GN=Osbpl8 PE=1 SV=1
93	B9EJR8	Dynein assembly factor 5, axonemal	Dnaaf5	-0.144456	1.58352		24.787	24.7181	24.7701	24.6291	24.9742	24.6205	24.88	24.8545	24.8178	24.4482	Cytoplasm;Cytoplasmic granule		cell projection organization;cellular component movement;cellular component organization;cellular component organization at cellular level;cellular component organization or biogenesis;cellular component organization or biogenesis at cellular level;cellular process;cilium movement;microtubule-based movement;microtubule-based process	binding;dynein binding;dynein intermediate chain binding;protein binding	cell part;cytoplasm;intracellular part		4	4	1	4.8	853	93.85	0	11.163	9456900	2	0.478753	90;185;187			sp|B9EJR8|DAAF5_MOUSE Dynein assembly factor 5, axonemal OS=Mus musculus OX=10090 GN=Dnaaf5 PE=1 SV=1
95	C0HKD9;C0HKD8	Microfibrillar-associated protein 1B	Mfap1b	0.465481	0.6879		20.9725	21.3441	21.6746	21.8855	20.6046	21.1396	20.663	21.3272	21.6797	21.2694	Nucleus						3	2	2	9.3	439;439	51.954	0.00025019	7.6749	3931900	2	0.210388				sp|C0HKD9|MFA1B_MOUSE Microfibrillar-associated protein 1B OS=Mus musculus OX=10090 GN=Mfap1b PE=1 SV=1;sp|C0HKD8|MFA1A_MOUSE Microfibrillar-associated protein 1A OS=Mus musculus OX=10090 GN=Mfap1a PE=1 SV=1
96	C0HKG6;C0HKG5	Ribonuclease T2-B	Rnaset2b	0.686529	1.9301		26.6573	26.5968	26.6998	26.743	26.245	26.0738	25.7167	25.9327	26.2957	26.3786	Endoplasmic reticulum lumen;Lysosome lumen;Secreted						2	2	2	10	259;259	29.608	0	11.152	50920000	3	0.0537211				sp|C0HKG6|RNT2B_MOUSE Ribonuclease T2-B OS=Mus musculus OX=10090 GN=Rnaset2b PE=1 SV=1;sp|C0HKG5|RNT2A_MOUSE Ribonuclease T2-A OS=Mus musculus OX=10090 GN=Rnaset2a PE=1 SV=1
123	D3YXK2	Scaffold attachment factor B1	Safb	0.405296	1.58339		26.9796	27.1989	27.1198	27.1525	26.8796	26.9367	26.5439	26.6589	26.8925	26.9299	Nucleus		biological regulation;biosynthetic process;cellular biosynthetic process;cellular macromolecule biosynthetic process;cellular macromolecule metabolic process;cellular metabolic process;cellular nitrogen compound metabolic process;cellular process;cellular response to stimulus;estrogen receptor signaling pathway;growth;hormone metabolic process;intracellular receptor mediated signaling pathway;mac…	binding;chromatin binding;core promoter binding;DNA binding;nucleic acid binding;nucleotide binding;regulatory region DNA binding;regulatory region nucleic acid binding;transcription regulatory region DNA binding	cell part;intracellular organelle part;intracellular part;nuclear part;nucleoplasm;organelle part		15	7	1	18.5	937	105.1	0	251.86	90500000	6	0.173027	81;225			sp|D3YXK2|SAFB1_MOUSE Scaffold attachment factor B1 OS=Mus musculus OX=10090 GN=Safb PE=1 SV=2
124	D3YZP9	Coiled-coil domain-containing protein 6	Ccdc6	0.0912755	0.233614		26.5116	26.3894	26.5753	26.5777	26.6875	26.6636	26.2658	26.2492	26.7538	26.377	Cytoplasm;Cytoskeleton				cell part;cytoplasm;cytoskeleton;intracellular non-membrane-bounded organelle;intracellular organelle;intracellular part;non-membrane-bounded organelle;organelle	Pathways in cancer;Thyroid cancer	6	6	1	16.4	469	52.938	0	36.659	64460000	7	0.686585				sp|D3YZP9|CCDC6_MOUSE Coiled-coil domain-containing protein 6 OS=Mus musculus OX=10090 GN=Ccdc6 PE=1 SV=1
125	D3Z4S3	Putative peptidyl-tRNA hydrolase PTRHD1	Ptrhd1	-0.155481	1.18843		24.4102	24.3567	24.5263	24.6375	24.6453	24.8871	24.5925	24.522	24.971	24.7963				aminoacyl-tRNA hydrolase activity;carboxylic ester hydrolase activity;catalytic activity;hydrolase activity;hydrolase activity, acting on ester bonds	extracellular membrane-bounded organelle;extracellular organelle;extracellular region part;extracellular vesicular exosome;membrane-bounded organelle;membrane-bounded vesicle;organelle;vesicle		1	1	1	6.4	140	16.037	0.0037977	2.4552	11663000	1	0.468409				sp|D3Z4S3|PTRD1_MOUSE Putative peptidyl-tRNA hydrolase PTRHD1 OS=Mus musculus OX=10090 GN=Ptrhd1 PE=1 SV=1
126	D3Z5L6	MFS-type transporter SLC18B1	Slc18b1	1.14689	0.536147		23.9479	24.7752	25.6868	25.837	24.362	23.9785	22.0624	24.5448	25.5326	24.8878	Membrane	Multi-pass membrane protein	cellular process;establishment of localization;transmembrane transport;transport		cell part;integral to membrane;intrinsic to membrane;membrane part		1	1	1	4.4	459	49.008	0.0070189	2.1374	41475000	1	0.114739				sp|D3Z5L6|S18B1_MOUSE MFS-type transporter SLC18B1 OS=Mus musculus OX=10090 GN=Slc18b1 PE=2 SV=2
128	E9PV24;E9PV24-2;CON__P02672	Fibrinogen alpha chain;Fibrinopeptide A;Fibrinogen alpha chain	Fga	-0.318511	3.47881		30.1004	30.17	30.1844	30.202	30.478	30.4737	30.4823	30.4501	30.203	30.2466	Secreted		antibacterial humoral response;antimicrobial humoral response;biological adhesion;biological regulation;blood coagulation;blood coagulation, common pathway;cell adhesion;cell-cell adhesion;cell-matrix adhesion;cell-substrate adhesion;cellular component assembly;cellular component assembly at cellular level;cellular component organization;cellular component organization at cellular level;cellular …	structural molecule activity	blood microparticle;cell cortex;cell part;cell surface;cytoplasmic membrane-bounded vesicle;cytoplasmic part;cytoplasmic vesicle;external side of plasma membrane;extracellular membrane-bounded organelle;extracellular organelle;extracellular region part;extracellular space;extracellular vesicular exosome;fibrinogen complex;intracellular membrane-bounded organelle;intracellular organelle;intracellu…	Complement and coagulation cascades	26	26	3	32.3	789;557;615	87.428	0	323.31	4850200000	76	0.197123	48		167;227;525	sp|E9PV24|FIBA_MOUSE Fibrinogen alpha chain OS=Mus musculus OX=10090 GN=Fga PE=1 SV=1;sp|E9PV24-2|FIBA_MOUSE Isoform 2 of Fibrinogen alpha chain OS=Mus musculus OX=10090 GN=Fga
129	E9PVA8	eIF-2-alpha kinase activator GCN1	Gcn1l1	0.165003	1.91469		29.463	29.4111	29.4396	29.4322	29.2204	29.215	29.3388	29.2594	29.1724	29.3138	Cytoplasm				cell part;cytoplasm;intracellular part;membrane		51	51	1	24.1	2671	293.02	0	323.31	519380000	60	0.432888	246;329;648;932;939;1275;1984;2255;2647;2657		633;984;2512	sp|E9PVA8|GCN1_MOUSE eIF-2-alpha kinase activator GCN1 OS=Mus musculus OX=10090 GN=Gcn1 PE=1 SV=1
133	E9PZJ8;E9PZJ8-2	Activating signal cointegrator 1 complex subunit 3	Ascc3	0.0741037	0.644145		25.9286	25.8969	26.012	26.0159	25.9383	25.8695	25.8736	25.8032	25.9285	25.8938	Nucleus;Nucleus speckle		biological regulation;biosynthetic process;cell proliferation;cellular biosynthetic process;cellular macromolecule biosynthetic process;cellular macromolecule metabolic process;cellular metabolic process;cellular nitrogen compound metabolic process;cellular process;DNA conformation change;DNA dealkylation;DNA dealkylation involved in DNA repair;DNA duplex unwinding;DNA geometric change;DNA metabo…	3'-5' DNA helicase activity;adenyl nucleotide binding;adenyl ribonucleotide binding;ATP binding;ATPase activity;ATPase activity, coupled;ATP-dependent 3'-5' DNA helicase activity;ATP-dependent DNA helicase activity;ATP-dependent helicase activity;binding;catalytic activity;DNA helicase activity;DNA-dependent ATPase activity;helicase activity;hydrolase activity;hydrolase activity, acting on acid a…	cell part;cytoplasm;cytoplasmic part;Golgi apparatus;intracellular;intracellular membrane-bounded organelle;intracellular organelle;intracellular part;membrane;membrane-bounded organelle;nucleus;organelle		8	8	2	4.9	2198;1128	250.55	0	18.561	27090000	6	0.698479	248;249;1841			sp|E9PZJ8|ASCC3_MOUSE Activating signal cointegrator 1 complex subunit 3 OS=Mus musculus OX=10090 GN=Ascc3 PE=1 SV=1;sp|E9PZJ8-2|ASCC3_MOUSE Isoform 2 of Activating signal cointegrator 1 complex subunit 3 OS=Mus musculus OX=10090 GN=Ascc3
134	E9PZM4	Chromodomain-helicase-DNA-binding protein 2	Chd2	0.110603	0.129248		22.5503	23.3203	22.3151	22.9277	22.6692	22.6597	22.7256	22.4591	22.7289	22.7566	Nucleus		anatomical structure development;biological regulation;biosynthetic process;cell differentiation;cellular biosynthetic process;cellular component organization;cellular component organization at cellular level;cellular component organization or biogenesis;cellular component organization or biogenesis at cellular level;cellular developmental process;cellular macromolecule biosynthetic process;cellu…	adenyl nucleotide binding;adenyl ribonucleotide binding;ATP binding;binding;catalytic activity;core promoter binding;core promoter sequence-specific DNA binding;DNA binding;helicase activity;histone binding;hydrolase activity;hydrolase activity, acting on acid anhydrides;hydrolase activity, acting on acid anhydrides, in phosphorus-containing anhydrides;nucleic acid binding;nucleoside-triphosphata…	cell part;extracellular membrane-bounded organelle;extracellular organelle;extracellular region part;extracellular vesicular exosome;intracellular membrane-bounded organelle;intracellular non-membrane-bounded organelle;intracellular organelle;intracellular organelle part;intracellular part;membrane-bounded organelle;membrane-bounded vesicle;non-membrane-bounded organelle;nuclear part;nucleolus;nu…		1	1	1	0.9	1827	210.8	0.0038023	2.461	6307900	1	0.695692				sp|E9PZM4|CHD2_MOUSE Chromodomain-helicase-DNA-binding protein 2 OS=Mus musculus OX=10090 GN=Chd2 PE=1 SV=1
135	E9Q1P8	Interferon regulatory factor 2-binding protein 2	Irf2bp2	-0.545314	0.471647		23.6118	23.7945	23.5273	23.524	23.2111	23.7515	24.8048	24.5536	23.5669	23.6315	Cytoplasm;Nucleus		biological regulation;biosynthetic process;cellular biosynthetic process;cellular macromolecule biosynthetic process;cellular macromolecule metabolic process;cellular metabolic process;cellular nitrogen compound metabolic process;cellular process;macromolecule biosynthetic process;macromolecule metabolic process;metabolic process;negative regulation of biological process;negative regulation of bi…	binding;cation binding;ion binding;metal ion binding;protein binding transcription factor activity;transcription cofactor activity;transcription corepressor activity;transcription factor binding transcription factor activity	cell part;cytoplasm;intracellular membrane-bounded organelle;intracellular organelle;intracellular organelle part;intracellular part;membrane-bounded organelle;nuclear part;nucleoplasm;nucleus;organelle;organelle part		2	2	1	5.6	570	59.291	0	21.555	15991000	2	0.232004				sp|E9Q1P8|I2BP2_MOUSE Interferon regulatory factor 2-binding protein 2 OS=Mus musculus OX=10090 GN=Irf2bp2 PE=1 SV=1
136	E9Q394-2;E9Q394	Isoform 2 of A-kinase anchor protein 13	Akap13	-0.159975	0.412165		25.411	25.5244	25.6631	25.7272	25.9165	25.6668	25.4131	25.7488	25.7529	25.5315	Cell cortex;Cytoplasm;Cytoskeleton;Cytosol;Membrane;Nucleus	Peripheral membrane protein	biological regulation;cellular process;cellular response to stimulus;establishment of localization;establishment of localization in cell;intracellular signal transduction;intracellular transport;nuclear export;nuclear transport;nucleocytoplasmic transport;regulation of biological process;regulation of cardiac muscle hypertrophy;regulation of catalytic activity;regulation of cellular metabolic pro…	binding;cAMP-dependent protein kinase activity;catalytic activity;cation binding;cyclic nucleotide-dependent protein kinase activity;enzyme regulator activity;GTPase regulator activity;guanyl-nucleotide exchange factor activity;ion binding;kinase activity;metal ion binding;nucleoside-triphosphatase regulator activity;phosphotransferase activity, alcohol group as acceptor;protein kinase activity;p…	cell part;cytoplasm;cytoplasmic part;intracellular part;membrane;perinuclear region of cytoplasm		9	9	2	5	2754;2776	301.5	0	42.294	26889000	6	0.510144	1091;1136;1268;2083			sp|E9Q394-2|AKP13_MOUSE Isoform 2 of A-kinase anchor protein 13 OS=Mus musculus OX=10090 GN=Akap13;sp|E9Q394|AKP13_MOUSE A-kinase anchor protein 13 OS=Mus musculus OX=10090 GN=Akap13 PE=1 SV=1
137	E9Q3C1	C2 domain-containing protein 2	C2cd2	0.118189	0.975898		28.0299	27.9235	28.018	28.0144	27.8172	27.8295	27.963	27.8367	27.8047	27.7887	Membrane	Single-pass membrane protein			cell part;cytoplasmic part;cytosol;intracellular membrane-bounded organelle;intracellular organelle;intracellular part;membrane-bounded organelle;nucleus;organelle		7	7	1	10.3	696	76.535	0	23.422	139590000	8	0.548721			165;203	sp|E9Q3C1|C2CD2_MOUSE C2 domain-containing protein 2 OS=Mus musculus OX=10090 GN=C2cd2 PE=1 SV=1
138	E9Q3L2	Phosphatidylinositol 4-kinase alpha	Pi4ka	-0.131526	1.75155		27.42	27.3685	27.3205	27.2742	27.5218	27.5992	27.4656	27.5161	27.5426	27.4593	Cell membrane;Cytoplasm		actin cytoskeleton organization;actin filament-based process;biological regulation;cellular component organization;cellular component organization at cellular level;cellular component organization or biogenesis;cellular component organization or biogenesis at cellular level;cellular lipid metabolic process;cellular metabolic process;cellular process;cellular response to stimulus;cytoskeleton orga…	1-phosphatidylinositol 4-kinase activity;catalytic activity;inositol or phosphatidylinositol kinase activity;kinase activity;lipid kinase activity;phosphatidylinositol kinase activity;phosphotransferase activity, alcohol group as acceptor;transferase activity;transferase activity, transferring phosphorus-containing groups	adherens junction;anchoring junction;cell junction;cell part;cell-substrate adherens junction;cell-substrate junction;cytoplasm;extracellular membrane-bounded organelle;extracellular organelle;extracellular region part;extracellular vesicular exosome;focal adhesion;intracellular part;membrane;membrane-bounded organelle;membrane-bounded vesicle;organelle;plasma membrane;vesicle	Inositol phosphate metabolism;Phosphatidylinositol signaling system	15	15	1	9.6	2105	237.04	0	117.75	83720000	20	0.503819	249;1315;2084		637	sp|E9Q3L2|PI4KA_MOUSE Phosphatidylinositol 4-kinase alpha OS=Mus musculus OX=10090 GN=Pi4ka PE=1 SV=2
139	E9Q414	Apolipoprotein B-100;Apolipoprotein B-48	Apob	-0.351601	2.59051		31.3073	31.1494	31.1951	31.1909	31.6142	31.6174	31.5562	31.5363	31.6081	31.4461	Cytoplasm;Secreted		acylglycerol catabolic process;acylglycerol metabolic process;alcohol metabolic process;anatomical structure development;anatomical structure morphogenesis;artery morphogenesis;biological regulation;biosynthetic process;blood vessel morphogenesis;catabolic process;cell motility;cellular biosynthetic process;cellular catabolic process;cellular component movement;cellular component organization;cel…	binding;carbohydrate binding;cholesterol transporter activity;enzyme binding;glycosaminoglycan binding;heparin binding;lipase binding;lipid binding;lipid transporter activity;lipoprotein particle receptor binding;low-density lipoprotein particle receptor binding;pattern binding;phospholipid binding;polysaccharide binding;protein binding;receptor binding;sterol transporter activity;substrate-speci…	actin cytoskeleton;cell body;cell part;chylomicron;cytoplasm;cytoplasmic part;cytoskeleton;endoplasmic reticulum;extracellular membrane-bounded organelle;extracellular organelle;extracellular region;extracellular region part;extracellular vesicular exosome;Golgi apparatus;intermediate-density lipoprotein particle;intracellular membrane-bounded organelle;intracellular non-membrane-bounded organell…	Fat digestion and absorption;Vitamin digestion and absorption	96	95	1	25.7	4505	509.43	0	323.31	3303800000	168	0.180945	88;1505;3917	212;478	126;203;812;1203;1520;1682;1717;2094;3011	sp|E9Q414|APOB_MOUSE Apolipoprotein B-100 OS=Mus musculus OX=10090 GN=Apob PE=1 SV=1
141	E9Q4Z2	Acetyl-CoA carboxylase 2;Biotin carboxylase	Acacb	-0.15731	0.402153		29.1471	28.8236	28.6939	28.7457	28.8767	28.9466	29.2105	29.0492	28.8787	28.9386	Endomembrane system;Mitochondrion;Nucleus		acetyl-CoA metabolic process;biological regulation;biosynthetic process;carboxylic acid biosynthetic process;carboxylic acid metabolic process;cellular biosynthetic process;cellular component assembly;cellular component organization;cellular component organization or biogenesis;cellular ketone metabolic process;cellular lipid metabolic process;cellular metabolic process;cellular process;coenzyme …	acetyl-CoA carboxylase activity;adenyl nucleotide binding;adenyl ribonucleotide binding;ATP binding;binding;biotin binding;biotin carboxylase activity;carboxylic acid binding;catalytic activity;cation binding;CoA carboxylase activity;ion binding;ligase activity;ligase activity, forming carbon-carbon bonds;ligase activity, forming carbon-nitrogen bonds;metal ion binding;monocarboxylic acid binding…	cell part;cytoplasmic part;endomembrane system;intracellular membrane-bounded organelle;intracellular organelle;intracellular part;membrane;membrane-bounded organelle;mitochondrion;nucleus;organelle	Fatty acid biosynthesis;Insulin signaling pathway;Propanoate metabolism;Pyruvate metabolism	58	43	1	29.6	2448	275.75	0	323.31	723470000	42	0.51391	66;355;411;423;511;780;946;1309;1378;1393;1755;1870;2186;2245		288;707;1096;1316;1325;1510;1666;1749;1760	sp|E9Q4Z2|ACACB_MOUSE Acetyl-CoA carboxylase 2 OS=Mus musculus OX=10090 GN=Acacb PE=1 SV=1
142	E9Q555	E3 ubiquitin-protein ligase RNF213	Rnf213	0.0306886	0.322304		27.7819	27.8707	27.9068	27.8745	27.8307	27.7806	27.7983	27.8383	27.9211	27.9608	Cytoplasm;Cytosol		cellular macromolecule metabolic process;cellular metabolic process;cellular process;cellular protein metabolic process;macromolecule metabolic process;macromolecule modification;metabolic process;primary metabolic process;protein autoubiquitination;protein metabolic process;protein modification by small protein conjugation;protein modification by small protein conjugation or removal;protein modi…	acid-amino acid ligase activity;ATPase activity;binding;catalytic activity;cation binding;hydrolase activity;hydrolase activity, acting on acid anhydrides;hydrolase activity, acting on acid anhydrides, in phosphorus-containing anhydrides;ion binding;ligase activity;ligase activity, forming carbon-nitrogen bonds;metal ion binding;nucleoside-triphosphatase activity;pyrophosphatase activity;small co…	cell part;cytoplasm;intracellular non-membrane-bounded organelle;intracellular organelle;intracellular organelle part;intracellular part;membrane;non-membrane-bounded organelle;nuclear part;nucleolus;organelle;organelle part		28	28	1	7	5152	584.78	0	103.01	119560000	25	0.875941	18;21;586;764;971;980;992;1947;3469;3471;4461;4466		2407	sp|E9Q555|RN213_MOUSE E3 ubiquitin-protein ligase RNF213 OS=Mus musculus OX=10090 GN=Rnf213 PE=1 SV=2
143	E9Q557	Desmoplakin	Dsp	-0.169796	0.882073		30.2251	30.2646	30.2523	30.254	30.5928	30.6034	30.353	30.3055	30.563	30.4308	Cell junction;Cell membrane;Cytoplasm;Cytoskeleton;Desmosome		adherens junction organization;anatomical structure development;anatomical structure morphogenesis;biological adhesion;cardiac muscle tissue morphogenesis;cell adhesion;cell differentiation;cell junction organization;cell-cell adhesion;cell-cell junction organization;cellular component organization;cellular component organization at cellular level;cellular component organization or biogenesis;cel…	binding;binding, bridging;enzyme binding;kinase binding;protein binding;protein binding, bridging;protein kinase binding;protein kinase C binding;scaffold protein binding;structural molecule activity	adherens junction;anchoring junction;basolateral plasma membrane;cell junction;cell part;cell-cell adherens junction;cell-cell contact zone;cell-cell junction;cornified envelope;cytoplasm;cytoskeleton;desmosome;extracellular membrane-bounded organelle;extracellular organelle;extracellular region part;extracellular vesicular exosome;fascia adherens;intercalated disc;intracellular membrane-bounded …	Arrhythmogenic right ventricular cardiomyopathy (ARVC)	72	72	1	30	2883	332.91	0	323.31	1043900000	81	0.454062	58;69;379;417;780;810;911;1064;1081;1292;1418;1511;1817;1995		30;74;130;795;1297;1452;1537;1990;2290;2366;2572;2696	sp|E9Q557|DESP_MOUSE Desmoplakin OS=Mus musculus OX=10090 GN=Dsp PE=1 SV=1
144	E9Q5C9-2;E9Q5C9	Isoform 2 of Nucleolar and coiled-body phosphoprotein 1	Nolc1	0.494176	3.19836		28.4546	28.4155	28.359	28.4512	28.0008	28.045	27.8783	27.8674	27.9695	28.0877	Cytoplasm;Nucleolus;Nucleus		cellular component organization;cellular component organization at cellular level;cellular component organization or biogenesis;cellular component organization or biogenesis at cellular level;cellular process;nucleolus organization;nucleus organization;organelle organization		Cajal body;cell part;intracellular non-membrane-bounded organelle;intracellular organelle;intracellular organelle part;intracellular part;macromolecular complex;non-membrane-bounded organelle;nuclear body;nuclear part;nucleolus;nucleoplasm;nucleoplasm part;organelle;organelle part;ribonucleoprotein complex;small nuclear ribonucleoprotein complex		12	12	2	16.1	664;702	69.272	0	37.7	169550000	14	0.0821376				sp|E9Q5C9-2|NOLC1_MOUSE Isoform 2 of Nucleolar and coiled-body phosphoprotein 1 OS=Mus musculus OX=10090 GN=Nolc1;sp|E9Q5C9|NOLC1_MOUSE Nucleolar and coiled-body phosphoprotein 1 OS=Mus musculus OX=10090 GN=Nolc1 PE=1 SV=1
145	E9Q634;P70248	Unconventional myosin-Ie	Myo1e	0.0139211	0.0338035		26.8757	26.7797	26.9722	26.8699	27.1168	26.9748	26.7431	26.7258	27.0724	27.0282	Cell junction;Clathrin-coated vesicle;Cytoplasm;Cytoplasmic vesicle;Cytoskeleton		anatomical structure development;biological regulation;cell development;cell differentiation;cell surface receptor linked signaling pathway;cellular component organization;cellular component organization at cellular level;cellular component organization or biogenesis;cellular component organization or biogenesis at cellular level;cellular developmental process;cellular membrane organization;cellu…	actin binding;actin filament binding;adenyl nucleotide binding;adenyl ribonucleotide binding;ATP binding;ATPase activity;ATPase activity, coupled;binding;calmodulin binding;catalytic activity;cytoskeletal protein binding;hydrolase activity;hydrolase activity, acting on acid anhydrides;hydrolase activity, acting on acid anhydrides, in phosphorus-containing anhydrides;lipid binding;motor activity;n…	adherens junction;anchoring junction;brush border;cell junction;cell part;cell projection;cell-cell junction;clathrin-coated endocytic vesicle;clathrin-coated vesicle;coated vesicle;cytoplasm;cytoplasmic membrane-bounded vesicle;cytoplasmic part;cytoplasmic vesicle;cytoskeletal part;cytoskeleton;endocytic vesicle;extracellular membrane-bounded organelle;extracellular organelle;extracellular regio…		14	14	2	14	1107;1099	126.82	0	76.505	123050000	17	0.952356	107;960			sp|E9Q634|MYO1E_MOUSE Unconventional myosin-Ie OS=Mus musculus OX=10090 GN=Myo1e PE=1 SV=1
146	E9Q6J5-2;E9Q6J5;E9Q6J5-3	Isoform 2 of Biorientation of chromosomes in cell division protein 1-like 1	Bod1l	0.0161406	0.0112946		25.0959	25.2758	25.5362	25.4952	24.843	24.7647	24.8225	26.194	25.6009	25.33	Chromosome			binding;DNA binding;nucleic acid binding	cell part;intracellular organelle part;intracellular part;nuclear part;nucleoplasm;organelle part		2	2	3	0.7	2985;3032;3035	322.3	0.0012608	3.231	23087000	1	0.963353	1920			sp|E9Q6J5-2|BD1L1_MOUSE Isoform 2 of Biorientation of chromosomes in cell division protein 1-like 1 OS=Mus musculus OX=10090 GN=Bod1l;sp|E9Q6J5|BD1L1_MOUSE Biorientation of chromosomes in cell division protein 1-like 1 OS=Mus musculus OX=10090 GN=Bod1l PE=
148	E9Q735	Ubiquitin conjugation factor E4 A	Ube4a	0.114951	1.49123		26.5002	26.4641	26.54	26.486	26.4283	26.4747	26.3329	26.3982	26.4027	26.3035	Cytoplasm		catabolic process;cellular catabolic process;cellular macromolecule catabolic process;cellular macromolecule metabolic process;cellular metabolic process;cellular process;cellular protein metabolic process;macromolecule catabolic process;macromolecule metabolic process;macromolecule modification;metabolic process;modification-dependent macromolecule catabolic process;modification-dependent protei…	acid-amino acid ligase activity;catalytic activity;ligase activity;ligase activity, forming carbon-nitrogen bonds;small conjugating protein ligase activity;ubiquitin-protein ligase activity;ubiquitin-ubiquitin ligase activity	cell part;cytoplasm;intracellular part;macromolecular complex;protein complex;ubiquitin ligase complex	Ubiquitin mediated proteolysis	3	3	1	3.1	1028	118.2	0	183.01	43337000	4	0.54499				sp|E9Q735|UBE4A_MOUSE Ubiquitin conjugation factor E4 A OS=Mus musculus OX=10090 GN=Ube4a PE=1 SV=1
149	E9Q7G0	Nuclear mitotic apparatus protein 1	Numa1	-0.0179329	0.119958		29.1737	29.2942	29.3353	29.2843	29.2614	29.2185	29.3355	29.2602	29.3543	29.2395	Cell cortex;Cell membrane;Centrosome;Chromosome;Cytoplasm;Cytoskeleton;Lateral cell membrane;Microtubule organizing center;Nucleoplasm;Nucleus;Nucleus matrix;Spindle pole	Lipid-anchor	cell cycle;cell cycle process;cell differentiation;cellular component organization;cellular component organization at cellular level;cellular component organization or biogenesis;cellular component organization or biogenesis at cellular level;cellular developmental process;cellular process;cytoskeleton organization;developmental process;epithelial cell differentiation;establishment of localizatio…	binding;cytoskeletal protein binding;protein binding;tubulin binding	apical part of cell;cell body;cell part;cell projection;cytoplasm;cytoplasmic part;cytoskeletal part;dendrite;extracellular membrane-bounded organelle;extracellular organelle;extracellular region part;extracellular vesicular exosome;Golgi apparatus part;Golgi membrane;intracellular membrane-bounded organelle;intracellular organelle;intracellular organelle part;intracellular part;macromolecular co…		34	34	1	18.7	2094	235.63	0	143.55	362990000	39	0.932021	65;1363;1991			sp|E9Q7G0|NUMA1_MOUSE Nuclear mitotic apparatus protein 1 OS=Mus musculus OX=10090 GN=Numa1 PE=1 SV=1
150	E9Q8D0	DnaJ homolog subfamily C member 21	Dnajc21	0.830307	1.0897		23.8048	23.758	24.122	24.0699	23.7126	24.0061	22.565	22.9162	23.7837	23.7756	Cytoplasm;Nucleolus;Nucleus			binding;cation binding;ion binding;metal ion binding;transition metal ion binding;zinc ion binding			2	2	1	5.5	531	61.734	0.00023315	5.5652	4175800	2	0.0654593				sp|E9Q8D0|DJC21_MOUSE DnaJ homolog subfamily C member 21 OS=Mus musculus OX=10090 GN=Dnajc21 PE=1 SV=1
151	E9QAM5	Helicase with zinc finger domain 2	Helz2	0.0244541	0.0623714		28.1641	28.2272	28.25	28.1843	27.932	27.8702	28.3812	28.2548	28.0448	28.0679	Nucleus		biological regulation;biosynthetic process;cellular biosynthetic process;cellular macromolecule biosynthetic process;cellular macromolecule metabolic process;cellular metabolic process;cellular nitrogen compound metabolic process;cellular process;macromolecule biosynthetic process;macromolecule metabolic process;metabolic process;nitrogen compound metabolic process;nucleic acid metabolic process;…	adenyl nucleotide binding;adenyl ribonucleotide binding;ATP binding;binding;catalytic activity;cation binding;DNA binding;helicase activity;hydrolase activity;hydrolase activity, acting on acid anhydrides;hydrolase activity, acting on acid anhydrides, in phosphorus-containing anhydrides;ion binding;ligand-dependent nuclear receptor transcription coactivator activity;metal ion binding;nucleic acid…	cell part;intracellular organelle part;intracellular part;membrane;nuclear part;nucleoplasm;organelle part		21	21	1	9.3	2947	331.56	0	72.131	156500000	23	0.918858	1584;2730			sp|E9QAM5|HELZ2_MOUSE Helicase with zinc finger domain 2 OS=Mus musculus OX=10090 GN=Helz2 PE=1 SV=1
152	F6ZDS4	Nucleoprotein TPR	Tpr	0.0841738	0.917266		29.2922	29.3204	29.2801	29.2542	29.134	29.0876	29.2344	29.2718	29.2065	29.1253	Centromere;Chromosome;Cytoplasm;Cytoskeleton;Kinetochore;Nuclear pore complex;Nucleus;Nucleus envelope;Nucleus membrane;Spindle	Peripheral membrane protein	biological regulation;cell cycle checkpoint;cell cycle phase;cell cycle process;cell division;cellular component organization;cellular component organization at cellular level;cellular component organization or biogenesis;cellular component organization or biogenesis at cellular level;cellular macromolecular complex subunit organization;cellular process;cellular response to chemical stimulus;cell…	binding;chromatin binding;cytoskeletal protein binding;dynein complex binding;enzyme binding;heat shock protein binding;identical protein binding;kinase binding;mitogen-activated protein kinase binding;mRNA binding;nucleic acid binding;nucleocytoplasmic transporter activity;protein binding;protein complex binding;protein dimerization activity;protein homodimerization activity;protein kinase bindi…	cell part;chromosomal part;cytoplasm;cytoplasmic dynein complex;cytoplasmic part;cytoskeletal part;dynein complex;envelope;extrinsic to membrane;inclusion body;intracellular membrane-bounded organelle;intracellular non-membrane-bounded organelle;intracellular organelle;intracellular organelle part;intracellular part;kinetochore;macromolecular complex;membrane;membrane part;membrane-bounded organe…	MAPK signaling pathway - yeast;Pathways in cancer;RNA transport;Thyroid cancer	32	32	1	16.6	2431	273.99	0	231.7	383380000	40	0.654847	1201		985;1367	sp|F6ZDS4|TPR_MOUSE Nucleoprotein TPR OS=Mus musculus OX=10090 GN=Tpr PE=1 SV=1
153	F8VPU2	FERM, RhoGEF and pleckstrin domain-containing protein 1	Farp1	-0.20316	0.74305		25.9329	25.9944	25.9661	25.9257	25.9197	25.7318	26.278	26.3051	25.8586	25.9277	Cell junction;Cell membrane;Cell projection;Cytoplasm;Cytosol;Dendrite;Dendritic spine;Filopodium;Synapse;Synaptosome	Peripheral membrane protein	anatomical structure morphogenesis;biological regulation;cell part morphogenesis;cell projection morphogenesis;cell projection organization;cellular component assembly;cellular component assembly at cellular level;cellular component morphogenesis;cellular component organization;cellular component organization at cellular level;cellular component organization or biogenesis;cellular component organ…	enzyme regulator activity;GTPase regulator activity;guanyl-nucleotide exchange factor activity;nucleoside-triphosphatase regulator activity;Rac guanyl-nucleotide exchange factor activity;Ras guanyl-nucleotide exchange factor activity;Rho guanyl-nucleotide exchange factor activity;small GTPase regulator activity	cell junction;cell part;cell projection;cell projection part;cytoplasm;cytoplasmic part;cytoskeleton;cytosol;dendrite;dendritic spine;extrinsic to internal side of plasma membrane;extrinsic to membrane;extrinsic to plasma membrane;filopodium;intracellular non-membrane-bounded organelle;intracellular organelle;intracellular part;membrane part;neuron projection;neuron spine;non-membrane-bounded org…		6	6	1	8.5	1048	118.87	0	70.041	52844000	6	0.415092	418;524			sp|F8VPU2|FARP1_MOUSE FERM, ARHGEF and pleckstrin domain-containing protein 1 OS=Mus musculus OX=10090 GN=Farp1 PE=1 SV=1
155	F8VQB6;F8VQB6-2	Unconventional myosin-X	Myo10	0.153864	0.292111		24.8628	25.1029	25.4091	24.9495	25.1334	25.1575	24.6859	25.0939	25.1903	25.1917	Cell cortex;Cell projection;Cytoplasm;Cytoskeleton;Cytosol;Filopodium membrane;Filopodium tip;Lamellipodium;Ruffle	Peripheral membrane protein	biological regulation;cell motility;cellular component movement;cellular process;cytoskeleton-dependent intracellular transport;establishment of localization;establishment of localization in cell;intracellular transport;locomotion;metabolic process;positive regulation of biological process;positive regulation of cell adhesion;positive regulation of cell-cell adhesion;positive regulation of cellul…	actin binding;actin filament binding;actin-dependent ATPase activity;adenyl nucleotide binding;adenyl ribonucleotide binding;ATP binding;ATPase activity;ATPase activity, coupled;binding;catalytic activity;cytoskeletal protein binding;hydrolase activity;hydrolase activity, acting on acid anhydrides;hydrolase activity, acting on acid anhydrides, in phosphorus-containing anhydrides;lipid binding;mic…	cell body;cell cortex;cell part;cell projection;cell projection membrane;cell projection part;cytoplasm;cytoplasmic part;cytoskeletal part;cytosol;filopodium;filopodium membrane;filopodium tip;intracellular non-membrane-bounded organelle;intracellular organelle;intracellular organelle part;intracellular part;lamellipodium;macromolecular complex;membrane;membrane part;myosin complex;neuron project…	Fc gamma R-mediated phagocytosis	3	2	2	1.7	2062;1419	237.32	0.0057177	2.2722	9572600	2	0.543939				sp|F8VQB6|MYO10_MOUSE Unconventional myosin-X OS=Mus musculus OX=10090 GN=Myo10 PE=1 SV=1;sp|F8VQB6-2|MYO10_MOUSE Isoform Headless of Unconventional myosin-X OS=Mus musculus OX=10090 GN=Myo10
156	G3X982;Q3TYQ9	Aldehyde oxidase 3	Aox3	0.957773	4.01164	+	30.9586	30.8857	30.942	30.9667	29.9952	29.9604	30.0555	29.8622	29.7543	30.3903	Cytoplasm			2 iron, 2 sulfur cluster binding;aldehyde oxidase activity;binding;catalytic activity;cation binding;coenzyme binding;cofactor binding;electron carrier activity;flavin adenine dinucleotide binding;ion binding;iron ion binding;iron-sulfur cluster binding;metal cluster binding;metal ion binding;molybdenum ion binding;NAD binding;nucleotide binding;oxidoreductase activity;oxidoreductase activity, ac…	cell part;cytoplasm;intracellular part		47	45	2	43.5	1335;1336	146.9	0	323.31	3797500000	116	0.0151273	47;52;55;152;154;168;173;174;182;183;335;666;672;794;906;931;1099;1311	931	58;144;176;223;225;445;765;780;838;932;1008;1063;1103;1309	sp|G3X982|AOXC_MOUSE Aldehyde oxidase 3 OS=Mus musculus OX=10090 GN=Aox3 PE=1 SV=1
157	G3X9K3	Brefeldin A-inhibited guanine nucleotide-exchange protein 1	Arfgef1	-0.107741	1.25457		27.8175	27.8844	27.9463	27.9831	28.018	28.0549	27.9894	27.9641	28.0816	28.0504	Cytoplasm;Golgi apparatus;Membrane;Nucleolus;Nucleus;Nucleus matrix;Perinuclear region;trans-Golgi network		biological regulation;cellular component organization;cellular component organization at cellular level;cellular component organization or biogenesis;cellular component organization or biogenesis at cellular level;cellular membrane organization;cellular process;endomembrane system organization;establishment of localization;establishment of protein localization;Golgi organization;membrane organiza…	ARF guanyl-nucleotide exchange factor activity;binding;cytoskeletal protein binding;enzyme regulator activity;GTPase regulator activity;guanyl-nucleotide exchange factor activity;myosin binding;nucleoside-triphosphatase regulator activity;protein binding;protein kinase A binding;protein kinase A regulatory subunit binding;small GTPase regulator activity	cell part;cytoplasm;cytoplasmic part;cytosol;Golgi apparatus;Golgi apparatus part;Golgi membrane;intracellular membrane-bounded organelle;intracellular non-membrane-bounded organelle;intracellular organelle;intracellular organelle part;intracellular part;macromolecular complex;membrane;membrane-bounded organelle;non-membrane-bounded organelle;nuclear matrix;nuclear part;nucleolus;nucleoplasm;orga…		21	16	1	13.2	1846	208.5	0	63.514	106710000	12	0.569253	102;612;1047;1197;1682;1726		597	sp|G3X9K3|BIG1_MOUSE Brefeldin A-inhibited guanine nucleotide-exchange protein 1 OS=Mus musculus OX=10090 GN=Arfgef1 PE=1 SV=1
158	G5E829	Plasma membrane calcium-transporting ATPase 1	Atp2b1	0.00509644	0.0120912		26.7194	26.908	26.8837	26.9561	26.9905	26.9578	26.9221	26.5832	27.047	26.9297	Basolateral cell membrane;Cell junction;Cell membrane;Synapse	Multi-pass membrane protein	calcium ion transport;cation transport;divalent inorganic cation transport;divalent metal ion transport;establishment of localization;ion transport;metal ion transport;transport	active transmembrane transporter activity;adenyl nucleotide binding;adenyl ribonucleotide binding;ATP binding;ATPase activity;ATPase activity, coupled;ATPase activity, coupled to movement of substances;ATPase activity, coupled to transmembrane movement of ions;ATPase activity, coupled to transmembrane movement of ions, phosphorylative mechanism;ATPase activity, coupled to transmembrane movement o…	cell junction;cell part;extracellular membrane-bounded organelle;extracellular organelle;extracellular region part;extracellular vesicular exosome;integral to membrane;integral to plasma membrane;intracellular membrane-bounded organelle;intracellular organelle;intracellular part;intrinsic to membrane;intrinsic to plasma membrane;membrane;membrane part;membrane-bounded organelle;membrane-bounded v…	Calcium signaling pathway;Pancreatic secretion;Salivary secretion	11	7	1	12.8	1220	134.75	0	67.312	62348000	7	0.982921	60		706	sp|G5E829|AT2B1_MOUSE Plasma membrane calcium-transporting ATPase 1 OS=Mus musculus OX=10090 GN=Atp2b1 PE=1 SV=1
159	G5E870	E3 ubiquitin-protein ligase TRIP12	Trip12	-0.311265	0.735005		26.3616	26.0674	26.2446	26.3832	26.1906	26.1488	26.7497	26.6672	26.2419	26.1671	Nucleoplasm;Nucleus		biological regulation;cellular macromolecule metabolic process;cellular metabolic process;cellular nitrogen compound metabolic process;cellular process;cellular protein metabolic process;cellular response to stimulus;cellular response to stress;developmental process;DNA metabolic process;DNA repair;embryo development;macromolecule metabolic process;macromolecule modification;metabolic process;neg…	acid-amino acid ligase activity;binding;catalytic activity;hormone receptor binding;ligase activity;ligase activity, forming carbon-nitrogen bonds;nuclear hormone receptor binding;protein binding;receptor binding;small conjugating protein ligase activity;thyroid hormone receptor binding;transcription factor binding;ubiquitin-protein ligase activity	cell part;cytoplasm;intracellular membrane-bounded organelle;intracellular organelle;intracellular organelle part;intracellular part;membrane-bounded organelle;nuclear part;nucleoplasm;nucleus;organelle;organelle part	Ubiquitin mediated proteolysis	10	10	1	7.6	2025	224.13	0	112.97	56991000	13	0.301316	190			sp|G5E870|TRIPC_MOUSE E3 ubiquitin-protein ligase TRIP12 OS=Mus musculus OX=10090 GN=Trip12 PE=1 SV=1
160	G5E8K5-2;G5E8K5-3;G5E8K5;G5E8K5-6;G5E8K5-5;G5E8K5-4;Q8C8R3-3;Q8C8R3-5	Ankyrin-3	Ank3	-0.0597553	0.211185		26.4437	26.5014	26.4381	26.2917	26.3052	26.4092	26.6263	26.631	26.3929	26.4931	Axon;Cell junction;Cell membrane;Cell projection;Cytoplasm;Cytoskeleton;Lysosome;Postsynaptic cell membrane;Sarcolemma;Synapse;T-tubule		anatomical structure morphogenesis;axon guidance;axonogenesis;biological regulation;cation homeostasis;cell cycle cytokinesis;cell cycle process;cell part morphogenesis;cell projection morphogenesis;cell projection organization;cellular chemical homeostasis;cellular component assembly;cellular component assembly at cellular level;cellular component morphogenesis;cellular component organization;ce…	binding;ion channel binding;protein binding;structural constituent of cytoskeleton;structural molecule activity	axon;axon part;basal plasma membrane;basolateral plasma membrane;cell junction;cell part;cell projection;cell projection part;cell-cell contact zone;cell-cell junction;contractile fiber part;cytoplasmic part;cytoskeleton;dendrite;endoplasmic reticulum;initial segment;intercalated disc;intracellular membrane-bounded organelle;intracellular non-membrane-bounded organelle;intracellular organelle;int…		9	8	8	7	1726;1922;1961;898;1093;1094;1050;3844	188.25	0	30.115	48521000	8	0.778934	1331			sp|G5E8K5-2|ANK3_MOUSE Isoform 2 of Ankyrin-3 OS=Mus musculus OX=10090 GN=Ank3;sp|G5E8K5-3|ANK3_MOUSE Isoform 3 of Ankyrin-3 OS=Mus musculus OX=10090 GN=Ank3;sp|G5E8K5|ANK3_MOUSE Ankyrin-3 OS=Mus musculus OX=10090 GN=Ank3 PE=1 SV=1;sp|G5E8K5-6|ANK3_MOUSE I
162	O08528	Hexokinase-2	Hk2	0.423978	0.694071		26.613	27.0928	27.0398	27.1042	26.9376	26.8971	26.3849	26.1511	26.9693	26.9272			alcohol catabolic process;alcohol metabolic process;apoptotic mitochondrial changes;biological regulation;body fluid secretion;carbohydrate catabolic process;carbohydrate homeostasis;carbohydrate metabolic process;carbohydrate phosphorylation;catabolic process;cellular carbohydrate catabolic process;cellular carbohydrate metabolic process;cellular chemical homeostasis;cellular component organizat…	adenyl nucleotide binding;adenyl ribonucleotide binding;ATP binding;binding;carbohydrate binding;carbohydrate kinase activity;catalytic activity;fructokinase activity;glucokinase activity;glucose binding;hexokinase activity;kinase activity;mannokinase activity;monosaccharide binding;nucleotide binding;phosphotransferase activity, alcohol group as acceptor;purine nucleotide binding;purine ribonucl…	cell part;cytoplasmic part;cytosol;intracellular membrane-bounded organelle;intracellular organelle;intracellular organelle part;intracellular part;membrane;membrane-bounded organelle;mitochondrial membrane;mitochondrial outer membrane;mitochondrial part;mitochondrion;organelle;organelle membrane;organelle outer membrane;organelle part;outer membrane	Amino sugar and nucleotide sugar metabolism;Butirosin and neomycin biosynthesis;Carbohydrate digestion and absorption;Fructose and mannose metabolism;Galactose metabolism;Glycolysis / Gluconeogenesis;Insulin signaling pathway;Starch and sucrose metabolism;Streptomycin biosynthesis;Type II diabetes mellitus	10	7	1	13.7	917	102.53	0	17.796	103820000	7	0.231796				sp|O08528|HXK2_MOUSE Hexokinase-2 OS=Mus musculus OX=10090 GN=Hk2 PE=1 SV=1
163	O08529;Q9D805;Q6J756	Calpain-2 catalytic subunit	Capn2	-0.551888	3.39185		28.1735	28.1378	28.0229	27.953	28.6257	28.5611	28.6602	28.7039	28.7045	28.4748	Cell membrane;Cytoplasm		anatomical structure development;anatomical structure formation involved in morphogenesis;biological regulation;blastocyst development;cellular process;cellular response to acid;cellular response to amine stimulus;cellular response to amino acid stimulus;cellular response to chemical stimulus;cellular response to endogenous stimulus;cellular response to organic nitrogen;cellular response to organ…	binding;calcium ion binding;calcium-dependent cysteine-type endopeptidase activity;catalytic activity;cation binding;cysteine-type endopeptidase activity;cysteine-type peptidase activity;endopeptidase activity;hydrolase activity;ion binding;metal ion binding;peptidase activity;peptidase activity, acting on L-amino acid peptides	adherens junction;anchoring junction;cell junction;cell part;cell projection;cell-substrate adherens junction;cell-substrate junction;chromatin;chromosomal part;cytoplasm;cytoplasmic part;cytosol;dendrite;endoplasmic reticulum;endoplasmic reticulum part;extracellular membrane-bounded organelle;extracellular organelle;extracellular region part;extracellular vesicular exosome;focal adhesion;Golgi a…	Alzheimer's disease;Apoptosis;Focal adhesion;Protein processing in endoplasmic reticulum	18	17	3	31.1	700;690;714	79.871	0	323.31	476610000	19	0.0602029	39;240;341;350;374;405;577;640			sp|O08529|CAN2_MOUSE Calpain-2 catalytic subunit OS=Mus musculus OX=10090 GN=Capn2 PE=1 SV=4
164	O08530	Sphingosine 1-phosphate receptor 1	S1pr1	0.172181	0.223846		23.874	23.4151	23.505	23.4341	22.9296	22.9492	23.5098	23.8381	23.2571	23.4671	Caveola;Cell membrane;Endosome;Membrane	Multi-pass membrane protein	actin cytoskeleton organization;actin cytoskeleton reorganization;actin filament-based process;anatomical structure development;anatomical structure formation involved in morphogenesis;anatomical structure maturation;anatomical structure morphogenesis;angiogenesis;biological regulation;blood vessel maturation;brain development;calcium ion homeostasis;cAMP-mediated signaling;cardiac muscle tissue …	binding;G-protein-coupled receptor binding;lipid binding;protein binding;receptor binding;sphingolipid binding	caveola;cell part;cytoplasmic part;endosome;external side of plasma membrane;integral to membrane;intracellular membrane-bounded organelle;intracellular organelle;intracellular part;intrinsic to membrane;intrinsic to plasma membrane;membrane part;membrane raft;membrane-bounded organelle;organelle;plasma membrane part	Neuroactive ligand-receptor interaction	2	2	1	6	382	42.639	0.00022748	4.8338	6198500	2	0.544984				sp|O08530|S1PR1_MOUSE Sphingosine 1-phosphate receptor 1 OS=Mus musculus OX=10090 GN=S1pr1 PE=1 SV=3
165	O08539-2;O08539	Myc box-dependent-interacting protein 1	Bin1	0.1993	0.612019		27.0738	26.862	26.9642	26.9892	26.9991	26.9826	26.5394	26.7637	27.1186	26.9603	Cell membrane;Cytoplasm;Endosome;Nucleus;Sarcolemma;T-tubule		biological regulation;cell differentiation;cellular component assembly;cellular component assembly at cellular level;cellular component organization;cellular component organization at cellular level;cellular component organization or biogenesis;cellular component organization or biogenesis at cellular level;cellular developmental process;cellular macromolecular complex assembly;cellular macromole…	binding;cytoskeletal protein binding;enzyme binding;identical protein binding;protein binding;RNA polymerase binding;tau protein binding	axon;axon part;axon terminus;cell part;cell projection;cell projection part;cerebellar mossy fiber;clathrin-coated vesicle;coated vesicle;contractile fiber part;cytoplasm;cytoplasmic membrane-bounded vesicle;cytoplasmic part;cytoplasmic vesicle;cytoskeletal part;I band;initial segment;intracellular membrane-bounded organelle;intracellular organelle;intracellular organelle part;intracellular part;…		5	5	2	12.9	434;588	48.013	0	17.56	82325000	5	0.430829				sp|O08539-2|BIN1_MOUSE Isoform 2 of Myc box-dependent-interacting protein 1 OS=Mus musculus OX=10090 GN=Bin1;sp|O08539|BIN1_MOUSE Myc box-dependent-interacting protein 1 OS=Mus musculus OX=10090 GN=Bin1 PE=1 SV=1
166	O08547	Vesicle-trafficking protein SEC22b	Sec22b	-0.161242	2.53919		28.9141	28.8708	28.9373	28.9125	29.0991	29.1124	29.0508	29.0559	29.1056	28.9678	cis-Golgi network membrane;Endoplasmic reticulum membrane;Endoplasmic reticulum-Golgi intermediate compartment membrane;Golgi apparatus;Melanosome;trans-Golgi network membrane	Single-pass type IV membrane protein	biological regulation;cellular component organization;cellular component organization at cellular level;cellular component organization or biogenesis;cellular component organization or biogenesis at cellular level;cellular membrane fusion;cellular membrane organization;cellular process;ER to Golgi vesicle-mediated transport;establishment of localization;establishment of localization in cell;estab…	binding;protein binding;SNAP receptor activity;SNARE binding	cell part;cytoplasmic membrane-bounded vesicle;cytoplasmic part;cytoplasmic vesicle;endoplasmic reticulum membrane;endoplasmic reticulum part;endoplasmic reticulum-Golgi intermediate compartment;endoplasmic reticulum-Golgi intermediate compartment membrane;Golgi apparatus part;Golgi membrane;integral to membrane;intracellular membrane-bounded organelle;intracellular organelle;intracellular organe…	Phagosome;SNARE interactions in vesicular transport	9	9	1	47.4	215	24.74	0	148.33	1394800000	20	0.432073			20;149	sp|O08547|SC22B_MOUSE Vesicle-trafficking protein SEC22b OS=Mus musculus OX=10090 GN=Sec22b PE=1 SV=3
167	O08553;P97427	Dihydropyrimidinase-related protein 2	Dpysl2	-0.194681	0.872375		28.0814	28.1087	28.1648	28.1614	28.1119	28.0715	28.399	28.4281	28.1824	28.1394	Cytoplasm;Cytoskeleton;Cytosol;Membrane		anatomical structure development;axon guidance;biological regulation;cellular component organization;cellular component organization at cellular level;cellular component organization or biogenesis;cellular component organization or biogenesis at cellular level;cellular membrane organization;cellular process;chemotaxis;cytoskeleton organization;developmental process;endocytosis;establishment of lo…	binding;catalytic activity;enzyme binding;hydrolase activity;hydrolase activity, acting on carbon-nitrogen (but not peptide) bonds;kinase binding;protein binding;protein kinase binding	axon;axon part;cell body;cell part;cell projection;cell projection part;cytoplasmic part;cytoskeletal part;cytosol;dendrite;extracellular membrane-bounded organelle;extracellular organelle;extracellular region part;extracellular vesicular exosome;growth cone;intracellular membrane-bounded organelle;intracellular organelle;intracellular organelle part;intracellular part;macromolecular complex;memb…	Axon guidance	16	13	2	42	572;572	62.277	0	135.34	329520000	21	0.417008	439;504		37;152;375;437	sp|O08553|DPYL2_MOUSE Dihydropyrimidinase-related protein 2 OS=Mus musculus OX=10090 GN=Dpysl2 PE=1 SV=2
168	O08573-3;O08573-2;O08573	Galectin-9	Lgals9	-0.199545	0.669546		27.9613	27.7054	27.7649	27.8787	27.7952	27.7733	28.0698	28.1652	27.8071	27.7588	Cytoplasm;Nucleus;Secreted		biological adhesion;cell adhesion;cell-cell adhesion;cellular process;heterophilic cell-cell adhesion	binding;carbohydrate binding;galactoside binding;monosaccharide binding;sugar binding	cell part;cytoplasm;extracellular region;intracellular part		11	11	3	35.8	310;322;353	35.164	0	236.57	1013900000	29	0.424608	73;101;215;282		88;90;96;197;281	sp|O08573-3|LEG9_MOUSE Isoform 3 of Galectin-9 OS=Mus musculus OX=10090 GN=Lgals9;sp|O08573-2|LEG9_MOUSE Isoform 2 of Galectin-9 OS=Mus musculus OX=10090 GN=Lgals9;sp|O08573|LEG9_MOUSE Galectin-9 OS=Mus musculus OX=10090 GN=Lgals9 PE=1 SV=1
169	O08579	Emerin	Emd	0.23055	0.847773		26.7666	26.9667	26.9225	26.9824	26.876	26.9195	26.5365	26.5516	27.0077	26.8942	Nucleus inner membrane;Nucleus outer membrane	Single-pass membrane protein	biological regulation;cell differentiation;cellular developmental process;cellular process;cellular response to chemical stimulus;cellular response to growth factor stimulus;cellular response to organic substance;cellular response to stimulus;developmental process;muscle cell differentiation;negative regulation of biological process;negative regulation of catenin import into nucleus;negative regu…	actin binding;beta-tubulin binding;binding;cytoskeletal protein binding;protein binding;tubulin binding	cell part;cytoplasmic part;cytoskeletal part;endoplasmic reticulum;envelope;integral to membrane;intracellular membrane-bounded organelle;intracellular organelle;intracellular organelle part;intracellular part;intrinsic to membrane;macromolecular complex;membrane;membrane part;membrane-bounded organelle;microtubule;nuclear envelope;nuclear inner membrane;nuclear lamina;nuclear membrane;nuclear ou…	Arrhythmogenic right ventricular cardiomyopathy (ARVC);Dilated cardiomyopathy;Hypertrophic cardiomyopathy (HCM)	7	7	1	35.9	259	29.435	0	41.058	90242000	7	0.374434				sp|O08579|EMD_MOUSE Emerin OS=Mus musculus OX=10090 GN=Emd PE=1 SV=1
170	O08580	Steroid hormone receptor ERR1	Esrra	-0.942982	0.306069		18.7144	15.6006	19.6603	17.3185	18.7564	17.1606	18.5886	19.4593	19.2619	18.4693	Cytoplasm;Nucleus		anatomical structure development;biological regulation;cartilage development;developmental process;negative regulation of biological process;negative regulation of biosynthetic process;negative regulation of cellular biosynthetic process;negative regulation of cellular macromolecule biosynthetic process;negative regulation of cellular metabolic process;negative regulation of cellular process;nega…	binding;cation binding;core promoter proximal region DNA binding;core promoter proximal region sequence-specific DNA binding;DNA binding;ion binding;ligand-dependent nuclear receptor activity;lipid binding;metal ion binding;molecular transducer activity;nucleic acid binding;nucleic acid binding transcription factor activity;receptor activity;regulatory region DNA binding;regulatory region nucleic…	cell part;cytoskeleton;extracellular region part;intercellular bridge;intracellular membrane-bounded organelle;intracellular non-membrane-bounded organelle;intracellular organelle;intracellular organelle part;intracellular part;membrane-bounded organelle;microtubule cytoskeleton;non-membrane-bounded organelle;nuclear part;nucleolus;nucleus;organelle;organelle part		1	1	1	3.8	422	45.464	0.0070312	2.1603	568420	1	0.23703				sp|O08580|ERR1_MOUSE Steroid hormone receptor ERR1 OS=Mus musculus OX=10090 GN=Esrra PE=1 SV=4
171	O08583-2;O08583;Q9JJW6-2	THO complex subunit 4	Alyref	-0.269754	0.484001		25.256	25.1185	25.2934	25.3283	25.0195	25.2454	25.7292	25.7286	25.0824	25.3282	Cytoplasm;Nucleus;Nucleus speckle		cellular macromolecule metabolic process;cellular metabolic process;cellular nitrogen compound metabolic process;cellular process;establishment of localization;establishment of RNA localization;macromolecule metabolic process;metabolic process;mRNA metabolic process;mRNA processing;mRNA transport;nitrogen compound metabolic process;nucleic acid metabolic process;nucleic acid transport;nucleobase-…	binding;DNA binding;nucleic acid binding;nucleotide binding;RNA binding;single-stranded DNA binding;structure-specific DNA binding	cell part;cytoplasm;intracellular membrane-bounded organelle;intracellular organelle;intracellular organelle part;intracellular part;macromolecular complex;membrane-bounded organelle;nuclear body;nuclear part;nuclear speck;nucleoplasm part;nucleus;organelle;organelle part;ribonucleoprotein complex;spliceosomal complex	mRNA surveillance pathway;RNA transport;Spliceosome	5	4	3	39.9	163;255;217	17.682	0	54.747	150050000	7	0.377892			83	sp|O08583-2|THOC4_MOUSE Isoform 2 of THO complex subunit 4 OS=Mus musculus OX=10090 GN=Alyref;sp|O08583|THOC4_MOUSE THO complex subunit 4 OS=Mus musculus OX=10090 GN=Alyref PE=1 SV=3
172	O08585	Clathrin light chain A	Clta	0.0266991	0.0496532		27.1941	27.0596	27.2039	27.2228	27.4301	27.4741	26.8118	27.1356	27.4359	27.1945	Coated pit;Cytoplasm;Cytoplasmic vesicle membrane;Cytoskeleton;Membrane;Spindle	Peripheral membrane protein	cellular component organization;cellular component organization or biogenesis;cellular membrane organization;cellular process;clathrin-mediated endocytosis;endocytosis;establishment of localization;establishment of localization in cell;establishment of protein localization;intracellular protein transport;intracellular transport;membrane invagination;membrane organization;protein transport;recepto…	binding;clathrin binding;clathrin heavy chain binding;protein binding;structural molecule activity	cell part;clathrin coat;clathrin coat of coated pit;clathrin coat of trans-Golgi network vesicle;clathrin complex;clathrin vesicle coat;cytoplasmic membrane-bounded vesicle;cytoplasmic part;cytoplasmic vesicle;cytoplasmic vesicle part;Golgi apparatus part;intracellular membrane-bounded organelle;intracellular organelle;intracellular organelle part;intracellular part;macromolecular complex;membran…		2	2	1	6	235	25.604	0.0016598	3.0174	212370000	2	0.917707				sp|O08585|CLCA_MOUSE Clathrin light chain A OS=Mus musculus OX=10090 GN=Clta PE=1 SV=2
173	O08586	Phosphatidylinositol 3,4,5-trisphosphate 3-phosphatase and dual-specificity protein phosphatase PTEN	Pten	-0.231565	0.463932		25.135	25.0371	24.6728	24.4745	24.8978	24.9775	25.4647	25.177	24.7142	24.8915	Cytoplasm;Nucleus;PML body		activation of anaphase-promoting complex activity;activation of mitotic anaphase-promoting complex activity;adult behavior;aging;anatomical structure development;anatomical structure formation involved in morphogenesis;anatomical structure morphogenesis;angiogenesis;apoptosis;axonogenesis;behavior;behavioral interaction between organisms;biological regulation;brain morphogenesis;canonical Wnt rec…	anaphase-promoting complex binding;binding;catalytic activity;cation binding;enzyme binding;hydrolase activity;hydrolase activity, acting on ester bonds;inositol or phosphatidylinositol phosphatase activity;inositol phosphate phosphatase activity;inositol tetrakisphosphate phosphatase activity;inositol-1,3,4,5-tetrakisphosphate 3-phosphatase activity;ion binding;kinase binding;lipid phosphatase a…	cell part;cell projection;cell projection part;cytoplasm;cytoplasmic part;dendritic spine;internal side of plasma membrane;intracellular membrane-bounded organelle;intracellular organelle;intracellular organelle part;intracellular part;membrane;membrane part;membrane-bounded organelle;mitochondrion;myelin sheath adaxonal region;neuron projection;neuron spine;nuclear body;nuclear part;nucleoplasm;…	Endometrial cancer;Focal adhesion;Glioma;Inositol phosphate metabolism;Melanoma;p53 signaling pathway;Pathways in cancer;Phosphatidylinositol signaling system;Prostate cancer;Small cell lung cancer;Tight junction	3	3	1	9.2	403	47.152	0	33.483	19691000	1	0.415962	71;296;304			sp|O08586|PTEN_MOUSE Phosphatidylinositol 3,4,5-trisphosphate 3-phosphatase and dual-specificity protein phosphatase PTEN OS=Mus musculus OX=10090 GN=Pten PE=1 SV=1
174	O08600	Endonuclease G, mitochondrial	Endog	0.396137	0.590947		26.2364	25.9896	26.0452	25.9199	25.5298	25.6792	26.2582	25.2948	25.3989	25.7338	Mitochondrion		biological regulation;catabolic process;cellular catabolic process;cellular macromolecule catabolic process;cellular macromolecule metabolic process;cellular metabolic process;cellular nitrogen compound metabolic process;cellular process;chordate embryonic development;developmental process;DNA catabolic process;DNA catabolic process, endonucleolytic;DNA fragmentation involved in apoptotic nuclear…	binding;catalytic activity;cation binding;endonuclease activity;hydrolase activity;hydrolase activity, acting on ester bonds;ion binding;metal ion binding;nuclease activity;nucleic acid binding	cell part;cytoplasmic part;intracellular membrane-bounded organelle;intracellular organelle;intracellular part;membrane-bounded organelle;mitochondrion;organelle	Apoptosis	5	5	1	22.8	294	32.19	0	16.481	80087000	8	0.264961	193			sp|O08600|NUCG_MOUSE Endonuclease G, mitochondrial OS=Mus musculus OX=10090 GN=Endog PE=1 SV=1
175	O08601;O08601-2;Q8CGW4	Microsomal triglyceride transfer protein large subunit	Mttp	-0.131536	1.27134		31.3273	31.288	31.2122	31.2371	31.4753	31.4618	31.3873	31.3596	31.4646	31.3586	Endoplasmic reticulum;Golgi apparatus		acylglycerol metabolic process;alcohol metabolic process;biological regulation;cellular lipid metabolic process;cellular macromolecule metabolic process;cellular metabolic process;cellular process;cellular protein metabolic process;chemical homeostasis;cholesterol homeostasis;cholesterol metabolic process;circadian rhythm;establishment of localization;establishment of protein localization;glycero…	binding;lipid binding;lipid transporter activity;substrate-specific transporter activity;transporter activity	basolateral plasma membrane;brush border membrane;cell part;cell projection membrane;cell projection part;cytoplasmic part;endoplasmic reticulum;Golgi apparatus;intracellular membrane-bounded organelle;intracellular organelle;intracellular part;macromolecular complex;membrane part;membrane-bounded organelle;membrane-bounded vesicle;microvillus membrane;organelle;plasma membrane part;protein compl…	Fat digestion and absorption	43	43	3	52.5	894;909;782	99.098	0	323.31	10887000000	161	0.511062	397;440;445	174;440;445	123;158;472;599;716	sp|O08601|MTP_MOUSE Microsomal triglyceride transfer protein large subunit OS=Mus musculus OX=10090 GN=Mttp PE=1 SV=2;sp|O08601-2|MTP_MOUSE Isoform 2 of Microsomal triglyceride transfer protein large subunit OS=Mus musculus OX=10090 GN=Mttp
176	O08605	MAP kinase-interacting serine/threonine-protein kinase 1	Mknk1	0.0963453	0.106855		21.2409	22.0129	21.5486	21.9198	21.7279	22.4187	21.752	21.0334	22.3844	22.1156			biological regulation;cellular macromolecule metabolic process;cellular metabolic process;cellular process;cellular protein metabolic process;cellular response to stimulus;intracellular signal transduction;macromolecule metabolic process;macromolecule modification;metabolic process;peptidyl-amino acid modification;peptidyl-serine modification;peptidyl-serine phosphorylation;phosphate-containing c…	adenyl nucleotide binding;adenyl ribonucleotide binding;ATP binding;binding;calcium-dependent protein kinase activity;calcium-dependent protein serine/threonine kinase activity;calmodulin binding;calmodulin-dependent protein kinase activity;catalytic activity;kinase activity;nucleotide binding;phosphotransferase activity, alcohol group as acceptor;protein binding;protein kinase activity;protein s…	cell part;cytoplasm;intracellular membrane-bounded organelle;intracellular organelle;intracellular part;membrane-bounded organelle;nucleus;organelle	Insulin signaling pathway;MAPK signaling pathway	1	1	1	2.8	427	47.914	0.0014663	3.1903	1922800	1	0.737993				sp|O08605|MKNK1_MOUSE MAP kinase-interacting serine/threonine-protein kinase 1 OS=Mus musculus OX=10090 GN=Mknk1 PE=1 SV=2
177	O08609;O08609-3;O08609-2	Max-like protein X	Mlx	0.391091	1.76352		24.7128	24.7762	24.8571	24.5779	24.2204	24.3555	24.5291	24.4234	24.1856	24.5973	Cytoplasm;Nucleus		biological regulation;establishment of localization;establishment of localization in cell;intracellular transport;negative regulation of biological process;negative regulation of biosynthetic process;negative regulation of cellular biosynthetic process;negative regulation of cellular macromolecule biosynthetic process;negative regulation of cellular metabolic process;negative regulation of cellul…	binding;DNA binding;identical protein binding;nucleic acid binding;nucleic acid binding transcription factor activity;protein binding;protein dimerization activity;protein heterodimerization activity;protein homodimerization activity;regulatory region DNA binding;regulatory region nucleic acid binding;RNA polymerase II regulatory region DNA binding;RNA polymerase II regulatory region sequence-spe…	cell part;cytoplasm;intracellular membrane-bounded organelle;intracellular organelle;intracellular organelle part;intracellular part;membrane-bounded organelle;nuclear part;nucleoplasm;nucleus;organelle;organelle part		2	2	3	10.4	298;244;214	33.339	0.00023507	5.7526	12733000	2	0.173701				sp|O08609|MLX_MOUSE Max-like protein X OS=Mus musculus OX=10090 GN=Mlx PE=1 SV=1;sp|O08609-3|MLX_MOUSE Isoform Beta of Max-like protein X OS=Mus musculus OX=10090 GN=Mlx;sp|O08609-2|MLX_MOUSE Isoform Alpha of Max-like protein X OS=Mus musculus OX=10090 GN=
178	O08638;O08638-2	Myosin-11	Myh11	0.135251	0.189615		27.6045	27.9109	27.4901	27.5021	28.0098	28.0242	27.2186	27.3714	27.6261	27.7284	Cytoplasm;Melanosome;Myofibril		actin cytoskeleton organization;actin filament-based process;anatomical structure development;anatomical structure formation involved in morphogenesis;cardiac muscle fiber development;cell development;cellular component assembly;cellular component assembly at cellular level;cellular component assembly involved in morphogenesis;cellular component organization;cellular component organization at cel…	adenyl nucleotide binding;adenyl ribonucleotide binding;ATP binding;binding;catalytic activity;hydrolase activity;hydrolase activity, acting on acid anhydrides;hydrolase activity, acting on acid anhydrides, in phosphorus-containing anhydrides;motor activity;nucleoside-triphosphatase activity;nucleotide binding;purine nucleotide binding;purine ribonucleoside triphosphate binding;purine ribonucleot…	actin filament bundle;actomyosin;brush border;cell part;cell projection;contractile fiber;contractile fiber part;cytoplasmic membrane-bounded vesicle;cytoplasmic part;cytoplasmic vesicle;cytoskeletal part;extracellular membrane-bounded organelle;extracellular organelle;extracellular region part;extracellular vesicular exosome;intracellular membrane-bounded organelle;intracellular non-membrane-bou…		37	20	2	21.3	1972;1938	227.03	0	136.57	149250000	22	0.612797	95;176;382;554;678;701		372;816;1295;1390;1917	sp|O08638|MYH11_MOUSE Myosin-11 OS=Mus musculus OX=10090 GN=Myh11 PE=1 SV=1;sp|O08638-2|MYH11_MOUSE Isoform 2 of Myosin-11 OS=Mus musculus OX=10090 GN=Myh11
181	O08663	Methionine aminopeptidase 2	Metap2	0.324832	0.904178		27.6755	27.7561	27.641	27.6981	27.6942	27.6654	27.2073	27.1966	27.72	27.696	Cytoplasm		cellular macromolecule metabolic process;cellular metabolic process;cellular process;cellular protein metabolic process;macromolecule metabolic process;macromolecule modification;metabolic process;N-terminal protein amino acid modification;peptidyl-amino acid modification;peptidyl-methionine modification;primary metabolic process;protein initiator methionine removal;protein maturation;protein met…	aminopeptidase activity;binding;catalytic activity;cation binding;exopeptidase activity;hydrolase activity;ion binding;metal ion binding;metalloaminopeptidase activity;metalloexopeptidase activity;metallopeptidase activity;peptidase activity;peptidase activity, acting on L-amino acid peptides	cell part;cytoplasm;intracellular part;membrane;plasma membrane		15	14	1	45	478	52.921	0	152.55	218100000	18	0.272132	121;416;436;448;468		355	sp|O08663|MAP2_MOUSE Methionine aminopeptidase 2 OS=Mus musculus OX=10090 GN=Metap2 PE=1 SV=1
182	O08677-3;O08677	Kininogen-1;Kininogen-1 heavy chain;Bradykinin;Kininogen-1 light chain	Kng1	0.253467	0.285687		24.6395	24.2186	23.7554	24.0164	24.2326	24.2833	24.1701	23.4505	23.4653	23.9299	Extracellular space;Secreted		biological regulation;blood coagulation;circulatory system process;coagulation;defense response;hemostasis;inflammatory response;multicellular organismal process;negative regulation of catalytic activity;negative regulation of endopeptidase activity;negative regulation of hydrolase activity;negative regulation of molecular function;negative regulation of peptidase activity;regulation of anatomica…	binding;cysteine-type endopeptidase inhibitor activity;endopeptidase inhibitor activity;endopeptidase regulator activity;enzyme inhibitor activity;enzyme regulator activity;peptidase inhibitor activity;peptidase regulator activity;protein binding;receptor binding	blood microparticle;extracellular membrane-bounded organelle;extracellular organelle;extracellular region part;extracellular space;extracellular vesicular exosome;membrane-bounded organelle;membrane-bounded vesicle;organelle;vesicle	Complement and coagulation cascades	14	1	2	32.9	480;661	53.205	0.0002324	5.491	11772000	2	0.447193	141;144;369	125;141;144;217;228;339	55;234;377	sp|O08677-3|KNG1_MOUSE Isoform 3 of Kininogen-1 OS=Mus musculus OX=10090 GN=Kng1;sp|O08677|KNG1_MOUSE Kininogen-1 OS=Mus musculus OX=10090 GN=Kng1 PE=1 SV=1
183	O08677-2	Kininogen-1;Kininogen-1 heavy chain;Bradykinin;Kininogen-1 light chain	Kng1	-0.217138	0.886668		26.6147	26.7271	26.5071	26.5962	26.9835	27.0395	26.658	26.8588	26.7976	26.6038	Extracellular space;Secreted		biological regulation;blood coagulation;circulatory system process;coagulation;defense response;hemostasis;inflammatory response;multicellular organismal process;negative regulation of catalytic activity;negative regulation of endopeptidase activity;negative regulation of hydrolase activity;negative regulation of molecular function;negative regulation of peptidase activity;regulation of anatomica…	binding;cysteine-type endopeptidase inhibitor activity;endopeptidase inhibitor activity;endopeptidase regulator activity;enzyme inhibitor activity;enzyme regulator activity;peptidase inhibitor activity;peptidase regulator activity;protein binding;receptor binding	blood microparticle;extracellular membrane-bounded organelle;extracellular organelle;extracellular region part;extracellular space;extracellular vesicular exosome;membrane-bounded organelle;membrane-bounded vesicle;organelle;vesicle	Complement and coagulation cascades	15	2	1	37.7	432	47.898	0	88.143	233260000	2	0.387179	141;144;369	125;141;144;217;228;339	55;234;377	sp|O08677-2|KNG1_MOUSE Isoform LMW of Kininogen-1 OS=Mus musculus OX=10090 GN=Kng1
184	O08692	Neutrophilic granule protein	Ngp	-0.784163	1.32114		25.2749	25.2165	24.9328	24.9586	25.4121	25.3229	26.1619	26.2027	25.5818	25.3765	Cytoplasmic granule;Secreted		biological regulation;defense response;negative regulation of angiogenesis;negative regulation of biological process;negative regulation of catalytic activity;negative regulation of developmental process;negative regulation of endopeptidase activity;negative regulation of hydrolase activity;negative regulation of molecular function;negative regulation of peptidase activity;regulation of anatomica…	cysteine-type endopeptidase inhibitor activity;endopeptidase inhibitor activity;endopeptidase regulator activity;enzyme inhibitor activity;enzyme regulator activity;peptidase inhibitor activity;peptidase regulator activity	cell part;cytoplasmic part;cytoplasmic vesicle;extracellular region part;extracellular space;intracellular organelle;intracellular part;organelle;vesicle		6	6	1	47.3	167	19.331	0	29.095	73135000	4	0.05925		76;87		sp|O08692|NGP_MOUSE Neutrophilic granule protein OS=Mus musculus OX=10090 GN=Ngp PE=1 SV=1
185	O08705	Sodium/bile acid cotransporter	Slc10a1	2.20128	2.03552	+	28.5137	28.8983	28.6685	28.7417	27.3915	27.4356	26.1443	25.9409	25.9981	27.7856	Membrane	Multi-pass membrane protein	bile acid and bile salt transport;carboxylic acid transport;establishment of localization;monocarboxylic acid transport;organic acid transport;organic substance transport;transport	active transmembrane transporter activity;bile acid transmembrane transporter activity;bile acid:sodium symporter activity;carboxylic acid transmembrane transporter activity;cation transmembrane transporter activity;inorganic cation transmembrane transporter activity;ion transmembrane transporter activity;metal ion transmembrane transporter activity;monocarboxylic acid transmembrane transporter a…	basolateral plasma membrane;cell part;integral to membrane;integral to plasma membrane;intrinsic to membrane;intrinsic to plasma membrane;membrane;membrane part;plasma membrane part	Bile secretion	4	4	1	14.9	362	39.413	0	18.298	382740000	9	0.0131429	250		360	sp|O08705|NTCP_MOUSE Sodium/bile acid cotransporter OS=Mus musculus OX=10090 GN=Slc10a1 PE=1 SV=1
186	O08709	Peroxiredoxin-6	Prdx6	0.41558	1.41228		30.7676	30.7968	30.8755	30.9073	30.661	30.6209	30.2307	30.3015	30.6142	30.6844	Cytoplasm;Lysosome		bleb assembly;catabolic process;cell projection assembly;cell projection organization;cellular catabolic process;cellular component assembly;cellular component assembly at cellular level;cellular component organization;cellular component organization at cellular level;cellular component organization or biogenesis;cellular component organization or biogenesis at cellular level;cellular lipid catab…	antioxidant activity;carboxylic ester hydrolase activity;catalytic activity;glutathione peroxidase activity;hydrolase activity;hydrolase activity, acting on ester bonds;lipase activity;oxidoreductase activity;oxidoreductase activity, acting on paired donors, with incorporation or reduction of molecular oxygen;oxidoreductase activity, acting on peroxide as acceptor;peroxidase activity;peroxiredoxi…	cell part;cytoplasm;cytoplasmic membrane-bounded vesicle;cytoplasmic part;cytoplasmic vesicle;cytosol;extracellular membrane-bounded organelle;extracellular organelle;extracellular region part;extracellular space;extracellular vesicular exosome;intracellular membrane-bounded organelle;intracellular organelle;intracellular part;lysosome;lytic vacuole;membrane;membrane-bounded organelle;membrane-bo…	Methane metabolism;Phenylalanine metabolism;Phenylpropanoid biosynthesis	17	17	1	69.2	224	24.87	0	193.18	13935000000	110	0.173804		47	116;188	sp|O08709|PRDX6_MOUSE Peroxiredoxin-6 OS=Mus musculus OX=10090 GN=Prdx6 PE=1 SV=3
187	O08715-2;O08715-5;O08715-3;O08715-6;O08715;O08715-4	A-kinase anchor protein 1, mitochondrial	Akap1	0.595485	1.08307		27.0752	27.4693	27.5063	27.5541	27.1902	27.3165	26.5712	26.5031	27.3554	27.3469	Endoplasmic reticulum;Mitochondrion outer membrane				cell part;cytoplasmic part;endoplasmic reticulum;integral to membrane;intracellular membrane-bounded organelle;intracellular organelle;intracellular organelle part;intracellular part;intrinsic to membrane;membrane;membrane part;membrane-bounded organelle;mitochondrial membrane;mitochondrial outer membrane;mitochondrial part;mitochondrion;organelle;organelle membrane;organelle outer membrane;organ…		13	13	6	43.8	544;547;577;637;857;890	57.68	0	262.61	162030000	14	0.11557	59;80;120;143;213;352;392			sp|O08715-2|AKAP1_MOUSE Isoform 1 of A-kinase anchor protein 1, mitochondrial OS=Mus musculus OX=10090 GN=Akap1;sp|O08715-5|AKAP1_MOUSE Isoform 5 of A-kinase anchor protein 1, mitochondrial OS=Mus musculus OX=10090 GN=Akap1;sp|O08715-3|AKAP1_MOUSE Isoform
188	O08734	Bcl-2 homologous antagonist/killer	Bak1	0.628582	1.7012		21.3106	21.0819	20.9981	20.4361	20.6789	20.7816	20.5985	20.2275	20.7155	20.689	Mitochondrion outer membrane	Single-pass membrane protein	activation of caspase activity;activation of caspase activity by cytochrome c;anatomical structure development;anatomical structure morphogenesis;apoptosis;apoptosis in response to endoplasmic reticulum stress;apoptotic mitochondrial changes;appendage morphogenesis;B cell apoptosis;B cell homeostasis;B cell negative selection;B cell selection;biological regulation;blood vessel remodeling;calcium …	binding;cation binding;identical protein binding;ion binding;metal ion binding;protein binding;protein dimerization activity;protein heterodimerization activity;protein homodimerization activity	cell part;cytoplasmic part;cytosol;endoplasmic reticulum;integral to membrane;integral to mitochondrial membrane;integral to mitochondrial outer membrane;integral to organelle membrane;intracellular;intracellular membrane-bounded organelle;intracellular organelle;intracellular organelle part;intracellular part;intrinsic to membrane;intrinsic to mitochondrial outer membrane;intrinsic to organelle …	Protein processing in endoplasmic reticulum	2	2	1	23	209	23.294	0	22.55	3484500	1	0.0701651	14			sp|O08734|BAK_MOUSE Bcl-2 homologous antagonist/killer OS=Mus musculus OX=10090 GN=Bak1 PE=1 SV=3
189	O08738	Caspase-6;Caspase-6 subunit p18;Caspase-6 subunit p11	Casp6	0.0292619	0.114415		27.1982	27.3154	27.2462	27.329	27.3878	27.3744	27.1897	27.0945	27.3198	27.1904	Cytoplasm		cell differentiation;cellular developmental process;cellular process;developmental process;epithelial cell differentiation;macromolecule metabolic process;metabolic process;primary metabolic process;protein metabolic process;proteolysis	binding;catalytic activity;endopeptidase activity;hydrolase activity;identical protein binding;peptidase activity;peptidase activity, acting on L-amino acid peptides;protein binding	cell part;cytoplasm;cytoplasmic part;cytosol;intracellular organelle part;intracellular part;nuclear part;nucleoplasm;organelle part	Apoptosis	8	8	1	27.5	276	31.595	0	75.154	96408000	10	0.891982	246;271			sp|O08738|CASP6_MOUSE Caspase-6 OS=Mus musculus OX=10090 GN=Casp6 PE=1 SV=1
190	O08749	Dihydrolipoyl dehydrogenase, mitochondrial	Dld	0.356626	0.828614		30.3716	30.4211	30.4993	30.4126	30.4572	30.4425	29.8107	29.9542	30.1154	30.3117	Acrosome;Cell projection;Cilium;Cytoplasmic vesicle;Flagellum;Mitochondrion matrix;Nucleus;Secretory vesicle		anatomical structure morphogenesis;biological regulation;cell maturation;cell redox homeostasis;cellular chemical homeostasis;cellular developmental process;cellular homeostasis;cellular ion homeostasis;cellular metabolic process;cellular process;cellular process involved in reproduction;chemical homeostasis;developmental maturation;developmental process;developmental process involved in reproduc…	binding;catalytic activity;coenzyme binding;cofactor binding;dihydrolipoyl dehydrogenase activity;flavin adenine dinucleotide binding;oxidoreductase activity;oxidoreductase activity, acting on a sulfur group of donors;oxidoreductase activity, acting on a sulfur group of donors, NAD or NADP as acceptor;oxidoreductase activity, acting on NADH or NADPH	acrosomal matrix;cell part;cell projection;cilium;cytoplasmic part;cytoplasmic vesicle part;intracellular membrane-bounded organelle;intracellular organelle;intracellular organelle lumen;intracellular organelle part;intracellular part;membrane-bounded organelle;membrane-enclosed lumen;mitochondrial matrix;mitochondrial part;mitochondrion;myelin sheath;nuclear part;nucleoplasm;organelle;organelle …	Citrate cycle (TCA cycle);Glycine, serine and threonine metabolism;Glycolysis / Gluconeogenesis;Pyruvate metabolism;Valine, leucine and isoleucine degradation	23	23	1	54.8	509	54.272	0	323.31	4958900000	66	0.256717	69;80;85;306;312;477;484		255;361;438;463	sp|O08749|DLDH_MOUSE Dihydrolipoyl dehydrogenase, mitochondrial OS=Mus musculus OX=10090 GN=Dld PE=1 SV=2
191	O08756	3-hydroxyacyl-CoA dehydrogenase type-2	Hsd17b10	0.350573	2.13679		29.5812	29.4064	29.4161	29.4828	29.1407	29.1732	29.1725	29.0388	28.9815	29.304	Mitochondrion		cellular macromolecule metabolic process;cellular metabolic process;cellular nitrogen compound metabolic process;cellular process;macromolecule metabolic process;metabolic process;ncRNA metabolic process;ncRNA processing;nitrogen compound metabolic process;nucleic acid metabolic process;nucleobase-containing compound metabolic process;primary metabolic process;RNA metabolic process;RNA processing…	3-hydroxy-2-methylbutyryl-CoA dehydrogenase activity;3-hydroxyacyl-CoA dehydrogenase activity;catalytic activity;oxidoreductase activity;oxidoreductase activity, acting on CH-OH group of donors;oxidoreductase activity, acting on the CH-OH group of donors, NAD or NADP as acceptor;steroid dehydrogenase activity;steroid dehydrogenase activity, acting on the CH-OH group of donors, NAD or NADP as acce…	cell part;cytoplasmic part;endoplasmic reticulum;intracellular membrane-bounded organelle;intracellular organelle;intracellular organelle part;intracellular part;membrane;membrane-bounded organelle;mitochondrial inner membrane;mitochondrial membrane;mitochondrial part;mitochondrion;organelle;organelle inner membrane;organelle membrane;organelle part		13	13	1	57.9	261	27.418	0	279.91	4836100000	42	0.18991	58;91		136	sp|O08756|HCD2_MOUSE 3-hydroxyacyl-CoA dehydrogenase type-2 OS=Mus musculus OX=10090 GN=Hsd17b10 PE=1 SV=4
192	O08759;O08759-3;O08759-2	Ubiquitin-protein ligase E3A	Ube3a	0.0357749	0.276819		27.6732	27.6779	27.8304	27.7637	27.6881	27.69	27.7023	27.6838	27.6582	27.7247	Cytoplasm;Nucleus		androgen receptor signaling pathway;biological regulation;catabolic process;cellular catabolic process;cellular component organization;cellular component organization or biogenesis;cellular macromolecule catabolic process;cellular macromolecule metabolic process;cellular membrane organization;cellular metabolic process;cellular process;cellular process involved in reproduction;cellular protein me…	acid-amino acid ligase activity;binding;catalytic activity;cation binding;ion binding;ligase activity;ligase activity, forming carbon-nitrogen bonds;metal ion binding;protein binding transcription factor activity;small conjugating protein ligase activity;transcription coactivator activity;transcription cofactor activity;transcription factor binding transcription factor activity;ubiquitin-protein …	cell part;cytoplasmic part;cytosol;intracellular membrane-bounded organelle;intracellular organelle;intracellular part;macromolecular complex;membrane-bounded organelle;nucleus;organelle;proteasome complex;protein complex	Ubiquitin mediated proteolysis	12	12	3	16.9	870;762;849	99.818	0	62.816	150940000	16	0.859146			209	sp|O08759|UBE3A_MOUSE Ubiquitin-protein ligase E3A OS=Mus musculus OX=10090 GN=Ube3a PE=1 SV=2;sp|O08759-3|UBE3A_MOUSE Isoform 3 of Ubiquitin-protein ligase E3A OS=Mus musculus OX=10090 GN=Ube3a;sp|O08759-2|UBE3A_MOUSE Isoform 2 of Ubiquitin-protein ligase
193	O08784	Treacle protein	Tcof1	0.0166194	0.0389727		26.1129	26.2595	26.2478	26.1855	25.9424	25.9445	26.4154	26.2126	26.2687	26.2456	Nucleolus;Nucleus		biosynthetic process;cellular biosynthetic process;cellular macromolecule biosynthetic process;cellular macromolecule metabolic process;cellular metabolic process;cellular nitrogen compound metabolic process;cellular process;establishment of localization;macromolecule biosynthetic process;macromolecule metabolic process;metabolic process;nitrogen compound metabolic process;nucleic acid metabolic …		cell part;cytoplasm;intracellular membrane-bounded organelle;intracellular non-membrane-bounded organelle;intracellular organelle;intracellular organelle part;intracellular part;membrane-bounded organelle;non-membrane-bounded organelle;nuclear part;nucleolus;nucleus;organelle;organelle part	Ribosome biogenesis in eukaryotes	8	8	1	7.1	1320	135	0	11.265	24169000	8	0.945242				sp|O08784|TCOF_MOUSE Treacle protein OS=Mus musculus OX=10090 GN=Tcof1 PE=1 SV=1
195	O08788-2;O08788	Dynactin subunit 1	Dctn1	-0.144392	1.01155		28.1913	28.2247	28.3355	28.4076	28.4556	28.4383	28.2938	28.4354	28.5089	28.452	Cell cortex;Centriole;Centrosome;Cytoplasm;Cytoskeleton;Microtubule organizing center;Nucleus envelope;Spindle		biological regulation;cellular component movement;cellular component organization;cellular component organization at cellular level;cellular component organization or biogenesis;cellular component organization or biogenesis at cellular level;cellular process;cytoplasmic microtubule organization;cytoskeleton organization;cytoskeleton-dependent intracellular transport;endosome transport;establishme…	catalytic activity;hydrolase activity;hydrolase activity, acting on acid anhydrides;hydrolase activity, acting on acid anhydrides, in phosphorus-containing anhydrides;motor activity;nucleoside-triphosphatase activity;pyrophosphatase activity	cell leading edge;cell part;centrosome;chromosomal part;cytoplasm;cytoplasmic part;cytoskeletal part;dynactin complex;dynein complex;intracellular non-membrane-bounded organelle;intracellular organelle;intracellular organelle part;intracellular part;kinetochore;macromolecular complex;membrane;membrane part;microtubule;microtubule associated complex;microtubule organizing center;non-membrane-bound…	Huntington's disease;Vasopressin-regulated water reabsorption	28	28	2	31.1	1243;1281	138.2	0	217.84	368420000	31	0.49368	636;759;791;830;888		1210	sp|O08788-2|DCTN1_MOUSE Isoform 2 of Dynactin subunit 1 OS=Mus musculus OX=10090 GN=Dctn1;sp|O08788|DCTN1_MOUSE Dynactin subunit 1 OS=Mus musculus OX=10090 GN=Dctn1 PE=1 SV=3
196	O08795;O08795-2	Glucosidase 2 subunit beta	Prkcsh	0.138424	1.83442		29.0325	28.9623	28.9897	29.0434	28.8185	28.8333	28.908	28.8428	28.8392	28.8134	Endoplasmic reticulum		anatomical structure development;biological regulation;carbohydrate metabolic process;cellular component assembly;cellular component organization;cellular component organization or biogenesis;chordate embryonic development;developmental process;embryo development;embryo development ending in birth or egg hatching;in utero embryonic development;liver development;macromolecular complex assembly;mac…	binding;calcium ion binding;cation binding;enzyme binding;ion binding;ion channel binding;kinase binding;metal ion binding;nucleic acid binding;phosphoprotein binding;protein binding;protein kinase binding;protein kinase C binding;RNA binding	cell part;cytoplasmic part;endoplasmic reticulum;intracellular membrane-bounded organelle;intracellular organelle;intracellular part;membrane-bounded organelle;organelle	Protein processing in endoplasmic reticulum	16	16	2	29.8	521;528	58.792	0	100.29	1293200000	28	0.487118		97;99;100;112;116;464	349	sp|O08795|GLU2B_MOUSE Glucosidase 2 subunit beta OS=Mus musculus OX=10090 GN=Prkcsh PE=1 SV=1;sp|O08795-2|GLU2B_MOUSE Isoform 2 of Glucosidase 2 subunit beta OS=Mus musculus OX=10090 GN=Prkcsh
197	O08800	Serpin B8	Serpinb8	-0.528408	1.19018		22.2126	22.0226	21.8195	22.0457	22.4979	22.6142	22.8714	22.2706	22.2356	21.8978	Cytoplasm		biological regulation;negative regulation of catalytic activity;negative regulation of endopeptidase activity;negative regulation of hydrolase activity;negative regulation of molecular function;negative regulation of peptidase activity;regulation of biological process;regulation of catalytic activity;regulation of endopeptidase activity;regulation of hydrolase activity;regulation of metabolic pro…	endopeptidase inhibitor activity;endopeptidase regulator activity;enzyme inhibitor activity;enzyme regulator activity;peptidase inhibitor activity;peptidase regulator activity;serine-type endopeptidase inhibitor activity	cell part;cytoplasm;cytoplasmic part;cytosol;extracellular membrane-bounded organelle;extracellular organelle;extracellular region part;extracellular space;extracellular vesicular exosome;intracellular part;membrane-bounded organelle;membrane-bounded vesicle;organelle;vesicle		3	3	1	11.8	374	42.15	0.00024522	6.9629	3180000	2	0.128444	98			sp|O08800|SPB8_MOUSE Serpin B8 OS=Mus musculus OX=10090 GN=Serpinb8 PE=1 SV=2
198	O08807	Peroxiredoxin-4	Prdx4	-0.0544682	0.0858084		29.0922	28.7171	28.6143	28.6378	28.5426	28.5385	29.1322	28.9122	28.3638	28.5049	Cytoplasm;Endoplasmic reticulum		4-hydroxyproline metabolic process;amine metabolic process;anatomical structure development;biological regulation;carboxylic acid metabolic process;cell redox homeostasis;cellular amine metabolic process;cellular amino acid metabolic process;cellular component organization;cellular component organization at cellular level;cellular component organization or biogenesis;cellular component organizati…	antioxidant activity;binding;catalytic activity;identical protein binding;oxidoreductase activity;oxidoreductase activity, acting on paired donors, with incorporation or reduction of molecular oxygen;oxidoreductase activity, acting on peroxide as acceptor;peroxidase activity;peroxiredoxin activity;protein binding;protein dimerization activity;protein homodimerization activity	cell part;cytoplasm;cytoplasmic part;cytosol;endoplasmic reticulum;extracellular membrane-bounded organelle;extracellular organelle;extracellular region part;extracellular space;extracellular vesicular exosome;intracellular membrane-bounded organelle;intracellular organelle;intracellular part;membrane-bounded organelle;membrane-bounded vesicle;mitochondrion;nucleus;organelle;smooth endoplasmic re…		9	8	1	40.5	274	31.052	0	230.67	5897800000	25	0.832805	54			sp|O08807|PRDX4_MOUSE Peroxiredoxin-4 OS=Mus musculus OX=10090 GN=Prdx4 PE=1 SV=1
199	O08808	Protein diaphanous homolog 1	Diaph1	-0.0425479	0.0939483		28.2002	28.2342	28.207	28.205	28.5791	28.5933	28.0891	28.1009	28.677	28.3987	Cell membrane;Cell projection;Centrosome;Cytoplasm;Cytoskeleton;Microtubule organizing center;Nucleus;Ruffle membrane;Spindle		actin cytoskeleton organization;actin filament organization;actin filament polymerization;actin filament-based process;actin polymerization or depolymerization;biological regulation;cell projection organization;cellular component assembly;cellular component assembly at cellular level;cellular component organization;cellular component organization at cellular level;cellular component organization …	actin binding;binding;cytoskeletal protein binding;enzyme binding;GTPase binding;identical protein binding;ion channel binding;profilin binding;protein binding;Ras GTPase binding;Rho GTPase binding;small GTPase binding	brush border;cell part;cell projection;cell projection membrane;cell projection part;cytoplasm;cytoskeletal part;intracellular non-membrane-bounded organelle;intracellular organelle;intracellular organelle part;intracellular part;leading edge membrane;membrane part;mitotic spindle;neuron projection;non-membrane-bounded organelle;organelle;organelle part;plasma membrane part;ruffle membrane;spindle	Focal adhesion;Regulation of actin cytoskeleton;Shigellosis	16	16	1	13.5	1255	139.34	0	74.555	259100000	15	0.860231	155;305;428		1226	sp|O08808|DIAP1_MOUSE Protein diaphanous homolog 1 OS=Mus musculus OX=10090 GN=Diaph1 PE=1 SV=1
200	O08810	116 kDa U5 small nuclear ribonucleoprotein component	Eftud2	0.0128625	0.101783		28.1295	28.0403	28.1093	28.051	28.0251	27.9116	28.0661	28.1493	27.9688	27.9709	Nucleus		cellular macromolecule metabolic process;cellular metabolic process;cellular nitrogen compound metabolic process;cellular process;macromolecule metabolic process;metabolic process;mRNA metabolic process;mRNA processing;nitrogen compound metabolic process;nucleic acid metabolic process;nucleobase-containing compound metabolic process;primary metabolic process;RNA metabolic process;RNA processing;R…	binding;catalytic activity;GTP binding;GTPase activity;guanyl nucleotide binding;guanyl ribonucleotide binding;hydrolase activity;hydrolase activity, acting on acid anhydrides;hydrolase activity, acting on acid anhydrides, in phosphorus-containing anhydrides;nucleoside-triphosphatase activity;nucleotide binding;purine nucleotide binding;purine ribonucleoside triphosphate binding;purine ribonucleo…	Cajal body;catalytic step 2 spliceosome;cell part;cytoplasm;intracellular membrane-bounded organelle;intracellular organelle;intracellular organelle part;intracellular part;macromolecular complex;membrane;membrane-bounded organelle;nuclear body;nuclear part;nuclear speck;nucleoplasm;nucleoplasm part;nucleus;organelle;organelle part;ribonucleoprotein complex;spliceosomal complex	Spliceosome	18	17	1	22.1	971	109.36	0	103.44	265970000	20	0.951536	524;779			sp|O08810|U5S1_MOUSE 116 kDa U5 small nuclear ribonucleoprotein component OS=Mus musculus OX=10090 GN=Eftud2 PE=1 SV=1
201	O08811	TFIIH basal transcription factor complex helicase XPD subunit	Ercc2	-0.177416	0.109454		20.7392	20.5296	21.6014	20.7062	20.8811	20.5101	20.4483	22.0731	21.2008	20.47	Cytoplasm;Cytoskeleton;Nucleus;Spindle		aging;anatomical structure development;anatomical structure formation involved in morphogenesis;anatomical structure maturation;apoptosis;biological regulation;biomineral tissue development;biosynthetic process;bone mineralization;cell death;cell differentiation;cell division;cell maturation;cell proliferation;cellular biosynthetic process;cellular component assembly;cellular component assembly a…	4 iron, 4 sulfur cluster binding;5'-3' DNA helicase activity;adenyl nucleotide binding;adenyl ribonucleotide binding;ATP binding;ATPase activity;ATPase activity, coupled;ATP-dependent DNA helicase activity;ATP-dependent helicase activity;binding;catalytic activity;cation binding;DNA binding;DNA helicase activity;DNA-dependent ATPase activity;helicase activity;hydrolase activity;hydrolase activity…	carboxy-terminal domain protein kinase complex;cell part;core TFIIH complex;cyclin-dependent protein kinase activating kinase holoenzyme complex;cytoplasm;cytoskeletal part;holo TFIIH complex;intracellular membrane-bounded organelle;intracellular non-membrane-bounded organelle;intracellular organelle;intracellular organelle part;intracellular part;macromolecular complex;membrane-bounded organelle…	Basal transcription factors;Nucleotide excision repair	1	1	1	3.3	760	86.841	0.00026309	9.3482	5058000	1	0.634883				sp|O08811|ERCC2_MOUSE General transcription and DNA repair factor IIH helicase subunit XPD OS=Mus musculus OX=10090 GN=Ercc2 PE=1 SV=2
202	O08856	RNA polymerase II elongation factor ELL	Ell	0.0642134	0.171509		23.6599	23.8286	24.0139	23.6165	23.702	23.3678	23.6446	23.9631	23.7409	23.8521	Cajal body;Nucleus;Nucleus speckle		biological regulation;biosynthetic process;cellular biosynthetic process;cellular macromolecule biosynthetic process;cellular macromolecule metabolic process;cellular metabolic process;cellular nitrogen compound metabolic process;cellular process;chordate embryonic development;developmental process;embryo development;embryo development ending in birth or egg hatching;in utero embryonic developmen…	binding;enzyme binding;phosphatase binding;protein binding	Cajal body;cell part;chromatin;chromosomal part;histone locus body;intracellular organelle part;intracellular part;macromolecular complex;nuclear body;nuclear part;nuclear speck;nucleoplasm part;organelle part;protein complex;transcription elongation factor complex;transcriptionally active chromatin		2	2	1	4.3	602	67.146	0.00022163	4.2296	5136900	2	0.773572				sp|O08856|ELL_MOUSE RNA polymerase II elongation factor ELL OS=Mus musculus OX=10090 GN=Ell PE=2 SV=2
204	O08914	Fatty-acid amide hydrolase 1	Faah	0.0543957	0.257647		28.4473	28.212	28.3246	28.2284	28.1774	28.1392	28.3412	28.3022	28.1881	28.2462	Endoplasmic reticulum membrane;Golgi apparatus membrane	Single-pass membrane protein	carboxylic acid catabolic process;carboxylic acid metabolic process;catabolic process;cellular catabolic process;cellular ketone metabolic process;cellular lipid catabolic process;cellular lipid metabolic process;cellular metabolic process;cellular process;fatty acid catabolic process;fatty acid metabolic process;lipid catabolic process;lipid metabolic process;metabolic process;monocarboxylic aci…	acylglycerol lipase activity;carbon-nitrogen ligase activity, with glutamine as amido-N-donor;carboxylic ester hydrolase activity;catalytic activity;fatty acid amide hydrolase activity;hydrolase activity;hydrolase activity, acting on carbon-nitrogen (but not peptide) bonds;hydrolase activity, acting on carbon-nitrogen (but not peptide) bonds, in linear amides;hydrolase activity, acting on ester b…	cell part;cytoplasmic part;endoplasmic reticulum membrane;endoplasmic reticulum part;Golgi apparatus part;Golgi membrane;integral to membrane;intracellular organelle part;intracellular part;intrinsic to membrane;membrane;membrane part;organelle membrane;organelle part		11	11	1	32.1	579	63.221	0	170.5	380330000	40	0.789886	113;121;293;299;551;561		294;337;342;453;474	sp|O08914|FAAH1_MOUSE Fatty-acid amide hydrolase 1 OS=Mus musculus OX=10090 GN=Faah PE=1 SV=1
205	O08915	AH receptor-interacting protein	Aip	-0.0622292	0.334787		27.0871	27.0588	27.079	27.1138	27.2416	27.1205	26.9888	27.1812	27.3179	27.2149	Cytoplasm		biological regulation;cellular macromolecule metabolic process;cellular metabolic process;cellular process;cellular protein metabolic process;establishment of localization;establishment of localization in cell;establishment of protein localization;establishment of protein localization in mitochondrion;establishment of protein localization to organelle;intracellular protein transport;intracellular…	aryl hydrocarbon receptor binding;binding;GAF domain binding;protein binding;protein binding transcription factor activity;protein domain specific binding;receptor binding;transcription cofactor activity;transcription factor binding;transcription factor binding transcription factor activity;unfolded protein binding	aryl hydrocarbon receptor complex;cell part;cytoplasm;cytoplasmic part;cytosol;intracellular organelle part;intracellular part;macromolecular complex;membrane;nuclear part;nucleoplasm;organelle part;plasma membrane;protein complex;receptor complex		5	5	1	17.6	330	37.605	0	25.371	97422000	9	0.754694	208			sp|O08915|AIP_MOUSE AH receptor-interacting protein OS=Mus musculus OX=10090 GN=Aip PE=1 SV=1
206	O08917	Flotillin-1	Flot1	-0.2237	1.01235		26.2261	26.138	26.0584	26.1766	26.1812	26.0639	26.4535	26.4589	26.0538	26.1097	Caveola;Cell membrane;Endosome;Melanosome;Membrane;Membrane raft	Peripheral membrane protein	anatomical structure morphogenesis;axon guidance;axonogenesis;biological regulation;cell part morphogenesis;cell projection morphogenesis;cell projection organization;cellular component disassembly;cellular component disassembly at cellular level;cellular component morphogenesis;cellular component organization;cellular component organization at cellular level;cellular component organization or bi…	binding;enzyme binding;protease binding;protein binding	adherens junction;anchoring junction;caveola;cell junction;cell part;cell-substrate adherens junction;cell-substrate junction;centriolar satellite;cytoplasmic membrane-bounded vesicle;cytoplasmic part;cytoplasmic vesicle;cytoskeletal part;endosome;extracellular membrane-bounded organelle;extracellular organelle;extracellular region part;extracellular vesicular exosome;flotillin complex;focal adhe…	Insulin signaling pathway	10	10	1	28	428	47.513	0	60.469	92212000	10	0.371314			307	sp|O08917|FLOT1_MOUSE Flotillin-1 OS=Mus musculus OX=10090 GN=Flot1 PE=1 SV=1
208	O08966;O70577-2;O70577	Solute carrier family 22 member 1	Slc22a1	0.54435	2.30633		28.0537	27.7337	27.9431	27.986	27.3175	27.2373	27.3948	27.3851	27.3274	27.5705	Basolateral cell membrane	Multi-pass membrane protein	amine transport;biological regulation;catecholamine transport;cation transport;cellular component assembly;cellular component organization;cellular component organization or biogenesis;cellular process;dopamine transport;drug transmembrane transport;drug transport;epinephrine transport;establishment of localization;establishment or maintenance of transmembrane electrochemical gradient;hormone tra…	acetylcholine transmembrane transporter activity;active transmembrane transporter activity;alcohol transmembrane transporter activity;amine transmembrane transporter activity;cation transmembrane transporter activity;dopamine transmembrane transporter activity;inorganic cation transmembrane transporter activity;ion transmembrane transporter activity;monoamine transmembrane transporter activity;ne…	basolateral plasma membrane;cell part;integral to membrane;integral to plasma membrane;intrinsic to membrane;intrinsic to plasma membrane;membrane part;plasma membrane part	Bile secretion	6	6	3	10.1	556;544;553	61.52	0	45.066	236060000	12	0.0777877			303	sp|O08966|S22A1_MOUSE Solute carrier family 22 member 1 OS=Mus musculus OX=10090 GN=Slc22a1 PE=1 SV=2
209	P63034-3;Q9QX11-2;Q9QX11;P63034-2;O08967;P63034	Cytohesin-2;Cytohesin-1;Cytohesin-3	Cyth2;Cyth1;Cyth3	-0.158065	0.159217		23.1718	23.2376	22.9734	23.3555	22.5845	23.3709	23.8048	23.4677	22.7356	23.1291	Adherens junction;Cell junction;Cell membrane;Cell projection;Cytoplasm;Cytosol;Growth cone;Tight junction	Peripheral membrane protein	biological regulation;cellular process;establishment of cell polarity;establishment of epithelial cell polarity;establishment of localization;establishment of localization in cell;establishment or maintenance of cell polarity;Golgi vesicle transport;intracellular transport;positive regulation of biological process;positive regulation of catalytic activity;positive regulation of cell adhesion;posi…	alcohol binding;ARF guanyl-nucleotide exchange factor activity;binding;enzyme regulator activity;GTPase regulator activity;guanyl-nucleotide exchange factor activity;inositol 1,4,5 trisphosphate binding;lipid binding;nucleoside-triphosphatase regulator activity;phosphatidylinositol binding;phosphatidylinositol-3,4,5-trisphosphate binding;phospholipid binding;small GTPase regulator activity	cell junction;cell part;cell projection;cell-cell junction;cytoplasm;cytoplasmic part;cytosol;extrinsic to internal side of plasma membrane;extrinsic to membrane;extrinsic to plasma membrane;intracellular part;membrane;membrane part;occluding junction;plasma membrane;plasma membrane part;ruffle;tight junction		1	1	6	4.7	384;397;398;399;399;400	44.726	0.00023629	5.9025	2491500	1	0.60087				sp|P63034-3|CYH2_MOUSE Isoform 3 of Cytohesin-2 OS=Mus musculus OX=10090 GN=Cyth2;sp|Q9QX11-2|CYH1_MOUSE Isoform 2 of Cytohesin-1 OS=Mus musculus OX=10090 GN=Cyth1;sp|Q9QX11|CYH1_MOUSE Cytohesin-1 OS=Mus musculus OX=10090 GN=Cyth1 PE=1 SV=2;sp|P63034-2|CYH
210	O08992	Syntenin-1	Sdcbp	-0.492596	0.509002		22.1337	22.7686	21.6936	22.2013	22.1312	22.5976	23.079	22.8634	22.3273	22.2719	Adherens junction;Cell junction;Cell membrane;Cytoplasm;Cytoskeleton;Cytosol;Endoplasmic reticulum membrane;Exosome;Focal adhesion;Melanosome;Membrane raft;Nucleus;Secreted	Peripheral membrane protein	actin cytoskeleton organization;actin filament-based process;biological regulation;cell communication;cell-cell signaling;cellular component organization;cellular component organization at cellular level;cellular component organization or biogenesis;cellular component organization or biogenesis at cellular level;cellular process;cellular response to stimulus;cytoskeleton organization;intracellula…	binding;cytokine receptor binding;frizzled binding;G-protein-coupled receptor binding;growth factor receptor binding;identical protein binding;interleukin-5 receptor binding;protein binding;protein dimerization activity;protein heterodimerization activity;protein N-terminus binding;receptor binding;syndecan binding	blood microparticle;cell part;cytoplasm;cytoplasmic membrane-bounded vesicle;cytoplasmic part;cytoplasmic vesicle;extracellular membrane-bounded organelle;extracellular organelle;extracellular region part;extracellular space;extracellular vesicular exosome;interleukin-5 receptor complex;intracellular membrane-bounded organelle;intracellular organelle;intracellular part;macromolecular complex;mela…		2	2	1	11	299	32.379	0	34.604	17387000	2	0.240415				sp|O08992|SDCB1_MOUSE Syntenin-1 OS=Mus musculus OX=10090 GN=Sdcbp PE=1 SV=1
211	O08997	Copper transport protein ATOX1	Atox1	-0.38246	0.541607		27.8214	27.8761	27.8415	27.8305	28.8517	28.8511	27.914	27.9207	28.6148	28.3424			biological regulation;cation homeostasis;cation transport;cellular cation homeostasis;cellular chemical homeostasis;cellular copper ion homeostasis;cellular homeostasis;cellular ion homeostasis;cellular process;chemical homeostasis;copper ion homeostasis;copper ion transport;establishment of localization;establishment of localization in cell;homeostatic process;intracellular copper ion transport;…	binding;cation binding;cation transmembrane transporter activity;copper chaperone activity;copper ion binding;copper ion transmembrane transporter activity;copper-dependent protein binding;inorganic cation transmembrane transporter activity;ion binding;ion transmembrane transporter activity;metal ion binding;metal ion transmembrane transporter activity;metallochaperone activity;protein binding;su…	cell part;cytoplasmic part;cytosol;intracellular part	Mineral absorption	6	6	1	88.2	68	7.3384	0	126.16	1124000000	13	0.283221	12;15;41		10	sp|O08997|ATOX1_MOUSE Copper transport protein ATOX1 OS=Mus musculus OX=10090 GN=Atox1 PE=1 SV=1
212	O09012;O09012-2	Peroxisomal targeting signal 1 receptor	Pex5	-0.0496744	0.229135		27.6261	27.4983	27.4416	27.5013	27.4938	27.4669	27.7009	27.5204	27.3686	27.482	Cytoplasm;Peroxisome membrane	Peripheral membrane protein	anatomical structure development;biological regulation;carboxylic acid catabolic process;carboxylic acid metabolic process;catabolic process;cell development;cell differentiation;cell migration;cell motility;cellular catabolic process;cellular component assembly;cellular component assembly at cellular level;cellular component movement;cellular component organization;cellular component organizatio…	binding;enzyme binding;GTPase binding;peptide binding;peroxisome matrix targeting signal-1 binding;peroxisome targeting sequence binding;protein binding;protein C-terminus binding;protein N-terminus binding;signal sequence binding;small GTPase binding	cell part;cytoplasm;cytoplasmic part;cytosol;Golgi apparatus;intracellular;intracellular membrane-bounded organelle;intracellular organelle;intracellular organelle lumen;intracellular organelle part;intracellular part;macromolecular complex;membrane;membrane-bounded organelle;membrane-enclosed lumen;microbody;microbody lumen;microbody membrane;microbody part;mitochondrion;organelle;organelle lume…	Peroxisome	13	13	2	29.4	639;602	70.755	0	176.25	339450000	16	0.807975	11;492;566			sp|O09012|PEX5_MOUSE Peroxisomal targeting signal 1 receptor OS=Mus musculus OX=10090 GN=Pex5 PE=1 SV=2;sp|O09012-2|PEX5_MOUSE Isoform 2 of Peroxisomal targeting signal 1 receptor OS=Mus musculus OX=10090 GN=Pex5
213	O09043	Napsin-A	Napsa	0.58198	1.28861		26.0608	25.8845	25.843	25.7367	25.2366	25.1272	25.7374	25.0683	25.2578	25.5295	Secreted		anatomical structure homeostasis;biological regulation;catabolic process;chemical homeostasis;chemical homeostasis within a tissue;homeostatic process;macromolecule catabolic process;macromolecule metabolic process;membrane protein proteolysis;metabolic process;primary metabolic process;protein catabolic process;protein metabolic process;proteolysis;regulation of biological quality;surfactant hom…	aspartic-type endopeptidase activity;aspartic-type peptidase activity;catalytic activity;endopeptidase activity;hydrolase activity;peptidase activity;peptidase activity, acting on L-amino acid peptides	cell part;cytoplasmic part;extracellular membrane-bounded organelle;extracellular organelle;extracellular region part;extracellular space;extracellular vesicular exosome;intracellular membrane-bounded organelle;intracellular organelle;intracellular part;lysosome;lytic vacuole;membrane-bounded organelle;membrane-bounded vesicle;organelle;vacuole;vesicle	Lysosome	2	2	1	6.4	419	45.544	0.00085233	3.4879	18335000	1	0.104677		312		sp|O09043|NAPSA_MOUSE Napsin-A OS=Mus musculus OX=10090 GN=Napsa PE=1 SV=1
214	O09044;P60879	Synaptosomal-associated protein 23	Snap23	-0.0660655	0.268914		25.6628	25.8745	25.9862	25.8541	25.9515	25.8433	25.9084	25.8617	26.0533	25.9137	Cell junction;Cell membrane;Synapse;Synaptosome	Lipid-anchor;Peripheral membrane protein	amine transport;biological regulation;cellular component assembly;cellular component assembly at cellular level;cellular component organization;cellular component organization at cellular level;cellular component organization or biogenesis;cellular component organization or biogenesis at cellular level;cellular macromolecular complex assembly;cellular macromolecular complex subunit organization;c…	binding;protein binding;SNAP receptor activity;SNARE binding;syntaxin binding	adherens junction;anchoring junction;azurophil granule;cell junction;cell part;cell projection;cell-substrate adherens junction;cell-substrate junction;cytoplasm;cytoplasmic membrane-bounded vesicle;cytoplasmic part;cytoplasmic vesicle;extracellular membrane-bounded organelle;extracellular organelle;extracellular region part;extracellular vesicular exosome;focal adhesion;intracellular membrane-bo…	SNARE interactions in vesicular transport	6	6	2	44.8	210;206	23.261	0	40.303	60802000	12	0.751589			151;168;172	sp|O09044|SNP23_MOUSE Synaptosomal-associated protein 23 OS=Mus musculus OX=10090 GN=Snap23 PE=1 SV=1
215	O09061	Proteasome subunit beta type-1	Psmb1	0.0205587	0.161655		29.3371	29.2817	29.2135	29.27	29.1935	29.1487	29.2892	29.2879	29.1787	29.1916	Cytoplasm;Nucleus		catabolic process;cellular catabolic process;cellular macromolecule catabolic process;cellular macromolecule metabolic process;cellular metabolic process;cellular process;macromolecule catabolic process;macromolecule metabolic process;metabolic process;modification-dependent macromolecule catabolic process;modification-dependent protein catabolic process;primary metabolic process;proteasomal prot…	catalytic activity;endopeptidase activity;hydrolase activity;peptidase activity;peptidase activity, acting on L-amino acid peptides;threonine-type endopeptidase activity;threonine-type peptidase activity	cell part;cytoplasm;cytoplasmic part;cytosol;extracellular membrane-bounded organelle;extracellular organelle;extracellular region part;extracellular vesicular exosome;intracellular membrane-bounded organelle;intracellular organelle;intracellular part;macromolecular complex;membrane-bounded organelle;membrane-bounded vesicle;nucleus;organelle;proteasome complex;proteasome core complex;protein com…	Proteasome	11	11	1	46.7	240	26.372	0	94.395	2246800000	30	0.920861	223		171;185	sp|O09061|PSB1_MOUSE Proteasome subunit beta type-1 OS=Mus musculus OX=10090 GN=Psmb1 PE=1 SV=1
216	O09106	Histone deacetylase 1	Hdac1	0.0848312	0.330416		26.6407	26.5422	26.6533	26.6821	26.6424	26.5159	26.6106	26.3286	26.5754	26.6961	Nucleus		anatomical structure development;anatomical structure formation involved in morphogenesis;anatomical structure morphogenesis;ATP-dependent chromatin remodeling;biological regulation;cell differentiation;cellular component organization;cellular component organization at cellular level;cellular component organization or biogenesis;cellular component organization or biogenesis at cellular level;cell…	activating transcription factor binding;binding;catalytic activity;chromatin binding;core promoter binding;deacetylase activity;DNA binding;enzyme binding;histone deacetylase activity;histone deacetylase activity (H3-K14 specific);histone deacetylase activity (H3-K9 specific);histone deacetylase binding;hydrolase activity;hydrolase activity, acting on carbon-nitrogen (but not peptide) bonds;hydro…	cell body;cell part;chromatin;chromatin remodeling complex;chromosomal part;cytoplasm;cytoplasmic part;cytosol;heterochromatin;histone deacetylase complex;intracellular membrane-bounded organelle;intracellular organelle;intracellular organelle part;intracellular part;macromolecular complex;membrane-bounded organelle;neuronal cell body;nuclear chromatin;nuclear chromosome part;nuclear part;nucleop…	Cell cycle;Chronic myeloid leukemia;Huntington's disease;Notch signaling pathway;Pathways in cancer	6	5	1	13.3	482	55.074	0	12.231	45166000	8	0.686045	273			sp|O09106|HDAC1_MOUSE Histone deacetylase 1 OS=Mus musculus OX=10090 GN=Hdac1 PE=1 SV=1
217	O09110;O09110-2	Dual specificity mitogen-activated protein kinase kinase 3	Map2k3	0.281432	1.74627		26.8401	26.679	26.8952	26.8471	26.5337	26.6932	26.5741	26.4621	26.5635	26.6502			activation of MAPK activity;biological regulation;cardiac muscle contraction;cellular macromolecule metabolic process;cellular metabolic process;cellular process;cellular protein metabolic process;cellular response to stimulus;cellular response to stress;defense response;inflammatory response;intracellular protein kinase cascade;intracellular signal transduction;macromolecule metabolic process;ma…	adenyl nucleotide binding;adenyl ribonucleotide binding;ATP binding;binding;catalytic activity;enzyme binding;kinase activity;kinase binding;MAP kinase kinase activity;nucleotide binding;phosphotransferase activity, alcohol group as acceptor;protein binding;protein kinase activity;protein kinase binding;protein serine/threonine kinase activity;protein serine/threonine/tyrosine kinase activity;pro…	cell part;cytoplasm;intracellular part;membrane	Amyotrophic lateral sclerosis (ALS);Fc epsilon RI signaling pathway;GnRH signaling pathway;MAPK signaling pathway;Toll-like receptor signaling pathway;Toxoplasmosis	9	6	2	34	347;314	39.296	0	81.727	47594000	5	0.266914	29;207;305		206	sp|O09110|MP2K3_MOUSE Dual specificity mitogen-activated protein kinase kinase 3 OS=Mus musculus OX=10090 GN=Map2k3 PE=1 SV=2;sp|O09110-2|MP2K3_MOUSE Isoform 1 of Dual specificity mitogen-activated protein kinase kinase 3 OS=Mus musculus OX=10090 GN=Map2k3
218	O09111	NADH dehydrogenase [ubiquinone] 1 beta subcomplex subunit 11, mitochondrial	Ndufb11	0.203339	0.809298		27.6924	27.7467	27.7505	27.8097	27.7496	27.7511	27.3686	27.4614	27.5087	27.6139	Mitochondrion inner membrane	Single-pass membrane protein	metabolic process;oxidation-reduction process		cell part;cytoplasmic part;integral to membrane;intracellular membrane-bounded organelle;intracellular organelle;intracellular organelle part;intracellular part;intrinsic to membrane;macromolecular complex;membrane part;membrane-bounded organelle;mitochondrial membrane part;mitochondrial part;mitochondrial respiratory chain complex I;mitochondrion;NADH dehydrogenase complex;organelle;organelle pa…	Alzheimer's disease;Huntington's disease;Oxidative phosphorylation;Parkinson's disease	3	3	1	22.5	151	17.444	0	13.212	316410000	8	0.410015			135	sp|O09111|NDUBB_MOUSE NADH dehydrogenase [ubiquinone] 1 beta subcomplex subunit 11, mitochondrial OS=Mus musculus OX=10090 GN=Ndufb11 PE=1 SV=2
219	O09117-2;O09117	Synaptophysin-like protein 1	Sypl1	-0.0656509	0.366223		25.3429	25.508	25.4895	25.5197	25.4555	25.3083	25.6198	25.4621	25.3601	25.3587	Cytoplasmic vesicle membrane;Melanosome	Multi-pass membrane protein		transporter activity	cell part;clathrin-coated vesicle;coated vesicle;cytoplasmic membrane-bounded vesicle;cytoplasmic part;cytoplasmic vesicle;cytoplasmic vesicle membrane;cytoplasmic vesicle part;extracellular membrane-bounded organelle;extracellular organelle;extracellular region part;extracellular vesicular exosome;integral to membrane;integral to organelle membrane;integral to synaptic vesicle membrane;intracell…		3	3	2	18.5	243;261	26.751	0.00023624	5.9023	32697000	4	0.742316		46		sp|O09117-2|SYPL1_MOUSE Isoform 2 of Synaptophysin-like protein 1 OS=Mus musculus OX=10090 GN=Sypl1;sp|O09117|SYPL1_MOUSE Synaptophysin-like protein 1 OS=Mus musculus OX=10090 GN=Sypl1 PE=1 SV=2
220	O09131;Q8K2Q2	Glutathione S-transferase omega-1	Gsto1	0.509476	1.38443		29.853	29.8652	29.9726	30.0049	29.7223	29.6803	29.2276	29.2125	29.5284	29.7165	Cytoplasm;Cytosol		biological regulation;carboxylic acid metabolic process;catabolic process;cellular catabolic process;cellular ketone metabolic process;cellular metabolic process;cellular process;cellular response to arsenic-containing substance;cellular response to chemical stimulus;cellular response to inorganic substance;cellular response to stimulus;L-ascorbic acid metabolic process;metabolic process;negative…	antioxidant activity;catalytic activity;disulfide oxidoreductase activity;glutathione dehydrogenase (ascorbate) activity;glutathione disulfide oxidoreductase activity;glutathione transferase activity;methylarsonate reductase activity;oxidoreductase activity;oxidoreductase activity, acting on a sulfur group of donors;oxidoreductase activity, acting on a sulfur group of donors, quinone or similar c…	cell part;cytoplasm;cytoplasmic part;cytosol;extracellular membrane-bounded organelle;extracellular organelle;extracellular region part;extracellular vesicular exosome;intracellular part;membrane-bounded organelle;membrane-bounded vesicle;organelle;vesicle	Drug metabolism - cytochrome P450;Glutathione metabolism;Metabolism of xenobiotics by cytochrome P450	16	16	2	63.3	240;248	27.497	0	112.41	1715900000	26	0.122463	90;191;236			sp|O09131|GSTO1_MOUSE Glutathione S-transferase omega-1 OS=Mus musculus OX=10090 GN=Gsto1 PE=1 SV=2
221	O09158	Cytochrome P450 3A25	Cyp3a25	0.181228	0.408647		28.2193	28.1319	28.4577	28.4773	28.4005	28.3399	27.8628	28.0019	28.3988	28.3767	Endoplasmic reticulum membrane;Microsome membrane	Peripheral membrane protein		aromatase activity;binding;catalytic activity;cation binding;heme binding;ion binding;iron ion binding;metal ion binding;monooxygenase activity;oxidoreductase activity;oxidoreductase activity, acting on paired donors, with incorporation or reduction of molecular oxygen;oxidoreductase activity, acting on paired donors, with incorporation or reduction of molecular oxygen, reduced flavin or flavopro…	cell part;cytoplasmic part;endoplasmic reticulum membrane;endoplasmic reticulum part;intracellular organelle part;intracellular part;membrane;membrane part;organelle membrane;organelle part	Aminobenzoate degradation;Drug metabolism - cytochrome P450;Drug metabolism - other enzymes;Linoleic acid metabolism;Metabolism of xenobiotics by cytochrome P450;Retinol metabolism;Steroid hormone biosynthesis	8	8	1	14.1	503	58.121	0	23.335	255140000	13	0.483409			395	sp|O09158|CP3AP_MOUSE Cytochrome P450 3A25 OS=Mus musculus OX=10090 GN=Cyp3a25 PE=1 SV=1
222	O09159	Lysosomal alpha-mannosidase	Man2b1	-0.111574	0.814745		28.1702	28.2247	28.1965	28.2477	28.1907	28.0859	28.3972	28.3382	28.1523	28.1668	Lysosome		alcohol metabolic process;behavior;carbohydrate metabolic process;cellular carbohydrate metabolic process;cellular macromolecule metabolic process;cellular metabolic process;cellular process;cellular protein metabolic process;cognition;hexose metabolic process;learning or memory;macromolecule metabolic process;macromolecule modification;mannose metabolic process;metabolic process;monosaccharide m…	alpha-mannosidase activity;binding;carbohydrate binding;catalytic activity;cation binding;hydrolase activity;hydrolase activity, acting on glycosyl bonds;hydrolase activity, hydrolyzing O-glycosyl compounds;ion binding;mannose binding;mannosidase activity;metal ion binding;monosaccharide binding;sugar binding;transition metal ion binding;zinc ion binding	cell part;cytoplasmic part;extracellular membrane-bounded organelle;extracellular organelle;extracellular region part;extracellular vesicular exosome;intracellular membrane-bounded organelle;intracellular organelle;intracellular part;lysosome;lytic vacuole;membrane-bounded organelle;membrane-bounded vesicle;organelle;vacuole;vesicle	Lysosome;Other glycan degradation	12	12	1	14.1	1013	114.65	0	88.289	292120000	18	0.572367			790;813	sp|O09159|MA2B1_MOUSE Lysosomal alpha-mannosidase OS=Mus musculus OX=10090 GN=Man2b1 PE=1 SV=4
223	O09164	Extracellular superoxide dismutase [Cu-Zn]	Sod3	-1.25259	1.56368	+	24.2298	24.1961	24.0981	24.1277	24.7075	24.9377	25.9068	25.6674	24.8036	24.5503	Extracellular space;Secreted		cellular metabolic process;cellular process;cellular response to chemical stimulus;cellular response to oxidative stress;cellular response to oxygen radical;cellular response to reactive oxygen species;cellular response to stimulus;cellular response to stress;cellular response to superoxide;metabolic process;reactive oxygen species metabolic process;removal of superoxide radicals;response to chem…	antioxidant activity;binding;catalytic activity;cation binding;copper ion binding;ion binding;metal ion binding;oxidoreductase activity;oxidoreductase activity, acting on superoxide radicals as acceptor;superoxide dismutase activity;transition metal ion binding;zinc ion binding	cell part;cytoplasm;cytoplasmic part;extracellular matrix;extracellular membrane-bounded organelle;extracellular organelle;extracellular region part;extracellular space;extracellular vesicular exosome;Golgi apparatus part;Golgi lumen;intracellular membrane-bounded organelle;intracellular organelle;intracellular organelle lumen;intracellular organelle part;intracellular part;membrane-bounded organ…		2	2	1	9.2	251	27.392	0	142.53	46454000	2	0.0222268				sp|O09164|SODE_MOUSE Extracellular superoxide dismutase [Cu-Zn] OS=Mus musculus OX=10090 GN=Sod3 PE=1 SV=1
224	O09167	60S ribosomal protein L21	Rpl21	0.409861	0.653094		28.9732	29.1549	29.1698	29.5728	29.2116	29.1411	28.2693	28.5875	28.6295	29.0059	Cytoplasm;Cytosol;Endoplasmic reticulum		biosynthetic process;cellular biosynthetic process;cellular macromolecule biosynthetic process;cellular macromolecule metabolic process;cellular metabolic process;cellular process;cellular protein metabolic process;macromolecule biosynthetic process;macromolecule metabolic process;metabolic process;primary metabolic process;protein metabolic process;translation	structural constituent of ribosome;structural molecule activity	cell part;cytoplasm;cytosolic large ribosomal subunit;intracellular non-membrane-bounded organelle;intracellular organelle;intracellular organelle part;intracellular part;large ribosomal subunit;macromolecular complex;membrane;non-membrane-bounded organelle;nuclear part;nucleolus;organelle;organelle part;ribonucleoprotein complex		7	7	1	36.9	160	18.562	0	49.243	2240100000	26	0.247504			31;159	sp|O09167|RL21_MOUSE 60S ribosomal protein L21 OS=Mus musculus OX=10090 GN=Rpl21 PE=1 SV=3
225	O09172	Glutamate--cysteine ligase regulatory subunit	Gclm	0.152756	1.08927		28.5123	28.4918	28.5421	28.5503	28.4852	28.5121	28.2678	28.3349	28.4234	28.5193			amine biosynthetic process;amine metabolic process;apoptotic mitochondrial changes;biological regulation;biosynthetic process;carboxylic acid biosynthetic process;carboxylic acid metabolic process;cellular amine metabolic process;cellular amino acid biosynthetic process;cellular amino acid metabolic process;cellular biosynthetic process;cellular component organization;cellular component organizat…	acid-amino acid ligase activity;binding;catalytic activity;enzyme binding;enzyme regulator activity;glutamate-cysteine ligase activity;glutamate-cysteine ligase catalytic subunit binding;ligase activity;ligase activity, forming carbon-nitrogen bonds;protein binding;protein dimerization activity;protein heterodimerization activity	cell part;cytoplasmic part;glutamate-cysteine ligase complex;intracellular part;macromolecular complex;protein complex	Glutathione metabolism	9	9	1	32.8	274	30.534	0	106.91	913650000	11	0.473906	35;72		74	sp|O09172|GSH0_MOUSE Glutamate--cysteine ligase regulatory subunit OS=Mus musculus OX=10090 GN=Gclm PE=1 SV=1
226	O09173	Homogentisate 1,2-dioxygenase	Hgd	0.120766	0.570868		29.4391	29.1652	29.215	29.2186	29.1446	29.1979	29.2285	29.0839	28.9957	29.088			amine catabolic process;amine metabolic process;aromatic amino acid family catabolic process;aromatic amino acid family metabolic process;aromatic compound catabolic process;carboxylic acid catabolic process;carboxylic acid metabolic process;catabolic process;cellular amine metabolic process;cellular amino acid catabolic process;cellular amino acid metabolic process;cellular aromatic compound met…	binding;catalytic activity;cation binding;dioxygenase activity;homogentisate 1,2-dioxygenase activity;ion binding;metal ion binding;oxidoreductase activity;oxidoreductase activity, acting on single donors with incorporation of molecular oxygen;oxidoreductase activity, acting on single donors with incorporation of molecular oxygen, incorporation of two atoms of oxygen	extracellular membrane-bounded organelle;extracellular organelle;extracellular region part;extracellular vesicular exosome;membrane-bounded organelle;membrane-bounded vesicle;organelle;vesicle	Styrene degradation;Tyrosine metabolism	21	21	1	55.7	445	49.959	0	323.31	3544700000	32	0.562885	14;21;35;51;120;138;146;180;338;377;416;418	146	142;172;339;343;368	sp|O09173|HGD_MOUSE Homogentisate 1,2-dioxygenase OS=Mus musculus OX=10090 GN=Hgd PE=1 SV=2
227	O09174	Alpha-methylacyl-CoA racemase	Amacr	0.174569	3.10658		29.4448	29.4278	29.3978	29.4213	29.2347	29.281	29.2751	29.2369	29.1659	29.2434	Mitochondrion;Peroxisome		bile acid biosynthetic process;bile acid metabolic process;biosynthetic process;carboxylic acid biosynthetic process;carboxylic acid metabolic process;catabolic process;cellular biosynthetic process;cellular catabolic process;cellular ketone metabolic process;cellular lipid catabolic process;cellular lipid metabolic process;cellular metabolic process;cellular process;fatty acid metabolic process;…	alpha-methylacyl-CoA racemase activity;binding;catalytic activity;isomerase activity;protein binding;racemase and epimerase activity;receptor binding	cell part;cytoplasm;cytoplasmic part;intracellular membrane-bounded organelle;intracellular organelle;intracellular part;membrane-bounded organelle;microbody;mitochondrion;organelle;peroxisome	Peroxisome;Primary bile acid biosynthesis	14	14	1	41.5	381	41.704	0	323.31	2044400000	33	0.404667			230	sp|O09174|AMACR_MOUSE Alpha-methylacyl-CoA racemase OS=Mus musculus OX=10090 GN=Amacr PE=1 SV=4
228	O35071	Kinesin-like protein KIF1C	Kif1c	-0.000830968	0.00367108		26.2266	26.3506	26.438	26.5316	26.2708	26.3422	26.414	26.3329	26.5252	26.4509	Cytoplasm;Cytoskeleton		cellular component movement;cellular process;cytoskeleton-dependent intracellular transport;establishment of localization;establishment of localization in cell;Golgi vesicle transport;intracellular transport;metabolic process;microtubule-based movement;microtubule-based process;retrograde vesicle-mediated transport, Golgi to ER;transport;vesicle-mediated transport	adenyl nucleotide binding;adenyl ribonucleotide binding;ATP binding;ATPase activity;binding;catalytic activity;hydrolase activity;hydrolase activity, acting on acid anhydrides;hydrolase activity, acting on acid anhydrides, in phosphorus-containing anhydrides;microtubule motor activity;motor activity;nucleoside-triphosphatase activity;nucleotide binding;plus-end-directed microtubule motor activity…	cell part;cytoplasmic part;cytoskeletal part;Golgi apparatus;intracellular membrane-bounded organelle;intracellular organelle;intracellular organelle part;intracellular part;kinesin complex;macromolecular complex;membrane-bounded organelle;microtubule;microtubule associated complex;organelle;organelle part;protein complex		10	7	1	9.1	1100	122.43	0	12.298	126070000	7	0.996667	350			sp|O35071|KIF1C_MOUSE Kinesin-like protein KIF1C OS=Mus musculus OX=10090 GN=Kif1c PE=1 SV=2
229	O35074	Prostacyclin synthase	Ptgis	-0.214999	0.493721		21.8543	21.9717	22.3158	22.409	22.1962	21.885	22.0776	22.513	22.1705	22.1106	Endoplasmic reticulum membrane	Single-pass membrane protein	anatomical structure development;biological regulation;biosynthetic process;carboxylic acid biosynthetic process;carboxylic acid metabolic process;cellular biosynthetic process;cellular ketone metabolic process;cellular lipid metabolic process;cellular metabolic process;cellular process;cellular response to chemical stimulus;cellular response to cytokine stimulus;cellular response to hypoxia;cell…	binding;catalytic activity;cation binding;heme binding;intramolecular oxidoreductase activity;ion binding;iron ion binding;isomerase activity;metal ion binding;monooxygenase activity;oxidoreductase activity;oxidoreductase activity, acting on paired donors, with incorporation or reduction of molecular oxygen;prostaglandin-I synthase activity;tetrapyrrole binding;transition metal ion binding	caveola;cell part;cytoplasm;cytoplasmic part;endoplasmic reticulum;endoplasmic reticulum membrane;endoplasmic reticulum part;extracellular region part;extracellular space;integral to membrane;intracellular membrane-bounded organelle;intracellular organelle;intracellular organelle part;intracellular part;intrinsic to membrane;membrane;membrane part;membrane raft;membrane-bounded organelle;nucleus;…	Arachidonic acid metabolism	2	2	1	4.2	501	57.046	0.00064475	3.6284	3088800	2	0.425939				sp|O35074|PTGIS_MOUSE Prostacyclin synthase OS=Mus musculus OX=10090 GN=Ptgis PE=1 SV=1
230	O35075	Down syndrome critical region protein 3 homolog	Dscr3	0.33511	1.92089		24.7459	24.7783	24.7985	24.5308	24.5856	24.619	24.3952	24.3365	24.5638	24.5969	Endosome		establishment of localization;establishment of localization in cell;establishment of protein localization;intracellular protein transport;intracellular transport;protein transport;transport	protein transporter activity;substrate-specific transporter activity;transporter activity	cell part;cytoplasmic part;endosome;intracellular membrane-bounded organelle;intracellular organelle;intracellular part;membrane-bounded organelle;nucleus;organelle		4	4	1	20.2	297	32.97	0	47.322	23989000	2	0.20847	219;221;243			sp|O35075|DSCR3_MOUSE Down syndrome critical region protein 3 homolog OS=Mus musculus OX=10090 GN=Dscr3 PE=1 SV=1
231	O35114	Lysosome membrane protein 2	Scarb2	0.510567	3.0202		27.0494	27.1637	27.2294	27.1927	26.6547	26.6013	26.6701	26.586	26.6599	26.9118	Lysosome membrane	Multi-pass membrane protein	biological adhesion;cell adhesion;cellular process;establishment of localization;establishment of localization in cell;establishment of protein localization;establishment of protein localization to organelle;establishment of protein localization to vacuole;intracellular protein transport;intracellular transport;lysosomal transport;protein targeting;protein targeting to lysosome;protein targeting …	binding;enzyme binding;protein binding;receptor activity	adherens junction;anchoring junction;cell junction;cell part;cell-substrate adherens junction;cell-substrate junction;cytoplasmic part;extracellular membrane-bounded organelle;extracellular organelle;extracellular region part;extracellular vesicular exosome;focal adhesion;integral to membrane;intracellular organelle lumen;intracellular organelle part;intracellular part;intrinsic to membrane;lysos…	Lysosome	6	6	1	16.7	478	54.043	0	24.034	308510000	9	0.0777514		274	337	sp|O35114|SCRB2_MOUSE Lysosome membrane protein 2 OS=Mus musculus OX=10090 GN=Scarb2 PE=1 SV=3
232	O35127	Protein C10	Grcc10	-0.157078	0.278834		23.9934	23.7457	24.037	23.8662	23.7199	23.8914	24.4389	24.0884	23.9173	23.787	Cytoplasm				cell part;cytoplasm;intracellular part		5	5	1	58.7	126	13.194	0	27.64	15910000	5	0.543613	44;73			sp|O35127|C10_MOUSE Protein C10 OS=Mus musculus OX=10090 GN=Grcc10 PE=1 SV=1
233	O35129	Prohibitin-2	Phb2	0.185026	1.42184		30.9009	30.8285	30.8533	30.9002	30.7882	30.75	30.606	30.6334	30.6597	30.74	Cytoplasm;Mitochondrion inner membrane;Nucleus		anatomical structure development;anatomical structure morphogenesis;biological regulation;biosynthetic process;branching involved in mammary gland duct morphogenesis;branching morphogenesis of a tube;cellular biosynthetic process;cellular macromolecule biosynthetic process;cellular macromolecule metabolic process;cellular metabolic process;cellular nitrogen compound metabolic process;cellular pro…		cell part;cell surface;cytoplasmic part;extracellular membrane-bounded organelle;extracellular organelle;extracellular region part;extracellular vesicular exosome;intracellular membrane-bounded organelle;intracellular organelle;intracellular organelle part;intracellular part;macromolecular complex;membrane;membrane-bounded organelle;membrane-bounded vesicle;mitochondrial inner membrane;mitochondr…		21	21	1	63.9	299	33.296	0	275.48	10234000000	73	0.41006			120;237	sp|O35129|PHB2_MOUSE Prohibitin-2 OS=Mus musculus OX=10090 GN=Phb2 PE=1 SV=1
234	O35143	ATPase inhibitor, mitochondrial	Atpif1	-0.297951	0.778731		27.1174	27.2124	27.207	27.1467	27.6685	27.5915	27.1302	27.6321	27.9765	27.5394	Mitochondrion		biological regulation;biosynthetic process;cell differentiation;cellular biosynthetic process;cellular chemical homeostasis;cellular component assembly;cellular component organization;cellular component organization or biogenesis;cellular developmental process;cellular homeostasis;cellular ion homeostasis;cellular metabolic process;cellular nitrogen compound biosynthetic process;cellular nitrogen…	angiostatin binding;ATPase binding;ATPase inhibitor activity;ATPase regulator activity;binding;calmodulin binding;enzyme binding;enzyme inhibitor activity;enzyme regulator activity;identical protein binding;nucleoside-triphosphatase regulator activity;protein binding;protein dimerization activity;protein homodimerization activity	cell part;cell surface;cytoplasmic part;intracellular membrane-bounded organelle;intracellular organelle;intracellular organelle part;intracellular part;macromolecular complex;membrane part;membrane-bounded organelle;mitochondrial membrane part;mitochondrial part;mitochondrial proton-transporting ATP synthase complex;mitochondrion;organelle;organelle part;protein complex;proton-transporting ATP s…		4	4	1	28.3	106	12.159	0.0002354	5.7863	190890000	4	0.308462				sp|O35143|ATIF1_MOUSE ATPase inhibitor, mitochondrial OS=Mus musculus OX=10090 GN=ATP5IF1 PE=1 SV=2
235	O35153	BET1-like protein	Bet1l	0.143897	0.562397		25.7466	26.0191	26.0401	26.0233	25.6904	25.5994	25.9071	25.7767	25.7101	25.8586	Golgi apparatus;Golgi apparatus membrane;trans-Golgi network membrane	Single-pass type IV membrane protein	biological regulation;cellular component organization;cellular component organization or biogenesis;cellular process;endosome transport;establishment of localization;establishment of localization in cell;establishment of protein localization;intracellular transport;membrane fusion;membrane organization;protein transport;regulation of biological process;regulation of cellular localization;regulati…	binding;protein binding;SNAP receptor activity	cell part;cytoplasmic part;endosome;Golgi apparatus;Golgi apparatus part;Golgi membrane;Golgi stack;integral to Golgi membrane;integral to membrane;integral to organelle membrane;intracellular membrane-bounded organelle;intracellular organelle;intracellular organelle part;intracellular part;intrinsic to Golgi membrane;intrinsic to membrane;intrinsic to organelle membrane;membrane;membrane part;me…	SNARE interactions in vesicular transport	2	2	1	25.2	111	12.428	0.00022022	4.0867	12790000	2	0.51748				sp|O35153|BET1L_MOUSE BET1-like protein OS=Mus musculus OX=10090 GN=Bet1l PE=3 SV=1
237	O35166	Golgi SNAP receptor complex member 2	Gosr2	-0.280121	1.3332		25.3702	25.5406	25.5812	25.5429	25.6297	25.4726	25.8603	25.8424	25.4005	25.5755	cis-Golgi network membrane;Endoplasmic reticulum membrane;Golgi apparatus;Golgi apparatus membrane	Single-pass type IV membrane protein	cellular component organization;cellular component organization at cellular level;cellular component organization or biogenesis;cellular component organization or biogenesis at cellular level;cellular membrane fusion;cellular membrane organization;cellular process;endosome transport;ER to Golgi vesicle-mediated transport;establishment of localization;establishment of localization in cell;establis…	binding;protein binding;SNAP receptor activity;SNARE binding	cell part;coated vesicle membrane;cytoplasmic part;cytoplasmic vesicle membrane;cytoplasmic vesicle part;endoplasmic reticulum membrane;endoplasmic reticulum part;endosomal part;endosome membrane;ER to Golgi transport vesicle membrane;Golgi apparatus;Golgi apparatus part;Golgi membrane;integral to membrane;intracellular membrane-bounded organelle;intracellular organelle;intracellular organelle pa…	SNARE interactions in vesicular transport	3	3	1	15.1	212	24.725	0.00025988	8.8941	59921000	4	0.28607				sp|O35166|GOSR2_MOUSE Golgi SNAP receptor complex member 2 OS=Mus musculus OX=10090 GN=Gosr2 PE=1 SV=2
238	O35206	Collagen alpha-1(XV) chain;Restin	Col15a1	-1.25802	1.42895	+	23.2431	23.7967	23.3572	23.6787	23.9876	24.4107	24.9843	25.1991	24.8646	24.1123	Extracellular matrix;Extracellular space;Secreted		biological adhesion;cell adhesion;cellular process	structural molecule activity	basement membrane;collagen;extracellular matrix part;extracellular membrane-bounded organelle;extracellular organelle;extracellular region part;extracellular space;extracellular vesicular exosome;membrane-bounded organelle;membrane-bounded vesicle;organelle;vesicle	Protein digestion and absorption	2	2	1	1.2	1367	140.47	0.0034226	2.5453	15926000	2	0.0214054				sp|O35206|COFA1_MOUSE Collagen alpha-1(XV) chain OS=Mus musculus OX=10090 GN=Col15a1 PE=1 SV=2
239	O35215	D-dopachrome decarboxylase	Ddt	0.52984	1.87096		29.9206	29.8059	29.8926	29.8899	29.5708	29.5695	29.2988	29.1599	29.2932	29.6498	Cytoplasm		biosynthetic process;cellular biosynthetic process;cellular metabolic process;cellular process;melanin biosynthetic process;melanin metabolic process;metabolic process;pigment biosynthetic process;pigment metabolic process;secondary metabolic process	carbon-carbon lyase activity;carboxy-lyase activity;catalytic activity;D-dopachrome decarboxylase activity;lyase activity	cell part;cytoplasm;extracellular membrane-bounded organelle;extracellular organelle;extracellular region part;extracellular vesicular exosome;intracellular part;membrane-bounded organelle;membrane-bounded vesicle;organelle;vesicle		9	9	1	89.8	118	13.077	0	314.3	5089800000	38	0.0981674	24;57		1;46	sp|O35215|DOPD_MOUSE D-dopachrome decarboxylase OS=Mus musculus OX=10090 GN=Ddt PE=1 SV=3
241	O35226;O35226-4	26S proteasome non-ATPase regulatory subunit 4	Psmd4	0.121279	0.337787		24.3995	24.8159	24.6495	24.7594	24.6716	24.8081	24.4209	24.4085	24.6893	24.7263			catabolic process;cellular catabolic process;cellular macromolecule catabolic process;cellular macromolecule metabolic process;cellular metabolic process;cellular process;macromolecule catabolic process;macromolecule metabolic process;metabolic process;modification-dependent macromolecule catabolic process;modification-dependent protein catabolic process;primary metabolic process;protein metaboli…	binding;identical protein binding;protein binding	cell part;cytoplasm;intracellular organelle part;intracellular part;macromolecular complex;nuclear part;nucleoplasm;organelle part;proteasome accessory complex;proteasome complex;proteasome regulatory particle, base subcomplex;protein complex	Proteasome	14	1	2	44.4	376;349	40.703	0	36.72	60139000	3	0.590408	37;58;87		355	sp|O35226|PSMD4_MOUSE 26S proteasome non-ATPase regulatory subunit 4 OS=Mus musculus OX=10090 GN=Psmd4 PE=1 SV=1;sp|O35226-4|PSMD4_MOUSE Isoform Rpn10D of 26S proteasome non-ATPase regulatory subunit 4 OS=Mus musculus OX=10090 GN=Psmd4
242	O35226-2;O35226-3;O35226-5	26S proteasome non-ATPase regulatory subunit 4	Psmd4	0.0660496	0.198187		27.591	27.6645	27.7117	27.6809	27.8357	27.7806	27.4522	27.4811	27.9191	27.7871			catabolic process;cellular catabolic process;cellular macromolecule catabolic process;cellular macromolecule metabolic process;cellular metabolic process;cellular process;macromolecule catabolic process;macromolecule metabolic process;metabolic process;modification-dependent macromolecule catabolic process;modification-dependent protein catabolic process;primary metabolic process;protein metaboli…	binding;identical protein binding;protein binding	cell part;cytoplasm;intracellular organelle part;intracellular part;macromolecular complex;nuclear part;nucleoplasm;organelle part;proteasome accessory complex;proteasome complex;proteasome regulatory particle, base subcomplex;protein complex	Proteasome	16	3	3	44.9	379;368;260	41.046	0	319.63	133840000	11	0.761694	37;58;87		358	sp|O35226-2|PSMD4_MOUSE Isoform Rpn10B of 26S proteasome non-ATPase regulatory subunit 4 OS=Mus musculus OX=10090 GN=Psmd4;sp|O35226-3|PSMD4_MOUSE Isoform Rpn10C of 26S proteasome non-ATPase regulatory subunit 4 OS=Mus musculus OX=10090 GN=Psmd4;sp|O35226-
243	O35239	Tyrosine-protein phosphatase non-receptor type 9	Ptpn9	-0.185534	0.405415		24.1663	24.0253	23.7254	23.4751	23.8875	23.8913	24.3793	24.2067	23.8719	23.9141	Cytoplasm		cellular macromolecule metabolic process;cellular metabolic process;cellular process;cellular protein metabolic process;dephosphorylation;macromolecule metabolic process;macromolecule modification;metabolic process;peptidyl-tyrosine dephosphorylation;phosphate-containing compound metabolic process;phosphorus metabolic process;primary metabolic process;protein dephosphorylation;protein metabolic p…	catalytic activity;hydrolase activity;hydrolase activity, acting on ester bonds;phosphatase activity;phosphoprotein phosphatase activity;phosphoric ester hydrolase activity;protein tyrosine phosphatase activity	cell part;cytoplasm;intracellular part		3	3	1	5.1	593	67.969	0.00023364	5.6129	5565800	1	0.477405	67;230			sp|O35239|PTN9_MOUSE Tyrosine-protein phosphatase non-receptor type 9 OS=Mus musculus OX=10090 GN=Ptpn9 PE=1 SV=2
244	O35250-2;O35250	Exocyst complex component 7	Exoc7	0.442337	1.52872		24.7829	24.7926	24.8413	24.724	24.6135	24.567	24.1635	24.3129	24.7929	24.7566	Cell membrane;Cytoplasm;Cytosol;Midbody;Midbody ring	Peripheral membrane protein	cellular process;establishment of localization;establishment of localization in cell;establishment of protein localization;exocytosis;protein transport;secretion;secretion by cell;transport;vesicle-mediated transport		cell cortex part;cell part;cell projection part;centriolar satellite;cytoplasmic part;cytoskeletal part;cytosol;exocyst;growth cone membrane;intracellular organelle part;intracellular part;macromolecular complex;membrane;membrane part;microtubule organizing center;microtubule organizing center part;organelle part;plasma membrane;plasma membrane part;protein complex	Insulin signaling pathway	4	4	2	5.7	653;697	75.158	0.0002551	8.3502	19172000	4	0.149046				sp|O35250-2|EXOC7_MOUSE Isoform 2 of Exocyst complex component 7 OS=Mus musculus OX=10090 GN=Exoc7;sp|O35250|EXOC7_MOUSE Exocyst complex component 7 OS=Mus musculus OX=10090 GN=Exoc7 PE=1 SV=2
245	O35286	Pre-mRNA-splicing factor ATP-dependent RNA helicase DHX15	Dhx15	0.117434	1.14823		27.0633	27.0555	27.0581	27.1543	26.9956	27.0177	26.9833	26.8457	27.0377	27.0383	Nucleolus;Nucleus		cellular macromolecule metabolic process;cellular metabolic process;cellular nitrogen compound metabolic process;cellular process;macromolecule metabolic process;metabolic process;mRNA metabolic process;mRNA processing;nitrogen compound metabolic process;nuclear mRNA splicing, via spliceosome;nucleic acid metabolic process;nucleobase-containing compound metabolic process;primary metabolic process…	adenyl nucleotide binding;adenyl ribonucleotide binding;ATP binding;ATPase activity;ATPase activity, coupled;ATP-dependent helicase activity;ATP-dependent RNA helicase activity;binding;catalytic activity;double-stranded RNA binding;helicase activity;hydrolase activity;hydrolase activity, acting on acid anhydrides;hydrolase activity, acting on acid anhydrides, in phosphorus-containing anhydrides;n…	cell part;cytoplasm;intracellular membrane-bounded organelle;intracellular non-membrane-bounded organelle;intracellular organelle;intracellular organelle part;intracellular part;macromolecular complex;membrane-bounded organelle;non-membrane-bounded organelle;nuclear part;nucleolus;nucleoplasm;nucleus;organelle;organelle part;post-mRNA release spliceosomal complex;ribonucleoprotein complex;spliceo…	Spliceosome	9	9	1	11.4	795	91.006	0	25.379	134320000	13	0.545783	190;226		273	sp|O35286|DHX15_MOUSE Pre-mRNA-splicing factor ATP-dependent RNA helicase DHX15 OS=Mus musculus OX=10090 GN=Dhx15 PE=1 SV=2
246	O35295	Transcriptional activator protein Pur-beta	Purb	0.135405	0.99866		28.3326	28.369	28.3877	28.4902	28.3506	28.3693	28.1613	28.1713	28.4128	28.3664	Nucleus		apoptosis;biological regulation;cell death;cell differentiation;cell proliferation;cellular developmental process;cellular macromolecule metabolic process;cellular metabolic process;cellular nitrogen compound metabolic process;cellular process;death;developmental process;DNA conformation change;DNA duplex unwinding;DNA geometric change;DNA metabolic process;DNA unwinding involved in replication;m…	binding;DNA binding;double-stranded DNA binding;double-stranded telomeric DNA binding;mRNA binding;nucleic acid binding;nucleic acid binding transcription factor activity;protein binding;regulatory region DNA binding;regulatory region nucleic acid binding;RNA binding;RNA polymerase II regulatory region DNA binding;RNA polymerase II regulatory region sequence-specific DNA binding;sequence-specific…	cell part;chromosomal part;DNA replication factor A complex;intracellular membrane-bounded organelle;intracellular organelle;intracellular organelle part;intracellular part;macromolecular complex;membrane-bounded organelle;nuclear chromosome part;nuclear part;nucleoplasm;nucleus;organelle;organelle part;protein complex		11	11	1	60.5	324	33.901	0	316.56	443020000	24	0.509932	250			sp|O35295|PURB_MOUSE Transcriptional activator protein Pur-beta OS=Mus musculus OX=10090 GN=Purb PE=1 SV=3
247	O35309	N-myc-interactor	Nmi	0.266304	1.08049		27.3412	27.4605	27.5734	27.5301	27.3766	27.5319	27.0644	27.1352	27.5403	27.514	Cytoplasm		biological regulation;negative regulation of biological process;negative regulation of biosynthetic process;negative regulation of cellular biosynthetic process;negative regulation of cellular metabolic process;negative regulation of cellular process;negative regulation of cytokine biosynthetic process;negative regulation of cytokine production;negative regulation of defense response;negative reg…		cell part;cytoplasm;intracellular organelle part;intracellular part;nuclear part;nucleoplasm;organelle part		10	10	1	36.3	314	35.235	0	70.796	138860000	12	0.315418	183;296			sp|O35309|NMI_MOUSE N-myc-interactor OS=Mus musculus OX=10090 GN=Nmi PE=1 SV=1
248	O35326	Serine/arginine-rich splicing factor 5	Srsf5	-0.0508811	0.269006		27.0483	27.1159	27.2055	27.0294	27.0658	27.0189	27.2748	27.1816	27.1664	27.0762	Nucleus		biological regulation;biosynthetic process;cellular biosynthetic process;cellular macromolecule biosynthetic process;cellular macromolecule metabolic process;cellular metabolic process;cellular nitrogen compound metabolic process;cellular process;macromolecule biosynthetic process;macromolecule metabolic process;metabolic process;mRNA metabolic process;mRNA processing;nitrogen compound metabolic …	binding;nucleotide binding;protein binding;protein domain specific binding;RS domain binding	cell part;cytoplasm;intracellular non-membrane-bounded organelle;intracellular organelle;intracellular organelle part;intracellular part;non-membrane-bounded organelle;nuclear body;nuclear part;nuclear speck;nucleolus;nucleoplasm part;organelle;organelle part	Spliceosome	6	6	1	24.2	269	30.891	0	26.216	196900000	9	0.800669	63			sp|O35326|SRSF5_MOUSE Serine/arginine-rich splicing factor 5 OS=Mus musculus OX=10090 GN=Srsf5 PE=1 SV=2
249	O35343	Importin subunit alpha-3	Kpna4	0.0267804	0.0536684		25.3049	25.4569	25.4684	25.5995	25.6518	25.6403	25.087	25.411	25.9041	25.6278	Cytoplasm;Nucleus		establishment of localization;establishment of localization in cell;establishment of protein localization;intracellular protein transport;intracellular transport;nuclear import;nuclear transport;nucleocytoplasmic transport;protein import;protein import into nucleus;protein targeting;protein transport;response to chemical stimulus;response to hydrogen peroxide;response to inorganic substance;respo…	protein transporter activity;substrate-specific transporter activity;transporter activity	cell part;cytoplasm;extracellular membrane-bounded organelle;extracellular organelle;extracellular region part;extracellular vesicular exosome;intracellular membrane-bounded organelle;intracellular organelle;intracellular part;membrane-bounded organelle;membrane-bounded vesicle;nucleus;organelle;vesicle		8	5	1	23.6	521	57.922	0	105.75	87369000	4	0.91569	57;122;325			sp|O35343|IMA3_MOUSE Importin subunit alpha-3 OS=Mus musculus OX=10090 GN=Kpna4 PE=1 SV=1
250	O35344	Importin subunit alpha-4	Kpna3	0.202632	0.754457		27.0941	27.2451	27.2819	27.4035	27.2178	27.2871	26.8571	26.9383	27.2757	27.2645	Cytoplasm;Nucleus		establishment of localization;establishment of localization in cell;establishment of protein localization;intracellular protein transport;intracellular transport;nuclear import;nuclear transport;nucleocytoplasmic transport;protein import;protein import into nucleus;protein targeting;protein transport;transport	binding;protein binding;protein C-terminus binding;protein transporter activity;substrate-specific transporter activity;transporter activity	cell part;cytoplasm;intracellular membrane-bounded organelle;intracellular organelle;intracellular part;membrane-bounded organelle;nucleus;organelle		13	10	1	36.9	521	57.772	0	170.89	350490000	12	0.414815	325;417			sp|O35344|IMA4_MOUSE Importin subunit alpha-4 OS=Mus musculus OX=10090 GN=Kpna3 PE=1 SV=1
251	O35345	Importin subunit alpha-7	Kpna6	0.0141964	0.0380267		24.4724	24.7491	24.8463	24.601	24.568	24.5601	24.7722	24.6851	24.7743	24.5349	Cytoplasm		biological regulation;establishment of localization;establishment of localization in cell;establishment of protein localization;intracellular protein transport;intracellular transport;maternal process involved in female pregnancy;multicellular organismal process;multicellular organismal reproductive process;nuclear import;nuclear transport;nucleocytoplasmic transport;positive regulation of biolog…	protein transporter activity;substrate-specific transporter activity;transporter activity	cell part;cytoplasm;intracellular membrane-bounded organelle;intracellular organelle;intracellular part;membrane;membrane-bounded organelle;nucleus;organelle		8	5	1	22	536	59.964	0	33.927	27083000	3	0.952111	238;296;357;467			sp|O35345|IMA7_MOUSE Importin subunit alpha-7 OS=Mus musculus OX=10090 GN=Kpna6 PE=1 SV=2
252	O35350	Calpain-1 catalytic subunit	Capn1	-0.354005	1.43688		28.6267	28.4766	28.4621	28.4364	28.6729	28.7126	28.9639	28.9907	28.7051	28.6032	Cell membrane;Cytoplasm		catabolic process;cellular catabolic process;cellular macromolecule metabolic process;cellular metabolic process;cellular process;macromolecule catabolic process;macromolecule metabolic process;mammary gland involution;metabolic process;multicellular organismal process;primary metabolic process;protein metabolic process;proteolysis;receptor catabolic process;receptor metabolic process;tissue remo…	binding;calcium ion binding;calcium-dependent cysteine-type endopeptidase activity;catalytic activity;cation binding;cysteine-type endopeptidase activity;cysteine-type peptidase activity;endopeptidase activity;hydrolase activity;ion binding;metal ion binding;peptidase activity;peptidase activity, acting on L-amino acid peptides	adherens junction;anchoring junction;cell junction;cell part;cell-substrate adherens junction;cell-substrate junction;cytoplasm;cytoplasmic part;cytosol;extracellular membrane-bounded organelle;extracellular organelle;extracellular region part;extracellular vesicular exosome;focal adhesion;intracellular membrane-bounded organelle;intracellular organelle;intracellular part;lysosome;lytic vacuole;m…	Alzheimer's disease;Apoptosis;Protein processing in endoplasmic reticulum	19	17	1	34.8	713	82.105	0	98.454	313190000	23	0.210587	49;250;351;384;417		92;424	sp|O35350|CAN1_MOUSE Calpain-1 catalytic subunit OS=Mus musculus OX=10090 GN=Capn1 PE=1 SV=1
254	O35381;Q64G17	Acidic leucine-rich nuclear phosphoprotein 32 family member A	Anp32a	0.319765	2.15742		27.3902	27.38	27.3577	27.4028	27.1301	27.0879	27.1052	26.9332	27.2122	27.2188	Cytoplasm;Endoplasmic reticulum;Nucleus		biological regulation;biosynthetic process;cellular biosynthetic process;cellular macromolecule biosynthetic process;cellular macromolecule metabolic process;cellular metabolic process;cellular nitrogen compound metabolic process;cellular process;macromolecule biosynthetic process;macromolecule metabolic process;metabolic process;nitrogen compound metabolic process;nucleic acid metabolic process;…		cell part;cytoplasm;cytoplasmic part;endoplasmic reticulum;intracellular membrane-bounded organelle;intracellular organelle;intracellular organelle part;intracellular part;membrane-bounded organelle;nuclear matrix;nuclear part;nucleus;organelle;organelle part;perinuclear region of cytoplasm		11	9	2	35.2	247;123	28.537	0	91.716	492620000	16	0.215942	27;123		143	sp|O35381|AN32A_MOUSE Acidic leucine-rich nuclear phosphoprotein 32 family member A OS=Mus musculus OX=10090 GN=Anp32a PE=1 SV=1
255	O35382	Exocyst complex component 4	Exoc4	0.207474	0.494815		26.7699	26.8531	26.2781	26.202	26.3762	26.4332	26.4951	26.4074	26.4332	26.2215	Cell projection;Midbody;Midbody ring		cellular process;establishment of localization;establishment of protein localization;membrane docking;protein transport;transport;vesicle docking;vesicle docking involved in exocytosis	binding;enzyme binding;GTPase binding;PDZ domain binding;protein binding;protein domain specific binding;protein N-terminus binding;Ral GTPase binding;Ras GTPase binding;small GTPase binding	cell cortex part;cell part;cell projection part;cytoplasm;cytoplasmic part;exocyst;growth cone membrane;intracellular part;macromolecular complex;membrane;membrane part;myelin sheath abaxonal region;plasma membrane;plasma membrane part;protein complex	Tight junction	5	5	1	5.4	975	110.54	0	17.935	22091000	6	0.435809	620			sp|O35382|EXOC4_MOUSE Exocyst complex component 4 OS=Mus musculus OX=10090 GN=Exoc4 PE=1 SV=2
256	O35386	Phytanoyl-CoA dioxygenase, peroxisomal	Phyh	0.115156	0.500917		28.6886	28.8871	28.6975	28.771	28.7962	28.8334	28.5631	28.5685	28.6097	28.6681	Peroxisome		carboxylic acid catabolic process;carboxylic acid metabolic process;catabolic process;cellular catabolic process;cellular ketone metabolic process;cellular lipid catabolic process;cellular lipid metabolic process;cellular metabolic process;cellular process;fatty acid alpha-oxidation;fatty acid catabolic process;fatty acid metabolic process;fatty acid oxidation;isoprenoid metabolic process;lipid c…	binding;carboxylic acid binding;catalytic activity;cation binding;cofactor binding;ion binding;L-ascorbic acid binding;metal ion binding;oxidoreductase activity;oxidoreductase activity, acting on paired donors, with incorporation or reduction of molecular oxygen;oxidoreductase activity, acting on paired donors, with incorporation or reduction of molecular oxygen, 2-oxoglutarate as one donor, and …	cell part;cytoplasmic part;intracellular membrane-bounded organelle;intracellular organelle;intracellular part;membrane-bounded organelle;microbody;mitochondrion;organelle;peroxisome	Peroxisome	12	12	1	39.9	338	38.607	0	166.06	1146200000	19	0.584147	134;205;280;287;289		232;250;318	sp|O35386|PAHX_MOUSE Phytanoyl-CoA dioxygenase, peroxisomal OS=Mus musculus OX=10090 GN=Phyh PE=1 SV=1
257	O35387	HCLS1-associated protein X-1	Hax1	-0.270099	0.651686		23.9804	23.9088	23.9542	23.875	23.8615	23.6255	24.49	24.3021	23.6448	24.0158	Cell cortex;Cell membrane;Cytoplasm;Cytoplasmic vesicle;Endoplasmic reticulum;Mitochondrion;Nucleus;Nucleus membrane;P-body;Sarcoplasmic reticulum	Peripheral membrane protein	biological regulation;cell surface receptor linked signaling pathway;cellular component organization;cellular component organization or biogenesis;cellular process;cellular response to chemical stimulus;cellular response to cytokine stimulus;cellular response to organic substance;cellular response to stimulus;positive regulation of actin cytoskeleton reorganization;positive regulation of biologic…	binding;cytokine binding;growth factor binding;interleukin-1 binding;protein binding;protein N-terminus binding	actin cytoskeleton;apical plasma membrane;cell part;cell projection;clathrin-coated vesicle;coated vesicle;cytoplasm;cytoplasmic membrane-bounded vesicle;cytoplasmic part;cytoplasmic vesicle;cytoskeleton;endoplasmic reticulum;intracellular membrane-bounded organelle;intracellular non-membrane-bounded organelle;intracellular organelle;intracellular organelle part;intracellular part;lamellipodium;m…		5	5	1	22.1	280	31.654	0	19.11	35878000	7	0.349363				sp|O35387|HAX1_MOUSE HCLS1-associated protein X-1 OS=Mus musculus OX=10090 GN=Hax1 PE=1 SV=1
258	O35405	Phospholipase D3	Pld3	0.0494671	0.100875		25.5091	25.5262	25.1983	25.3332	25.1781	25.2433	25.6371	25.27	25.0919	25.2691	Endoplasmic reticulum membrane	Single-pass type II membrane protein	catabolic process;lipid catabolic process;lipid metabolic process;metabolic process;primary metabolic process	catalytic activity;hydrolase activity;hydrolase activity, acting on ester bonds;lipase activity;NAPE-specific phospholipase D activity;phospholipase activity;phospholipase D activity;phosphoric diester hydrolase activity;phosphoric ester hydrolase activity	cell part;cytoplasmic part;endoplasmic reticulum membrane;endoplasmic reticulum part;extracellular membrane-bounded organelle;extracellular organelle;extracellular region part;extracellular vesicular exosome;integral to membrane;intracellular organelle part;intracellular part;intrinsic to membrane;membrane;membrane part;membrane-bounded organelle;membrane-bounded vesicle;organelle;organelle membr…		4	4	1	11.3	488	54.388	0	25.18	29851000	4	0.838072				sp|O35405|PLD3_MOUSE Phospholipase D3 OS=Mus musculus OX=10090 GN=Pld3 PE=1 SV=1
259	O35423-2;O35423	Serine--pyruvate aminotransferase, mitochondrial	Agxt	0.666462	2.68186	+	29.8225	29.6471	29.6202	29.6329	29.0797	29.0303	29.1173	28.8934	28.5669	29.1568	Mitochondrion matrix;Peroxisome		acid secretion;alanine catabolic process;alanine metabolic process;aldehyde catabolic process;amine biosynthetic process;amine catabolic process;amine metabolic process;anion transport;biosynthetic process;carboxylic acid biosynthetic process;carboxylic acid catabolic process;carboxylic acid metabolic process;carboxylic acid transport;catabolic process;cellular aldehyde metabolic process;cellular…	alanine-glyoxylate transaminase activity;amine binding;amino acid binding;binding;carboxylic acid binding;catalytic activity;cofactor binding;identical protein binding;protein binding;protein dimerization activity;protein homodimerization activity;pyridoxal phosphate binding;receptor binding;serine-pyruvate transaminase activity;transaminase activity;transferase activity;transferase activity, tra…	cell part;cytoplasmic part;intracellular membrane-bounded organelle;intracellular organelle;intracellular organelle lumen;intracellular organelle part;intracellular part;membrane-bounded organelle;membrane-enclosed lumen;microbody;microbody lumen;microbody part;mitochondrial matrix;mitochondrial part;mitochondrion;organelle;organelle lumen;organelle part;peroxisomal matrix;peroxisomal part;peroxi…	Alanine, aspartate and glutamate metabolism;Glycine, serine and threonine metabolism;Methane metabolism;Peroxisome	16	16	2	43.4	392;414	43.52	0	103.83	1461600000	28	0.0447723	271;387		45;49;57;126;305	sp|O35423-2|SPYA_MOUSE Isoform Peroxisomal of Serine--pyruvate aminotransferase, mitochondrial OS=Mus musculus OX=10090 GN=Agxt;sp|O35423|SPYA_MOUSE Serine--pyruvate aminotransferase, mitochondrial OS=Mus musculus OX=10090 GN=Agxt PE=1 SV=3
260	O35435	Dihydroorotate dehydrogenase (quinone), mitochondrial	Dhodh	0.10043	0.510332		26.6494	26.6849	26.5326	26.657	26.3969	26.5047	26.5192	26.6495	26.4782	26.5222	Mitochondrion inner membrane	Single-pass membrane protein	biological regulation;biosynthetic process;body fluid secretion;cellular aromatic compound metabolic process;cellular biosynthetic process;cellular metabolic process;cellular nitrogen compound biosynthetic process;cellular nitrogen compound metabolic process;cellular process;'de novo' pyrimidine base biosynthetic process;'de novo' UMP biosynthetic process;establishment of localization;female preg…	binding;catalytic activity;coenzyme binding;cofactor binding;dihydroorotate dehydrogenase activity;drug binding;FMN binding;nucleotide binding;oxidoreductase activity;oxidoreductase activity, acting on the CH-CH group of donors;oxidoreductase activity, acting on the CH-CH group of donors, quinone or related compound as acceptor;quinone binding;ubiquinone binding	cell body;cell part;cytoplasmic part;integral to membrane;intracellular membrane-bounded organelle;intracellular organelle;intracellular organelle part;intracellular part;intrinsic to membrane;intrinsic to mitochondrial inner membrane;intrinsic to organelle membrane;membrane part;membrane-bounded organelle;mitochondrial membrane part;mitochondrial part;mitochondrion;neuronal cell body;nuclear par…	Pyrimidine metabolism	8	8	1	24.3	395	42.699	0	38.76	95933000	8	0.618638				sp|O35435|PYRD_MOUSE Dihydroorotate dehydrogenase (quinone), mitochondrial OS=Mus musculus OX=10090 GN=Dhodh PE=1 SV=2
263	O35459	Delta(3,5)-Delta(2,4)-dienoyl-CoA isomerase, mitochondrial	Ech1	-0.218356	1.24213		29.6337	29.5189	29.3854	29.4548	29.6517	29.6198	29.754	29.7873	29.5438	29.4034	Mitochondrion;Peroxisome		carboxylic acid catabolic process;carboxylic acid metabolic process;catabolic process;cellular catabolic process;cellular ketone metabolic process;cellular lipid catabolic process;cellular lipid metabolic process;cellular metabolic process;cellular process;fatty acid beta-oxidation;fatty acid catabolic process;fatty acid metabolic process;fatty acid oxidation;lipid catabolic process;lipid metabol…	binding;catalytic activity;isomerase activity;protein binding;receptor binding	cell part;cytoplasmic part;extracellular membrane-bounded organelle;extracellular organelle;extracellular region part;extracellular vesicular exosome;intracellular membrane-bounded organelle;intracellular organelle;intracellular part;membrane;membrane-bounded organelle;membrane-bounded vesicle;microbody;mitochondrion;organelle;peroxisome;vesicle	Peroxisome	14	14	1	51.7	327	36.118	0	295.31	2371700000	37	0.368484	91;158;170;181;186		199;231;232;252	sp|O35459|ECH1_MOUSE Delta(3,5)-Delta(2,4)-dienoyl-CoA isomerase, mitochondrial OS=Mus musculus OX=10090 GN=Ech1 PE=1 SV=1
266	O35488	Very long-chain acyl-CoA synthetase	Slc27a2	0.0556838	0.224366		30.9342	31.0136	30.9654	31.0319	31.0836	31.0882	30.9048	30.7579	30.9003	30.9699	Endoplasmic reticulum membrane;Peroxisome membrane	Multi-pass membrane protein	bile acid biosynthetic process;bile acid metabolic process;biosynthetic process;carboxylic acid biosynthetic process;carboxylic acid catabolic process;carboxylic acid metabolic process;carboxylic acid transport;catabolic process;cellular biosynthetic process;cellular catabolic process;cellular ketone metabolic process;cellular lipid catabolic process;cellular lipid metabolic process;cellular meta…	acid-thiol ligase activity;adenyl nucleotide binding;adenyl ribonucleotide binding;ATP binding;binding;catalytic activity;enzyme binding;fatty acid ligase activity;fatty acid transporter activity;ligase activity;ligase activity, forming carbon-sulfur bonds;lipid transporter activity;long-chain fatty acid-CoA ligase activity;nucleotide binding;phytanate-CoA ligase activity;pristanate-CoA ligase ac…	cell part;cytoplasmic part;endoplasmic reticulum;endoplasmic reticulum lumen;endoplasmic reticulum membrane;endoplasmic reticulum part;extracellular membrane-bounded organelle;extracellular organelle;extracellular region part;extracellular vesicular exosome;integral to endoplasmic reticulum membrane;integral to membrane;integral to organelle membrane;integral to peroxisomal membrane;intracellular…	Peroxisome;PPAR signaling pathway	39	39	1	55.5	620	70.422	0	323.31	10419000000	148	0.789799	129;133;146;149;150;320;414;427		131;468;579;595;605	sp|O35488|S27A2_MOUSE Very long-chain acyl-CoA synthetase OS=Mus musculus OX=10090 GN=Slc27a2 PE=1 SV=2
267	O35490	Betaine--homocysteine S-methyltransferase 1	Bhmt	0.2718	1.75756		31.9112	31.9879	31.9261	31.9654	31.7624	31.7756	31.5433	31.7041	31.7215	31.7668	Cytoplasm		amine biosynthetic process;amine metabolic process;aspartate family amino acid biosynthetic process;aspartate family amino acid metabolic process;betaine catabolic process;betaine metabolic process;biosynthetic process;carboxylic acid biosynthetic process;carboxylic acid metabolic process;catabolic process;cellular amine metabolic process;cellular amino acid biosynthetic process;cellular amino ac…	betaine-homocysteine S-methyltransferase activity;binding;catalytic activity;cation binding;homocysteine S-methyltransferase activity;ion binding;metal ion binding;methyltransferase activity;S-adenosylmethionine-dependent methyltransferase activity;S-methyltransferase activity;transferase activity;transferase activity, transferring one-carbon groups;transition metal ion binding;zinc ion binding	cell part;cytoplasm;intracellular part	Cysteine and methionine metabolism;Glycine, serine and threonine metabolism	27	24	1	71.5	407	45.02	0	323.31	43107000000	168	0.277449	104;131;186;201;217;256;299;300		71;149;185;245;367;383	sp|O35490|BHMT1_MOUSE Betaine--homocysteine S-methyltransferase 1 OS=Mus musculus OX=10090 GN=Bhmt PE=1 SV=1
268	O35551-3;O35551;O35551-6;O35551-2;O35551-5;O35551-4	Rab GTPase-binding effector protein 1	Rabep1	-0.0654373	0.529262		27.4362	27.3708	27.514	27.4577	27.576	27.5165	27.4636	27.4776	27.5816	27.5536	Cytoplasm;Cytoplasmic vesicle;Early endosome;Recycling endosome		apoptosis;cell death;cellular component organization;cellular component organization or biogenesis;cellular membrane organization;cellular process;death;endocytosis;establishment of localization;establishment of protein localization;membrane invagination;membrane organization;programmed cell death;protein transport;transport;vesicle-mediated transport	binding;enzyme activator activity;enzyme regulator activity;GTPase activator activity;GTPase regulator activity;identical protein binding;nucleoside-triphosphatase regulator activity;protein binding;protein dimerization activity;protein homodimerization activity	cell part;cytoplasmic membrane-bounded vesicle;cytoplasmic part;cytoplasmic vesicle;early endosome;endocytic vesicle;endosome;intracellular membrane-bounded organelle;intracellular organelle;intracellular part;membrane-bounded organelle;membrane-bounded vesicle;organelle;recycling endosome;vesicle	Endocytosis	10	10	6	13.4	822;862;864;819;827;367	95.025	0	35.721	86054000	10	0.735937	678			sp|O35551-3|RABE1_MOUSE Isoform 3 of Rab GTPase-binding effector protein 1 OS=Mus musculus OX=10090 GN=Rabep1;sp|O35551|RABE1_MOUSE Rab GTPase-binding effector protein 1 OS=Mus musculus OX=10090 GN=Rabep1 PE=1 SV=2;sp|O35551-6|RABE1_MOUSE Isoform 6 of Rab
270	O35593	26S proteasome non-ATPase regulatory subunit 14	Psmd14	0.0779419	0.332258		28.2051	28.0379	28.0601	28.0429	28.1832	28.2407	27.9192	27.9668	28.1768	28.1405			biological regulation;cellular macromolecule metabolic process;cellular metabolic process;cellular nitrogen compound metabolic process;cellular process;cellular protein metabolic process;cellular response to stimulus;cellular response to stress;DNA metabolic process;DNA recombination;DNA repair;double-strand break repair;double-strand break repair via homologous recombination;double-strand break …	binding;catalytic activity;cation binding;endopeptidase activator activity;endopeptidase activity;endopeptidase regulator activity;enzyme activator activity;enzyme regulator activity;hydrolase activity;ion binding;metal ion binding;metallopeptidase activity;peptidase activator activity;peptidase activity;peptidase activity, acting on L-amino acid peptides;peptidase regulator activity;proteasome b…	cell part;extracellular membrane-bounded organelle;extracellular organelle;extracellular region part;extracellular vesicular exosome;intracellular membrane-bounded organelle;intracellular organelle;intracellular part;macromolecular complex;membrane-bounded organelle;membrane-bounded vesicle;nucleus;organelle;proteasome accessory complex;proteasome complex;proteasome regulatory particle, lid subco…	Proteasome	8	8	1	42.9	310	34.577	0	68.029	648400000	16	0.706434			11;75	sp|O35593|PSDE_MOUSE 26S proteasome non-ATPase regulatory subunit 14 OS=Mus musculus OX=10090 GN=Psmd14 PE=1 SV=2
271	O35604	Niemann-Pick C1 protein	Npc1	-0.0787799	0.171362		25.7356	25.704	25.7742	25.713	25.4721	25.3398	25.9688	26.0092	25.2964	25.4966	Late endosome membrane;Lysosome membrane	Multi-pass membrane protein	adult behavior;adult locomotory behavior;adult walking behavior;alcohol metabolic process;autophagy;behavior;bile acid metabolic process;biological regulation;carbohydrate metabolic process;carboxylic acid metabolic process;catabolic process;cellular carbohydrate metabolic process;cellular catabolic process;cellular component organization;cellular component organization or biogenesis;cellular ket…	binding;cholesterol binding;hedgehog receptor activity;lipid binding;molecular transducer activity;receptor activity;signal transducer activity;signaling receptor activity;steroid binding;sterol binding;transmembrane signaling receptor activity	cell part;cytoplasmic part;endoplasmic reticulum;endosomal part;endosome;endosome membrane;envelope;extracellular membrane-bounded organelle;extracellular organelle;extracellular region;extracellular region part;extracellular vesicular exosome;Golgi apparatus;integral to membrane;integral to plasma membrane;intracellular membrane-bounded organelle;intracellular organelle;intracellular organelle p…	Lysosome	2	2	1	1.9	1277	142.88	0.00022836	4.9401	23713000	3	0.737651				sp|O35604|NPC1_MOUSE NPC intracellular cholesterol transporter 1 OS=Mus musculus OX=10090 GN=Npc1 PE=1 SV=2
272	O35609	Secretory carrier-associated membrane protein 3	Scamp3	0.178543	1.19945		27.9129	27.8488	27.9718	27.9115	27.8069	27.8129	27.6133	27.7778	27.8698	27.8275	Membrane	Multi-pass membrane protein	establishment of localization;establishment of localization in cell;establishment of protein localization;intracellular protein transport;intracellular transport;protein transport;response to chemical stimulus;response to external stimulus;response to extracellular stimulus;response to nutrient;response to nutrient levels;response to organic substance;response to retinoic acid;response to stimulu…	binding;enzyme binding;protein binding;ubiquitin protein ligase binding	cell part;cytoplasmic part;extracellular membrane-bounded organelle;extracellular organelle;extracellular region part;extracellular vesicular exosome;Golgi apparatus part;Golgi membrane;integral to membrane;intracellular organelle part;intracellular part;intrinsic to membrane;membrane;membrane part;membrane-bounded organelle;membrane-bounded vesicle;organelle;organelle membrane;organelle part;ves…		9	9	1	37.2	349	38.458	0	77.812	173630000	15	0.423415				sp|O35609|SCAM3_MOUSE Secretory carrier-associated membrane protein 3 OS=Mus musculus OX=10090 GN=Scamp3 PE=1 SV=3
273	O35623	BET1 homolog	Bet1	0.321579	1.20591		24.0979	23.8645	24.0552	24.0678	23.8067	23.9905	23.4802	23.766	23.7576	23.6417	cis-Golgi network membrane;Endoplasmic reticulum membrane;Golgi apparatus;Golgi apparatus membrane	Single-pass type IV membrane protein	cellular component organization;cellular component organization at cellular level;cellular component organization or biogenesis;cellular component organization or biogenesis at cellular level;cellular membrane fusion;cellular membrane organization;cellular process;ER to Golgi vesicle-mediated transport;establishment of localization;establishment of localization in cell;establishment of protein lo…		cell part;cis-Golgi network;cytoplasmic part;endoplasmic reticulum membrane;endoplasmic reticulum part;Golgi apparatus part;Golgi cisterna;Golgi membrane;integral to membrane;intracellular organelle part;intracellular part;intrinsic to membrane;membrane;membrane part;organelle membrane;organelle part;organelle subcompartment	SNARE interactions in vesicular transport	3	3	1	55.9	118	13.274	0	49.438	57096000	2	0.251981	28			sp|O35623|BET1_MOUSE BET1 homolog OS=Mus musculus OX=10090 GN=Bet1 PE=1 SV=1
274	O35638;Q9D3E6	Cohesin subunit SA-2	Stag2	0.463541	2.23495		25.9153	25.8214	25.9483	25.902	25.574	25.5434	25.3072	25.4131	25.5568	25.5446	Centromere;Chromosome;Nucleus		biological regulation;cell cycle;cell cycle phase;cell cycle process;cell division;cellular component organization;cellular component organization at cellular level;cellular component organization or biogenesis;cellular component organization or biogenesis at cellular level;cellular process;chromosome organization;developmental process;meiotic cell cycle;mitosis;negative regulation of biological …	binding;chromatin binding	actin cytoskeleton;cell part;chromatin;chromosomal part;chromosome, centromeric region;cytoskeleton;intermediate filament cytoskeleton;intracellular membrane-bounded organelle;intracellular non-membrane-bounded organelle;intracellular organelle;intracellular organelle part;intracellular part;membrane;membrane-bounded organelle;non-membrane-bounded organelle;nuclear part;nucleolus;nucleoplasm;nucl…	Cell cycle;Cell cycle - yeast;Meiosis - yeast	4	4	2	3	1231;1258	141.28	0.00026267	9.3211	26898000	4	0.114556				sp|O35638|STAG2_MOUSE Cohesin subunit SA-2 OS=Mus musculus OX=10090 GN=Stag2 PE=1 SV=3
275	O35639	Annexin A3	Anxa3	-0.382153	1.82018		27.797	28.0337	28.0666	28.0657	28.3023	28.2985	28.3145	28.427	28.4918	28.2795			biological regulation;cell activation;cell activation involved in immune response;cellular component organization;cellular component organization or biogenesis;cellular membrane organization;cellular process;defense response;defense response to bacterium;endocytosis;establishment of localization;establishment of localization in cell;exocytosis;immune effector process;immune system process;leukocy…	binding;calcium ion binding;calcium-dependent phospholipid binding;calcium-dependent protein binding;cation binding;enzyme inhibitor activity;enzyme regulator activity;ion binding;lipase inhibitor activity;lipid binding;metal ion binding;phospholipase A2 inhibitor activity;phospholipase inhibitor activity;phospholipid binding;protein binding	cell part;cytoplasm;cytoplasmic membrane-bounded vesicle;cytoplasmic part;cytoplasmic vesicle;cytoplasmic vesicle membrane;cytoplasmic vesicle part;endocytic vesicle membrane;extracellular membrane-bounded organelle;extracellular organelle;extracellular region part;extracellular vesicular exosome;intracellular membrane-bounded organelle;intracellular organelle;intracellular organelle part;intrace…		15	15	1	41.5	323	36.384	0	127.48	295180000	17	0.176444				sp|O35639|ANXA3_MOUSE Annexin A3 OS=Mus musculus OX=10090 GN=Anxa3 PE=1 SV=4
276	O35643	AP-1 complex subunit beta-1	Ap1b1	-0.103049	0.473406		28.7037	28.5224	28.5166	28.5279	28.5524	28.6188	28.799	28.7004	28.535	28.556	Clathrin-coated vesicle membrane;Cytoplasmic vesicle;Golgi apparatus	Peripheral membrane protein	cellular process;establishment of localization;establishment of localization in cell;establishment of protein localization;intracellular protein transport;intracellular transport;protein transport;transport;vesicle-mediated transport	binding;enzyme binding;kinase binding;protein binding;protein kinase binding;protein transporter activity;substrate-specific transporter activity;transporter activity	AP-type membrane coat adaptor complex;cell part;clathrin adaptor complex;clathrin coated vesicle membrane;coated vesicle membrane;cytoplasmic part;cytoplasmic vesicle membrane;cytoplasmic vesicle part;Golgi apparatus part;intracellular organelle part;intracellular part;macromolecular complex;membrane;membrane part;organelle membrane;organelle part;protein complex;trans-Golgi network;vesicle membr…	Lysosome	31	16	1	38.7	943	103.93	0	323.31	493570000	32	0.615095	57;95;123;129;144;241;391;433;863		58;744;803;892	sp|O35643|AP1B1_MOUSE AP-1 complex subunit beta-1 OS=Mus musculus OX=10090 GN=Ap1b1 PE=1 SV=2
278	O35658	Complement component 1 Q subcomponent-binding protein, mitochondrial	C1qbp	0.457764	0.569147		26.5059	26.6673	26.6721	26.7301	26.8316	26.921	26.0035	25.6368	26.3748	26.6726	Cell membrane;Cytoplasm;Mitochondrion matrix;Nucleolus;Nucleus;Secreted	Peripheral membrane protein	activation of immune response;apoptosis;biological regulation;biosynthetic process;cell death;cellular biosynthetic process;cellular component assembly;cellular component assembly at cellular level;cellular component organization;cellular component organization at cellular level;cellular component organization or biogenesis;cellular component organization or biogenesis at cellular level;cellular …	adrenergic receptor binding;binding;carbohydrate binding;complement binding;complement component C1q binding;glycosaminoglycan binding;G-protein-coupled receptor binding;hyaluronic acid binding;kininogen binding;mRNA binding;nucleic acid binding;opsonin binding;pattern binding;polysaccharide binding;protein binding;protein binding transcription factor activity;receptor binding;RNA binding;transcr…	cell part;cell surface;cytoplasm;cytoplasmic part;cytosol;extracellular region;intracellular membrane-bounded organelle;intracellular non-membrane-bounded organelle;intracellular organelle;intracellular organelle lumen;intracellular organelle part;intracellular part;membrane;membrane-bounded organelle;membrane-enclosed lumen;mitochondrial matrix;mitochondrial part;mitochondrion;non-membrane-bound…		4	4	1	24.1	278	31.013	0	117.39	108720000	11	0.239972	182			sp|O35658|C1QBP_MOUSE Complement component 1 Q subcomponent-binding protein, mitochondrial OS=Mus musculus OX=10090 GN=C1qbp PE=1 SV=1
279	O35660	Glutathione S-transferase Mu 6	Gstm6	0.165828	0.42852		28.9159	28.724	28.6541	28.6667	28.8274	28.784	28.641	28.328	28.5282	28.7263	Cytoplasm			catalytic activity;glutathione transferase activity;transferase activity;transferase activity, transferring alkyl or aryl (other than methyl) groups	cell part;cytoplasm;intracellular part	Drug metabolism - cytochrome P450;Glutathione metabolism;Metabolism of xenobiotics by cytochrome P450	12	8	1	56	218	25.621	0	63.104	667360000	17	0.500928	87;115;174		111;169	sp|O35660|GSTM6_MOUSE Glutathione S-transferase Mu 6 OS=Mus musculus OX=10090 GN=Gstm6 PE=1 SV=4
280	O35678;O35678-2	Monoglyceride lipase	Mgll	-0.876439	2.893	+	27.4622	27.4174	27.3885	27.304	28.1001	28.1435	28.4641	28.3333	28.126	27.8822	Cytoplasm;Cytosol;Membrane	Peripheral membrane protein	acylglycerol catabolic process;acylglycerol metabolic process;arachidonic acid metabolic process;biological regulation;biosynthetic process;carboxylic acid biosynthetic process;carboxylic acid metabolic process;catabolic process;cellular biosynthetic process;cellular catabolic process;cellular ketone metabolic process;cellular lipid catabolic process;cellular lipid metabolic process;cellular meta…	acylglycerol lipase activity;binding;carboxylic ester hydrolase activity;catalytic activity;hydrolase activity;hydrolase activity, acting on ester bonds;identical protein binding;lipase activity;protein binding;protein dimerization activity;protein homodimerization activity	axon;axon part;cell part;cell projection;cell projection part;cytoplasmic part;cytosol;extrinsic to membrane;intracellular organelle part;intracellular part;membrane part;neuron projection;nuclear part;nucleoplasm;organelle part;synapse;varicosity	Glycerolipid metabolism	11	11	2	47.9	303;116	33.387	0	174.76	960370000	16	0.022	32;201;208;301		64;70;251	sp|O35678|MGLL_MOUSE Monoglyceride lipase OS=Mus musculus OX=10090 GN=Mgll PE=1 SV=1
281	O35680	28S ribosomal protein S12, mitochondrial	Mrps12	0.338381	1.0337		25.6497	25.9169	25.9849	26.0637	25.7414	25.7818	25.3894	25.4056	25.6495	25.9073	Mitochondrion		biosynthetic process;cellular biosynthetic process;cellular macromolecule biosynthetic process;cellular macromolecule metabolic process;cellular metabolic process;cellular process;cellular protein metabolic process;macromolecule biosynthetic process;macromolecule metabolic process;metabolic process;primary metabolic process;protein metabolic process;translation	structural constituent of ribosome;structural molecule activity	cell part;cytoplasmic part;intracellular membrane-bounded organelle;intracellular organelle;intracellular organelle part;intracellular part;macromolecular complex;membrane-bounded organelle;mitochondrion;organelle;organelle part;ribonucleoprotein complex;small ribosomal subunit		4	4	1	33.1	139	15.437	0	37.784	54071000	1	0.249705	93;132			sp|O35680|RT12_MOUSE 28S ribosomal protein S12, mitochondrial OS=Mus musculus OX=10090 GN=Mrps12 PE=2 SV=1
282	O35682	Myeloid-associated differentiation marker	Myadm	-0.500139	1.6397		24.1791	24.1044	24.1748	24.3201	24.4895	24.166	24.5439	24.9253	24.3105	24.1065	Membrane	Multi-pass membrane protein	anatomical structure development;biological regulation;cell development;cellular component organization;cellular component organization or biogenesis;cellular developmental process;cellular membrane organization;cellular process;developmental process;endothelial cell development;epithelial cell development;establishment of endothelial barrier;establishment of localization;establishment of localiz…		cell cortex part;cell junction;cell part;cell projection;cell-cell junction;cortical actin cytoskeleton;cortical cytoskeleton;cytoplasmic part;cytoskeletal part;cytoskeleton;extracellular membrane-bounded organelle;extracellular organelle;extracellular region part;extracellular vesicular exosome;integral to membrane;intracellular non-membrane-bounded organelle;intracellular organelle;intracellula…		2	2	1	7.8	320	35.284	0	15.864	20455000	3	0.117702		273	269	sp|O35682|MYADM_MOUSE Myeloid-associated differentiation marker OS=Mus musculus OX=10090 GN=Myadm PE=1 SV=2
283	O35685	Nuclear migration protein nudC	Nudc	0.107658	1.01226		29.2288	29.2188	29.2946	29.3048	29.2268	29.2485	29.1058	29.0866	29.1986	29.1908	Cytoplasm;Cytoskeleton;Nucleus		cell cycle phase;cell cycle process;cell division;cellular component organization;cellular component organization at cellular level;cellular component organization or biogenesis;cellular component organization or biogenesis at cellular level;cellular process;mitosis;nuclear division;organelle fission;organelle organization		cell part;cytoplasm;cytoskeletal part;intracellular membrane-bounded organelle;intracellular organelle;intracellular organelle part;intracellular part;macromolecular complex;membrane-bounded organelle;microtubule;nucleus;organelle;organelle part;protein complex		16	16	1	48.8	332	38.358	0	99.914	573600000	25	0.576655			300	sp|O35685|NUDC_MOUSE Nuclear migration protein nudC OS=Mus musculus OX=10090 GN=Nudc PE=1 SV=1
284	O35691	Pinin	Pnn	0.0357558	0.165741		24.1836	24.1802	24.0803	24.2382	23.9659	23.75	24.1677	24.2032	24.0247	24.0256	Cell junction;Desmosome;Nucleus speckle		biological adhesion;biological regulation;biosynthetic process;cell adhesion;cell-cell adhesion;cellular biosynthetic process;cellular macromolecule biosynthetic process;cellular macromolecule metabolic process;cellular metabolic process;cellular nitrogen compound metabolic process;cellular process;macromolecule biosynthetic process;macromolecule metabolic process;metabolic process;mRNA metabolic…	binding;DNA binding;nucleic acid binding	anchoring junction;catalytic step 2 spliceosome;cell junction;cell part;cell-cell junction;cytoplasm;desmosome;intracellular organelle part;intracellular part;macromolecular complex;membrane;nuclear body;nuclear part;nuclear speck;nucleoplasm;nucleoplasm part;organelle part;ribonucleoprotein complex;spliceosomal complex	mRNA surveillance pathway;RNA transport	4	4	1	4.7	725	82.435	0.00023441	5.6919	7301200	3	0.866293	248			sp|O35691|PININ_MOUSE Pinin OS=Mus musculus OX=10090 GN=Pnn PE=1 SV=4
285	O35704	Serine palmitoyltransferase 1	Sptlc1	-0.280455	0.555752		23.0843	23.5329	23.1016	22.9472	23.2302	23.329	23.8148	23.5151	23.3031	23.2108	Endoplasmic reticulum membrane	Single-pass membrane protein	alcohol biosynthetic process;alcohol metabolic process;amine metabolic process;biosynthetic process;cellular biosynthetic process;cellular lipid metabolic process;cellular metabolic process;cellular nitrogen compound biosynthetic process;cellular nitrogen compound metabolic process;cellular process;ceramide biosynthetic process;ceramide metabolic process;lipid biosynthetic process;lipid metabolic…	binding;catalytic activity;cofactor binding;pyridoxal phosphate binding;transferase activity;transferase activity, transferring acyl groups;vitamin B6 binding;vitamin binding	cell part;cytoplasmic part;endoplasmic reticulum membrane;endoplasmic reticulum palmitoyltransferase complex;endoplasmic reticulum part;integral to membrane;intracellular organelle part;intracellular part;intrinsic to membrane;macromolecular complex;membrane;membrane part;organelle membrane;organelle part;palmitoyltransferase complex;protein complex;serine C-palmitoyltransferase complex;SPOTS com…	Sphingolipid metabolism	2	2	1	5.7	473	52.534	0	17.89	7175400	1	0.354352				sp|O35704|SPTC1_MOUSE Serine palmitoyltransferase 1 OS=Mus musculus OX=10090 GN=Sptlc1 PE=1 SV=2
286	O35711-2;O35711;O35711-4	Liprin-beta-2	Ppfibp2	0.049736	0.0999287		25.5354	25.2993	25.5646	25.3402	25.4389	25.2573	25.1333	25.678	25.3015	25.4317					extracellular region part;extracellular space		6	5	3	9.1	871;882;904	97.584	0	45.932	42106000	7	0.837798				sp|O35711-2|LIPB2_MOUSE Isoform 2 of Liprin-beta-2 OS=Mus musculus OX=10090 GN=Ppfibp2;sp|O35711|LIPB2_MOUSE Liprin-beta-2 OS=Mus musculus OX=10090 GN=Ppfibp2 PE=1 SV=3;sp|O35711-4|LIPB2_MOUSE Isoform 4 of Liprin-beta-2 OS=Mus musculus OX=10090 GN=Ppfibp2
287	O35728	Cytochrome P450 4A14	Cyp4a14	-1.45575	2.87459	+	27.7624	27.4845	27.433	27.4264	29.1899	29.1834	29.1422	28.7151	28.6533	28.5411	Endoplasmic reticulum membrane;Microsome membrane	Peripheral membrane protein	anatomical structure development;biosynthetic process;carboxylic acid biosynthetic process;carboxylic acid metabolic process;cellular biosynthetic process;cellular ketone metabolic process;cellular lipid metabolic process;cellular metabolic process;cellular process;developmental process;fatty acid biosynthetic process;fatty acid metabolic process;icosanoid biosynthetic process;icosanoid metabolic…	alkane 1-monooxygenase activity;arachidonic acid binding;arachidonic acid monooxygenase activity;binding;carboxylic acid binding;catalytic activity;cation binding;fatty acid binding;heme binding;icosanoid binding;icosatetraenoic acid binding;ion binding;iron ion binding;lipid binding;metal ion binding;monocarboxylic acid binding;monooxygenase activity;oxidoreductase activity;oxidoreductase activi…	cell part;cytoplasmic part;endoplasmic reticulum membrane;endoplasmic reticulum part;intracellular organelle part;intracellular part;membrane;membrane part;organelle membrane;organelle part	Arachidonic acid metabolism;Fatty acid metabolism;PPAR signaling pathway;Retinol metabolism;Vascular smooth muscle contraction	15	13	1	34.5	507	58.719	0	177.13	787620000	28	0.0139394	83;86;197;502		142;159;242	sp|O35728|CP4AE_MOUSE Cytochrome P450 4A14 OS=Mus musculus OX=10090 GN=Cyp4a14 PE=1 SV=1
288	O35730-2;O35730	E3 ubiquitin-protein ligase RING1	Ring1	0.134216	0.432412		23.2646	23.0849	22.9586	23.1081	22.7784	23.2264	23.1103	23.0168	23.1061	23.3185	Nucleus speckle		anatomical structure morphogenesis;anterior/posterior pattern specification;biological regulation;biosynthetic process;camera-type eye morphogenesis;cellular biosynthetic process;cellular component organization;cellular component organization at cellular level;cellular component organization or biogenesis;cellular component organization or biogenesis at cellular level;cellular macromolecule biosy…	binding;catalytic activity;cation binding;chromatin binding;enzyme regulator activity;ion binding;ligase activity;ligase regulator activity;metal ion binding;transition metal ion binding;ubiquitin-protein ligase activator activity;ubiquitin-protein ligase regulator activity;zinc ion binding	cell part;chromatin;chromosomal part;cytoplasm;heterochromatin;intracellular membrane-bounded organelle;intracellular organelle;intracellular organelle part;intracellular part;macromolecular complex;membrane-bounded organelle;nuclear body;nuclear chromatin;nuclear chromosome part;nuclear heterochromatin;nuclear part;nuclear speck;nucleoplasm;nucleoplasm part;nucleus;organelle;organelle part;PcG p…		1	1	2	6.1	377;406	39.347	0.00025826	8.7442	4438000	2	0.549059				sp|O35730-2|RING1_MOUSE Isoform 2 of E3 ubiquitin-protein ligase RING1 OS=Mus musculus OX=10090 GN=Ring1;sp|O35730|RING1_MOUSE E3 ubiquitin-protein ligase RING1 OS=Mus musculus OX=10090 GN=Ring1 PE=1 SV=2
289	O35737	Heterogeneous nuclear ribonucleoprotein H;Heterogeneous nuclear ribonucleoprotein H, N-terminally processed	Hnrnph1	-0.00524648	0.0140295		25.7235	25.5157	25.5768	25.5646	25.3975	25.4681	25.6956	25.7386	25.3956	25.3682	Nucleoplasm;Nucleus		biological regulation;cellular macromolecule metabolic process;cellular metabolic process;cellular nitrogen compound metabolic process;cellular process;macromolecule metabolic process;metabolic process;mRNA metabolic process;mRNA processing;nitrogen compound metabolic process;nucleic acid metabolic process;nucleobase-containing compound metabolic process;primary metabolic process;regulation of bi…	binding;nucleic acid binding;nucleotide binding;RNA binding	catalytic step 2 spliceosome;cell part;intracellular organelle part;intracellular part;macromolecular complex;membrane;nuclear part;nucleoplasm;organelle part;ribonucleoprotein complex;spliceosomal complex		12	4	1	36.3	449	49.199	0	60.803	100370000	5	0.98211	34;122		1;2;345	sp|O35737|HNRH1_MOUSE Heterogeneous nuclear ribonucleoprotein H OS=Mus musculus OX=10090 GN=Hnrnph1 PE=1 SV=3
290	O35744	Chitinase-like protein 3	Chil3	0.36361	0.0988567		25.2346	28.7527	24.5586	25.1707	25.3762	25.1255	26.0463	26.0326	25.4431	26.3578	Cytoplasm;Cytoplasmic granule;Nucleus envelope;Rough endoplasmic reticulum lumen;Secreted		amine metabolic process;aminoglycan catabolic process;aminoglycan metabolic process;carbohydrate catabolic process;carbohydrate metabolic process;catabolic process;chitin catabolic process;chitin metabolic process;defense response;immune response;immune system process;inflammatory response;macromolecule catabolic process;macromolecule metabolic process;metabolic process;nitrogen compound metaboli…	beta-N-acetylhexosaminidase activity;binding;carbohydrate binding;catalytic activity;chitin binding;hexosaminidase activity;hydrolase activity;hydrolase activity, acting on glycosyl bonds;hydrolase activity, hydrolyzing O-glycosyl compounds;pattern binding;polysaccharide binding	cell part;cytoplasm;cytoplasmic membrane-bounded vesicle;cytoplasmic part;cytoplasmic vesicle;endoplasmic reticulum lumen;endoplasmic reticulum part;envelope;extracellular region;intracellular membrane-bounded organelle;intracellular organelle;intracellular organelle lumen;intracellular organelle part;intracellular part;membrane-bounded organelle;membrane-bounded vesicle;membrane-enclosed lumen;n…		6	2	1	19.6	398	44.458	0.00024969	7.5753	66364000	4	0.568315			210	sp|O35744|CHIL3_MOUSE Chitinase-like protein 3 OS=Mus musculus OX=10090 GN=Chil3 PE=1 SV=2
291	O35841	Apoptosis inhibitor 5	Api5	0.0681273	1.12656		27.7438	27.8015	27.7597	27.7679	27.6551	27.6963	27.7187	27.7267	27.5613	27.6125	Cytoplasm;Nucleus		apoptosis;biological regulation;cell death;cellular process;death;negative regulation of apoptosis;negative regulation of biological process;negative regulation of cell death;negative regulation of cellular process;negative regulation of fibroblast apoptosis;negative regulation of programmed cell death;programmed cell death;regulation of apoptosis;regulation of biological process;regulation of ce…	binding;fibroblast growth factor binding;growth factor binding;protein binding	cell part;cytoplasm;intracellular membrane-bounded organelle;intracellular organelle;intracellular organelle part;intracellular part;macromolecular complex;membrane;membrane-bounded organelle;nuclear part;nucleoplasm;nucleus;organelle;organelle part;ribonucleoprotein complex;spliceosomal complex		11	11	1	27.4	504	56.784	0	117.34	208390000	13	0.709828	234			sp|O35841|API5_MOUSE Apoptosis inhibitor 5 OS=Mus musculus OX=10090 GN=Api5 PE=1 SV=2
292	O35857	Mitochondrial import inner membrane translocase subunit TIM44	Timm44	0.320607	2.42828		29.8809	29.8552	29.9118	29.879	29.6622	29.6532	29.5042	29.5198	29.581	29.6868	Mitochondrion inner membrane	Peripheral membrane protein	cellular process;establishment of localization;establishment of localization in cell;establishment of protein localization;establishment of protein localization in mitochondrion;establishment of protein localization to organelle;intracellular protein transmembrane transport;intracellular protein transport;intracellular transport;mitochondrial transport;protein import;protein import into mitochond…	active transmembrane transporter activity;adenyl nucleotide binding;adenyl ribonucleotide binding;ATP binding;binding;chaperone binding;macromolecule transmembrane transporter activity;nucleotide binding;P-P-bond-hydrolysis-driven protein transmembrane transporter activity;P-P-bond-hydrolysis-driven transmembrane transporter activity;primary active transmembrane transporter activity;protein bindi…	cell part;cytoplasmic part;intracellular membrane-bounded organelle;intracellular organelle;intracellular organelle lumen;intracellular organelle part;intracellular part;membrane;membrane-bounded organelle;membrane-enclosed lumen;mitochondrial inner membrane;mitochondrial matrix;mitochondrial membrane;mitochondrial part;mitochondrion;organelle;organelle inner membrane;organelle lumen;organelle me…		20	20	1	39.8	452	51.091	0	125.19	1034700000	32	0.208235			379	sp|O35857|TIM44_MOUSE Mitochondrial import inner membrane translocase subunit TIM44 OS=Mus musculus OX=10090 GN=Timm44 PE=1 SV=2
293	O35864	COP9 signalosome complex subunit 5	Cops5	-0.110956	0.73974		27.0261	26.9919	26.9206	27.0357	26.9792	26.9598	27.191	27.1013	26.9482	26.8996	Cytoplasm;Cytoplasmic vesicle;Cytosol;Nucleus;Perinuclear region;Secretory vesicle;Synaptic vesicle		biological regulation;cellular macromolecule metabolic process;cellular metabolic process;cellular process;cellular protein metabolic process;cullin deneddylation;macromolecule metabolic process;macromolecule modification;metabolic process;positive regulation of biological process;positive regulation of biosynthetic process;positive regulation of cellular biosynthetic process;positive regulation …	binding;catalytic activity;cation binding;cysteine-type peptidase activity;hydrolase activity;ion binding;metal ion binding;metallopeptidase activity;peptidase activity;peptidase activity, acting on L-amino acid peptides;protein binding transcription factor activity;small conjugating protein-specific protease activity;transcription coactivator activity;transcription cofactor activity;transcriptio…	cell junction;cell part;clathrin-coated vesicle;coated vesicle;cytoplasm;cytoplasmic membrane-bounded vesicle;cytoplasmic part;cytoplasmic vesicle;intracellular membrane-bounded organelle;intracellular organelle;intracellular organelle part;intracellular part;macromolecular complex;membrane-bounded organelle;membrane-bounded vesicle;nuclear part;nucleoplasm;nucleoplasm part;nucleus;organelle;orga…		7	6	1	24.6	334	37.548	0	38.33	168260000	12	0.577856	218		319	sp|O35864|CSN5_MOUSE COP9 signalosome complex subunit 5 OS=Mus musculus OX=10090 GN=Cops5 PE=1 SV=3
294	O35887	Calumenin	Calu	0.403582	1.05271		28.4805	28.6169	28.806	28.8265	28.5372	28.4965	28.0933	28.0621	28.6139	28.6482	Endoplasmic reticulum membrane;Golgi apparatus;Melanosome;Sarcoplasmic reticulum lumen;Secreted			binding;calcium ion binding;cation binding;ion binding;metal ion binding	cell part;cytoplasmic membrane-bounded vesicle;cytoplasmic part;cytoplasmic vesicle;endoplasmic reticulum;endoplasmic reticulum lumen;endoplasmic reticulum part;extracellular region;intracellular membrane-bounded organelle;intracellular organelle;intracellular organelle lumen;intracellular organelle part;intracellular part;melanosome;membrane;membrane-bounded organelle;membrane-bounded vesicle;me…		10	10	1	39	315	37.063	0	141.22	389680000	18	0.200872			188;197	sp|O35887|CALU_MOUSE Calumenin OS=Mus musculus OX=10090 GN=Calu PE=1 SV=1
295	O35892;O35892-2;Q99388	Nuclear autoantigen Sp-100;Component of Sp100-rs	Sp100;Csprs	0.349783	0.584724		25.0477	25.0579	25.6407	25.5836	25.2611	25.3204	24.7092	24.7266	25.3803	25.4083	Cytoplasm;Nucleus;PML body		anatomical structure homeostasis;biological regulation;biosynthetic process;cellular biosynthetic process;cellular component organization;cellular component organization at cellular level;cellular component organization or biogenesis;cellular component organization or biogenesis at cellular level;cellular macromolecule biosynthetic process;cellular macromolecule metabolic process;cellular metabol…	binding;chromatin binding;DNA binding;nucleic acid binding	cell part;cytoplasm;intracellular membrane-bounded organelle;intracellular organelle;intracellular organelle part;intracellular part;membrane-bounded organelle;nuclear body;nuclear part;nucleoplasm part;nucleus;organelle;organelle part;PML body		2	2	3	3.7	482;464;208	54.726	0.00024444	6.8377	16031000	2	0.295917				sp|O35892|SP100_MOUSE Nuclear autoantigen Sp-100 OS=Mus musculus OX=10090 GN=Sp100 PE=1 SV=2;sp|O35892-2|SP100_MOUSE Isoform 2 of Nuclear autoantigen Sp-100 OS=Mus musculus OX=10090 GN=Sp100;sp|Q99388|CSPRS_MOUSE Component of Sp100-rs OS=Mus musculus OX=10
296	O35900	U6 snRNA-associated Sm-like protein LSm2	Lsm2	-0.164331	0.284235		23.9822	23.9184	23.5086	23.81	23.6974	23.1535	24.3081	23.8967	23.7159	23.5298	Nucleus		assembly of spliceosomal tri-snRNP;catabolic process;cellular catabolic process;cellular component assembly;cellular component assembly at cellular level;cellular component organization;cellular component organization at cellular level;cellular component organization or biogenesis;cellular component organization or biogenesis at cellular level;cellular macromolecular complex assembly;cellular mac…	binding;enzyme binding;GTPase binding;kinase binding;protein binding;protein kinase binding;Ral GTPase binding;Ras GTPase binding;small GTPase binding	catalytic step 2 spliceosome;cell part;cytoplasm;intracellular organelle part;intracellular part;macromolecular complex;nuclear part;nucleoplasm;organelle part;ribonucleoprotein complex;small nuclear ribonucleoprotein complex;spliceosomal complex;U4/U6 x U5 tri-snRNP complex	RNA degradation;Spliceosome	2	2	1	40	95	10.834	0	66.59	58173000	2	0.532265	26			sp|O35900|LSM2_MOUSE U6 snRNA-associated Sm-like protein LSm2 OS=Mus musculus OX=10090 GN=Lsm2 PE=1 SV=1
297	O35943	Frataxin, mitochondrial;Frataxin intermediate form;Frataxin mature form	Fxn	0.323726	2.38295		27.0472	26.9959	26.9733	27.0448	26.7369	26.8025	26.5811	26.7272	26.7077	26.8037	Cytoplasm;Cytosol;Mitochondrion		adult behavior;adult locomotory behavior;adult walking behavior;aerobic respiration;behavior;biological regulation;biosynthetic process;cation homeostasis;cellular biosynthetic process;cellular cation homeostasis;cellular chemical homeostasis;cellular component organization;cellular component organization at cellular level;cellular component organization or biogenesis;cellular component organizat…	2 iron, 2 sulfur cluster binding;binding;catalytic activity;cation binding;ferric iron binding;ferrous iron binding;ferroxidase activity;ion binding;iron chaperone activity;iron ion binding;iron-sulfur cluster binding;metal cluster binding;metal ion binding;metallochaperone activity;oxidoreductase activity;oxidoreductase activity, oxidizing metal ions;oxidoreductase activity, oxidizing metal ions…	cell part;cytoplasmic part;cytosol;intracellular membrane-bounded organelle;intracellular organelle;intracellular part;membrane-bounded organelle;mitochondrion;organelle		2	2	1	11.1	207	22.924	0	35.605	152770000	7	0.207353				sp|O35943|FRDA_MOUSE Frataxin, mitochondrial OS=Mus musculus OX=10090 GN=Fxn PE=1 SV=1
298	O35945	Aldehyde dehydrogenase, cytosolic 1	Aldh1a7	-0.149149	0.499008		30.428	30.2304	30.1902	30.2626	30.6323	30.6311	30.4013	30.2624	30.432	30.3928	Cytoplasm		alcohol catabolic process;alcohol metabolic process;catabolic process;ethanol catabolic process;ethanol metabolic process;metabolic process;primary alcohol catabolic process;primary alcohol metabolic process;small molecule catabolic process;small molecule metabolic process	3-chloroallyl aldehyde dehydrogenase activity;benzaldehyde dehydrogenase (NAD+) activity;catalytic activity;oxidoreductase activity;oxidoreductase activity, acting on the aldehyde or oxo group of donors;oxidoreductase activity, acting on the aldehyde or oxo group of donors, NAD or NADP as acceptor;retinal dehydrogenase activity	cell part;cytoplasm;intracellular part	Retinol metabolism	31	15	1	66.7	501	54.587	0	320.18	4119200000	69	0.514052	50;186;370		106;109;394;409;414;494	sp|O35945|AL1A7_MOUSE Aldehyde dehydrogenase, cytosolic 1 OS=Mus musculus OX=10090 GN=Aldh1a7 PE=1 SV=1
299	O35955	Proteasome subunit beta type-10	Psmb10	-0.0546335	0.653565		26.7647	26.6753	26.6654	26.8007	26.7606	26.717	26.7902	26.7186	26.5788	26.6001	Cytoplasm;Nucleus		anatomical structure morphogenesis;catabolic process;cell activation;cell morphogenesis;cell proliferation;cellular catabolic process;cellular component morphogenesis;cellular component organization;cellular component organization or biogenesis;cellular developmental process;cellular macromolecule catabolic process;cellular macromolecule metabolic process;cellular metabolic process;cellular proce…	catalytic activity;endopeptidase activity;hydrolase activity;peptidase activity;peptidase activity, acting on L-amino acid peptides;threonine-type endopeptidase activity;threonine-type peptidase activity	cell part;cytoplasm;cytoplasmic part;cytosol;intracellular membrane-bounded organelle;intracellular organelle;intracellular part;macromolecular complex;membrane-bounded organelle;nucleus;organelle;proteasome core complex;protein complex	Proteasome	3	3	1	10.3	273	29.063	0	21.561	70390000	4	0.770689				sp|O35955|PSB10_MOUSE Proteasome subunit beta type-10 OS=Mus musculus OX=10090 GN=Psmb10 PE=1 SV=1
300	O35969;O35969-2	Guanidinoacetate N-methyltransferase	Gamt	-0.128156	0.666395		28.0123	27.8719	27.7697	27.7774	27.9265	27.8284	28.1049	28.0069	27.9058	27.9242	Cell projection;Microvillus		amine biosynthetic process;amine metabolic process;anatomical structure morphogenesis;biological regulation;biosynthetic process;carboxylic acid biosynthetic process;carboxylic acid metabolic process;cellular amine metabolic process;cellular amino acid biosynthetic process;cellular amino acid metabolic process;cellular biosynthetic process;cellular ketone metabolic process;cellular metabolic proc…	catalytic activity;guanidinoacetate N-methyltransferase activity;methyltransferase activity;S-adenosylmethionine-dependent methyltransferase activity;transferase activity;transferase activity, transferring one-carbon groups	cell part;cell projection;extracellular membrane-bounded organelle;extracellular organelle;extracellular region part;extracellular vesicular exosome;membrane-bounded organelle;membrane-bounded vesicle;microvillus;organelle;vesicle	Arginine and proline metabolism;Glycine, serine and threonine metabolism	5	5	2	32.6	236;252	26.336	0	132.89	459630000	24	0.540302	208;220		42;188;212;228	sp|O35969|GAMT_MOUSE Guanidinoacetate N-methyltransferase OS=Mus musculus OX=10090 GN=Gamt PE=1 SV=1;sp|O35969-2|GAMT_MOUSE Isoform 2 of Guanidinoacetate N-methyltransferase OS=Mus musculus OX=10090 GN=Gamt
301	O35972	39S ribosomal protein L23, mitochondrial	Mrpl23	-0.443974	1.54117		22.0687	22.3208	21.9655	22.1868	22.405	22.3903	22.6103	22.6717	22.3595	22.687	Mitochondrion		biosynthetic process;cellular biosynthetic process;cellular macromolecule biosynthetic process;cellular macromolecule metabolic process;cellular metabolic process;cellular process;cellular protein metabolic process;macromolecule biosynthetic process;macromolecule metabolic process;metabolic process;primary metabolic process;protein metabolic process;translation	binding;nucleotide binding;structural constituent of ribosome;structural molecule activity	cell part;cytoplasmic part;intracellular membrane-bounded organelle;intracellular non-membrane-bounded organelle;intracellular organelle;intracellular organelle part;intracellular part;large ribosomal subunit;macromolecular complex;membrane-bounded organelle;mitochondrial large ribosomal subunit;mitochondrial part;mitochondrion;non-membrane-bounded organelle;nuclear part;nucleolus;organellar larg…		2	2	1	19.2	146	17.121	0.00024783	7.2973	26028000	3	0.147661				sp|O35972|RM23_MOUSE 39S ribosomal protein L23, mitochondrial OS=Mus musculus OX=10090 GN=Mrpl23 PE=1 SV=1
302	O35980	Endonuclease III-like protein 1	Nthl1	-0.71652	0.733708		22.9267	23.0173	22.7343	22.5976	23.032	22.0953	23.3234	24.4724	23.2095	22.9202	Mitochondrion;Nucleus		base-excision repair, AP site formation;catabolic process;cellular catabolic process;cellular macromolecule catabolic process;cellular macromolecule metabolic process;cellular metabolic process;cellular nitrogen compound metabolic process;cellular process;cellular response to stimulus;cellular response to stress;DNA catabolic process;DNA catabolic process, endonucleolytic;DNA metabolic process;DN…	4 iron, 4 sulfur cluster binding;binding;carbon-oxygen lyase activity;catalytic activity;cation binding;DNA binding;DNA N-glycosylase activity;DNA-(apurinic or apyrimidinic site) lyase activity;double-stranded DNA binding;hydrolase activity;hydrolase activity, acting on glycosyl bonds;hydrolase activity, hydrolyzing N-glycosyl compounds;ion binding;iron-sulfur cluster binding;lyase activity;metal…	cell part;cytoplasmic part;intracellular membrane-bounded organelle;intracellular organelle;intracellular part;membrane-bounded organelle;mitochondrion;nucleus;organelle	Base excision repair	2	2	1	10.3	300	33.636	0.00023063	5.26	11226000	3	0.123617			139	sp|O35980|NTH_MOUSE Endonuclease III-like protein 1 OS=Mus musculus OX=10090 GN=Nthl1 PE=2 SV=2
303	O54692	Centromere/kinetochore protein zw10 homolog	Zw10	-0.179049	1.55872		25.3185	25.2848	25.3209	25.2653	25.5903	25.2605	25.4348	25.4364	25.5332	25.5835	Centromere;Chromosome;Cytoplasm;Cytoskeleton;Endoplasmic reticulum membrane;Kinetochore;Spindle	Peripheral membrane protein	biological regulation;cell cycle checkpoint;cell cycle process;cell division;cellular component assembly;cellular component organization;cellular component organization at cellular level;cellular component organization or biogenesis;cellular component organization or biogenesis at cellular level;cellular localization;cellular macromolecule localization;cellular process;cellular protein localizati…		cell part;chromosomal part;condensed chromosome kinetochore;cytoplasm;cytoplasmic part;cytoskeletal part;endoplasmic reticulum;endoplasmic reticulum membrane;endoplasmic reticulum part;intracellular membrane-bounded organelle;intracellular non-membrane-bounded organelle;intracellular organelle;intracellular organelle part;intracellular part;kinetochore;kinetochore microtubule;macromolecular compl…		8	8	1	17.2	779	88.062	0	36.246	44551000	5	0.415341	144;477;568		53	sp|O54692|ZW10_MOUSE Centromere/kinetochore protein zw10 homolog OS=Mus musculus OX=10090 GN=Zw10 PE=1 SV=3
304	O54724	Polymerase I and transcript release factor	Ptrf	-0.0869815	0.585836		27.596	27.6135	27.54	27.5594	27.7002	27.7799	27.5502	27.7601	27.7087	27.5826	Caveola;Cell membrane;Cytoplasm;Cytosol;Endoplasmic reticulum;Membrane;Microsome;Mitochondrion;Nucleus		biological regulation;biosynthetic process;cellular biosynthetic process;cellular macromolecule metabolic process;cellular metabolic process;cellular nitrogen compound metabolic process;cellular process;macromolecule metabolic process;metabolic process;nitrogen compound metabolic process;nucleic acid metabolic process;nucleobase-containing compound metabolic process;primary metabolic process;regu…	binding;nucleic acid binding;RNA binding;rRNA binding;rRNA primary transcript binding	caveola;cell part;cytoplasm;cytoplasmic part;cytosol;endoplasmic reticulum;intracellular membrane-bounded organelle;intracellular organelle;intracellular part;macromolecular complex;membrane;membrane part;membrane raft;membrane-bounded organelle;mitochondrion;nucleus;organelle;plasma membrane;plasma membrane part;protein complex		8	8	1	20.7	392	43.953	0	32.612	129060000	8	0.657224				sp|O54724|CAVN1_MOUSE Caveolae-associated protein 1 OS=Mus musculus OX=10090 GN=Cavin1 PE=1 SV=1
305	O54734	Dolichyl-diphosphooligosaccharide--protein glycosyltransferase 48 kDa subunit	Ddost	0.131435	2.57691		29.7615	29.7339	29.7554	29.814	29.5997	29.6281	29.6546	29.6022	29.5843	29.5536	Endoplasmic reticulum membrane	Single-pass type I membrane protein	carbohydrate metabolic process;cell activation;cellular carbohydrate metabolic process;cellular macromolecule metabolic process;cellular metabolic process;cellular process;cellular protein metabolic process;glycosylation;immune system process;leukocyte activation;lymphocyte activation;macromolecule glycosylation;macromolecule metabolic process;macromolecule modification;metabolic process;peptidyl…	catalytic activity;dolichyl-diphosphooligosaccharide-protein glycotransferase activity;oligosaccharyl transferase activity;transferase activity;transferase activity, transferring glycosyl groups;transferase activity, transferring hexosyl groups	cell part;cytoplasmic part;endoplasmic reticulum;endoplasmic reticulum part;integral to membrane;intracellular membrane-bounded organelle;intracellular organelle;intracellular organelle part;intracellular part;intrinsic to membrane;macromolecular complex;membrane;membrane part;membrane-bounded organelle;oligosaccharyltransferase complex;organelle;organelle part;protein complex	N-Glycan biosynthesis;Protein processing in endoplasmic reticulum;Various types of N-glycan biosynthesis	14	14	1	37	441	49.027	0	322.83	2213800000	38	0.496595	130			sp|O54734|OST48_MOUSE Dolichyl-diphosphooligosaccharide--protein glycosyltransferase 48 kDa subunit OS=Mus musculus OX=10090 GN=Ddost PE=1 SV=2
306	O54749	Cytochrome P450 2J5	Cyp2j5	0.539659	2.86975		29.3056	29.2073	29.3063	29.2752	28.8227	28.7513	28.7564	28.6212	28.713	28.8911	Endoplasmic reticulum membrane;Microsome membrane	Peripheral membrane protein	angiotensin mediated vasoconstriction involved in regulation of systemic arterial blood pressure;arachidonic acid metabolic process;biological regulation;carboxylic acid metabolic process;catabolic process;cellular catabolic process;cellular ketone metabolic process;cellular lipid metabolic process;cellular metabolic process;cellular process;circulatory system process;drug catabolic process;drug …	arachidonic acid epoxygenase activity;arachidonic acid monooxygenase activity;aromatase activity;binding;catalytic activity;cation binding;heme binding;ion binding;iron ion binding;metal ion binding;monooxygenase activity;oxidoreductase activity;oxidoreductase activity, acting on paired donors, with incorporation or reduction of molecular oxygen;oxidoreductase activity, acting on paired donors, w…	cell part;cytoplasm;cytoplasmic part;endoplasmic reticulum membrane;endoplasmic reticulum part;intracellular membrane-bounded organelle;intracellular organelle;intracellular organelle part;intracellular part;membrane;membrane part;membrane-bounded organelle;organelle;organelle membrane;organelle part	Arachidonic acid metabolism;Linoleic acid metabolism	19	17	1	43.3	501	57.783	0	217.53	1594400000	39	0.0686771	193		100;358;371;399;442	sp|O54749|CP2J5_MOUSE Cytochrome P450 2J5 OS=Mus musculus OX=10090 GN=Cyp2j5 PE=1 SV=1
308	O54754	Aldehyde oxidase 1	Aox1	-0.174143	0.835815		29.5993	29.3217	29.3948	29.3394	29.517	29.556	29.6817	29.6396	29.4611	29.4459	Cytoplasm			2 iron, 2 sulfur cluster binding;aldehyde oxidase activity;binding;catalytic activity;cation binding;coenzyme binding;cofactor binding;electron carrier activity;flavin adenine dinucleotide binding;ion binding;iron ion binding;iron-sulfur cluster binding;metal cluster binding;metal ion binding;molybdopterin cofactor binding;NAD binding;nucleotide binding;oxidoreductase activity;oxidoreductase acti…	cell part;cytoplasm;extracellular membrane-bounded organelle;extracellular organelle;extracellular region part;extracellular vesicular exosome;intracellular part;membrane-bounded organelle;membrane-bounded vesicle;organelle;vesicle	Drug metabolism - cytochrome P450;Nicotinate and nicotinamide metabolism;Tryptophan metabolism;Tyrosine metabolism;Valine, leucine and isoleucine degradation;Vitamin B6 metabolism	32	31	1	30.8	1333	146.68	0	323.31	777910000	52	0.450258	148;150;160;376;599;720;930;938;1098		1;444;602;837	sp|O54754|AOXA_MOUSE Aldehyde oxidase 1 OS=Mus musculus OX=10090 GN=Aox1 PE=1 SV=2
309	O54774	AP-3 complex subunit delta-1	Ap3d1	0.0632521	0.395961		28.0264	28.094	28.0342	28.0467	28.1148	28.076	27.942	27.9079	28.1436	28.0518	Cytoplasm;Golgi apparatus membrane	Peripheral membrane protein	anterograde axon cargo transport;anterograde synaptic vesicle transport;antigen processing and presentation;antigen processing and presentation of exogenous antigen;antigen processing and presentation of lipid antigen via MHC class Ib;antigen processing and presentation via MHC class Ib;antigen processing and presentation, exogenous lipid antigen via MHC class Ib;axon cargo transport;biological r…		axon;axon part;cell part;cell projection;cell projection part;cytoplasmic part;endosomal part;endosome membrane;Golgi apparatus part;Golgi membrane;intracellular organelle part;intracellular part;lysosomal membrane;macromolecular complex;membrane;membrane coat;membrane part;neuron projection;nuclear part;nucleoplasm;organelle membrane;organelle part;protein complex;synapse part;terminal button;tr…	Lysosome	19	19	1	22.2	1199	135.08	0	176.33	153830000	20	0.748901	39;137;208;1149;1179		1115;1152;1192	sp|O54774|AP3D1_MOUSE AP-3 complex subunit delta-1 OS=Mus musculus OX=10090 GN=Ap3d1 PE=1 SV=1
310	O54782	Epididymis-specific alpha-mannosidase	Man2b2	-0.130466	0.344075		25.1296	25.2252	25.081	25.259	25.0173	25.0043	25.541	25.269	24.9224	24.9835	Secreted		alcohol metabolic process;carbohydrate metabolic process;cellular carbohydrate metabolic process;cellular metabolic process;cellular process;hexose metabolic process;mannose metabolic process;metabolic process;monosaccharide metabolic process;primary metabolic process;small molecule metabolic process	alpha-mannosidase activity;binding;carbohydrate binding;catalytic activity;cation binding;hydrolase activity;hydrolase activity, acting on glycosyl bonds;hydrolase activity, hydrolyzing O-glycosyl compounds;ion binding;mannosidase activity;metal ion binding;transition metal ion binding;zinc ion binding	extracellular membrane-bounded organelle;extracellular organelle;extracellular region part;extracellular vesicular exosome;membrane-bounded organelle;membrane-bounded vesicle;organelle;vesicle	Other glycan degradation	2	2	1	3.2	1018	115.61	0	9.7658	41178000	5	0.572093			748	sp|O54782|MA2B2_MOUSE Epididymis-specific alpha-mannosidase OS=Mus musculus OX=10090 GN=Man2b2 PE=1 SV=2
311	O54786-2;O54786	DNA fragmentation factor subunit alpha	Dffa	0.149449	0.372413		24.8069	24.974	25.1429	25.0237	25.0744	25.0783	24.8004	24.6007	24.8626	24.8274	Cytoplasm		apoptosis;biological regulation;cell death;cellular process;death;leukocyte apoptosis;lymphocyte apoptosis;positive regulation of apoptosis;positive regulation of biological process;positive regulation of cell death;positive regulation of cellular process;positive regulation of programmed cell death;programmed cell death;regulation of apoptosis;regulation of biological process;regulation of cell …		cell part;chromatin;chromosomal part;cytoplasm;cytoplasmic part;cytosol;intracellular membrane-bounded organelle;intracellular organelle;intracellular organelle part;intracellular part;membrane-bounded organelle;nuclear chromatin;nuclear chromosome part;nuclear part;nucleoplasm;nucleus;organelle;organelle part	Apoptosis	2	2	2	7.9	265;331	29.182	0.00022104	4.1634	8380000	2	0.532803				sp|O54786-2|DFFA_MOUSE Isoform ICAD-S of DNA fragmentation factor subunit alpha OS=Mus musculus OX=10090 GN=Dffa;sp|O54786|DFFA_MOUSE DNA fragmentation factor subunit alpha OS=Mus musculus OX=10090 GN=Dffa PE=1 SV=2
312	O54804-2;O54804	Choline kinase alpha	Chka	-0.0360572	0.0836764		25.702	25.5356	25.6016	25.5003	25.9382	25.7394	25.5152	25.494	25.9075	25.8091	Cytoplasm		alcohol metabolic process;amine biosynthetic process;amine metabolic process;biosynthetic process;CDP-choline pathway;cellular amine metabolic process;cellular biogenic amine biosynthetic process;cellular biogenic amine metabolic process;cellular biosynthetic process;cellular lipid metabolic process;cellular metabolic process;cellular nitrogen compound biosynthetic process;cellular nitrogen compo…	adenyl nucleotide binding;adenyl ribonucleotide binding;alcohol binding;amine binding;ATP binding;binding;carboxylic ester hydrolase activity;catalytic activity;cation binding;choline binding;choline kinase activity;cholinesterase activity;drug binding;ethanolamine kinase activity;hydrolase activity;hydrolase activity, acting on ester bonds;identical protein binding;ion binding;kinase activity;nu…	cell part;cytoplasm;intracellular part	Glycerophospholipid metabolism	5	5	2	20.5	435;453	49.904	0	65.838	31021000	3	0.879309	6;22;281;285			sp|O54804-2|CHKA_MOUSE Isoform 2 of Choline kinase alpha OS=Mus musculus OX=10090 GN=Chka;sp|O54804|CHKA_MOUSE Choline kinase alpha OS=Mus musculus OX=10090 GN=Chka PE=1 SV=3
313	O54824;O54824-2	Pro-interleukin-16;Interleukin-16	Il16	0.429099	2.35259		25.5889	25.693	25.7589	25.7842	25.3055	25.2742	25.1406	25.3074	25.171	25.3139	Cytoplasm;Nucleus;Secreted		biological regulation;biosynthetic process;cell chemotaxis;cell migration;cell motility;cellular biosynthetic process;cellular component movement;cellular macromolecule biosynthetic process;cellular macromolecule metabolic process;cellular metabolic process;cellular nitrogen compound metabolic process;cellular process;cellular response to chemical stimulus;cellular response to stimulus;chemotaxis…	binding;cytokine activity;protein binding;receptor binding	cell part;cytoplasm;extracellular region part;extracellular space;intracellular;intracellular membrane-bounded organelle;intracellular organelle;intracellular part;membrane;membrane-bounded organelle;nucleus;organelle;plasma membrane		3	3	2	2.3	1322;624	141.43	0.00024207	6.5534	10128000	2	0.127383				sp|O54824|IL16_MOUSE Pro-interleukin-16 OS=Mus musculus OX=10090 GN=Il16 PE=1 SV=3;sp|O54824-2|IL16_MOUSE Isoform 2 of Pro-interleukin-16 OS=Mus musculus OX=10090 GN=Il16
314	O54825	Bystin	Bysl	0.0127741	0.055		23.4121	23.6611	23.5332	23.8695	23.452	23.3286	23.5588	23.5573	23.6035	23.4291	Cytoplasm;Nucleolus;Nucleus		anatomical structure formation involved in morphogenesis;biological adhesion;blastocyst formation;cell adhesion;cell differentiation;cell proliferation;cellular developmental process;cellular macromolecule metabolic process;cellular metabolic process;cellular nitrogen compound metabolic process;cellular process;chordate embryonic development;developmental process;embryo development;embryo develop…		apical part of cell;cell part;cytoplasm;intracellular membrane-bounded organelle;intracellular non-membrane-bounded organelle;intracellular organelle;intracellular organelle part;intracellular part;membrane;membrane-bounded organelle;non-membrane-bounded organelle;nuclear part;nucleolus;nucleus;organelle;organelle part		1	1	1	3.4	436	49.783	0.0051404	2.3073	2599900	1	0.952551				sp|O54825|BYST_MOUSE Bystin OS=Mus musculus OX=10090 GN=Bysl PE=1 SV=3
315	O54833	Casein kinase II subunit alpha	Csnk2a2	-0.192347	0.80358		24.76	25.035	24.948	24.9334	25.1164	24.8081	25.2319	24.9718	24.8708	25.0103			apoptosis;biological regulation;biosynthetic process;cell cycle checkpoint;cell death;cell surface receptor linked signaling pathway;cellular biosynthetic process;cellular macromolecule biosynthetic process;cellular macromolecule metabolic process;cellular metabolic process;cellular nitrogen compound metabolic process;cellular process;cellular protein metabolic process;cellular response to stimul…	adenyl nucleotide binding;adenyl ribonucleotide binding;ATP binding;binding;catalytic activity;kinase activity;nucleotide binding;phosphotransferase activity, alcohol group as acceptor;protein binding;protein kinase activity;protein N-terminus binding;protein serine/threonine kinase activity;purine nucleotide binding;purine ribonucleoside triphosphate binding;purine ribonucleotide binding;ribonuc…	cell part;intracellular membrane-bounded organelle;intracellular organelle;intracellular organelle part;intracellular part;macromolecular complex;membrane-bounded organelle;nuclear part;nucleus;organelle;organelle part;PcG protein complex;protein complex;protein kinase CK2 complex	Adherens junction;Circadian rhythm - plant;Measles;Ribosome biogenesis in eukaryotes;Tight junction;Wnt signaling pathway	6	6	1	25.1	350	41.215	0	21.419	26759000	6	0.423217	148;336			sp|O54833|CSK22_MOUSE Casein kinase II subunit alpha OS=Mus musculus OX=10090 GN=Csnk2a2 PE=1 SV=1
316	O54865	Guanylate cyclase soluble subunit beta-1	Gucy1b3	-0.397158	0.87593		24.6933	24.6123	24.4826	24.326	24.5898	24.623	25.2123	25.1776	24.9206	24.5361	Cytoplasm		biological regulation;cellular process;cellular response to stimulus;nitric oxide mediated signal transduction;regulation of biological process;regulation of cellular process;response to stimulus;signal transduction	binding;catalytic activity;cation binding;cyclase activity;GTP binding;guanyl nucleotide binding;guanyl ribonucleotide binding;guanylate cyclase activity;heme binding;ion binding;iron ion binding;lyase activity;metal ion binding;nucleotide binding;phosphorus-oxygen lyase activity;purine nucleotide binding;purine ribonucleoside triphosphate binding;purine ribonucleotide binding;ribonucleotide bind…	cell part;cytoplasm;cytoplasmic part;cytosolic part;guanylate cyclase complex, soluble;intracellular membrane-bounded organelle;intracellular organelle;intracellular part;macromolecular complex;membrane-bounded organelle;organelle;protein complex	Gap junction;Long-term depression;Purine metabolism;Salivary secretion;Vascular smooth muscle contraction	3	3	1	5.3	620	70.597	0.00024564	7.0319	28298000	3	0.224				sp|O54865|GCYB1_MOUSE Guanylate cyclase soluble subunit beta-1 OS=Mus musculus OX=10090 GN=Gucy1b1 PE=1 SV=1
317	O54879	High mobility group protein B3	Hmgb3	0.0706603	0.20516		25.0287	25.2362	25.3494	25.2673	25.3079	25.3982	24.984	25.1104	25.3863	25.2286	Chromosome;Cytoplasm;Nucleus		biological regulation;cellular component organization;cellular component organization at cellular level;cellular component organization or biogenesis;cellular component organization or biogenesis at cellular level;cellular process;chromatin modification;chromatin organization;chromatin remodeling;chromosome organization;negative regulation of B cell activation;negative regulation of B cell differ…	binding;chromatin binding;DNA binding;nucleic acid binding	cell part;chromosome;intracellular membrane-bounded organelle;intracellular non-membrane-bounded organelle;intracellular organelle;intracellular part;membrane-bounded organelle;non-membrane-bounded organelle;nucleus;organelle		3	2	1	17	200	23.01	0.0002263	4.6961	28390000	2	0.748556				sp|O54879|HMGB3_MOUSE High mobility group protein B3 OS=Mus musculus OX=10090 GN=Hmgb3 PE=1 SV=3
321	O54916-3;O54916-4;O54916	RalBP1-associated Eps domain-containing protein 1	Reps1	-0.101095	0.662307		25.4633	25.4499	25.6424	25.6343	25.6416	25.4293	25.5593	25.658	25.4872	25.6289	Clathrin-coated pit;Membrane		cellular component organization;cellular component organization or biogenesis;cellular membrane organization;cellular process;endocytosis;establishment of localization;membrane invagination;membrane organization;receptor-mediated endocytosis;transport;vesicle-mediated transport	binding;calcium ion binding;cation binding;ion binding;metal ion binding;protein binding;protein domain specific binding;SH3 domain binding	cell part;coated pit;membrane;membrane part;plasma membrane		4	4	3	8.1	716;743;795	77.613	0	18.866	23388000	6	0.607537				sp|O54916-3|REPS1_MOUSE Isoform 3 of RalBP1-associated Eps domain-containing protein 1 OS=Mus musculus OX=10090 GN=Reps1;sp|O54916-4|REPS1_MOUSE Isoform 4 of RalBP1-associated Eps domain-containing protein 1 OS=Mus musculus OX=10090 GN=Reps1;sp|O54916|REPS
322	O54931-3;O54931-5;O54931-4;O54931-2;O54931	A-kinase anchor protein 2	Akap2	-0.49063	2.76276		26.36	26.584	26.4542	26.3632	26.9395	26.7395	26.9758	26.9548	26.8963	26.7521							7	7	5	11.2	795;756;769;880;893	87.269	0	82.097	55498000	7	0.09	416			sp|O54931-3|AKAP2_MOUSE Isoform 3 of A-kinase anchor protein 2 OS=Mus musculus OX=10090 GN=Akap2;sp|O54931-5|AKAP2_MOUSE Isoform 5 of A-kinase anchor protein 2 OS=Mus musculus OX=10090 GN=Akap2;sp|O54931-4|AKAP2_MOUSE Isoform 4 of A-kinase anchor protein 2
323	O54941	SWI/SNF-related matrix-associated actin-dependent regulator of chromatin subfamily E member 1	Smarce1	-0.0783017	0.432609		26.0979	26.0265	26.1444	26.0607	26.0291	25.8897	26.2313	26.2432	25.9684	25.9061	Nucleus		anatomical structure development;ATP-dependent chromatin remodeling;biological regulation;cellular component disassembly;cellular component disassembly at cellular level;cellular component organization;cellular component organization at cellular level;cellular component organization or biogenesis;cellular component organization or biogenesis at cellular level;cellular macromolecular complex disas…	acetyltransferase activity;binding;catalytic activity;chromatin binding;core promoter proximal region DNA binding;core promoter proximal region sequence-specific DNA binding;DNA binding;enhancer binding;enhancer sequence-specific DNA binding;ligand-dependent nuclear receptor binding;N-acetyltransferase activity;N-acyltransferase activity;nucleic acid binding;protein binding;protein N-terminus bin…	cell part;chromatin;chromatin remodeling complex;chromosomal part;intracellular membrane-bounded organelle;intracellular organelle;intracellular organelle part;intracellular part;macromolecular complex;membrane-bounded organelle;nBAF complex;npBAF complex;nuclear chromatin;nuclear chromosome part;nuclear part;nucleoplasm;nucleoplasm part;nucleus;organelle;organelle part;protein complex;SWI/SNF co…		2	2	1	4.9	411	46.638	0.00084926	3.4106	20936000	3	0.695811				sp|O54941|SMCE1_MOUSE SWI/SNF-related matrix-associated actin-dependent regulator of chromatin subfamily E member 1 OS=Mus musculus OX=10090 GN=Smarce1 PE=1 SV=1
324	O54946-2;O54946;O35723;Q9QYI8	DnaJ homolog subfamily B member 6	Dnajb6	-0.0916831	0.234042		26.5124	26.4595	26.4871	26.5437	26.2741	26.2047	26.7629	26.6971	26.2734	26.3271	Cytoplasm;Myofibril;Nucleus;Perinuclear region;Sarcomere;Z line		actin cytoskeleton organization;actin filament-based process;anatomical structure development;biological adhesion;biological regulation;cell adhesion;cell differentiation;cell differentiation involved in embryonic placenta development;cell-cell adhesion;cellular component organization;cellular component organization at cellular level;cellular component organization or biogenesis;cellular componen…	ATPase activator activity;ATPase regulator activity;binding;chaperone binding;DNA binding;enzyme activator activity;enzyme regulator activity;heat shock protein binding;nucleic acid binding;nucleoside-triphosphatase regulator activity;protein binding;protein binding involved in protein folding;unfolded protein binding	cell part;contractile fiber part;cytoplasm;cytoplasmic part;cytosol;intracellular membrane-bounded organelle;intracellular organelle;intracellular organelle part;intracellular part;membrane;membrane-bounded organelle;nuclear part;nucleoplasm;nucleus;organelle;organelle part;perinuclear region of cytoplasm;Z disc		7	6	4	34.3	242;365;242;312	26.977	0	19.825	81576000	8	0.686092				sp|O54946-2|DNJB6_MOUSE Isoform B of DnaJ homolog subfamily B member 6 OS=Mus musculus OX=10090 GN=Dnajb6;sp|O54946|DNJB6_MOUSE DnaJ homolog subfamily B member 6 OS=Mus musculus OX=10090 GN=Dnajb6 PE=1 SV=4
325	O54950;Q91WG5-2;Q91WG5	5-AMP-activated protein kinase subunit gamma-1	Prkag1	0.00101852	0.00199509		26.4367	26.523	26.0876	26.2916	26.5421	26.6044	26.2069	26.2952	26.4673	26.372			biological regulation;biosynthetic process;carboxylic acid biosynthetic process;carboxylic acid metabolic process;cellular biosynthetic process;cellular component assembly;cellular component organization;cellular component organization or biogenesis;cellular ketone metabolic process;cellular lipid metabolic process;cellular macromolecule metabolic process;cellular metabolic process;cellular proce…	adenyl nucleotide binding;adenyl ribonucleotide binding;ADP binding;AMP binding;AMP-activated protein kinase activity;ATP binding;binding;catalytic activity;enzyme binding;kinase activity;kinase binding;nucleotide binding;phosphotransferase activity, alcohol group as acceptor;protein binding;protein kinase activity;protein kinase binding;protein serine/threonine kinase activity;purine nucleotide …	AMP-activated protein kinase complex;cell part;cytoplasmic part;cytosol;extracellular membrane-bounded organelle;extracellular organelle;extracellular region part;extracellular vesicular exosome;intracellular membrane-bounded organelle;intracellular organelle;intracellular organelle part;intracellular part;macromolecular complex;membrane;membrane-bounded organelle;membrane-bounded vesicle;nuclear…	Adipocytokine signaling pathway;Hypertrophic cardiomyopathy (HCM);Insulin signaling pathway	7	7	3	24.5	330;326;566	37.52	0	25.01	124980000	5	0.996808	37;278			sp|O54950|AAKG1_MOUSE 5-AMP-activated protein kinase subunit gamma-1 OS=Mus musculus OX=10090 GN=Prkag1 PE=1 SV=2
326	O54962	Barrier-to-autointegration factor;Barrier-to-autointegration factor, N-terminally processed	Banf1	0.294587	0.386417		25.0418	25.35	25.6744	25.4301	25.5421	25.5193	24.6319	25.0085	25.8257	25.5794	Chromosome;Cytoplasm;Nucleus;Nucleus envelope		cellular macromolecule metabolic process;cellular metabolic process;cellular nitrogen compound metabolic process;cellular process;DNA integration;DNA metabolic process;macromolecule metabolic process;metabolic process;nitrogen compound metabolic process;nucleic acid metabolic process;nucleobase-containing compound metabolic process;primary metabolic process	binding;DNA binding;nucleic acid binding	cell part;chromosome;cytoplasm;extracellular membrane-bounded organelle;extracellular organelle;extracellular region part;extracellular vesicular exosome;intracellular membrane-bounded organelle;intracellular non-membrane-bounded organelle;intracellular organelle;intracellular organelle part;intracellular part;membrane-bounded organelle;membrane-bounded vesicle;non-membrane-bounded organelle;nucl…		3	3	1	43.8	89	10.102	0	14.893	37379000	6	0.382665	67		15	sp|O54962|BAF_MOUSE Barrier-to-autointegration factor OS=Mus musculus OX=10090 GN=Banf1 PE=1 SV=1
327	O54983	Ketimine reductase mu-crystallin	Crym	-0.286909	0.65135		25.0029	24.7409	25.2353	25.0167	25.0697	25.0226	25.2279	25.5422	25.1408	24.9602	Cytoplasm		alcohol metabolic process;amine metabolic process;amine transport;amino acid transport;benzene-containing compound metabolic process;biological regulation;carboxylic acid metabolic process;carboxylic acid transport;cellular amine metabolic process;cellular amino acid metabolic process;cellular aromatic compound metabolic process;cellular ketone metabolic process;cellular metabolic process;cellula…	binding;catalytic activity;coenzyme binding;cofactor binding;hormone binding;identical protein binding;NADP binding;nucleotide binding;oxidoreductase activity;oxidoreductase activity, acting on the CH-NH group of donors;oxidoreductase activity, acting on the CH-NH group of donors, NAD or NADP as acceptor;protein binding;protein binding transcription factor activity;protein dimerization activity;p…	cell part;cytoplasm;cytoplasmic part;extracellular membrane-bounded organelle;extracellular organelle;extracellular region part;extracellular vesicular exosome;intracellular membrane-bounded organelle;intracellular organelle;intracellular part;membrane-bounded organelle;membrane-bounded vesicle;mitochondrion;nucleus;organelle;vesicle		2	2	1	10.5	313	33.523	0.00024331	6.6759	10245000	2	0.334586				sp|O54983|CRYM_MOUSE Ketimine reductase mu-crystallin OS=Mus musculus OX=10090 GN=Crym PE=1 SV=1
328	O54984	ATPase Asna1	Asna1	-0.229037	1.79276		26.8761	26.6966	26.8192	26.6952	26.9893	26.9752	27.0645	27.0251	26.8962	26.8263	Cytoplasm;Endoplasmic reticulum;Nucleolus;Nucleus		cellular localization;cellular macromolecule localization;cellular process;cellular protein localization;establishment of localization;localization;localization within membrane;macromolecule localization;protein insertion into ER membrane;protein insertion into membrane;protein localization;protein localization to organelle;transport	adenyl nucleotide binding;adenyl ribonucleotide binding;ATP binding;ATPase activity;binding;catalytic activity;cation binding;hydrolase activity;hydrolase activity, acting on acid anhydrides;hydrolase activity, acting on acid anhydrides, in phosphorus-containing anhydrides;ion binding;metal ion binding;nucleoside-triphosphatase activity;nucleotide binding;purine nucleotide binding;purine ribonucl…	cell part;cytoplasmic part;endoplasmic reticulum;extracellular membrane-bounded organelle;extracellular organelle;extracellular region part;extracellular vesicular exosome;intracellular membrane-bounded organelle;intracellular non-membrane-bounded organelle;intracellular organelle;intracellular organelle part;intracellular part;membrane-bounded organelle;membrane-bounded vesicle;non-membrane-boun…		8	8	1	30.5	348	38.822	0	40.508	165500000	10	0.334288	53;55			sp|O54984|ASNA_MOUSE ATPase Asna1 OS=Mus musculus OX=10090 GN=Asna1 PE=1 SV=2
329	O54988-2;O54988	STE20-like serine/threonine-protein kinase	Slk	0.0743828	0.581012		28.4036	28.4348	28.485	28.484	28.4704	28.4702	28.3098	28.32	28.5455	28.4894	Cytoplasm		activation of protein kinase activity;apoptosis;biological regulation;cell death;cellular macromolecule metabolic process;cellular metabolic process;cellular process;cellular protein metabolic process;cellular response to stimulus;cellular response to stress;death;intracellular protein kinase cascade;intracellular signal transduction;macromolecule metabolic process;macromolecule modification;meta…	adenyl nucleotide binding;adenyl ribonucleotide binding;ATP binding;binding;catalytic activity;identical protein binding;kinase activity;nucleotide binding;phosphotransferase activity, alcohol group as acceptor;protein binding;protein dimerization activity;protein homodimerization activity;protein kinase activity;protein serine/threonine kinase activity;purine nucleotide binding;purine ribonucleo…	cell part;cytoplasm;extracellular membrane-bounded organelle;extracellular organelle;extracellular region part;extracellular vesicular exosome;intracellular part;membrane-bounded organelle;membrane-bounded vesicle;organelle;vesicle	Oocyte meiosis	16	16	2	20	1202;1233	137.71	0	175.48	163800000	25	0.699227	1105;1179		1173	sp|O54988-2|SLK_MOUSE Isoform 2 of STE20-like serine/threonine-protein kinase OS=Mus musculus OX=10090 GN=Slk;sp|O54988|SLK_MOUSE STE20-like serine/threonine-protein kinase OS=Mus musculus OX=10090 GN=Slk PE=1 SV=2
330	O55003	BCL2/adenovirus E1B 19 kDa protein-interacting protein 3	Bnip3	0.593539	1.38526		26.9988	26.8329	26.7764	26.827	26.6527	26.6233	26.0836	26.0912	26.408	26.6559	Mitochondrion;Mitochondrion outer membrane	Single-pass membrane protein	apoptosis;apoptotic mitochondrial changes;autophagic cell death;biological regulation;brown fat cell differentiation;catabolic process;cell death;cell differentiation;cellular catabolic process;cellular chemical homeostasis;cellular component organization;cellular component organization at cellular level;cellular component organization or biogenesis;cellular component organization or biogenesis a…	binding;enzyme binding;GTPase binding;identical protein binding;protein binding;protein dimerization activity;protein heterodimerization activity;protein homodimerization activity	cell part;cell projection;cytoplasm;cytoplasmic part;dendrite;endoplasmic reticulum;envelope;integral to membrane;integral to mitochondrial membrane;integral to mitochondrial outer membrane;integral to organelle membrane;intracellular membrane-bounded organelle;intracellular organelle;intracellular organelle part;intracellular part;intrinsic to membrane;intrinsic to mitochondrial outer membrane;i…		3	3	1	16	187	20.978	0	23.263	87830000	3	0.097972				sp|O55003|BNIP3_MOUSE BCL2/adenovirus E1B 19 kDa protein-interacting protein 3 OS=Mus musculus OX=10090 GN=Bnip3 PE=1 SV=1
331	O55013	Trafficking protein particle complex subunit 3	Trappc3	0.0697905	0.341213		25.9073	26.0515	26.045	26.1847	26.04	26.1117	25.7996	25.9548	26.1005	25.9649	cis-Golgi network;Endoplasmic reticulum;Golgi apparatus		cellular process;ER to Golgi vesicle-mediated transport;establishment of localization;establishment of localization in cell;Golgi vesicle transport;intracellular transport;transport;vesicle-mediated transport		cell part;cytoplasmic part;cytosol;endoplasmic reticulum;Golgi apparatus part;Golgi membrane;intracellular membrane-bounded organelle;intracellular organelle;intracellular organelle part;intracellular part;macromolecular complex;membrane;membrane-bounded organelle;organelle;organelle membrane;organelle part;protein complex;TRAPP complex		3	3	1	15	180	20.302	0.00022599	4.6667	54730000	3	0.732622				sp|O55013|TPPC3_MOUSE Trafficking protein particle complex subunit 3 OS=Mus musculus OX=10090 GN=Trappc3 PE=1 SV=1
332	O55022	Membrane-associated progesterone receptor component 1	Pgrmc1	0.198154	0.453852		29.8957	29.9953	30.1355	30.1684	30.1514	30.1616	29.7082	29.5724	30.1017	30.0969	Endoplasmic reticulum membrane;Microsome membrane	Single-pass membrane protein	axon guidance;chemotaxis;locomotion;response to chemical stimulus;response to external stimulus;response to stimulus;taxis	binding;cation binding;heme binding;ion binding;iron ion binding;lipid binding;metal ion binding;steroid binding;tetrapyrrole binding;transition metal ion binding	cell part;cytoplasmic part;endomembrane system;endoplasmic reticulum;endoplasmic reticulum membrane;endoplasmic reticulum part;extracellular membrane-bounded organelle;extracellular organelle;extracellular region part;extracellular vesicular exosome;integral to membrane;intracellular membrane-bounded organelle;intracellular non-membrane-bounded organelle;intracellular organelle;intracellular orga…		15	14	1	68.2	195	21.694	0	323.31	6659000000	61	0.453878	129		91	sp|O55022|PGRC1_MOUSE Membrane-associated progesterone receptor component 1 OS=Mus musculus OX=10090 GN=Pgrmc1 PE=1 SV=4
333	O55023	Inositol monophosphatase 1	Impa1	0.0473194	0.532465		28.5689	28.5107	28.4518	28.4455	28.424	28.5332	28.4872	28.4783	28.3501	28.3872	Cytoplasm		alcohol biosynthetic process;alcohol metabolic process;biological regulation;biosynthetic process;carbohydrate biosynthetic process;carbohydrate metabolic process;catabolic process;cellular biosynthetic process;cellular carbohydrate biosynthetic process;cellular carbohydrate metabolic process;cellular lipid metabolic process;cellular metabolic process;cellular process;cellular response to stimulu…	alkali metal ion binding;binding;catalytic activity;cation binding;hydrolase activity;hydrolase activity, acting on ester bonds;identical protein binding;inositol monophosphate phosphatase activity;inositol or phosphatidylinositol phosphatase activity;inositol phosphate phosphatase activity;ion binding;lithium ion binding;magnesium ion binding;manganese ion binding;metal ion binding;phosphatase a…	cell part;cytoplasm;extracellular membrane-bounded organelle;extracellular organelle;extracellular region part;extracellular vesicular exosome;intracellular part;membrane-bounded organelle;membrane-bounded vesicle;organelle;vesicle		11	11	1	41.9	277	30.436	0	159.3	325570000	12	0.801952	64;141;183	8	179	sp|O55023|IMPA1_MOUSE Inositol monophosphatase 1 OS=Mus musculus OX=10090 GN=Impa1 PE=1 SV=1
336	O55029	Coatomer subunit beta	Copb2	0.0328662	0.340336		28.9922	28.9556	28.9984	29.0225	29.0213	29.0474	28.8944	28.9318	29.0514	28.9686	COPI-coated vesicle membrane;Cytoplasm;Cytoplasmic vesicle;Cytosol;Golgi apparatus membrane	Peripheral membrane protein	cellular process;establishment of localization;establishment of localization in cell;establishment of protein localization;Golgi vesicle transport;intracellular protein transport;intracellular transport;intra-Golgi vesicle-mediated transport;protein transport;transport;vesicle-mediated transport	structural molecule activity	cell part;COPI vesicle coat;cytoplasmic part;cytoplasmic vesicle part;cytosol;Golgi apparatus;Golgi apparatus part;intracellular membrane-bounded organelle;intracellular organelle;intracellular organelle part;intracellular part;macromolecular complex;membrane coat;membrane part;membrane-bounded organelle;organelle;organelle part;protein complex;vesicle coat		23	23	1	35.5	905	102.45	0	274.82	1880200000	31	0.867869	56;104;190;221;234;351		121;271;306;308;348;561	sp|O55029|COPB2_MOUSE Coatomer subunit beta OS=Mus musculus OX=10090 GN=Copb2 PE=1 SV=2
337	O55042-2;O55042	Alpha-synuclein	Snca	-0.00189082	0.00523537		25.9348	26.2285	25.9489	25.9705	26.0296	26.13	26.1646	25.9238	25.8236	25.9361	Cell junction;Cytoplasm;Membrane;Nucleus;Secreted;Synapse		activation of caspase activity;adult behavior;adult locomotory behavior;aging;alcohol biosynthetic process;alcohol metabolic process;amine biosynthetic process;amine metabolic process;ATP synthesis coupled electron transport;behavior;behavioral response to cocaine;benzene-containing compound metabolic process;biological regulation;biosynthetic process;carboxylic acid metabolic process;catecholami…	alpha-tubulin binding;arachidonic acid binding;binding;calcium ion binding;carboxylic acid binding;caspase inhibitor activity;caspase regulator activity;catalytic activity;cation binding;copper ion binding;cysteine-type endopeptidase inhibitor activity;cytoskeletal protein binding;dynein binding;endopeptidase inhibitor activity;endopeptidase regulator activity;enzyme inhibitor activity;enzyme reg…	actin cytoskeleton;axon;axon part;cell cortex;cell junction;cell part;cell projection;cell projection part;clathrin-coated vesicle;coated vesicle;cytoplasm;cytoplasmic membrane-bounded vesicle;cytoplasmic part;cytoplasmic vesicle;cytoplasmic vesicle membrane;cytoplasmic vesicle part;cytoskeleton;cytosol;endoplasmic reticulum;extracellular matrix part;extracellular region part;extracellular space;…	Alzheimer's disease;Parkinson's disease	2	2	2	27.3	121;140	12.345	0	24.662	59638000	2	0.992939				sp|O55042-2|SYUA_MOUSE Isoform 2 of Alpha-synuclein OS=Mus musculus OX=10090 GN=Snca;sp|O55042|SYUA_MOUSE Alpha-synuclein OS=Mus musculus OX=10090 GN=Snca PE=1 SV=2
338	O55060	Thiopurine S-methyltransferase	Tpmt	0.0448742	0.305829		28.9773	28.8181	28.836	28.8184	28.823	28.8618	28.8921	28.7816	28.8184	28.8559	Cytoplasm			catalytic activity;methyltransferase activity;S-adenosylmethionine-dependent methyltransferase activity;S-methyltransferase activity;thiopurine S-methyltransferase activity;transferase activity;transferase activity, transferring one-carbon groups	cell part;cytoplasm;extracellular membrane-bounded organelle;extracellular organelle;extracellular region part;extracellular vesicular exosome;intracellular part;membrane-bounded organelle;membrane-bounded vesicle;organelle;vesicle	Drug metabolism - other enzymes	12	12	1	63.3	240	27.585	0	138.38	1418900000	31	0.820546	65;127;128;207;211		209	sp|O55060|TPMT_MOUSE Thiopurine S-methyltransferase OS=Mus musculus OX=10090 GN=Tpmt PE=1 SV=1
339	O55071	Cytochrome P450 2B19	Cyp2b19	-1.5518	2.27228	+	23.6837	24.032	24.1498	24.0162	25.9925	26.0154	25.2038	25.3247	25.1936	25.1153	Endoplasmic reticulum membrane;Microsome membrane	Peripheral membrane protein	arachidonic acid metabolic process;carboxylic acid metabolic process;catabolic process;cellular catabolic process;cellular ketone metabolic process;cellular lipid metabolic process;cellular metabolic process;cellular process;drug catabolic process;drug metabolic process;epoxygenase P450 pathway;exogenous drug catabolic process;fatty acid metabolic process;icosanoid metabolic process;lipid metabol…	arachidonic acid epoxygenase activity;arachidonic acid monooxygenase activity;aromatase activity;binding;catalytic activity;cation binding;heme binding;ion binding;iron ion binding;metal ion binding;monooxygenase activity;oxidoreductase activity;oxidoreductase activity, acting on paired donors, with incorporation or reduction of molecular oxygen;oxidoreductase activity, acting on paired donors, w…	cell part;cytoplasm;cytoplasmic part;endoplasmic reticulum membrane;endoplasmic reticulum part;intracellular membrane-bounded organelle;intracellular organelle;intracellular organelle part;intracellular part;membrane;membrane part;membrane-bounded organelle;organelle;organelle membrane;organelle part	Arachidonic acid metabolism;Drug metabolism - cytochrome P450;Metabolism of xenobiotics by cytochrome P450;Retinol metabolism	6	1	1	12	492	55.996	0.00025562	8.4506	22316000	2	0.0134634	153		347	sp|O55071|CP2BJ_MOUSE Cytochrome P450 2B19 OS=Mus musculus OX=10090 GN=Cyp2b19 PE=2 SV=1
340	O55098	Serine/threonine-protein kinase 10	Stk10	-0.309526	0.359377		23.9324	24.0066	23.993	24.0305	24.8902	25.0007	23.6506	24.3199	25.1135	24.5178	Cell membrane	Peripheral membrane protein	activation of protein kinase activity;biological adhesion;biological regulation;cell adhesion;cell cycle;cell-cell adhesion;cellular macromolecule metabolic process;cellular metabolic process;cellular process;cellular protein metabolic process;cellular response to stimulus;cellular response to stress;homotypic cell-cell adhesion;intracellular protein kinase cascade;intracellular signal transducti…	adenyl nucleotide binding;adenyl ribonucleotide binding;ATP binding;binding;catalytic activity;identical protein binding;kinase activity;nucleotide binding;phosphotransferase activity, alcohol group as acceptor;protein binding;protein dimerization activity;protein homodimerization activity;protein kinase activity;protein serine/threonine kinase activity;purine nucleotide binding;purine ribonucleo…	cell part;cytoplasm;extracellular membrane-bounded organelle;extracellular organelle;extracellular region part;extracellular vesicular exosome;intracellular part;membrane;membrane-bounded organelle;membrane-bounded vesicle;organelle;plasma membrane;vesicle		2	2	1	2.3	966	111.9	0.00064558	3.64	6795700	2	0.381585				sp|O55098|STK10_MOUSE Serine/threonine-protein kinase 10 OS=Mus musculus OX=10090 GN=Stk10 PE=1 SV=2
341	O55106	Striatin	Strn	0.302877	1.26242		24.9891	25.0738	25.0152	25.0509	24.9426	24.845	24.6172	24.6096	25.1522	25.0575	Cell projection;Cytoplasm;Dendritic spine;Membrane	Peripheral membrane protein	biological regulation;cell surface receptor linked signaling pathway;cellular process;cellular response to stimulus;negative regulation of biological process;negative regulation of cell proliferation;negative regulation of cellular process;regulation of biological process;regulation of cell proliferation;regulation of cellular process;response to stimulus;signal transduction;Wnt receptor signalin…	armadillo repeat domain binding;binding;enzyme binding;estrogen receptor binding;hormone receptor binding;nuclear hormone receptor binding;phosphatase binding;protein binding;protein complex binding;protein domain specific binding;protein phosphatase 2A binding;protein phosphatase binding;receptor binding;steroid hormone receptor binding	cell junction;cell part;cell projection;cell projection part;cell-cell junction;cytoplasm;dendritic spine;intracellular part;macromolecular complex;membrane;neuron projection;neuron spine;occluding junction;protein complex;protein phosphatase type 2A complex;protein serine/threonine phosphatase complex;tight junction		5	5	1	9.7	780	85.965	0	21.085	35956000	4	0.265	587			sp|O55106|STRN_MOUSE Striatin OS=Mus musculus OX=10090 GN=Strn PE=1 SV=2
342	O55111	Desmoglein-2	Dsg2	0.0586224	0.436628		27.7415	27.6555	27.6957	27.6068	27.5603	27.4783	27.737	27.6196	27.5139	27.5599	Cell junction;Cell membrane;Desmosome	Single-pass type I membrane protein	anatomical structure development;biological adhesion;cardiac Purkinje fiber development;cell adhesion;cell-cell adhesion;cellular process;developmental process;homophilic cell adhesion;maternal process involved in female pregnancy;multicellular organismal process;multicellular organismal reproductive process;reproductive process;response to chemical stimulus;response to endogenous stimulus;respon…	binding;calcium ion binding;cation binding;cell adhesion molecule binding;ion binding;metal ion binding;protein binding	anchoring junction;apical plasma membrane;cell junction;cell part;cell surface;cell-cell contact zone;cell-cell junction;desmosome;extracellular membrane-bounded organelle;extracellular organelle;extracellular region part;extracellular vesicular exosome;integral to membrane;intercalated disc;intrinsic to membrane;lateral plasma membrane;membrane;membrane part;membrane-bounded organelle;membrane-b…	Arrhythmogenic right ventricular cardiomyopathy (ARVC)	19	19	1	28.7	1122	122.38	0	277.51	244120000	26	0.761894	844	585	795	sp|O55111|DSG2_MOUSE Desmoglein-2 OS=Mus musculus OX=10090 GN=Dsg2 PE=1 SV=3
343	O55125	Protein NipSnap homolog 1	Nipsnap1	0.15743	0.325733		29.7289	29.3162	29.0887	29.0712	29.1436	29.0634	29.1661	29.3517	28.8526	28.8842			multicellular organismal process;neurological system process;sensory perception;sensory perception of pain;system process	binding;neurotransmitter binding	cell part;cytoplasmic part;intracellular membrane-bounded organelle;intracellular organelle;intracellular organelle part;intracellular part;membrane;membrane-bounded organelle;mitochondrial inner membrane;mitochondrial membrane;mitochondrial part;mitochondrion;organelle;organelle inner membrane;organelle membrane;organelle part;synapse part;synaptic membrane		8	8	1	27.8	284	33.363	0	84.546	3192800000	19	0.530456	83;138		136;139	sp|O55125|NIPS1_MOUSE Protein NipSnap homolog 1 OS=Mus musculus OX=10090 GN=Nipsnap1 PE=1 SV=1
344	O55126	Protein NipSnap homolog 2	Gbas	0.178158	0.513984		26.9576	26.9792	26.8872	26.8472	27.0389	27.0272	26.5254	26.7252	26.8718	26.8366	Cytoplasm;Mitochondrion outer membrane		ATP biosynthetic process;ATP metabolic process;biological regulation;biosynthetic process;cellular biosynthetic process;cellular metabolic process;cellular nitrogen compound biosynthetic process;cellular nitrogen compound metabolic process;cellular process;generation of precursor metabolites and energy;heterocycle biosynthetic process;heterocycle metabolic process;metabolic process;negative regul…		cell part;cytoplasmic part;intracellular membrane-bounded organelle;intracellular organelle;intracellular part;membrane-bounded organelle;mitochondrion;organelle		3	3	1	6.8	281	32.932	0.00026392	9.4515	96270000	3	0.469559				sp|O55126|NIPS2_MOUSE Protein NipSnap homolog 2 OS=Mus musculus OX=10090 GN=Nipsnap2 PE=1 SV=1
345	O55128	Histone deacetylase complex subunit SAP18	Sap18	0.315614	1.64783		28.4058	28.4703	28.4704	28.474	28.3019	28.3274	28.0358	28.0619	28.3944	28.3761	Cytoplasm;Nucleus;Nucleus speckle		biological regulation;biosynthetic process;cellular biosynthetic process;cellular macromolecule biosynthetic process;cellular macromolecule metabolic process;cellular metabolic process;cellular nitrogen compound metabolic process;cellular process;chromatin silencing;chromatin silencing at rDNA;gene silencing;macromolecule biosynthetic process;macromolecule metabolic process;metabolic process;mRNA…		cell part;cytoplasm;intracellular organelle part;intracellular part;nuclear body;nuclear part;nuclear speck;nucleoplasm;nucleoplasm part;organelle part	mRNA surveillance pathway;RNA transport	8	8	1	43.8	153	17.595	0	11.01	268460000	7	0.236831	26		110;120	sp|O55128|SAP18_MOUSE Histone deacetylase complex subunit SAP18 OS=Mus musculus OX=10090 GN=Sap18 PE=1 SV=1
346	O55131;Q9DA97	Septin-7	Sept7	-0.028223	0.249744		28.6654	28.7527	28.6737	28.6947	28.7751	28.779	28.6577	28.7437	28.9738	28.7507	Cell projection;Centromere;Chromosome;Cilium;Cilium axoneme;Cleavage furrow;Cytoplasm;Cytoskeleton;Flagellum;Kinetochore;Midbody;Spindle		anatomical structure morphogenesis;biological regulation;cell cycle phase;cell cycle process;cell division;cell part morphogenesis;cell projection morphogenesis;cell projection organization;cellular component assembly;cellular component morphogenesis;cellular component organization;cellular component organization at cellular level;cellular component organization or biogenesis;cellular component o…	binding;GTP binding;guanyl nucleotide binding;guanyl ribonucleotide binding;identical protein binding;nucleotide binding;protein binding;purine nucleotide binding;purine ribonucleoside triphosphate binding;purine ribonucleotide binding;ribonucleotide binding	actin cytoskeleton;actin filament bundle;actomyosin;axon part;axon terminus;axoneme;cell cortex;cell cortex part;cell division site part;cell part;cell projection part;chromosomal part;cleavage furrow;condensed chromosome kinetochore;cytoplasm;cytoplasmic part;cytoskeletal part;cytoskeleton;extracellular membrane-bounded organelle;extracellular organelle;extracellular region part;extracellular ve…		19	18	2	39	436;430	50.549	0	264.65	940900000	26	0.887406	203		338	sp|O55131|SEPT7_MOUSE Septin-7 OS=Mus musculus OX=10090 GN=Sept7 PE=1 SV=1
347	O55135	Eukaryotic translation initiation factor 6	Eif6	-0.219127	2.75624		27.6354	27.6	27.5493	27.5781	27.83	27.8758	27.7827	27.8295	27.8883	27.8038	Cytoplasm;Nucleolus;Nucleus		cellular component assembly;cellular component assembly at cellular level;cellular component biogenesis;cellular component biogenesis at cellular level;cellular component organization;cellular component organization at cellular level;cellular component organization or biogenesis;cellular component organization or biogenesis at cellular level;cellular localization;cellular macromolecular complex a…	binding;nucleic acid binding;ribonucleoprotein binding;ribosomal large subunit binding;ribosome binding;RNA binding;translation factor activity, nucleic acid binding;translation initiation factor activity	cell part;cytoplasm;cytoskeletal part;extracellular membrane-bounded organelle;extracellular organelle;extracellular region part;extracellular vesicular exosome;intermediate filament;intracellular membrane-bounded organelle;intracellular non-membrane-bounded organelle;intracellular organelle;intracellular organelle part;intracellular part;lamin filament;macromolecular complex;membrane-bounded org…	Ribosome biogenesis in eukaryotes	9	9	1	52.2	245	26.511	0	125.18	431910000	14	0.33326	11;15;63;110			sp|O55135|IF6_MOUSE Eukaryotic translation initiation factor 6 OS=Mus musculus OX=10090 GN=Eif6 PE=1 SV=2
348	O55137;Q32Q92-2;Q32Q92;Q6Q2Z6	Acyl-coenzyme A thioesterase 1	Acot1	0.732706	1.03779		26.5202	26.7238	26.7183	26.7726	26.5628	26.6371	25.6898	25.5117	26.5448	26.6197	Cytoplasm;Cytosol		acyl-CoA metabolic process;carboxylic acid metabolic process;cellular ketone metabolic process;cellular lipid metabolic process;cellular metabolic process;cellular process;coenzyme metabolic process;cofactor metabolic process;fatty acid metabolic process;lipid metabolic process;long-chain fatty acid metabolic process;metabolic process;monocarboxylic acid metabolic process;organic acid metabolic p…	acyl-CoA hydrolase activity;acyl-CoA thioesterase activity;carboxylic ester hydrolase activity;catalytic activity;CoA hydrolase activity;hydrolase activity;hydrolase activity, acting on ester bonds;palmitoyl-CoA hydrolase activity;thiolester hydrolase activity	cell part;cytoplasm;cytoplasmic part;intracellular membrane-bounded organelle;intracellular organelle;intracellular part;membrane-bounded organelle;mitochondrion;organelle	Biosynthesis of unsaturated fatty acids	17	7	4	37.2	419;176;419;421	46.135	0	190.15	86360000	10	0.0872225	14;412		241	sp|O55137|ACOT1_MOUSE Acyl-coenzyme A thioesterase 1 OS=Mus musculus OX=10090 GN=Acot1 PE=1 SV=1
349	O55142	60S ribosomal protein L35a	Rpl35a	0.3333	0.9219		29.2864	29.2567	29.3547	29.3616	29.2948	29.2374	28.7573	28.8459	29.1802	29.2388			biosynthetic process;cellular biosynthetic process;cellular component biogenesis;cellular component biogenesis at cellular level;cellular component organization or biogenesis;cellular component organization or biogenesis at cellular level;cellular macromolecule biosynthetic process;cellular macromolecule metabolic process;cellular metabolic process;cellular nitrogen compound metabolic process;cel…	structural constituent of ribosome;structural molecule activity	cell part;cytoplasmic part;cytosolic large ribosomal subunit;extracellular membrane-bounded organelle;extracellular organelle;extracellular region part;extracellular vesicular exosome;intracellular membrane-bounded organelle;intracellular organelle;intracellular organelle part;intracellular part;large ribosomal subunit;macromolecular complex;membrane;membrane-bounded organelle;membrane-bounded ve…	Ribosome	9	9	1	50	110	12.554	0	23.959	2118500000	16	0.262844	47		83	sp|O55142|RL35A_MOUSE 60S ribosomal protein L35a OS=Mus musculus OX=10090 GN=Rpl35a PE=1 SV=2
350	O55143;O55143-2;Q8R429;Q64518-2;Q64518-3;Q64518	Sarcoplasmic/endoplasmic reticulum calcium ATPase 2	Atp2a2	0.159955	0.609154		29.5833	29.6106	29.6571	29.635	29.6707	29.679	29.2729	29.4275	29.5591	29.5955	Endoplasmic reticulum membrane;Sarcoplasmic reticulum membrane	Multi-pass membrane protein	biological regulation;calcium ion homeostasis;calcium ion transmembrane transport;calcium ion transport;calcium-mediated signaling;cation homeostasis;cation transport;cellular calcium ion homeostasis;cellular cation homeostasis;cellular chemical homeostasis;cellular component organization;cellular component organization at cellular level;cellular component organization or biogenesis;cellular comp…	active transmembrane transporter activity;adenyl nucleotide binding;adenyl ribonucleotide binding;ATP binding;ATPase activity;ATPase activity, coupled;ATPase activity, coupled to movement of substances;ATPase activity, coupled to transmembrane movement of ions;ATPase activity, coupled to transmembrane movement of ions, phosphorylative mechanism;ATPase activity, coupled to transmembrane movement o…	cell junction;cell part;cell-cell contact zone;cell-cell junction;cytoplasmic part;endoplasmic reticulum;endoplasmic reticulum membrane;endoplasmic reticulum part;intercalated disc;intracellular membrane-bounded organelle;intracellular organelle;intracellular organelle part;intracellular part;longitudinal sarcoplasmic reticulum;membrane;membrane part;membrane-bounded organelle;organelle;organelle…	Alzheimer's disease;Calcium signaling pathway;Pancreatic secretion	32	32	6	37.6	1044;998;994;999;1025;1038	114.86	0	323.31	1645700000	52	0.487299	344;349;364;377;404;417;420;447;471;498;560;635;998		126;207;494;575;622;719;732	sp|O55143|AT2A2_MOUSE Sarcoplasmic/endoplasmic reticulum calcium ATPase 2 OS=Mus musculus OX=10090 GN=Atp2a2 PE=1 SV=2;sp|O55143-2|AT2A2_MOUSE Isoform 2 of Sarcoplasmic/endoplasmic reticulum calcium ATPase 2 OS=Mus musculus OX=10090 GN=Atp2a2
351	O55201-2;O55201	Transcription elongation factor SPT5	Supt5h	0.174895	1.35933		26.1512	26.2872	26.1996	26.2391	25.9501	26.1347	26.0998	26.0634	26.1513	25.9928	Nucleus		biological regulation;biosynthetic process;cellular biosynthetic process;cellular macromolecule metabolic process;cellular metabolic process;cellular nitrogen compound metabolic process;cellular process;macromolecule metabolic process;metabolic process;negative regulation of biological process;negative regulation of biosynthetic process;negative regulation of cellular biosynthetic process;negativ…	binding;chromatin binding;enzyme binding;protein binding;protein dimerization activity;protein heterodimerization activity	cell part;DSIF complex;intracellular membrane-bounded organelle;intracellular organelle;intracellular organelle part;intracellular part;macromolecular complex;membrane-bounded organelle;nuclear part;nucleoplasm;nucleoplasm part;nucleus;organelle;organelle part;protein complex;transcription elongation factor complex		7	7	2	12.2	888;1082	98.309	0	32.359	32865000	7	0.425151	233;430			sp|O55201-2|SPT5H_MOUSE Isoform 2 of Transcription elongation factor SPT5 OS=Mus musculus OX=10090 GN=Supt5h;sp|O55201|SPT5H_MOUSE Transcription elongation factor SPT5 OS=Mus musculus OX=10090 GN=Supt5h PE=1 SV=1
352	O55222	Integrin-linked protein kinase	Ilk	0.0660795	0.291214		26.4542	26.4487	26.3993	26.4752	26.5482	26.4921	26.2792	26.2766	26.5684	26.4163	Cell junction;Cell membrane;Cell projection;Cytoplasm;Focal adhesion;Lamellipodium;Myofibril;Sarcomere	Peripheral membrane protein	aging;ameboidal cell migration;anatomical structure development;anatomical structure formation involved in morphogenesis;anatomical structure morphogenesis;axon ensheathment;biological adhesion;biological regulation;branching involved in ureteric bud morphogenesis;branching morphogenesis of a tube;cell adhesion;cell aging;cell cycle arrest;cell cycle process;cell development;cell migration;cell m…	adenyl nucleotide binding;adenyl ribonucleotide binding;ATP binding;binding;catalytic activity;enzyme binding;kinase activity;kinase binding;molecular transducer activity;nucleotide binding;phosphotransferase activity, alcohol group as acceptor;protein binding;protein kinase activity;protein kinase binding;protein serine/threonine kinase activity;purine nucleotide binding;purine ribonucleoside tr…	actin filament bundle;actomyosin;adherens junction;anchoring junction;axon part;cell body;cell junction;cell part;cell projection;cell projection part;cell-cell junction;cell-substrate adherens junction;cell-substrate junction;contractile fiber part;costamere;cytoplasm;cytoplasmic part;cytoskeletal part;dendritic shaft;focal adhesion;intracellular organelle part;intracellular part;lamellipodium;m…	Bacterial invasion of epithelial cells;Endometrial cancer;Focal adhesion;PPAR signaling pathway	7	7	1	15.5	452	51.373	0	15.889	153450000	7	0.748814	239;346		305;398	sp|O55222|ILK_MOUSE Integrin-linked protein kinase OS=Mus musculus OX=10090 GN=Ilk PE=1 SV=2
353	O55229	Choline/ethanolamine kinase	Chkb	-0.0160681	0.100601		27.3826	27.3816	27.4869	27.4828	27.3452	27.3907	27.4972	27.457	27.5201	27.3809			alcohol metabolic process;amine biosynthetic process;amine metabolic process;anatomical structure development;biosynthetic process;CDP-choline pathway;cellular amine metabolic process;cellular biogenic amine biosynthetic process;cellular biogenic amine metabolic process;cellular biosynthetic process;cellular lipid metabolic process;cellular metabolic process;cellular nitrogen compound biosyntheti…	adenyl nucleotide binding;adenyl ribonucleotide binding;ATP binding;binding;catalytic activity;choline kinase activity;ethanolamine kinase activity;kinase activity;nucleotide binding;phosphotransferase activity, alcohol group as acceptor;purine nucleotide binding;purine ribonucleoside triphosphate binding;purine ribonucleotide binding;ribonucleotide binding;transferase activity;transferase activi…		Glycerophospholipid metabolism	7	7	1	23.1	394	45.126	0	37.662	71945000	10	0.940531	28;72			sp|O55229|CHKB_MOUSE Choline/ethanolamine kinase OS=Mus musculus OX=10090 GN=Chkb PE=1 SV=3
354	O55234	Proteasome subunit beta type-5	Psmb5	-0.0118713	0.0554352		29.484	29.2891	29.2845	29.3402	29.3786	29.4163	29.4144	29.3002	29.3329	29.3158	Cytoplasm;Nucleus		catabolic process;cellular catabolic process;cellular macromolecule catabolic process;cellular macromolecule metabolic process;cellular metabolic process;cellular process;macromolecule catabolic process;macromolecule metabolic process;metabolic process;modification-dependent macromolecule catabolic process;modification-dependent protein catabolic process;primary metabolic process;proteasomal prot…	catalytic activity;endopeptidase activity;hydrolase activity;peptidase activity;peptidase activity, acting on L-amino acid peptides;threonine-type endopeptidase activity;threonine-type peptidase activity	cell part;centrosome;cytoplasm;cytoplasmic part;cytoskeletal part;cytosol;extracellular membrane-bounded organelle;extracellular organelle;extracellular region part;extracellular vesicular exosome;intracellular membrane-bounded organelle;intracellular non-membrane-bounded organelle;intracellular organelle;intracellular organelle part;intracellular part;macromolecular complex;membrane-bounded orga…	Proteasome	10	10	1	36	264	28.532	0	268.29	1806900000	25	0.955144			145	sp|O55234|PSB5_MOUSE Proteasome subunit beta type-5 OS=Mus musculus OX=10090 GN=Psmb5 PE=1 SV=3
356	O55239	Nicotinamide N-methyltransferase	Nnmt	-0.279924	2.85553		25.2419	25.2837	25.3445	25.3508	25.6053	25.6802	25.5658	25.5388	25.4901	25.4973	Cytoplasm		anatomical structure morphogenesis;cellular metabolic process;cellular process;developmental process;metabolic process;methylation;one-carbon metabolic process;organ morphogenesis;organ regeneration;regeneration;response to chemical stimulus;response to drug;response to endogenous stimulus;response to organic nitrogen;response to organic substance;response to stimulus;small molecule metabolic pro…	catalytic activity;methyltransferase activity;nicotinamide N-methyltransferase activity;N-methyltransferase activity;S-adenosylmethionine-dependent methyltransferase activity;transferase activity;transferase activity, transferring one-carbon groups	cell part;cytoplasmic part;cytosol;intracellular part	Nicotinate and nicotinamide metabolism	3	3	1	20.8	264	29.597	0	39.513	33713000	2	0.247374	141;159;165;170		1	sp|O55239|NNMT_MOUSE Nicotinamide N-methyltransferase OS=Mus musculus OX=10090 GN=Nnmt PE=1 SV=1
357	O55242-2;O55242	Sigma non-opioid intracellular receptor 1	Sigmar1	-0.32177	0.727254		27.2718	26.9775	26.8717	26.8452	27.1022	27.1139	27.6637	27.3203	26.9858	27.059	Cell junction;Cell membrane;Cell projection;Cytoplasmic vesicle;Endoplasmic reticulum membrane;Growth cone;Lipid droplet;Membrane;Nucleus envelope;Nucleus inner membrane;Nucleus outer membrane;Postsynaptic cell membrane;Postsynaptic density;Synapse	Single-pass membrane protein	anatomical structure development;biological regulation;developmental process;establishment of localization;lipid transport;nervous system development;organic substance transport;regulation of apoptosis;regulation of biological process;regulation of cell death;regulation of cellular process;regulation of neuron apoptosis;regulation of programmed cell death;system development;transport	binding;G-protein coupled receptor activity;molecular transducer activity;opioid receptor activity;peptide binding;peptide receptor activity;peptide receptor activity, G-protein coupled;receptor activity;signal transducer activity;signaling receptor activity;transmembrane signaling receptor activity	cell junction;cell part;cell projection part;cytoplasmic part;endoplasmic reticulum membrane;endoplasmic reticulum part;envelope;growth cone;integral to membrane;intracellular organelle part;intracellular part;intrinsic to membrane;lipid particle;membrane;membrane part;nuclear envelope;nuclear inner membrane;nuclear membrane;nuclear outer membrane;nuclear part;organelle envelope;organelle inner m…		3	3	2	17.2	192;223	21.633	0	31.883	483150000	6	0.295138				sp|O55242-2|SGMR1_MOUSE Isoform 2 of Sigma non-opioid intracellular receptor 1 OS=Mus musculus OX=10090 GN=Sigmar1;sp|O55242|SGMR1_MOUSE Sigma non-opioid intracellular receptor 1 OS=Mus musculus OX=10090 GN=Sigmar1 PE=1 SV=1
358	O70133-2;O70133;O70133-3	ATP-dependent RNA helicase A	Dhx9	0.0292873	0.170365		28.6323	28.5575	28.5754	28.6317	28.4408	28.4288	28.6437	28.5928	28.5078	28.5296	Centrosome;Cytoplasm;Cytoskeleton;Microtubule organizing center;Nucleolus;Nucleoplasm;Nucleus		biological regulation;cell differentiation;cellular developmental process;cellular macromolecule metabolic process;cellular metabolic process;cellular nitrogen compound metabolic process;cellular process;cellular response to heat;cellular response to stimulus;cellular response to stress;circadian rhythm;CRD-mediated mRNA stabilization;developmental process;macromolecule metabolic process;metaboli…	adenyl nucleotide binding;adenyl ribonucleotide binding;ATP binding;ATPase activity;ATPase activity, coupled;ATP-dependent helicase activity;ATP-dependent RNA helicase activity;binding;catalytic activity;DNA binding;helicase activity;hydrolase activity;hydrolase activity, acting on acid anhydrides;hydrolase activity, acting on acid anhydrides, in phosphorus-containing anhydrides;nucleic acid bind…	cell part;centrosome;CRD-mediated mRNA stability complex;cytoplasm;cytoplasmic part;cytoskeletal part;intracellular membrane-bounded organelle;intracellular non-membrane-bounded organelle;intracellular organelle;intracellular organelle part;intracellular part;macromolecular complex;membrane;membrane-bounded organelle;microtubule organizing center;non-membrane-bounded organelle;nuclear part;nucleo…		19	19	3	15.5	1381;1380;1164	149.54	0	131.01	691690000	31	0.887565	441;1032		48;375;627;933;1039	sp|O70133-2|DHX9_MOUSE Isoform 2 of ATP-dependent RNA helicase A OS=Mus musculus OX=10090 GN=Dhx9;sp|O70133|DHX9_MOUSE ATP-dependent RNA helicase A OS=Mus musculus OX=10090 GN=Dhx9 PE=1 SV=2;sp|O70133-3|DHX9_MOUSE Isoform 3 of ATP-dependent RNA helicase A
359	O70152	Dolichol-phosphate mannosyltransferase subunit 1	Dpm1	-0.0988057	0.367384		27.6623	27.5881	27.5415	27.5891	27.4977	27.5261	27.8638	27.7269	27.5242	27.5747	Endoplasmic reticulum		biosynthetic process;carbohydrate metabolic process;cellular biosynthetic process;cellular carbohydrate metabolic process;cellular lipid metabolic process;cellular macromolecule metabolic process;cellular metabolic process;cellular process;cellular protein metabolic process;glycerolipid biosynthetic process;glycerolipid metabolic process;glycerophospholipid biosynthetic process;glycerophospholipi…	catalytic activity;dolichyl-phosphate beta-D-mannosyltransferase activity;dolichyl-phosphate-mannose-protein mannosyltransferase activity;mannosyltransferase activity;transferase activity;transferase activity, transferring glycosyl groups;transferase activity, transferring hexosyl groups	cell part;cytoplasmic part;endoplasmic reticulum membrane;endoplasmic reticulum part;intracellular organelle part;intracellular part;membrane;membrane part;organelle membrane;organelle part	N-Glycan biosynthesis	7	7	1	34.6	260	29.174	0	115.58	241550000	13	0.63924				sp|O70152|DPM1_MOUSE Dolichol-phosphate mannosyltransferase subunit 1 OS=Mus musculus OX=10090 GN=Dpm1 PE=1 SV=1
360	O70161-2;O70161-3;O70161	Phosphatidylinositol 4-phosphate 5-kinase type-1 gamma	Pip5k1c	0.222376	2.69992		26.3162	26.2628	26.2207	26.278	26.06	26.1437	26.0563	26.0162	26.0501	25.9922	Adherens junction;Cell junction;Cell membrane;Cell projection;Cytoplasm;Endomembrane system;Focal adhesion;Phagocytic cup;Ruffle membrane;Uropodium	Peripheral membrane protein	anatomical structure morphogenesis;axonogenesis;biological adhesion;biological regulation;cell adhesion;cell part morphogenesis;cell projection morphogenesis;cell projection organization;cell-cell adhesion;cellular component morphogenesis;cellular component organization;cellular component organization at cellular level;cellular component organization or biogenesis;cellular component organization …	1-phosphatidylinositol-4-phosphate 5-kinase activity;adenyl nucleotide binding;adenyl ribonucleotide binding;ATP binding;binding;catalytic activity;inositol or phosphatidylinositol kinase activity;kinase activity;lipid kinase activity;nucleotide binding;phosphatidylinositol phosphate kinase activity;phosphotransferase activity, alcohol group as acceptor;purine nucleotide binding;purine ribonucleo…	adherens junction;anchoring junction;cell junction;cell part;cell projection;cell projection membrane;cell projection part;cell-substrate adherens junction;cell-substrate junction;cytoplasm;endomembrane system;focal adhesion;intracellular part;leading edge membrane;membrane part;phagocytic cup;plasma membrane part;ruffle membrane;uropod	Endocytosis;Fc gamma R-mediated phagocytosis;Inositol phosphate metabolism;Phosphatidylinositol signaling system;Regulation of actin cytoskeleton	2	2	3	2.4	627;635;661	69.198	0.003816	2.518	18032000	2	0.329077				sp|O70161-2|PI51C_MOUSE Isoform 2 of Phosphatidylinositol 4-phosphate 5-kinase type-1 gamma OS=Mus musculus OX=10090 GN=Pip5k1c;sp|O70161-3|PI51C_MOUSE Isoform 3 of Phosphatidylinositol 4-phosphate 5-kinase type-1 gamma OS=Mus musculus OX=10090 GN=Pip5k1c;
362	O70172	Phosphatidylinositol 5-phosphate 4-kinase type-2 alpha	Pip4k2a	-0.369111	0.60614		22.9233	23.114	22.6805	22.9272	23.6482	23.2087	23.3565	22.8204	23.1709	22.6084	Cell membrane;Cytoplasm;Nucleus		anatomical structure development;cell development;cellular developmental process;cellular process;developmental process;megakaryocyte development	1-phosphatidylinositol-5-phosphate 4-kinase activity;adenyl nucleotide binding;adenyl ribonucleotide binding;ATP binding;binding;catalytic activity;inositol or phosphatidylinositol kinase activity;kinase activity;lipid kinase activity;nucleotide binding;phosphatidylinositol phosphate kinase activity;phosphotransferase activity, alcohol group as acceptor;purine nucleotide binding;purine ribonucleo…	cell part;cytoplasm;intracellular membrane-bounded organelle;intracellular organelle;intracellular part;membrane;membrane-bounded organelle;nucleus;organelle;plasma membrane	Inositol phosphate metabolism;Phosphatidylinositol signaling system;Regulation of actin cytoskeleton	4	1	1	11.9	405	46.151	0.00064977	3.775	5561000	1	0.277399				sp|O70172|PI42A_MOUSE Phosphatidylinositol 5-phosphate 4-kinase type-2 alpha OS=Mus musculus OX=10090 GN=Pip4k2a PE=1 SV=1
363	O70194	Eukaryotic translation initiation factor 3 subunit D	Eif3d	0.141948	2.47924		27.5342	27.511	27.5302	27.5609	27.3979	27.4322	27.4108	27.3408	27.4431	27.458	Cytoplasm		biological regulation;cellular component assembly;cellular component assembly at cellular level;cellular component organization;cellular component organization at cellular level;cellular component organization or biogenesis;cellular component organization or biogenesis at cellular level;cellular macromolecular complex assembly;cellular macromolecular complex subunit organization;cellular process;…	binding;nucleic acid binding;RNA binding;translation factor activity, nucleic acid binding;translation initiation factor activity	cell part;cytoplasmic part;eukaryotic 43S preinitiation complex;eukaryotic 48S preinitiation complex;eukaryotic translation initiation factor 3 complex;eukaryotic translation initiation factor 3 complex, eIF3m;intracellular part;macromolecular complex;membrane;protein complex;ribonucleoprotein complex;translation preinitiation complex	RNA transport	11	11	1	31.8	548	63.988	0	172.77	296740000	11	0.471248	195;196;258;327;375;493;498		256;314;381;499	sp|O70194|EIF3D_MOUSE Eukaryotic translation initiation factor 3 subunit D OS=Mus musculus OX=10090 GN=Eif3d PE=1 SV=2
364	O70200	Allograft inflammatory factor 1	Aif1	-0.400118	1.07908		22.5884	22.4258	22.7372	22.7597	22.735	22.6295	23.2513	22.9654	22.8154	22.6959	Cell projection;Cytoplasm;Cytoskeleton;Phagocytic cup;Ruffle membrane	Peripheral membrane protein	actin cytoskeleton organization;actin filament bundle assembly;actin filament organization;actin filament polymerization;actin filament-based process;actin polymerization or depolymerization;biological regulation;cell activation;cell communication;cellular component assembly;cellular component assembly at cellular level;cellular component organization;cellular component organization at cellular l…	actin binding;actin filament binding;binding;calcium ion binding;cation binding;cytoskeletal protein binding;ion binding;metal ion binding;protein binding	actin filament;cell part;cell projection;cell projection membrane;cell projection part;cytoplasm;cytoplasmic part;cytoskeletal part;cytosol;intracellular membrane-bounded organelle;intracellular organelle;intracellular organelle part;intracellular part;lamellipodium;leading edge membrane;macromolecular complex;membrane part;membrane-bounded organelle;nucleus;organelle;organelle part;perikaryon;pe…		1	1	1	11.6	147	16.91	0	23.947	7613500	1	0.200662				sp|O70200|AIF1_MOUSE Allograft inflammatory factor 1 OS=Mus musculus OX=10090 GN=Aif1 PE=1 SV=1
366	O70228	Probable phospholipid-transporting ATPase IIA	Atp9a	-0.333316	0.780038		23.6915	23.4659	23.5179	23.5387	23.5221	23.6897	24.0755	24.0778	23.9235	23.7006	Early endosome membrane;Golgi apparatus;Recycling endosome;trans-Golgi network membrane	Multi-pass membrane protein	biological regulation;cellular component organization;cellular component organization or biogenesis;cellular membrane organization;cellular process;endocytosis;establishment of localization;establishment of localization in cell;Golgi vesicle transport;intracellular transport;lipid translocation;lipid transport;membrane invagination;membrane organization;organic substance transport;phospholipid tr…	adenyl nucleotide binding;adenyl ribonucleotide binding;ATP binding;ATPase activity;ATPase activity, coupled;ATPase activity, coupled to movement of substances;binding;catalytic activity;cation binding;hydrolase activity;hydrolase activity, acting on acid anhydrides;hydrolase activity, acting on acid anhydrides, in phosphorus-containing anhydrides;ion binding;lipid transporter activity;magnesium …	cell part;cytoplasmic part;early endosome;early endosome membrane;endosomal part;endosome;endosome membrane;Golgi apparatus part;integral to membrane;intracellular membrane-bounded organelle;intracellular organelle;intracellular organelle part;intracellular part;intrinsic to membrane;membrane;membrane part;membrane-bounded organelle;organelle;organelle membrane;organelle part;perinuclear region o…		5	4	1	7.3	1047	118.61	0	26.567	10055000	4	0.276998	466			sp|O70228|ATP9A_MOUSE Probable phospholipid-transporting ATPase IIA OS=Mus musculus OX=10090 GN=Atp9a PE=1 SV=3
367	O70250	Phosphoglycerate mutase 2	Pgam2	0.00626755	0.00376838		25.3278	25.8343	26.124	26.1175	25.254	25.3869	25.274	26.7393	26.3526	25.7914			alcohol biosynthetic process;alcohol catabolic process;alcohol metabolic process;biosynthetic process;carbohydrate biosynthetic process;carbohydrate catabolic process;carbohydrate metabolic process;catabolic process;cellular biosynthetic process;cellular carbohydrate biosynthetic process;cellular carbohydrate catabolic process;cellular carbohydrate metabolic process;cellular metabolic process;cel…	2,3-bisphosphoglycerate-dependent phosphoglycerate mutase activity;binding;bisphosphoglycerate 2-phosphatase activity;bisphosphoglycerate mutase activity;bisphosphoglycerate phosphatase activity;catalytic activity;cofactor binding;hydrolase activity;hydrolase activity, acting on ester bonds;intramolecular transferase activity;intramolecular transferase activity, phosphotransferases;isomerase acti…	cell part;cytoplasmic part;cytosol;extracellular membrane-bounded organelle;extracellular organelle;extracellular region part;extracellular vesicular exosome;intracellular membrane-bounded organelle;intracellular organelle;intracellular part;membrane-bounded organelle;membrane-bounded vesicle;nucleus;organelle;vesicle	Glycolysis / Gluconeogenesis;Methane metabolism	6	2	1	20.9	253	28.827	0	16.333	116520000	1	0.988291	55		243	sp|O70250|PGAM2_MOUSE Phosphoglycerate mutase 2 OS=Mus musculus OX=10090 GN=Pgam2 PE=1 SV=3
368	O70251	Elongation factor 1-beta	Eef1b	0.302956	1.16472		28.6277	28.6041	28.5598	28.613	28.5335	28.5255	28.2021	28.1472	28.4636	28.4818				binding;nucleic acid binding;RNA binding;translation elongation factor activity;translation factor activity, nucleic acid binding	cell part;cytoplasm;cytoplasmic part;eukaryotic translation elongation factor 1 complex;intracellular part;macromolecular complex;protein complex		11	11	1	59.1	225	24.693	0	152.53	2203100000	27	0.271876	50;161		155	sp|O70251|EF1B_MOUSE Elongation factor 1-beta OS=Mus musculus OX=10090 GN=Eef1b PE=1 SV=5
369	O70252	Heme oxygenase 2	Hmox2	-0.106449	0.890142		27.4315	27.4848	27.319	27.3605	27.4656	27.5074	27.5354	27.5536	27.303	27.3892	Endoplasmic reticulum;Microsome		cellular metabolic process;cellular process;cofactor metabolic process;heme metabolic process;heme oxidation;heterocycle metabolic process;metabolic process;nitrogen compound metabolic process;oxidation-reduction process;pigment metabolic process;porphyrin-containing compound metabolic process;response to chemical stimulus;response to hypoxia;response to oxidative stress;response to oxygen levels…	binding;catalytic activity;cation binding;heme oxygenase (decyclizing) activity;ion binding;metal ion binding;oxidoreductase activity;oxidoreductase activity, acting on paired donors, with incorporation or reduction of molecular oxygen	cell part;cytoplasmic part;endoplasmic reticulum;intracellular membrane-bounded organelle;intracellular organelle;intracellular part;membrane;membrane-bounded organelle;organelle;plasma membrane	Mineral absorption;Porphyrin and chlorophyll metabolism	10	10	1	37.5	315	35.738	0	109.11	197310000	10	0.584636	126;264			sp|O70252|HMOX2_MOUSE Heme oxygenase 2 OS=Mus musculus OX=10090 GN=Hmox2 PE=1 SV=1
372	O70303	Cell death activator CIDE-B	Cideb	0.149162	1.12508		27.5357	27.4578	27.6307	27.6661	27.3351	27.3534	27.3795	27.4621	27.4345	27.4167			apoptosis;biological regulation;cell death;cellular process;death;positive regulation of biological process;positive regulation of cell death;positive regulation of cellular component organization;positive regulation of cellular process;positive regulation of mitochondrion organization;positive regulation of organelle organization;positive regulation of release of cytochrome c from mitochondria;p…	binding;identical protein binding;protein binding	cell part;cytoplasmic part;cytosol;intracellular part;lipid particle;perinuclear region of cytoplasm		4	4	1	19.2	219	24.8	0	17.932	121640000	6	0.479859				sp|O70303|CIDEB_MOUSE Cell death activator CIDE-B OS=Mus musculus OX=10090 GN=Cideb PE=1 SV=2
373	O70305-3;O70305-2;O70305	Ataxin-2	Atxn2	0.139064	0.744569		27.9721	27.9554	28.0318	28.0704	27.9313	28.071	27.6823	27.9284	28.0555	27.9513	Cytoplasm		anatomical structure morphogenesis;biological regulation;cell differentiation;cell differentiation in hindbrain;cell part morphogenesis;cell projection morphogenesis;cell projection organization;cellular component assembly;cellular component assembly at cellular level;cellular component morphogenesis;cellular component organization;cellular component organization at cellular level;cellular compon…	binding;epidermal growth factor receptor binding;growth factor receptor binding;protein binding;protein C-terminus binding;receptor binding	cell part;cytoplasm;cytoplasmic part;Golgi apparatus;Golgi apparatus part;intracellular membrane-bounded organelle;intracellular non-membrane-bounded organelle;intracellular organelle;intracellular organelle part;intracellular part;macromolecular complex;membrane;membrane-bounded organelle;non-membrane-bounded organelle;nuclear part;nucleoplasm;organelle;organelle part;perinuclear region of cytop…		13	12	3	14.3	1154;1215;1285	122.8	0	120.83	199950000	16	0.512385	302;692;732			sp|O70305-3|ATX2_MOUSE Isoform 3 of Ataxin-2 OS=Mus musculus OX=10090 GN=Atxn2;sp|O70305-2|ATX2_MOUSE Isoform 2 of Ataxin-2 OS=Mus musculus OX=10090 GN=Atxn2;sp|O70305|ATX2_MOUSE Ataxin-2 OS=Mus musculus OX=10090 GN=Atxn2 PE=1 SV=1
374	O70310	Glycylpeptide N-tetradecanoyltransferase 1	Nmt1	0.232335	0.72577		27.6382	27.8154	27.7307	27.8013	27.7511	27.794	27.2805	27.4557	27.9041	27.7825	Cytoplasm;Cytosol;Membrane	Peripheral membrane protein	cellular macromolecule metabolic process;cellular metabolic process;cellular process;cellular protein metabolic process;chordate embryonic development;developmental process;embryo development;embryo development ending in birth or egg hatching;in utero embryonic development;macromolecule metabolic process;macromolecule modification;metabolic process;N-terminal peptidyl-glycine N-myristoylation;N-t…	catalytic activity;glycylpeptide N-tetradecanoyltransferase activity;myristoyltransferase activity;N-acyltransferase activity;transferase activity;transferase activity, transferring acyl groups;transferase activity, transferring acyl groups other than amino-acyl groups	actin cytoskeleton;cell junction;cell part;cytoplasm;cytoplasmic part;cytoskeleton;cytosol;extrinsic to membrane;intracellular non-membrane-bounded organelle;intracellular organelle;intracellular part;membrane;membrane part;non-membrane-bounded organelle;organelle;plasma membrane		8	7	1	24.2	496	56.888	0	122.29	334190000	12	0.382333			71;456	sp|O70310|NMT1_MOUSE Glycylpeptide N-tetradecanoyltransferase 1 OS=Mus musculus OX=10090 GN=Nmt1 PE=1 SV=1
375	O70311	Glycylpeptide N-tetradecanoyltransferase 2	Nmt2	-0.0569032	0.22388		26.8448	26.868	27.0097	27.0102	27.1281	27.0677	26.8438	26.9213	27.2262	27.1308	Cytoplasm;Membrane	Peripheral membrane protein	cellular macromolecule metabolic process;cellular metabolic process;cellular process;cellular protein metabolic process;macromolecule metabolic process;macromolecule modification;metabolic process;N-terminal peptidyl-glycine N-myristoylation;N-terminal protein amino acid modification;N-terminal protein lipidation;N-terminal protein myristoylation;peptidyl-amino acid modification;peptidyl-glycine …	catalytic activity;glycylpeptide N-tetradecanoyltransferase activity;myristoyltransferase activity;N-acyltransferase activity;transferase activity;transferase activity, transferring acyl groups;transferase activity, transferring acyl groups other than amino-acyl groups	cell part;cytoplasm;cytoplasmic part;extrinsic to membrane;Golgi apparatus;intracellular membrane-bounded organelle;intracellular organelle;intracellular part;membrane;membrane part;membrane-bounded organelle;organelle;plasma membrane		7	6	1	15.5	529	60.484	0	92.946	137750000	9	0.786435			489	sp|O70311|NMT2_MOUSE Glycylpeptide N-tetradecanoyltransferase 2 OS=Mus musculus OX=10090 GN=Nmt2 PE=1 SV=1
376	O70318;Q9WV92-5;Q9WV92-2;Q9WV92-7;Q9WV92-6;Q9WV92-4;Q9WV92-3;Q9WV92;Q9WV92-8	Band 4.1-like protein 2	Epb41l2	-0.0272509	0.113717		29.0366	29.0858	29.0881	29.0916	29.262	29.2566	28.9763	29.0538	29.3148	29.1129	Cell cortex;Cell membrane;Cytoplasm;Cytoskeleton		actin cytoskeleton organization;actin filament-based process;biological regulation;cellular component organization;cellular component organization at cellular level;cellular component organization or biogenesis;cellular component organization or biogenesis at cellular level;cellular process;cortical actin cytoskeleton organization;cortical cytoskeleton organization;cytoskeleton organization;organ…	actin binding;binding;cytoskeletal protein binding;PH domain binding;protein binding;protein domain specific binding;spectrin binding;structural molecule activity	actin cytoskeleton;adherens junction;anchoring junction;cell junction;cell part;cell-substrate adherens junction;cell-substrate junction;cytoplasm;cytoskeleton;extracellular membrane-bounded organelle;extracellular organelle;extracellular region part;extracellular vesicular exosome;extrinsic to membrane;focal adhesion;intracellular membrane-bounded organelle;intracellular non-membrane-bounded org…	Tight junction	20	19	9	23.4	988;904;939;823;882;894;917;929;1052	109.94	0	90.788	261370000	24	0.89873	241		613	sp|O70318|E41L2_MOUSE Band 4.1-like protein 2 OS=Mus musculus OX=10090 GN=Epb41l2 PE=1 SV=2
377	O70324	Monocarboxylate transporter 8	Slc16a2	-0.311121	0.729557		21.8952	22.5591	22.2097	22.3315	22.587	22.3128	22.4612	22.5492	22.133	22.2886	Cell membrane	Multi-pass membrane protein	amine transport;amino acid transport;biological regulation;carboxylic acid transport;cellular process;establishment of localization;hormone transport;ion transmembrane transport;ion transport;modified amino acid transport;nitrogen compound transport;organic acid transport;organic substance transport;regulation of biological quality;regulation of hormone levels;thyroid hormone transport;transmembr…	active transmembrane transporter activity;amine transmembrane transporter activity;amino acid transmembrane transporter activity;carboxylic acid transmembrane transporter activity;modified amino acid transmembrane transporter activity;organic acid transmembrane transporter activity;secondary active transmembrane transporter activity;substrate-specific transmembrane transporter activity;substrate-…	cell part;integral to membrane;intrinsic to membrane;membrane;membrane part;plasma membrane		1	1	1	4.2	545	60.024	0.00022538	4.6156	12728000	2	0.302461			523	sp|O70324|MOT8_MOUSE Monocarboxylate transporter 8 OS=Mus musculus OX=10090 GN=Slc16a2 PE=1 SV=2
378	O70325-2;O70325;O70325-3	Phospholipid hydroperoxide glutathione peroxidase, mitochondrial	Gpx4	-0.481794	2.05196		27.6041	27.5859	27.5888	27.5579	28.2546	28.1953	27.9054	28.0643	28.1357	27.9189	Cytoplasm;Mitochondrion;Nucleus		cellular component organization;cellular component organization at cellular level;cellular component organization or biogenesis;cellular component organization or biogenesis at cellular level;cellular process;chromatin organization;chromosome organization;developmental process;gamete generation;male gamete generation;multicellular organismal development;multicellular organismal process;multicellu…	antioxidant activity;catalytic activity;glutathione peroxidase activity;oxidoreductase activity;oxidoreductase activity, acting on paired donors, with incorporation or reduction of molecular oxygen;oxidoreductase activity, acting on peroxide as acceptor;peroxidase activity;phospholipid-hydroperoxide glutathione peroxidase activity	cell part;cytoplasmic part;cytosol;envelope;extracellular membrane-bounded organelle;extracellular organelle;extracellular region part;extracellular vesicular exosome;intracellular membrane-bounded organelle;intracellular organelle;intracellular organelle part;intracellular part;membrane;membrane-bounded organelle;membrane-bounded vesicle;mitochondrial inner membrane;mitochondrial membrane;mitoch…	Glutathione metabolism	9	9	3	51.8	170;197;253	19.522	0	33.44	480670000	9	0.11102	28;66;75		14;26;156	sp|O70325-2|GPX4_MOUSE Isoform Cytoplasmic of Phospholipid hydroperoxide glutathione peroxidase OS=Mus musculus OX=10090 GN=Gpx4;sp|O70325|GPX4_MOUSE Phospholipid hydroperoxide glutathione peroxidase OS=Mus musculus OX=10090 GN=Gpx4 PE=1 SV=4;sp|O70325-3|G
379	O70362	Phosphatidylinositol-glycan-specific phospholipase D	Gpld1	0.621988	2.68804		26.9548	27.0636	27.1587	27.0841	26.4017	26.444	26.562	26.3474	26.329	26.7813	Secreted		activation of immune response;alcohol metabolic process;amine metabolic process;biological regulation;blood vessel endothelial cell migration;cell differentiation;cell migration;cell migration involved in sprouting angiogenesis;cell motility;cell surface receptor linked signaling pathway;cellular amine metabolic process;cellular biogenic amine metabolic process;cellular component movement;cellula…	catalytic activity;channel regulator activity;glycosylphosphatidylinositol phospholipase D activity;hydrolase activity;hydrolase activity, acting on ester bonds;lipase activity;phospholipase activity;phospholipase D activity;phosphoric diester hydrolase activity;phosphoric ester hydrolase activity;sodium channel regulator activity	cell part;cytoplasm;cytoplasmic part;extracellular matrix;extracellular membrane-bounded organelle;extracellular organelle;extracellular region;extracellular region part;extracellular space;extracellular vesicular exosome;high-density lipoprotein particle;intracellular;intracellular membrane-bounded organelle;intracellular organelle;intracellular organelle part;intracellular part;lysosomal membra…		6	6	1	7.4	837	93.254	0	14.048	93022000	8	0.0525267				sp|O70362|PHLD_MOUSE Phosphatidylinositol-glycan-specific phospholipase D OS=Mus musculus OX=10090 GN=Gpld1 PE=1 SV=1
381	O70378	ER membrane protein complex subunit 8	Emc8	-0.268375	0.707709		25.6998	25.6746	25.5159	25.6817	25.6046	25.6475	26.1687	25.9223	25.5731	25.6833	Cytoplasm				cell part;cytoplasm;cytoplasmic part;ER membrane protein complex;intracellular membrane-bounded organelle;intracellular organelle;intracellular part;macromolecular complex;membrane;membrane-bounded organelle;mitochondrion;organelle;protein complex		7	7	1	43.5	207	23.348	0	48.619	128270000	6	0.346084	12;24;133		14;123;131	sp|O70378|EMC8_MOUSE ER membrane protein complex subunit 8 OS=Mus musculus OX=10090 GN=Emc8 PE=1 SV=1
382	O70400	PDZ and LIM domain protein 1	Pdlim1	-0.0330213	0.198801		28.0297	27.9775	27.9632	27.9656	28.1411	28.163	27.9885	27.9398	28.1543	28.0233	Cytoplasm;Cytoskeleton;Myofibril;Sarcomere;Z line		biological regulation;regulation of biological process;regulation of biosynthetic process;regulation of cellular biosynthetic process;regulation of cellular macromolecule biosynthetic process;regulation of cellular metabolic process;regulation of cellular process;regulation of gene expression;regulation of macromolecule biosynthetic process;regulation of macromolecule metabolic process;regulation…	binding;cation binding;ion binding;metal ion binding;protein binding transcription factor activity;transcription coactivator activity;transcription cofactor activity;transcription factor binding transcription factor activity;transition metal ion binding;zinc ion binding	adherens junction;anchoring junction;cell junction;cell part;cell-substrate adherens junction;cell-substrate junction;cytoplasm;cytoskeleton;focal adhesion;intracellular non-membrane-bounded organelle;intracellular organelle;intracellular organelle part;intracellular part;macromolecular complex;non-membrane-bounded organelle;nuclear part;nucleoplasm part;organelle;organelle part;protein complex;t…		16	16	1	62.1	327	35.774	0	210.86	356440000	24	0.872915	45;73;261;281;284;287		61;77;125	sp|O70400|PDLI1_MOUSE PDZ and LIM domain protein 1 OS=Mus musculus OX=10090 GN=Pdlim1 PE=1 SV=4
383	O70404	Vesicle-associated membrane protein 8	Vamp8	0.328637	1.25463		27.516	27.6347	27.6164	27.6169	27.4834	27.4971	27.0859	27.2119	27.6115	27.4037	Cell membrane;Early endosome membrane;Late endosome membrane;Lysosome membrane	Single-pass type IV membrane protein	autophagic vacuole fusion;biological regulation;body fluid secretion;cellular component assembly;cellular component assembly at cellular level;cellular component organization;cellular component organization at cellular level;cellular component organization or biogenesis;cellular component organization or biogenesis at cellular level;cellular macromolecular complex assembly;cellular macromolecular…	binding;channel inhibitor activity;channel regulator activity;chloride channel inhibitor activity;chloride channel regulator activity;ion channel inhibitor activity;protein binding;SNAP receptor activity;SNARE binding	azurophil granule membrane;cell part;cell surface;cytoplasm;cytoplasmic membrane-bounded vesicle;cytoplasmic part;cytoplasmic vesicle;cytoplasmic vesicle membrane;cytoplasmic vesicle part;cytosol;early endosome;endosomal part;endosome;endosome membrane;extracellular membrane-bounded organelle;extracellular organelle;extracellular region part;extracellular vesicular exosome;integral to membrane;in…	SNARE interactions in vesicular transport	5	5	1	52.5	101	11.451	0	27.452	130900000	8	0.245563			1;27	sp|O70404|VAMP8_MOUSE Vesicle-associated membrane protein 8 OS=Mus musculus OX=10090 GN=Vamp8 PE=1 SV=1
386	O70435	Proteasome subunit alpha type-3	Psma3	0.107537	1.37917		29.4074	29.3134	29.3532	29.37	29.296	29.2922	29.2413	29.2139	29.2188	29.2145	Cytoplasm;Nucleus		catabolic process;cellular catabolic process;cellular macromolecule catabolic process;cellular macromolecule metabolic process;cellular metabolic process;cellular process;macromolecule catabolic process;macromolecule metabolic process;metabolic process;modification-dependent macromolecule catabolic process;modification-dependent protein catabolic process;primary metabolic process;proteasomal prot…	catalytic activity;endopeptidase activity;hydrolase activity;peptidase activity;peptidase activity, acting on L-amino acid peptides;threonine-type endopeptidase activity;threonine-type peptidase activity	cell part;cytoplasm;cytoplasmic part;cytosol;extracellular membrane-bounded organelle;extracellular organelle;extracellular region part;extracellular vesicular exosome;intracellular membrane-bounded organelle;intracellular organelle;intracellular part;macromolecular complex;membrane-bounded organelle;membrane-bounded vesicle;nucleus;organelle;proteasome complex;proteasome core complex;proteasome …	Proteasome	12	12	1	42.7	255	28.405	0	91.713	1594100000	31	0.56726			28;76	sp|O70435|PSA3_MOUSE Proteasome subunit alpha type-3 OS=Mus musculus OX=10090 GN=Psma3 PE=1 SV=3
387	O70439	Syntaxin-7	Stx7	-0.107629	0.845534		26.4754	26.3335	26.4658	26.4987	26.6038	26.5143	26.4772	26.5167	26.5732	26.3921	Early endosome membrane	Single-pass type IV membrane protein	biological regulation;cellular component assembly;cellular component assembly at cellular level;cellular component organization;cellular component organization at cellular level;cellular component organization or biogenesis;cellular component organization or biogenesis at cellular level;cellular localization;cellular membrane fusion;cellular membrane organization;cellular process;establishment of…	binding;channel inhibitor activity;channel regulator activity;chloride channel inhibitor activity;chloride channel regulator activity;ion channel inhibitor activity;protein binding;SNAP receptor activity;SNARE binding;syntaxin binding	azurophil granule;cell part;cytoplasmic membrane-bounded vesicle;cytoplasmic part;cytoplasmic vesicle;early endosome;early endosome membrane;endocytic vesicle;endomembrane system;endosomal part;endosome;endosome membrane;extracellular membrane-bounded organelle;extracellular organelle;extracellular region part;extracellular vesicular exosome;immunological synapse;integral to membrane;intracellula…		6	6	1	29.5	261	29.82	0	32.669	91420000	8	0.582495	28			sp|O70439|STX7_MOUSE Syntaxin-7 OS=Mus musculus OX=10090 GN=Stx7 PE=1 SV=3
389	O70451	Monocarboxylate transporter 2	Slc16a7	-1.16375	1.39693	+	22.9139	22.1655	22.8159	22.3318	23.2338	22.9979	24.3011	23.8516	23.1473	22.8136	Cell membrane	Multi-pass membrane protein	anion transport;carboxylic acid transport;cellular process;establishment of localization;ion transmembrane transport;ion transport;lactate transmembrane transport;lactate transport;monocarboxylic acid transport;organic acid transport;organic anion transport;organic substance transport;plasma membrane lactate transport;transmembrane transport;transport	active transmembrane transporter activity;carboxylic acid transmembrane transporter activity;lactate transmembrane transporter activity;monocarboxylic acid transmembrane transporter activity;organic acid transmembrane transporter activity;pyruvate transmembrane transporter activity;secondary active monocarboxylate transmembrane transporter activity;secondary active transmembrane transporter activ…	cell part;integral to membrane;integral to plasma membrane;intrinsic to membrane;intrinsic to plasma membrane;membrane part;plasma membrane part		2	2	1	4.1	484	52.603	0.00022462	4.5224	26461000	2	0.0275455				sp|O70451|MOT2_MOUSE Monocarboxylate transporter 2 OS=Mus musculus OX=10090 GN=Slc16a7 PE=1 SV=1
390	O70456	14-3-3 protein sigma	Sfn	0.0069135	0.0115503		26.976	26.9898	26.8067	26.9224	27.2896	27.2833	26.6798	26.7823	27.1234	27.0585	Cytoplasm;Nucleus;Secreted		anatomical structure development;apoptotic mitochondrial changes;biological regulation;cell development;cell differentiation;cellular component organization;cellular component organization at cellular level;cellular component organization or biogenesis;cellular component organization or biogenesis at cellular level;cellular developmental process;cellular process;cellular response to stimulus;cell…	binding;enzyme binding;kinase binding;phosphoprotein binding;protein binding;protein kinase binding	cell part;cytoplasm;cytoplasmic part;cytoplasmic vesicle membrane;cytoplasmic vesicle part;cytosol;extracellular membrane-bounded organelle;extracellular organelle;extracellular region part;extracellular vesicular exosome;intracellular membrane-bounded organelle;intracellular organelle;intracellular organelle part;intracellular part;membrane;membrane-bounded organelle;membrane-bounded vesicle;nuc…	Aldosterone-regulated sodium reabsorption;Cell cycle;p53 signaling pathway	4	1	1	13.3	248	27.706	0.0037932	2.4402	173810000	3	0.978951			220	sp|O70456|1433S_MOUSE 14-3-3 protein sigma OS=Mus musculus OX=10090 GN=Sfn PE=1 SV=2
391	O70475	UDP-glucose 6-dehydrogenase	Ugdh	-0.25252	0.839954		30.5332	30.3519	30.3786	30.3418	30.926	30.9212	30.5808	30.5145	30.8273	30.726			alcohol metabolic process;anatomical structure morphogenesis;biosynthetic process;carbohydrate biosynthetic process;carbohydrate metabolic process;carboxylic acid biosynthetic process;carboxylic acid metabolic process;cellular biosynthetic process;cellular carbohydrate metabolic process;cellular ketone metabolic process;cellular metabolic process;cellular process;developmental process;embryonic m…	binding;catalytic activity;coenzyme binding;cofactor binding;NAD binding;nucleotide binding;oxidoreductase activity;oxidoreductase activity, acting on CH-OH group of donors;oxidoreductase activity, acting on the CH-OH group of donors, NAD or NADP as acceptor;UDP-glucose 6-dehydrogenase activity	cell part;extracellular membrane-bounded organelle;extracellular organelle;extracellular region part;extracellular vesicular exosome;intracellular organelle part;intracellular part;membrane-bounded organelle;membrane-bounded vesicle;nuclear part;nucleoplasm;organelle;organelle part;vesicle	Amino sugar and nucleotide sugar metabolism;Ascorbate and aldarate metabolism;Pentose and glucuronate interconversions;Starch and sucrose metabolism	25	25	1	64.7	493	54.831	0	323.31	6917300000	83	0.348224	8;9;20;27;64;112;196;241;276;288		26;257;358	sp|O70475|UGDH_MOUSE UDP-glucose 6-dehydrogenase OS=Mus musculus OX=10090 GN=Ugdh PE=1 SV=1
392	O70480	Vesicle-associated membrane protein 4	Vamp4	0.0381858	0.164548		24.9507	25.1275	25.0793	24.9953	24.8786	24.8882	25.1093	25.055	25.1686	24.9839	Golgi apparatus;trans-Golgi network membrane	Single-pass type IV membrane protein	biological regulation;cellular component assembly;cellular component assembly at cellular level;cellular component organization;cellular component organization at cellular level;cellular component organization or biogenesis;cellular component organization or biogenesis at cellular level;cellular macromolecular complex assembly;cellular macromolecular complex subunit organization;cellular membrane…	binding;protein binding;SNAP receptor activity;SNARE binding	cell part;cell surface;cytoplasmic part;Golgi apparatus;Golgi apparatus part;integral to membrane;intracellular membrane-bounded organelle;intracellular organelle;intracellular organelle part;intracellular part;intrinsic to membrane;macromolecular complex;membrane part;membrane-bounded organelle;organelle;organelle part;protein complex;SNARE complex;trans-Golgi network	SNARE interactions in vesicular transport	2	2	1	18.4	141	16.353	0	12.32	13510000	2	0.859045				sp|O70480|VAMP4_MOUSE Vesicle-associated membrane protein 4 OS=Mus musculus OX=10090 GN=Vamp4 PE=1 SV=1
393	O70481	E3 ubiquitin-protein ligase UBR1	Ubr1	-0.135537	0.620319		24.8873	24.8096	24.7028	24.5448	24.789	24.9705	25.074	24.9434	24.8296	24.8298	Cytoplasm;Cytosol		biological regulation;catabolic process;cellular catabolic process;cellular macromolecule catabolic process;cellular macromolecule metabolic process;cellular metabolic process;cellular process;cellular response to acid;cellular response to amine stimulus;cellular response to amino acid stimulus;cellular response to chemical stimulus;cellular response to endogenous stimulus;cellular response to le…	acid-amino acid ligase activity;amine binding;amino acid binding;binding;carboxylic acid binding;catalytic activity;cation binding;ion binding;leucine binding;ligase activity;ligase activity, forming carbon-nitrogen bonds;metal ion binding;small conjugating protein ligase activity;transition metal ion binding;ubiquitin-protein ligase activity;zinc ion binding	cell part;cytoplasm;cytoplasmic part;cytosol;intracellular part;macromolecular complex;proteasome complex;protein complex;ubiquitin ligase complex		7	7	1	6.6	1757	200.24	0	30.043	16922000	3	0.530023	336;339;350;1101;1104;1207;1611			sp|O70481|UBR1_MOUSE E3 ubiquitin-protein ligase UBR1 OS=Mus musculus OX=10090 GN=Ubr1 PE=1 SV=2
394	O70492	Sorting nexin-3	Snx3	0.0423304	0.150879		27.9103	27.7623	27.8792	27.8229	27.7003	27.7877	27.9964	27.728	27.6512	27.7405	Cytoplasmic vesicle;Early endosome;Phagosome		biological regulation;biosynthetic process;cation transport;cellular biosynthetic process;cellular component organization;cellular component organization at cellular level;cellular component organization or biogenesis;cellular component organization or biogenesis at cellular level;cellular macromolecule biosynthetic process;cellular macromolecule metabolic process;cellular membrane organization;c…	binding;enzyme binding;lipid binding;phosphatase binding;phosphatidylinositol binding;phosphatidylinositol-3,5-bisphosphate binding;phosphatidylinositol-3-phosphate binding;phosphatidylinositol-4-phosphate binding;phosphatidylinositol-5-phosphate binding;phospholipid binding;protein binding;protein phosphatase binding	cell part;clathrin-coated vesicle;coated vesicle;cytoplasm;cytoplasmic membrane-bounded vesicle;cytoplasmic part;cytoplasmic vesicle;cytosol;early endosome;early endosome membrane;early phagosome;endocytic vesicle;endosomal part;endosome;endosome membrane;extracellular membrane-bounded organelle;extracellular organelle;extracellular region part;extracellular vesicular exosome;extrinsic to membran…		8	6	1	56.2	162	18.757	0	101.01	246450000	19	0.846401				sp|O70492|SNX3_MOUSE Sorting nexin-3 OS=Mus musculus OX=10090 GN=Snx3 PE=1 SV=3
395	O70493	Sorting nexin-12	Snx12	-0.0210635	0.0992908		26.7896	27.0101	26.982	26.95	26.906	26.9257	26.9291	27.0098	26.8787	26.862	Membrane	Peripheral membrane protein	biological regulation;cellular component organization;cellular component organization at cellular level;cellular component organization or biogenesis;cellular component organization or biogenesis at cellular level;cellular membrane organization;cellular process;endocytosis;establishment of localization;establishment of protein localization;membrane invagination;membrane organization;negative regu…	binding;enzyme binding;lipid binding;phosphatidylinositol binding;phospholipid binding;protein binding	cell part;cytoplasmic part;early endosome;endosome;extracellular membrane-bounded organelle;extracellular organelle;extracellular region part;extracellular vesicular exosome;extrinsic to membrane;intracellular membrane-bounded organelle;intracellular organelle;intracellular part;membrane part;membrane-bounded organelle;membrane-bounded vesicle;organelle;vesicle		8	6	1	58.8	165	19.116	0	79.542	139790000	8	0.923409	140			sp|O70493|SNX12_MOUSE Sorting nexin-12 OS=Mus musculus OX=10090 GN=Snx12 PE=1 SV=1
396	O70494-3;O70494-2;O70494	Transcription factor Sp3	Sp3	0.0971934	0.352864		24.1705	24.1265	24.0934	23.8986	24.2059	23.6151	24.0705	23.8224	23.9043	24.07	Nucleus;PML body		anatomical structure development;anatomical structure morphogenesis;B cell activation;B cell differentiation;biological regulation;cell activation;cell differentiation;cellular developmental process;cellular process;chordate embryonic development;definitive hemopoiesis;developmental process;embryo development;embryo development ending in birth or egg hatching;embryonic camera-type eye morphogenes…	binding;cation binding;chromatin binding;core promoter binding;core promoter proximal region DNA binding;core promoter proximal region sequence-specific DNA binding;core promoter sequence-specific DNA binding;DNA binding;double-stranded DNA binding;ion binding;metal ion binding;nucleic acid binding;nucleic acid binding transcription factor activity;regulatory region DNA binding;regulatory region …	cell part;cytoplasm;cytoplasmic part;Golgi apparatus;intracellular membrane-bounded organelle;intracellular organelle;intracellular organelle part;intracellular part;macromolecular complex;membrane;membrane-bounded organelle;nuclear body;nuclear part;nucleoplasm;nucleoplasm part;nucleus;organelle;organelle part;plasma membrane;PML body;protein complex;transcriptional repressor complex		1	1	3	2.2	719;739;783	76.728	0.00022406	4.4548	6652300	1	0.647537				sp|O70494-3|SP3_MOUSE Isoform 3 of Transcription factor Sp3 OS=Mus musculus OX=10090 GN=Sp3;sp|O70494-2|SP3_MOUSE Isoform 2 of Transcription factor Sp3 OS=Mus musculus OX=10090 GN=Sp3;sp|O70494|SP3_MOUSE Transcription factor Sp3 OS=Mus musculus OX=10090 GN
397	O70503	Very-long-chain 3-oxoacyl-CoA reductase	Hsd17b12	-0.133733	0.259092		28.7967	28.7023	28.6232	28.6669	29.2252	29.2196	28.7416	28.5567	28.9221	28.8911	Endoplasmic reticulum membrane	Multi-pass membrane protein	biological regulation;biosynthetic process;carboxylic acid biosynthetic process;carboxylic acid metabolic process;cellular biosynthetic process;cellular component organization;cellular component organization at cellular level;cellular component organization or biogenesis;cellular component organization or biogenesis at cellular level;cellular hormone metabolic process;cellular ketone metabolic pr…	binding;carbohydrate binding;catalytic activity;collagen binding;estradiol 17-beta-dehydrogenase activity;fibronectin binding;glycosaminoglycan binding;heparin binding;oxidoreductase activity;oxidoreductase activity, acting on CH-OH group of donors;oxidoreductase activity, acting on the CH-OH group of donors, NAD or NADP as acceptor;pattern binding;polysaccharide binding;protein binding;steroid d…	cell part;cytoplasmic part;endoplasmic reticulum membrane;endoplasmic reticulum part;extracellular matrix;extracellular region part;integral to membrane;intracellular organelle part;intracellular part;intrinsic to membrane;membrane;membrane part;organelle membrane;organelle part;proteinaceous extracellular matrix	Biosynthesis of unsaturated fatty acids;Steroid hormone biosynthesis	12	6	1	37.2	312	34.741	0	76.727	922730000	16	0.587222	166;215			sp|O70503|DHB12_MOUSE Very-long-chain 3-oxoacyl-CoA reductase OS=Mus musculus OX=10090 GN=Hsd17b12 PE=1 SV=1
[truncated: 4,317 more rows]

## Sheet: IAA (Light)
id	Proteins	Protein Names	Gene Names	Sequence	Modifications	Start position	End position	Position Light	Student's T-test Difference WT_OB	-Log Student's T-test p-value WT_OB	Student's T-test Significant WT_OB	Wt1	Wt3	Wt5	Wt5-t	Ob2	Ob2-t	Ob4	Ob6	Ob6-t	Pool	Missed cleavages	Unique (Groups)	Unique (Proteins)	Location	Topology	GOBP name	GOMF name	GOCC name	KEGG name	Pfam domains	active site	Disulfide bond	Binding site	Domain	Lipid moiety-binding region	Metal ion-binding site	Site	Modified residue	Region of interst	Topological domain	Mass	Retention time	Calibrated retention time	PEP	Score	Delta score	Intensity	C Count
[truncated: 6,345 more rows]
[truncated: 15 more columns]

[truncated: 2 more sheets: IAA (Heavy), Oxidation Percentage]
