# Supplementary material for: SICyLIA-cTMT dissects redox proteome dynamics with high accuracy and depth at microgram scale
Source: Cell Rep Methods. 2025 Oct 29;5(11):101210. doi: 10.1016/j.crmeth.2025.101210 (PMC12664891; doi:10.1016/j.crmeth.2025.101210)
Supplement: Table S7. Costs and time calculation for SICyLIA, SICyLIA-cTMT, and SICyLIA-cTMT run in an Orbitrap Astral, related to Figure 4 [file mmc7.xlsx]

## Sheet: Summary Costs & Time
	Number biological samples analyzed	Preparation time of the samples (h)	Mass spectrometry analysis time (h)	Total time (h)	Total time (day)	Time (h)/biological sample	Cost sample preparation (£)	Sample preparation cost/biological sample (£)
SICyLIA	4	50.1667	84.2	134.367	5.59861	33.5917	351.706	87.9266
SICyLIA-cTMT	18	28.75	66.5333	95.2833	3.97014	5.29352	803.29	44.6272
SICyLIA-cTMT Astral	18	28.75	13.3	42.05	1.75208	2.33611	803.29	44.6272

## Sheet: Sample preparation time
SICyLIA Proteome and Oxidation different prep.			SICyLIA-cTMT
SICyLIA IAA-multiplex (fwd + rev)			SICyLIA cTMT 16-18 samples			SICyLIA cTMT 16-18 samples (ASTRAL)
	min			min			min
Reduce	60		Reduce	60		Reduce	60
alkylate NEM	60		alkylate IAA(H)	60		alkylate IAA(H)	60
TCA	200		TCA	200		TCA	200
digestion	900		digestion	900		digestion	900
HpH frac.	75		TMT label + quench	150		TMT label + quench	150
dry	120		dry	60		dry	60
MS lo res (2rep. X2)	2526		Sep-Pak (gravity)	100		Sep-Pak	100
total time	3941		HpH frac.	75		HpH frac.	75
Total (oxidation) hours	65.6833		dry	120		dry	120
Total (oxidation) days	2.73681		Lumos MS - TMT 50K res	3992		Astral MS - TMT50K res	798
			total time	5717		total time	2523
SICyLIA DM-multiplex (fwd + rev)
	min
Reduce	60
alkylate	60
TCA	200
digestion	900
dimethyl label - SepPak (gravity)	120
dry	60
HpH frac.	75
dry	120
HF MS - 15K res (fwd + rev)	2526
total time	4121
Total (proteome) hours	68.6833
Total (proteome) days	2.86181
Total (proteome + oxidation) hours	134.367		Total (proteome + oxidation) hours	95.2833		Total (proteome + oxidation) hours	42.05
Total (proteome + oxidation) days	5.59861		Total (proteome + oxidation) days	3.97014		Total (proteome + oxidation) days	1.75208

## Sheet: Estimated costs (Pound)
SICyLIA cTMT 18 samples					SICyLIA 8 samples (Oxidation+Proteome=8 samples)
	quantity	cost				quantity	cost OX or DM	cost OX or DM
Reduce	15 mg	1.89			Reduce	15 mg	1.89	3.78
alkylate IAA(H) List price	27 mg	521.1			alkylate IAA(H) List price	8mg	154	154
TCA	10	5.3			TCA	10	5.3	10.6
Trypsin digestion	20ug	18			Trypsin digestion	20ug	18	36
TMT18 label	1 kit / 24 use	217			dimethyl label - SepPak	1	0	0
Sep-Pak	1	10			High pH	4	30	120
High pH	1	30
Total		803.29			Total			324.38
Total / sample		44.6272			Total / sample			81.095
